# Supplementary material for: A heterotrimeric complex of Toxoplasma proteins promotes parasite survival in interferon gamma-stimulated human cells
Source: PLoS Biol. 2023 Jul 17;21(7):e3002202. doi: 10.1371/journal.pbio.3002202 (PMC10373997; doi:10.1371/journal.pbio.3002202)
Supplement: S1 Data — Raw read counts, normalised counts, guide L2FCs, gene L2FCs, p-values, and DISCO scores. (XLSX) [file pbio.3002202.s012.xlsx]

## Sheet: RH- raw read counts
guide	gene	identity	PLASMID	TRANSF1	TRANSF2	TRANSF3	INOCULUM	HFF_R2_minusIFNg_1	HFF_R2_minusIFNg_2	HFF_R2_minusIFNg_3	HFF_R2_plusIFNg_1	HFF_R2_plusIFNg_2	HFF_R2_plusIFNg_3
TGGT1_000010_0_2028	TGGT1_200010	GRA20	37114	11568	7274	13486	8061	10752	6536	10377	8316	2446	10571
TGGT1_000010_73_1352	TGGT1_200010	GRA20	17914	4105	1142	1477	1616	3012	1506	1650	1693	784	1405
TGGT1_000010_81_1352	TGGT1_200010	GRA20	239	0	0	0	0	0	0	0	0	0	0
TGGT1_000010_87_1352	TGGT1_200010	GRA20	43425	13320	11817	19917	11928	15341	14550	17605	12739	4860	13381
TGGT1_000010_9_2028	TGGT1_200010	GRA20	22381	8951	6557	5285	6102	6175	4746	7714	2979	1821	3903
TGGT1_000360_0_1047	TGGT1_200360	Hypothetical	20450	9134	8240	6980	6582	7617	5766	8150	8671	1768	7439
TGGT1_000360_21_698	TGGT1_200360	Hypothetical	11029	2322	5006	1723	2928	1741	2212	2545	3100	661	1625
TGGT1_000360_26_698	TGGT1_200360	Hypothetical	18212	4056	427	2499	1939	2288	1828	609	3015	725	2417
TGGT1_000360_31_698	TGGT1_200360	Hypothetical	14904	7475	5988	8338	6835	10112	9873	13060	6441	2352	8073
TGGT1_000360_8_1047	TGGT1_200360	Hypothetical	0	0	0	0	0	0	0	0	0	0	0
TGGT1_001130_12_1256	TGGT1_201130	ROP33	7857	805	1908	765	678	613	425	1060	831	238	1291
TGGT1_001130_21_628	TGGT1_201130	ROP33	54905	10900	12638	15199	10910	10367	11193	13348	11039	4207	12485
TGGT1_001130_52_628	TGGT1_201130	ROP33	14850	2514	4259	563	2080	2108	1806	4381	2082	756	2775
TGGT1_001130_59_0	TGGT1_201130	ROP33	7425	9118	926	2895	2827	3357	4591	4727	3681	1200	3612
TGGT1_001130_60_628	TGGT1_201130	ROP33	22036	8349	9792	7125	6961	5525	7726	13513	6225	2406	8098
TGGT1_001180_137_3484	TGGT1_201180	MSF (Megakaryocyte Stimulating Factor)	14219	1403	1697	528	966	798	492	809	1127	120	795
TGGT1_001180_56_4355	TGGT1_201180	MSF (Megakaryocyte Stimulating Factor)	14564	898	2770	2466	1606	1851	1715	1731	1558	533	3096
TGGT1_001180_71_3484	TGGT1_201180	MSF (Megakaryocyte Stimulating Factor)	18724	3114	4179	4958	3826	4052	3862	6299	1967	1158	4546
TGGT1_001180_89_3484	TGGT1_201180	MSF (Megakaryocyte Stimulating Factor)	11401	1143	1578	1608	1384	870	1497	2046	1843	512	1679
TGGT1_001180_9_4355	TGGT1_201180	MSF (Megakaryocyte Stimulating Factor)	37840	3913	5480	5298	4511	3268	4187	4148	3318	1582	3882
TGGT1_001520_30_700	TGGT1_201520	PPM3G	20027	10908	4775	6259	6107	6979	5123	6356	5044	2263	7041
TGGT1_001520_33_1400	TGGT1_201520	PPM3G	17381	3393	1896	2919	2659	1935	1662	2661	4102	795	2413
TGGT1_001520_36_2100	TGGT1_201520	PPM3G	50290	9266	12435	7182	7950	7441	7765	9000	5746	2479	8154
TGGT1_001520_41_2100	TGGT1_201520	PPM3G	17098	5867	8078	1756	4510	4402	4222	5896	3445	1239	5729
TGGT1_001520_72_700	TGGT1_201520	PPM3G	22335	6295	6260	9832	6318	7826	6611	8940	4585	2216	7438
TGGT1_001630_14_698	TGGT1_201630	PPM3H	11737	2554	2236	2414	2217	2038	2525	2238	820	765	2794
TGGT1_001630_21_349	TGGT1_201630	PPM3H	48582	14820	7199	6407	7111	6594	7826	8286	6158	2372	9475
TGGT1_001630_4_698	TGGT1_201630	PPM3H	16691	7325	7439	9336	6458	7594	6288	4799	6926	1990	8428
TGGT1_001630_6_698	TGGT1_201630	PPM3H	6070	712	2481	2121	1632	1692	2641	3652	2108	967	3352
TGGT1_001630_9_698	TGGT1_201630	PPM3H	8229	3060	3231	2187	1977	2614	2792	3511	1824	356	2152
TGGT1_002200_23_4275	TGGT1_202200	TGGT1_202200	57168	3174	4721	4082	3271	1779	2884	1623	1666	848	3143
TGGT1_002200_27_3420	TGGT1_202200	TGGT1_202200	10848	1930	4229	931	2574	2639	2131	1959	1827	842	1424
TGGT1_002200_29_2565	TGGT1_202200	TGGT1_202200	20526	2069	3012	5323	3612	2501	1534	2822	2431	776	2828
TGGT1_002200_54_2565	TGGT1_202200	TGGT1_202200	18547	1846	3288	733	1459	889	1253	1155	713	516	964
TGGT1_002200_55_4275	TGGT1_202200	TGGT1_202200	15703	973	209	1975	937	147	151	679	139	80	803
TGGT1_002420_44_435	TGGT1_202420	TGGT1_202420	11247	4859	4101	3034	3381	4239	2931	5543	3358	1105	3599
TGGT1_002420_46_435	TGGT1_202420	TGGT1_202420	7519	838	2421	1918	1401	1863	907	1541	1217	426	1442
TGGT1_002420_48_435	TGGT1_202420	TGGT1_202420	3471	36	166	1246	335	414	514	8	1172	111	387
TGGT1_002610_12_1644	TGGT1_202610	PPM3D	9454	1898	910	1924	1134	1497	797	1027	604	178	991
TGGT1_002610_15_1644	TGGT1_202610	PPM3D	36745	14211	27399	12608	16084	16218	19356	24413	14840	5447	19267
TGGT1_002610_21_548	TGGT1_202610	PPM3D	6652	1501	1368	958	1150	939	886	1508	1831	156	1683
TGGT1_002610_22_1096	TGGT1_202610	PPM3D	7530	3023	1464	1779	1382	377	1528	1842	1745	526	945
TGGT1_002610_5_1644	TGGT1_202610	PPM3D	34093	4888	3961	2587	3364	2535	2529	3450	3891	807	5693
TGGT1_002620_12_1569	TGGT1_202620	TGGT1_202620	73119	16233	16908	13114	13287	14645	14649	17839	11490	5439	17995
TGGT1_002620_19_1569	TGGT1_202620	TGGT1_202620	42407	16922	23091	17583	16261	16555	20606	21712	17726	6335	16985
TGGT1_002620_28_1569	TGGT1_202620	TGGT1_202620	36392	3638	11492	9019	7559	6188	6666	11408	6182	1719	7195
TGGT1_002620_39_1569	TGGT1_202620	TGGT1_202620	20620	3636	6264	4261	3429	4296	2493	3916	3562	1196	2888
TGGT1_002620_52_1569	TGGT1_202620	TGGT1_202620	44165	8985	9651	11858	8520	7418	8761	8307	7851	2939	8427
TGGT1_002780_105_4145	TGGT1_202780	ROP25	20447	5300	4490	5513	4336	5404	3432	5209	5067	1075	5080
TGGT1_002780_28_4145	TGGT1_202780	ROP25	32548	9105	5977	10415	7203	7974	8162	9616	7332	2586	6894
TGGT1_002780_37_4145	TGGT1_202780	ROP25	19745	1066	2436	1619	1330	1207	1204	1451	500	225	870
TGGT1_002780_7_4974	TGGT1_202780	ROP25	14763	7194	1841	5000	4095	4120	3647	2238	1859	812	2379
TGGT1_002780_95_3316	TGGT1_202780	ROP25	12391	3369	3639	2484	2968	1474	2133	3603	1323	634	2739
TGGT1_003290_13_1347	TGGT1_203290	GRA34	9009	2454	3916	4797	3504	2838	3751	4136	4711	1393	4113
TGGT1_003290_24_1347	TGGT1_203290	GRA34	15346	3770	3179	4102	2890	2341	2492	2420	1304	1000	1367
TGGT1_003290_37_1347	TGGT1_203290	GRA34	17	0	0	0	0	0	0	0	0	0	0
TGGT1_003290_42_1347	TGGT1_203290	GRA34	11047	2287	2575	2778	2306	2024	1827	2550	338	626	2322
TGGT1_003290_5_1347	TGGT1_203290	GRA34	62684	20759	20234	15066	15553	19122	18209	21907	15916	5967	19251
TGGT1_003310_1_1000	TGGT1_203310	GRA7	34942	13227	8502	8696	8869	11244	11206	10661	9565	4950	11937
TGGT1_003310_27_500	TGGT1_203310	GRA7	11271	1881	2028	6043	2777	5148	3447	4666	5100	1942	4472
TGGT1_003310_29_500	TGGT1_203310	GRA7	39637	15272	21930	25942	16629	27636	24398	30910	38916	13151	38266
TGGT1_003310_5_1000	TGGT1_203310	GRA7	25558	7585	7179	15446	8215	10217	11728	16385	14925	5248	18505
TGGT1_003600_16_3095	TGGT1_203600	CST2 (GRA47)	18204	4298	8085	2970	4688	3625	3584	5286	2198	1510	3905
TGGT1_003600_21_3095	TGGT1_203600	CST2 (GRA47)	20922	6440	5714	15169	7055	7877	10017	15375	7002	2132	8838
TGGT1_003600_3_3095	TGGT1_203600	CST2 (GRA47)	17000	15619	7499	6813	8008	13958	15199	14285	13332	2971	14412
TGGT1_003600_41_3095	TGGT1_203600	CST2 (GRA47)	17283	1941	1359	3328	1577	1671	1879	2463	867	572	995
TGGT1_003600_53_2476	TGGT1_203600	CST2 (GRA47)	8808	2365	2499	3717	2543	3707	4998	5272	2437	676	2629
TGGT1_003790_21_903	TGGT1_203790	TGGT1_203790	27852	12353	14565	12194	10516	8093	9300	12059	7898	3589	12117
TGGT1_003790_38_1806	TGGT1_203790	TGGT1_203790	33882	3282	5349	5929	3761	3391	4368	4892	2352	1229	3251
TGGT1_003790_69_903	TGGT1_203790	TGGT1_203790	21023	12951	6230	3508	5680	6619	5032	6871	6711	1880	4442
TGGT1_003790_86_1806	TGGT1_203790	TGGT1_203790	23183	2511	2783	2054	2229	1509	659	1797	2099	370	1046
TGGT1_003790_92_1806	TGGT1_203790	TGGT1_203790	8788	967	2364	958	1196	781	916	2211	1846	617	908
TGGT1_003930_19_1422	TGGT1_203930	TGGT1_203930	2391	441	208	1294	430	112	455	684	132	79	101
TGGT1_003930_2_948	TGGT1_203930	TGGT1_203930	16359	680	2899	5667	2863	2015	1626	3720	935	732	2646
TGGT1_003930_3_1422	TGGT1_203930	TGGT1_203930	194	0	0	0	0	0	0	0	2	0	0
TGGT1_003930_42_948	TGGT1_203930	TGGT1_203930	5789	313	4117	257	1582	3375	2970	3285	2125	765	2477
TGGT1_003930_9_1422	TGGT1_203930	TGGT1_203930	4372	136	211	56	86	0	0	0	0	0	19
TGGT1_003990_2_2550	TGGT1_203990	ROP12	42357	12714	10889	19963	11654	15322	13006	20689	16296	4449	13758
TGGT1_003990_37_2040	TGGT1_203990	ROP12	8477	406	1222	2139	1321	1286	1293	1155	805	561	975
TGGT1_003990_55_2040	TGGT1_203990	ROP12	5010	211	1775	840	924	206	605	288	593	198	551
TGGT1_003990_6_2550	TGGT1_203990	ROP12	14721	1730	3275	2109	2118	1967	1662	4054	2004	470	2453
TGGT1_003990_63_2040	TGGT1_203990	ROP12	109470	11306	9789	11440	8723	7825	10263	7603	8223	3216	8111
TGGT1_004320_10_1720	TGGT1_204320	TGGT1_204320	33384	2391	742	1967	1599	941	307	2227	392	290	1087
TGGT1_004320_27_1720	TGGT1_204320	TGGT1_204320	19971	10605	1624	3388	4276	4306	4346	4080	4047	1605	4649
TGGT1_004320_35_1290	TGGT1_204320	TGGT1_204320	23967	7021	5610	9121	5839	9459	7394	9290	6288	2456	8544
TGGT1_004320_38_1290	TGGT1_204320	TGGT1_204320	22949	2590	2913	3119	2307	3210	2246	2963	2035	826	3067
TGGT1_004320_7_1720	TGGT1_204320	TGGT1_204320	6927	2958	1127	1658	1383	1752	1515	1048	1092	352	1968
TGGT1_004340_23_3556	TGGT1_204340	TGGT1_204340	39771	12655	12119	6635	8059	11819	7978	13103	7203	2582	10804
TGGT1_004340_30_3556	TGGT1_204340	TGGT1_204340	29490	8606	7690	3525	4981	4730	5965	8975	5284	1335	6826
TGGT1_004340_77_4445	TGGT1_204340	TGGT1_204340	9839	4639	644	4058	2422	4126	3192	2557	3618	928	2744
TGGT1_004340_92_4445	TGGT1_204340	TGGT1_204340	20908	3989	7771	4735	5160	4382	4509	3892	4350	1249	5190
TGGT1_004340_95_4445	TGGT1_204340	TGGT1_204340	59294	14220	10825	10431	9940	10615	10678	12570	7988	3040	12889
TGGT1_005250_10_2660	TGGT1_205250	ROP18	31768	5523	6366	7306	5064	5738	5160	5805	3051	1291	4753
TGGT1_005250_2_2660	TGGT1_205250	ROP18	43233	9858	9360	10465	8386	7532	7510	7463	6648	2167	9216
TGGT1_005250_28_2660	TGGT1_205250	ROP18	21844	5544	4898	3947	3820	3518	4001	5157	5888	1158	4748
TGGT1_005250_35_2660	TGGT1_205250	ROP18	14923	1015	1967	1883	1604	2481	1506	2374	2816	584	1269
TGGT1_005250_42_2128	TGGT1_205250	ROP18	12352	1356	3324	2195	2264	2329	2381	2477	3113	573	3417
TGGT1_005360_18_6288	TGGT1_205360	TGGT1_205360	45828	2370	2287	3622	1901	2328	2016	1729	1567	583	2245
TGGT1_005360_28_4192	TGGT1_205360	TGGT1_205360	9201	1183	1149	2999	1148	943	960	2752	2506	167	1309
TGGT1_005360_31_5764	TGGT1_205360	TGGT1_205360	9356	514	735	138	342	403	616	7	945	4	235
TGGT1_005360_46_6288	TGGT1_205360	TGGT1_205360	13219	936	604	2852	1254	879	1196	2241	1795	384	2116
TGGT1_005360_9_6288	TGGT1_205360	TGGT1_205360	32760	15690	14303	8945	10478	10655	10548	15245	9955	3841	12417
TGGT1_007610_15_958	TGGT1_207610	ROP36	29634	4779	5864	9985	6775	7032	8266	9750	5296	2451	7056
TGGT1_007610_22_958	TGGT1_207610	ROP36	7556	1622	320	787	820	412	763	1958	1089	263	1110
TGGT1_007610_37_958	TGGT1_207610	ROP36	27388	4283	3292	2422	2421	4301	1347	2996	1724	632	4087
TGGT1_007610_46_479	TGGT1_207610	ROP36	20759	3147	4500	3441	2724	2091	2085	4186	2102	636	3346
TGGT1_007610_47_958	TGGT1_207610	ROP36	9151	286	1510	303	592	322	188	53	750	129	388
TGGT1_007700_0_1416	TGGT1_207700	ROP22	6869	1202	1225	1859	987	728	504	994	914	327	1062
TGGT1_007700_24_1416	TGGT1_207700	ROP22	13074	1281	1647	1641	1656	2615	2132	3034	828	445	1687
TGGT1_007700_35_1416	TGGT1_207700	ROP22	8597	1955	112	958	589	1449	823	960	460	168	582
TGGT1_007700_5_1888	TGGT1_207700	ROP22	12273	5976	596	1379	2446	2747	1639	2724	2663	1039	1654
TGGT1_007700_52_1416	TGGT1_207700	ROP22	6154	4095	2747	476	2114	2803	1830	1579	2148	447	2942
TGGT1_008070_0_11223	TGGT1_208070	inositol polyphosphate kinase	3903	358	1474	452	903	415	880	743	157	138	211
TGGT1_008070_17_11223	TGGT1_208070	inositol polyphosphate kinase	6500	2169	10	103	700	35	363	701	656	129	772
TGGT1_008070_29_10836	TGGT1_208070	inositol polyphosphate kinase	3497	471	1852	1412	1376	755	411	157	579	144	412
TGGT1_008070_33_10449	TGGT1_208070	inositol polyphosphate kinase	11	0	0	0	0	0	0	0	0	0	0
TGGT1_008070_44_10449	TGGT1_208070	inositol polyphosphate kinase	9118	722	884	415	730	252	37	3	33	57	306
TGGT1_008370_15_3081	TGGT1_208370	GRA46	12208	975	1590	2466	1295	542	1211	693	941	304	482
TGGT1_008370_51_1027	TGGT1_208370	GRA46	19610	2568	5012	2481	2663	3893	2972	2972	3412	992	3518
TGGT1_008370_58_1027	TGGT1_208370	GRA46	24105	3923	2908	6126	3582	1869	2583	4303	2340	1147	3801
TGGT1_008370_65_2054	TGGT1_208370	GRA46	0	0	0	0	0	0	0	0	0	0	0
TGGT1_008370_75_2054	TGGT1_208370	GRA46	4864	953	189	1332	679	872	479	287	274	226	497
TGGT1_008450_20_3260	TGGT1_208450	PI-2	5251	1653	1432	1264	1306	2313	2558	1111	2338	641	1057
TGGT1_008450_26_2608	TGGT1_208450	PI-2	3666	660	91	515	371	158	863	556	778	145	374
TGGT1_008450_28_3260	TGGT1_208450	PI-2	25295	4888	8086	8371	5877	7798	7905	12537	7440	2275	11134
TGGT1_008450_34_2608	TGGT1_208450	PI-2	1812	919	147	638	341	10	71	5	6	144	65
TGGT1_008450_38_2608	TGGT1_208450	PI-2	282	0	0	0	0	0	0	0	0	0	0
TGGT1_008730_0_2936	TGGT1_208730	MCP4	1948	119	4	921	220	188	482	557	402	87	849
TGGT1_008730_17_3670	TGGT1_208730	MCP4	28497	14123	11294	13442	10870	7906	9541	17276	12549	3248	12015
TGGT1_008730_27_2936	TGGT1_208730	MCP4	6984	1363	3124	986	1562	1919	2053	934	1705	467	1762
TGGT1_008730_72_3670	TGGT1_208730	MCP4	29724	15616	17550	17638	14122	16927	14959	17996	16775	4925	17019
TGGT1_008730_85_2936	TGGT1_208730	MCP4	28582	11982	10781	19024	11173	17843	15347	20980	15937	4675	19667
TGGT1_008740_15_3190	TGGT1_208740	MCP3	350	0	0	0	0	0	0	1	0	0	0
TGGT1_008740_17_2552	TGGT1_208740	MCP3	13835	3020	882	4919	2494	1642	3324	3813	1568	923	3310
TGGT1_008740_21_2552	TGGT1_208740	MCP3	1339	544	59	577	329	540	68	102	101	108	592
TGGT1_008740_35_2552	TGGT1_208740	MCP3	11057	2840	4111	1122	2646	4067	3294	1613	2631	862	4679
TGGT1_008740_6_3190	TGGT1_208740	MCP3	3954	2537	1299	1789	1310	2176	1391	1332	1054	699	1526
TGGT1_008830_29_1767	TGGT1_208830	GRA16	21742	3358	1646	2344	1860	2438	1916	2293	2100	729	2528
TGGT1_008830_59_1178	TGGT1_208830	GRA16	5830	1360	1974	428	949	1149	1285	964	1695	556	2002
TGGT1_008830_59_1767	TGGT1_208830	GRA16	37144	10286	10691	8554	8670	11544	8937	15996	8791	2581	7633
TGGT1_008830_69_1767	TGGT1_208830	GRA16	20844	3913	4334	7825	4081	4899	4558	5860	4433	1875	5932
TGGT1_009170_1_1143	TGGT1_209170	TGGT1_209170	19359	3415	4933	3762	3690	3816	3611	3638	4032	1196	2818
TGGT1_009170_11_1524	TGGT1_209170	TGGT1_209170	31557	3453	6853	6082	4110	3885	2732	4158	4035	891	2732
TGGT1_009170_20_1524	TGGT1_209170	TGGT1_209170	9582	5739	3649	1218	3076	1847	2421	3593	3253	1108	3075
TGGT1_009170_24_1143	TGGT1_209170	TGGT1_209170	28021	9275	6761	6134	6664	5999	6575	9623	7206	2031	7135
TGGT1_009170_43_1143	TGGT1_209170	TGGT1_209170	47439	15930	7940	7479	8452	9333	7865	10201	5766	2761	10104
TGGT1_009980_56_1940	TGGT1_209985	predicted rhoptry pseudokinase	30291	5418	5814	4704	4373	4812	5302	6411	3434	1473	4706
TGGT1_009980_75_1940	TGGT1_209985	predicted rhoptry pseudokinase	4908	2519	774	470	1033	412	1262	2420	552	209	700
TGGT1_009980_8_2425	TGGT1_209985	predicted rhoptry pseudokinase	4915	3586	451	154	1162	979	1012	1925	1717	313	1527
TGGT1_010090_10_1828	TGGT1_209985,TGGT1_210095	TGGT1_209985,TGGT1_210095	15388	3129	1533	8573	3680	2783	3518	4413	1235	731	3686
TGGT1_010090_25_1371	TGGT1_209985,TGGT1_210095	TGGT1_209985,TGGT1_210095	30889	11893	11015	8750	8300	8185	9405	11369	6183	2329	10397
TGGT1_010090_57_1371	TGGT1_209985,TGGT1_210095	TGGT1_209985,TGGT1_210095	14571	3250	3881	4795	3082	2344	2437	2794	2571	949	4436
TGGT1_010110_25_2040	TGGT1_209985,TGGT1_210095	TGGT1_209985,TGGT1_210095	16274	773	3198	2912	2155	2213	1879	1318	1874	396	1854
TGGT1_010110_45_2040	TGGT1_209985,TGGT1_210095	TGGT1_209985,TGGT1_210095	5720	401	254	625	461	12	245	894	288	38	135
TGGT1_010110_47_2550	TGGT1_209985,TGGT1_210095	TGGT1_209985,TGGT1_210095	1090	486	1217	32	519	181	405	1373	390	156	364
TGGT1_010110_9_2550	TGGT1_209985,TGGT1_210095	TGGT1_209985,TGGT1_210095	33085	11224	11423	9891	9040	9712	10301	13326	10075	4022	12522
TGGT1_010370_10_2750	TGGT1_210370	ROP54	28023	11520	10072	7117	7419	10701	12160	11217	7986	3819	10506
TGGT1_010370_31_2200	TGGT1_210370	ROP54	6631	1076	326	693	344	150	424	439	1172	198	457
TGGT1_010370_44_2200	TGGT1_210370	ROP54	5752	402	257	682	431	202	291	375	368	117	264
TGGT1_010370_5_2750	TGGT1_210370	ROP54	11103	2542	3671	2934	2492	1299	2619	4267	1796	834	2774
TGGT1_010370_52_2200	TGGT1_210370	ROP54	74776	19569	16582	14227	14118	12226	14269	16385	12721	4935	15650
TGGT1_010820_10_3605	TGGT1_210820	hypothetical protein	10037	1177	88	274	316	306	447	550	181	106	284
TGGT1_010820_25_3605	TGGT1_210820	hypothetical protein	5638	96	548	7	200	0	33	0	3	0	4
TGGT1_010820_33_3605	TGGT1_210820	hypothetical protein	17999	3988	2635	1658	2356	1652	1667	2388	3764	246	1928
TGGT1_010820_46_3605	TGGT1_210820	hypothetical protein	12091	1409	528	1968	942	673	634	691	1065	226	494
TGGT1_010820_61_2884	TGGT1_210820	hypothetical protein	2545	903	7	6	213	226	244	0	420	0	11
TGGT1_011260_35_1806	TGGT1_211260	ROP26	21887	1605	856	2487	1491	474	1545	490	1617	213	2044
TGGT1_011260_39_1806	TGGT1_211260	ROP26	10810	53	1205	4298	1680	1728	2193	1820	2003	817	1560
TGGT1_011260_4_2408	TGGT1_211260	ROP26	15938	2312	860	1244	867	1794	1548	1398	1345	443	1200
TGGT1_011260_54_1806	TGGT1_211260	ROP26	9858	144	1030	3247	1079	652	574	1437	1422	429	510
TGGT1_011260_58_1806	TGGT1_211260	ROP26	7504	730	315	1956	888	776	506	1957	583	314	558
TGGT1_011290_13_2468	TGGT1_211290	ROP15	10448	3371	719	817	1350	576	1454	1694	2033	295	1224
TGGT1_011290_16_2468	TGGT1_211290	ROP15	43018	17527	13166	11663	11419	11255	9179	11304	10072	3107	10193
TGGT1_011290_34_2468	TGGT1_211290	ROP15	3568	198	559	18	220	136	95	659	40	0	42
TGGT1_011290_41_2468	TGGT1_211290	ROP15	8818	732	7	727	563	618	739	770	1143	195	393
TGGT1_011290_45_2468	TGGT1_211290	ROP15	14161	2055	6304	1375	2454	4293	3952	5537	2525	741	2078
TGGT1_011460_10_1689	TGGT1_211460	MYR4	1098	242	3	262	116	0	219	2	3	35	8
TGGT1_011460_14_1689	TGGT1_211460	MYR4	7384	3522	2114	3098	3158	4217	3632	4897	2858	731	2305
TGGT1_011460_58_1126	TGGT1_211460	MYR4	4284	118	645	83	217	12	23	355	7	25	51
TGGT1_011460_6_563	TGGT1_211460	MYR4	7866	1308	1154	1901	1134	804	1125	647	661	201	769
TGGT1_011460_64_1126	TGGT1_211460	MYR4	4841	447	1556	2629	1200	1198	733	1076	556	535	860
TGGT1_012300_11_3668	TGGT1_212300	GRA32	13410	1909	1874	726	1711	2598	1241	1761	1336	574	1748
TGGT1_012300_12_2882	TGGT1_212300	GRA32	14820	3591	3823	398	2108	2158	2394	3778	2423	426	2611
TGGT1_012300_13_2882	TGGT1_212300	GRA32	8268	923	147	903	536	396	133	255	432	80	305
TGGT1_012300_4_2882	TGGT1_212300	GRA32	0	0	0	0	0	0	0	0	0	0	0
TGGT1_012300_8_2358	TGGT1_212300	GRA32	24199	2792	680	2825	1867	3528	2991	5913	3120	1079	2063
TGGT1_012410_23_930	TGGT1_212410	GRA11A	26046	8244	8011	4786	5825	8639	6711	9402	9680	1876	7741
TGGT1_012410_30_1395	TGGT1_212410	GRA11A	11028	3683	921	2666	1933	2404	3047	4238	5333	981	4331
TGGT1_012410_40_930	TGGT1_212410	GRA11A	51701	21820	18555	11926	14195	12427	11027	16615	11834	3367	16621
TGGT1_012410_49_465	TGGT1_212410	GRA11A	4781	423	885	1274	816	607	806	463	744	231	1126
TGGT1_012410_9_1395	TGGT1_212410	GRA11A	19883	4055	6557	3643	4522	3018	4205	4894	3279	1558	3442
TGGT1_013070_103_3624	TGGT1_213067,TGGT1_213069,TGGT1_213072	TGGT1_213067,TGGT1_213069,TGGT1_213072	19262	2586	957	2229	1702	839	1248	1367	750	312	1663
TGGT1_013070_104_3624	TGGT1_213067,TGGT1_213069,TGGT1_213072	TGGT1_213067,TGGT1_213069,TGGT1_213072	7028	324	1250	2816	1204	796	796	186	1890	427	1907
TGGT1_013070_18_5436	TGGT1_213067,TGGT1_213069,TGGT1_213072	TGGT1_213067,TGGT1_213069,TGGT1_213072	22555	2323	1379	1417	1197	812	421	318	665	258	701
TGGT1_013070_74_3624	TGGT1_213067,TGGT1_213069,TGGT1_213072	TGGT1_213067,TGGT1_213069,TGGT1_213072	8964	1832	1613	3263	1778	2459	2087	1897	2124	578	1660
TGGT1_013070_83_3624	TGGT1_213067,TGGT1_213069,TGGT1_213072	TGGT1_213067,TGGT1_213069,TGGT1_213072	26341	908	1021	851	819	1215	414	1234	1319	127	327
TGGT1_013070_84_3624	TGGT1_213067,TGGT1_213069,TGGT1_213072	TGGT1_213067,TGGT1_213069,TGGT1_213072	8216	1473	932	407	666	271	229	632	615	290	851
TGGT1_013070_88_3624	TGGT1_213067,TGGT1_213069,TGGT1_213072	TGGT1_213067,TGGT1_213069,TGGT1_213072	8387	114	131	38	107	0	9	0	0	0	1
TGGT1_013070_93_3624	TGGT1_213067,TGGT1_213069,TGGT1_213072	TGGT1_213067,TGGT1_213069,TGGT1_213072	2528	830	3	837	679	295	333	1269	201	116	574
TGGT1_014080_12_794	TGGT1_214080	Toxofilin	23732	7443	3182	5003	4199	5019	4550	2807	3095	1272	5239
TGGT1_014080_18_794	TGGT1_214080	Toxofilin	9352	4714	4518	2749	3005	5493	3460	3645	4024	985	2704
TGGT1_014080_30_794	TGGT1_214080	Toxofilin	15678	5386	8916	2956	5178	5521	4646	4766	2726	1395	5818
TGGT1_014080_37_794	TGGT1_214080	Toxofilin	538	28	272	2819	853	1022	1443	339	619	308	1693
TGGT1_014080_40_794	TGGT1_214080	Toxofilin	0	0	0	0	0	0	0	0	0	0	0
TGGT1_014410_2_1346	TGGT1_214410	TGGT1_214410	4962	1500	479	65	396	381	784	1950	256	193	522
TGGT1_014410_31_1346	TGGT1_214410	TGGT1_214410	6247	661	704	1552	1031	170	743	1774	808	80	807
TGGT1_014410_51_1346	TGGT1_214410	TGGT1_214410	4726	185	236	527	411	50	480	476	189	170	295
TGGT1_014410_60_1346	TGGT1_214410	TGGT1_214410	2348	4798	350	2580	1700	2983	2786	4216	2490	1080	2451
TGGT1_014410_63_673	TGGT1_214410	TGGT1_214410	18264	8436	4663	5759	5332	5505	4374	4826	6570	1454	7151
TGGT1_015160_13_543	TGGT1_215160	TGGT1_215160	1854	0	0	0	0	0	0	0	0	0	0
TGGT1_015160_6_1086	TGGT1_215160	TGGT1_215160	2149	586	17	40	38	0	0	0	0	0	4
TGGT1_015160_8_1086	TGGT1_215160	TGGT1_215160	4545	2175	373	89	580	2413	833	2480	1768	190	289
TGGT1_015220_11_628	TGGT1_215220	GRA22	10915	701	360	290	341	478	357	4	21	0	18
TGGT1_015220_19_628	TGGT1_215220	GRA22	9832	634	1461	1028	1053	638	810	312	587	407	599
TGGT1_015220_35_1256	TGGT1_215220	GRA22	58790	6945	10923	8331	7328	4718	4789	6396	6430	1785	5911
TGGT1_015220_37_628	TGGT1_215220	GRA22	8847	1047	1406	1772	1334	1263	932	1229	1023	176	1828
TGGT1_015220_40_1256	TGGT1_215220	GRA22	9973	390	159	451	287	70	55	3	4	45	223
TGGT1_015220_41_1256	TGGT1_215220	GRA22	20582	1692	1238	795	1165	1146	756	1606	483	252	1562
TGGT1_015220_7_628	TGGT1_215220	GRA22	53566	2044	3660	3148	3081	3719	3055	2458	2462	882	3204
TGGT1_015360_0_1425	TGGT1_215360	TGGT1_215360	274	0	0	0	0	0	0	0	0	0	0
TGGT1_015360_17_950	TGGT1_215360	TGGT1_215360	5024	508	787	258	564	348	163	470	1041	86	267
TGGT1_015360_2_950	TGGT1_215360	TGGT1_215360	6090	1021	2989	3273	1505	2390	2580	3367	1185	499	1963
TGGT1_015360_22_950	TGGT1_215360	TGGT1_215360	6325	820	1318	2157	1528	2012	1750	2947	1228	382	1118
TGGT1_015360_29_950	TGGT1_215360	TGGT1_215360	3355	115	757	1152	496	210	774	662	399	193	1032
TGGT1_015770_37_1172	TGGT1_215775	ROP8	123136	47935	43474	28357	33718	38953	36171	51291	30090	12495	40903
TGGT1_015770_45_586	TGGT1_215775	ROP8	13426	4896	3076	7545	4328	6598	3689	6790	4749	1358	5043
TGGT1_015770_49_1172	TGGT1_215775	ROP8	6792	445	3653	2696	2032	3939	1164	3055	1284	583	2448
TGGT1_015770_52_586	TGGT1_215775	ROP8	27062	7574	6546	7521	6161	5438	6499	6268	7279	2039	7950
TGGT1_015770_57_1172	TGGT1_215775	ROP8	191297	74799	53699	45819	46816	49118	42312	55851	42374	15211	53395
TGGT1_015780_17_2148	TGGT1_215775	ROP8	0	0	0	0	0	0	0	0	0	0	0
TGGT1_015780_18_2148	TGGT1_215775	ROP8	3738	1678	2219	25	1140	1720	1352	2101	1526	571	1417
TGGT1_015780_26_2148	TGGT1_215775	ROP8	7795	4519	3222	1203	2331	2252	2175	1497	2429	1108	1999
TGGT1_015780_36_1432	TGGT1_215775	ROP8	15509	2973	4113	9473	5096	4890	4982	6924	3736	1807	6044
TGGT1_015910_23_2016	TGGT1_215910	TGGT1_215910	37816	7704	5588	5765	4898	5021	6330	4551	3173	2211	7142
TGGT1_015910_23_4032	TGGT1_215910	TGGT1_215910	66348	22882	22298	16289	17234	17563	19469	24371	17979	5612	22096
TGGT1_015910_50_5544	TGGT1_215910	TGGT1_215910	25701	5263	3839	4324	3439	4011	3679	4888	3592	1176	2684
TGGT1_015910_54_1512	TGGT1_215910	TGGT1_215910	26086	20620	4165	9160	7781	8282	10493	11235	14072	3218	10812
TGGT1_015910_75_5544	TGGT1_215910	TGGT1_215910	2060	33	1720	43	394	697	289	917	248	143	312
TGGT1_017400_20_2349	TGGT1_217400	TGGT1_217400	18371	4618	2614	1568	2217	2052	2154	3652	2285	516	2016
TGGT1_017400_28_2349	TGGT1_217400	TGGT1_217400	21595	1480	3227	2125	1874	1814	1305	1143	1352	637	2155
TGGT1_017400_34_2349	TGGT1_217400	TGGT1_217400	34632	6816	11396	7113	7231	8816	7071	12069	5365	2444	6063
TGGT1_017400_37_783	TGGT1_217400	TGGT1_217400	14004	6021	1186	5108	3252	2840	2802	3740	2772	1133	4454
TGGT1_017400_79_783	TGGT1_217400	TGGT1_217400	32799	4503	6377	6077	5035	5130	4122	4835	5483	1344	6474
TGGT1_017430_15_2800	TGGT1_217430	PI-1	2701	176	593	1401	484	683	267	1077	714	317	336
TGGT1_017430_19_1680	TGGT1_217430	PI-1	4857	4507	2086	147	2162	1469	1390	958	866	661	1669
TGGT1_017430_2_2800	TGGT1_217430	PI-1	12520	2735	4967	4662	3139	5387	5222	7300	4235	1118	5751
TGGT1_017430_32_1680	TGGT1_217430	PI-1	6859	117	2252	209	657	145	470	539	1422	274	629
TGGT1_017430_8_2800	TGGT1_217430	PI-1	5465	2460	600	1050	1026	554	802	769	530	242	2097
TGGT1_017530_10_1522	TGGT1_217530	TGGT1_217530	9494	3295	1322	1953	1603	904	2033	1547	1795	615	1548
TGGT1_017530_13_1522	TGGT1_217530	TGGT1_217530	45687	12535	11475	20459	12715	13202	15177	19972	13505	5413	17676
TGGT1_017530_23_1522	TGGT1_217530	TGGT1_217530	41307	6023	12189	16408	9958	8999	8555	12106	7943	3228	9195
TGGT1_017530_59_761	TGGT1_217530	TGGT1_217530	4851	1242	102	1345	743	378	293	1841	190	100	564
TGGT1_017530_64_1522	TGGT1_217530	TGGT1_217530	10943	353	2104	1675	1313	1008	848	2842	1350	352	1891
TGGT1_017680_14_13108	TGGT1_217680	GRA57	89984	26607	21031	19587	18051	44753	42380	54132	4968	1863	5364
TGGT1_017680_19_13108	TGGT1_217680	GRA57	1096	531	44	8	253	554	367	702	14	0	115
TGGT1_017680_2_13108	TGGT1_217680	GRA57	2959	2706	331	322	755	545	963	1381	974	217	664
TGGT1_017680_4_13108	TGGT1_217680	GRA57	2281	740	463	70	501	428	901	263	5	17	418
TGGT1_017680_40_12656	TGGT1_217680	GRA57	767	114	5	877	140	434	353	597	663	26	97
TGGT1_018270_24_842	TGGT1_218270	ROP48	24067	6220	5429	5516	4631	3257	3634	5325	2309	1148	4724
TGGT1_018270_27_842	TGGT1_218270	ROP48	21137	2059	4636	2680	3134	1326	2757	2335	1559	663	2573
TGGT1_018270_3_1263	TGGT1_218270	ROP48	41372	13567	10935	14963	10932	10851	15269	12806	10969	4380	14899
TGGT1_018270_33_842	TGGT1_218270	ROP48	18777	562	4541	1808	2428	2014	1518	1143	944	532	1378
TGGT1_018270_9_1263	TGGT1_218270	ROP48	29770	11023	10224	8770	7179	7736	9004	9108	5102	2957	8105
TGGT1_019810_21_4132	TGGT1_219810	GRA40	17810	1841	2745	3912	2483	4131	3381	3149	774	753	2871
TGGT1_019810_47_6198	TGGT1_219810	GRA40	18857	18015	8273	12504	10688	10784	12347	14178	12477	4656	16858
TGGT1_019810_58_6198	TGGT1_219810	GRA40	27605	2364	5285	5110	4023	2907	5289	4289	2848	816	5078
TGGT1_019810_76_5165	TGGT1_219810	GRA40	40985	4067	5419	5369	4032	4018	3328	5916	3056	811	3645
TGGT1_019810_84_4132	TGGT1_219810	GRA40	11453	1269	3737	2691	2142	2164	3339	4447	1180	665	1637
TGGT1_020240_25_2650	TGGT1_220240	GRA31	22125	3073	2633	3483	2204	2260	2079	1488	1855	265	1017
TGGT1_020240_35_2650	TGGT1_220240	GRA31	59938	5291	4659	5273	4582	2081	2644	2731	4260	995	2381
TGGT1_020240_45_2650	TGGT1_220240	GRA31	54608	5861	8258	9150	6994	3805	4726	9776	4372	1608	4030
TGGT1_020240_60_2120	TGGT1_220240	GRA31	99328	10344	12695	25492	14130	11621	10031	14493	9262	3790	12201
TGGT1_020240_78_2120	TGGT1_220240	GRA31	35302	12552	8567	6194	6841	6581	7144	6931	7617	2445	9523
TGGT1_020950_0_696	TGGT1_220950	MAF1B	44507	21345	10511	12990	10992	17821	16530	18408	6032	3288	8508
TGGT1_020950_15_696	TGGT1_220950	MAF1B	37829	7936	7863	8115	7547	5817	8501	12497	4239	2029	4742
TGGT1_020950_32_696	TGGT1_220950	MAF1B	39209	23471	15517	10710	12629	15251	14274	19708	9900	4026	16308
TGGT1_020950_44_696	TGGT1_220950	MAF1B	53722	1951	2449	5543	2833	2070	1019	2391	481	603	1219
TGGT1_020950_59_696	TGGT1_220950	MAF1B	8343	3007	2693	1642	2259	1991	1835	2056	803	547	883
TGGT1_021210_0_1419	TGGT1_221210	CYP18	18230	2317	1294	1641	1293	728	322	797	12	144	373
TGGT1_021210_2_1419	TGGT1_221210	CYP18	5823	191	451	1052	447	450	454	212	9	12	32
TGGT1_021210_6_1419	TGGT1_221210	CYP18	8382	1106	120	576	566	230	399	254	6	37	37
TGGT1_022100_14_3165	TGGT1_222100	TGGT1_222100	31027	7494	4605	5521	4635	6329	2867	3558	3535	1278	3993
TGGT1_022100_38_3165	TGGT1_222100	TGGT1_222100	26070	992	4052	3314	2443	2229	1593	4034	3012	723	2685
TGGT1_022100_45_1899	TGGT1_222100	TGGT1_222100	12036	2350	4012	3082	2615	3056	2570	3956	2123	438	2310
TGGT1_022100_63_1899	TGGT1_222100	TGGT1_222100	25311	2492	995	5036	2301	2430	3194	4246	3013	899	3388
TGGT1_022100_66_2532	TGGT1_222100	TGGT1_222100	129436	33519	19394	15150	17278	19229	17639	29341	17550	7509	21834
TGGT1_022170_15_1392	TGGT1_222170	GRA17	41430	8086	6264	14952	7725	11382	8456	13843	8674	3469	8838
TGGT1_022170_22_1392	TGGT1_222170	GRA17	50838	6604	8628	8316	6077	3788	4462	5459	3763	1280	4543
TGGT1_022170_36_1392	TGGT1_222170	GRA17	32493	692	885	959	820	364	136	2	260	41	203
TGGT1_022170_55_1392	TGGT1_222170	GRA17	30806	546	1297	1645	978	232	301	465	241	69	339
TGGT1_022170_62_1392	TGGT1_222170	GRA17	27431	1320	2518	1809	1638	416	303	598	491	155	355
TGGT1_023920_12_5304	TGGT1_223920	RON3	24755	439	868	1498	812	865	416	1333	402	239	351
TGGT1_023920_14_4488	TGGT1_223920	RON3	49397	4981	2343	3546	2519	1205	1285	1501	1214	438	1822
TGGT1_023920_23_5304	TGGT1_223920	RON3	25402	2144	1953	1481	1289	1522	1195	1273	558	383	1029
TGGT1_023920_30_3264	TGGT1_223920	RON3	23640	2870	346	288	741	381	1355	805	1193	377	1196
TGGT1_023920_40_3264	TGGT1_223920	RON3	24674	1496	1309	1039	1225	1404	1298	1370	475	217	224
TGGT1_025150_36_886	TGGT1_225150	TGGT1_225150	55142	18042	15483	13162	13141	14032	12995	12563	12068	3220	12293
TGGT1_025150_51_886	TGGT1_225150	TGGT1_225150	23244	9496	2349	1625	2948	1927	2036	2285	1874	562	3005
TGGT1_025150_54_1772	TGGT1_225150	TGGT1_225150	79236	4970	4324	10206	5631	3467	3714	7094	4334	1188	5458
TGGT1_025150_75_886	TGGT1_225150	TGGT1_225150	30135	7412	6158	8479	5971	7177	6092	5456	4497	1602	7555
TGGT1_025150_80_886	TGGT1_225150	TGGT1_225150	33433	5443	5324	3185	3431	3868	2332	3586	2490	900	2868
TGGT1_025160_14_1434	TGGT1_225160	TGGT1_225160	17275	857	4555	2675	2439	1933	2534	673	2006	795	1509
TGGT1_025160_30_1434	TGGT1_225160	TGGT1_225160	33464	16931	15675	5426	10510	9742	10526	13209	9969	3070	11174
TGGT1_025160_34_1434	TGGT1_225160	TGGT1_225160	21205	5584	2906	3916	2849	2531	2503	3459	2084	883	4275
TGGT1_025160_44_1434	TGGT1_225160	TGGT1_225160	22801	4064	4418	9468	5356	5025	4424	8572	8186	2052	8136
TGGT1_025160_6_1434	TGGT1_225160	TGGT1_225160	23614	4399	3255	845	2217	1884	1218	2567	2914	389	2293
TGGT1_025200_33_10881	TGGT1_225200	TGGT1_225200	19905	1895	2016	1903	1429	1549	1040	1391	2547	492	925
TGGT1_025200_40_10881	TGGT1_225200	TGGT1_225200	26548	3084	3263	2714	2300	1423	1892	3593	1650	891	2176
TGGT1_025200_46_11718	TGGT1_225200	TGGT1_225200	45745	17514	11983	14694	12849	13236	13118	17546	10506	4549	19944
TGGT1_025200_51_1674	TGGT1_225200	TGGT1_225200	16156	2376	309	1320	978	893	734	1506	670	291	875
TGGT1_025200_82_837	TGGT1_225200	TGGT1_225200	11479	6762	736	1275	2496	2331	2346	1976	3403	630	1280
TGGT1_025320_28_1246	TGGT1_225320	TGGT1_225320	23863	3530	4758	2476	2705	2563	2313	4230	3439	917	2391
TGGT1_025320_30_1246	TGGT1_225320	TGGT1_225320	37678	3512	7384	6049	4641	6614	4793	5919	4361	1415	4273
TGGT1_025320_4_1869	TGGT1_225320	TGGT1_225320	17423	1388	1049	1790	913	528	526	1740	696	239	707
TGGT1_025320_58_623	TGGT1_225320	TGGT1_225320	19887	3460	6118	7232	4123	3023	4381	6887	4977	1824	5234
TGGT1_025320_6_1246	TGGT1_225320	TGGT1_225320	47196	13738	13161	13577	10805	10606	10431	15317	8181	3242	11676
TGGT1_025330_16_768	TGGT1_225330	TGGT1_225330	29692	11058	9300	9322	7776	9565	9195	12751	6325	2303	11011
TGGT1_025330_19_768	TGGT1_225330	TGGT1_225330	52617	10655	10100	10628	8134	6968	7543	9591	8457	2798	11193
TGGT1_025330_58_768	TGGT1_225330	TGGT1_225330	17005	1003	1879	3509	1940	804	1964	2007	1510	701	2374
TGGT1_025330_66_768	TGGT1_225330	TGGT1_225330	68745	16883	13782	11685	11437	16868	13627	16411	11365	3201	13652
TGGT1_025330_71_768	TGGT1_225330	TGGT1_225330	72872	19689	16863	15207	13986	11159	11033	19075	9389	3560	13312
TGGT1_025860_28_5208	TGGT1_225860	TGGT1_225860	9382	1895	1334	117	863	909	521	1443	743	100	843
TGGT1_025860_7_5208	TGGT1_225860	TGGT1_225860	17791	2951	1538	1300	1343	691	1633	1471	1250	498	1221
TGGT1_025860_78_4340	TGGT1_225860	TGGT1_225860	23069	1798	271	4073	1616	1557	1219	478	1417	356	1795
TGGT1_025860_87_4340	TGGT1_225860	TGGT1_225860	2380	126	268	388	277	90	94	87	285	158	3
TGGT1_025860_94_4340	TGGT1_225860	TGGT1_225860	1826	22	1304	1780	1036	695	558	642	82	212	941
TGGT1_026380_19_1138	TGGT1_226380	GRA35	64879	7932	13335	13492	10423	9469	9327	14890	5151	1857	4936
TGGT1_026380_49_569	TGGT1_226380	GRA35	18769	2511	1758	3127	1398	1030	1292	1849	196	335	1230
TGGT1_026380_55_569	TGGT1_226380	GRA35	29334	8208	3287	6667	5028	5239	5598	4516	2981	1037	3464
TGGT1_026380_62_569	TGGT1_226380	GRA35	10916	4290	6060	3967	3417	2786	3705	4821	3473	845	3397
TGGT1_026380_9_1138	TGGT1_226380	GRA35	13009	5694	6603	2273	4626	4799	6006	6706	4411	1686	4714
TGGT1_026690_10_562	TGGT1_226690	TGGT1_226690	12668	5524	3325	4007	3369	4830	3797	3958	3494	1209	4614
TGGT1_026690_14_843	TGGT1_226690	TGGT1_226690	2358	205	1239	276	522	576	147	155	561	67	137
TGGT1_026690_24_843	TGGT1_226690	TGGT1_226690	3686	931	61	784	335	506	123	226	899	29	285
TGGT1_026690_25_1124	TGGT1_226690	TGGT1_226690	26417	1183	8280	6304	5143	4790	4652	6491	3344	1423	4754
TGGT1_026690_4_562	TGGT1_226690	TGGT1_226690	3345	3991	924	1206	1613	1918	1419	3136	813	682	2253
TGGT1_027010_11_872	TGGT1_227010	ROP30	34891	7285	7908	8206	7243	7166	8499	6925	5167	2523	7848
TGGT1_027010_2_872	TGGT1_227010	ROP30	25565	2165	3801	2973	2325	629	1109	2072	1521	505	1915
TGGT1_027010_25_436	TGGT1_227010	ROP30	73261	13423	10756	12122	9969	12497	10567	12062	10463	2533	12558
TGGT1_027010_32_436	TGGT1_227010	ROP30	20401	2786	8037	4540	4237	6033	4546	6013	3805	1111	5560
TGGT1_027010_6_872	TGGT1_227010	ROP30	42118	11593	9126	12532	8869	9179	8217	13906	7007	2374	10061
TGGT1_027280_19_2260	TGGT1_227280	GRA3	43351	19878	15651	39591	21552	54104	52419	64515	46322	18476	58876
TGGT1_027280_4_2260	TGGT1_227280	GRA3	65910	30871	25885	52584	29078	67417	68003	86127	57951	21135	77355
TGGT1_027280_45_1808	TGGT1_227280	GRA3	23191	14507	5495	14068	8854	21138	24804	28286	21391	6445	21382
TGGT1_027280_50_1808	TGGT1_227280	GRA3	73538	23670	19812	43839	24580	52886	61525	65982	34526	15463	57639
TGGT1_027280_8_2260	TGGT1_227280	GRA3	36430	25549	14759	34200	20097	44854	48825	69393	41144	15116	44579
TGGT1_027620_0_1612	TGGT1_227620	GRA2	45118	27865	30283	46831	29297	43327	46075	56438	33152	14841	46787
TGGT1_027620_4_1209	TGGT1_227620	GRA2	141886	40160	32571	33632	29859	36937	34451	42360	23052	10934	32213
TGGT1_027620_8_1209	TGGT1_227620	GRA2	13652	5398	3348	6354	4098	4506	6341	8779	2198	2059	4425
TGGT1_027810_19_968	TGGT1_227810	ROP11	38000	3389	7523	7190	5310	4177	4972	5568	4057	1107	4675
TGGT1_027810_24_968	TGGT1_227810	ROP11	46376	4838	4294	4402	3700	3270	1755	1686	1805	745	2825
TGGT1_027810_32_968	TGGT1_227810	ROP11	9724	756	1562	975	981	449	310	210	676	209	352
TGGT1_027810_44_968	TGGT1_227810	ROP11	12789	2756	2491	3407	1879	1751	1998	3279	1591	705	3632
TGGT1_027810_6_1452	TGGT1_227810	ROP11	5579	328	273	602	211	309	254	52	8	175	525
TGGT1_028170_10_7128	TGGT1_228170	GRA44	20234	870	1023	976	722	1183	413	409	473	88	439
TGGT1_028170_12_6600	TGGT1_228170	GRA44	10051	47	61	1	122	1	0	2	2	18	49
TGGT1_028170_13_7128	TGGT1_228170	GRA44	17472	4376	803	1306	1539	1275	1535	1854	404	371	799
TGGT1_028170_24_6072	TGGT1_228170	GRA44	18807	105	123	67	173	58	0	1	0	0	16
TGGT1_028170_7_6864	TGGT1_228170	GRA44	24263	96	84	137	107	1	0	0	3	0	0
TGGT1_028760_2_1737	TGGT1_228760	hypothetical protein	6470	105	65	306	182	152	127	2	122	14	31
TGGT1_028760_24_1737	TGGT1_228760	hypothetical protein	0	0	0	0	0	0	0	0	0	0	0
TGGT1_028760_30_1737	TGGT1_228760	hypothetical protein	4416	36	171	21	55	0	0	0	0	0	1
TGGT1_028760_32_1737	TGGT1_228760	hypothetical protein	11050	3525	7848	2725	3397	3147	4873	3946	3909	1557	4800
TGGT1_028760_59_1737	TGGT1_228760	hypothetical protein	6137	5605	974	2113	1960	5267	3625	3797	1591	913	2444
TGGT1_029010_15_2799	TGGT1_229010	RON4	67413	16083	20626	5407	10489	14339	14981	19136	11006	4192	9719
TGGT1_029010_20_2799	TGGT1_229010	RON4	18529	18	75	87	32	0	0	0	0	3	15
TGGT1_029010_26_3732	TGGT1_229010	RON4	49792	1647	1242	1256	1454	441	594	1356	118	156	450
TGGT1_029010_27_2799	TGGT1_229010	RON4	13576	49	88	8	86	308	33	5	3	46	404
TGGT1_029010_5_2799	TGGT1_229010	RON4	37019	5890	6756	4597	4703	6188	4775	6374	3459	1474	5775
TGGT1_029500_1_1086	TGGT1_229500	TGGT1_229500	23473	1173	2144	424	1044	2184	1362	1633	494	574	1261
TGGT1_029500_28_1086	TGGT1_229500	TGGT1_229500	11597	2724	1887	2260	1614	1290	578	1422	1118	654	1920
TGGT1_029500_35_1086	TGGT1_229500	TGGT1_229500	56581	3815	7580	5262	5205	3390	3343	5766	4553	1258	2548
TGGT1_029500_4_1086	TGGT1_229500	TGGT1_229500	20569	3298	2871	2132	2843	2049	1370	2780	1265	218	1420
TGGT1_029500_45_1086	TGGT1_229500	TGGT1_229500	20684	1365	2471	5913	2680	1254	2041	1522	3311	712	1394
TGGT1_030180_105_5185	TGGT1_230180	GRA24	18361	4771	4872	8723	5869	5764	5101	10821	4248	1773	7596
TGGT1_030180_4_6222	TGGT1_230180	GRA24	29126	3774	5034	6272	4450	3036	4350	5847	5453	1487	3898
TGGT1_030180_51_5185	TGGT1_230180	GRA24	20183	3100	4492	4719	3061	5095	4705	6008	5312	1067	3626
TGGT1_030180_89_5185	TGGT1_230180	GRA24	20928	13382	15652	16654	12931	19304	18115	31258	13721	4953	20061
TGGT1_030180_96_4148	TGGT1_230180	GRA24	25456	6045	4368	9985	5071	6372	3959	9545	6180	1847	6069
TGGT1_030350_14_4155	TGGT1_230350	RON11	14249	631	1273	1168	989	297	417	607	496	241	330
TGGT1_030350_20_3324	TGGT1_230350	RON11	1951	2342	400	1039	969	1231	1066	2325	490	195	814
TGGT1_030350_23_3324	TGGT1_230350	RON11	1999	0	0	0	0	3	4	2	2	46	0
TGGT1_030350_23_4155	TGGT1_230350	RON11	2539	247	79	0	58	0	0	0	0	0	3
TGGT1_030350_24_3324	TGGT1_230350	RON11	5773	1185	1103	534	859	431	546	232	282	62	574
TGGT1_031960_25_6846	TGGT1_231960	GRA28	8180	2606	1160	1550	1383	1740	1201	846	1208	277	1209
TGGT1_031960_40_6846	TGGT1_231960	GRA28	12849	802	1456	1700	1199	1007	839	784	1308	329	1090
TGGT1_031960_46_6846	TGGT1_231960	GRA28	12571	5592	4594	13035	6299	8482	8376	9078	7710	2273	9116
TGGT1_031960_51_6846	TGGT1_231960	GRA28	27097	10100	7400	11218	8299	11791	9099	15643	7900	3359	10561
TGGT1_031960_63_6846	TGGT1_231960	GRA28	20357	4741	8955	4515	5992	6013	5733	7419	6684	2073	6944
TGGT1_032000_11_1442	TGGT1_232000	GRA30	11441	4520	5031	3542	3383	4549	4300	3365	2565	1097	3992
TGGT1_032000_11_2163	TGGT1_232000	GRA30	26691	6100	6074	12505	6794	7571	7811	9625	8357	3236	8581
TGGT1_032000_15_2163	TGGT1_232000	GRA30	29531	13364	11349	13513	11007	12397	11472	13983	12464	3740	13709
TGGT1_032000_69_1442	TGGT1_232000	GRA30	12008	535	935	480	749	415	217	488	534	159	475
TGGT1_032000_75_721	TGGT1_232000	GRA30	10505	12170	2334	7807	5968	6402	7962	10958	8151	2413	11127
TGGT1_032020_15_2816	TGGT1_232020	RON12	58	0	0	0	0	0	0	0	0	0	0
TGGT1_032020_47_2816	TGGT1_232020	RON12	84280	32409	25440	30114	24073	31323	31826	45558	25805	8413	28256
TGGT1_032020_7_3520	TGGT1_232020	RON12	43494	7492	7949	5987	5513	5107	4061	7018	5101	1289	4586
TGGT1_032020_73_2112	TGGT1_232020	RON12	37470	5984	3919	2761	3444	2670	2519	2734	1806	830	2357
TGGT1_032020_95_2816	TGGT1_232020	RON12	25909	2477	1761	1495	1407	731	1151	2032	900	470	1569
TGGT1_034370_17_1233	TGGT1_234370	SRS42	6492	467	433	170	369	87	71	3	169	113	253
TGGT1_034370_19_1233	TGGT1_234370	SRS42	1524	264	8	5	118	21	0	0	80	0	11
TGGT1_034370_23_1233	TGGT1_234370	SRS42	5387	659	1300	681	815	635	1281	2202	434	219	439
TGGT1_034370_30_1233	TGGT1_234370	SRS42	3769	1357	3234	32	1150	1444	643	221	388	357	333
TGGT1_034370_34_1233	TGGT1_234370	SRS42	4371	308	385	2522	768	727	382	1115	44	126	73
TGGT1_034540_2_3640	TGGT1_234540	TGGT1_234540	16467	6489	3759	5032	4067	4682	5307	8923	3014	1685	6160
TGGT1_034540_20_3640	TGGT1_234540	TGGT1_234540	4563	1505	1485	753	1050	954	1292	519	733	274	465
TGGT1_034540_31_2912	TGGT1_234540	TGGT1_234540	6418	613	804	835	517	205	625	309	534	282	467
TGGT1_034540_5_3640	TGGT1_234540	TGGT1_234540	15922	2977	1531	714	1254	1582	1810	1961	1066	745	1598
TGGT1_034540_55_2184	TGGT1_234540	TGGT1_234540	16403	389	902	519	798	108	858	441	191	189	1031
TGGT1_034950_10_1588	TGGT1_234950	ROP48?	25263	1515	7265	6761	4864	5865	4579	7776	4941	1132	4068
TGGT1_034950_2_1588	TGGT1_234950	ROP48?	22791	6105	3446	3867	3711	1609	3789	2274	2309	1205	4417
TGGT1_034950_21_1191	TGGT1_234950	ROP48?	5646	32	625	396	324	5	30	247	15	17	451
TGGT1_034950_24_1191	TGGT1_234950	ROP48?	29921	10512	7417	6312	5753	4909	5043	8390	5773	1868	6459
TGGT1_034950_7_1588	TGGT1_234950	ROP48?	22574	4540	5187	4438	4188	3952	4114	6734	2975	1432	6450
TGGT1_035130_39_1586	TGGT1_235130	TGGT1_235130	38031	4978	8731	6453	5669	3677	3843	4542	3783	1348	4813
TGGT1_035130_49_1586	TGGT1_235130	TGGT1_235130	14117	2895	2056	7268	2953	4986	3843	5540	3654	1561	6299
TGGT1_035130_53_0	TGGT1_235130	TGGT1_235130	36498	3937	5000	5841	4047	2362	3422	4463	3452	1256	3399
TGGT1_035130_56_0	TGGT1_235130	TGGT1_235130	13214	3591	2140	2383	2353	2039	1593	919	454	496	1956
TGGT1_035130_66_0	TGGT1_235130	TGGT1_235130	13189	2489	1854	5515	3045	2163	1845	4662	2436	588	2265
TGGT1_036860_16_536	TGGT1_236860	TGGT1_236860	5586	517	881	214	468	207	828	120	338	306	705
TGGT1_036860_18_2144	TGGT1_236860	TGGT1_236860	7572	6472	2061	3244	2816	3122	3445	3663	3525	1646	3948
TGGT1_036860_20_1608	TGGT1_236860	TGGT1_236860	4252	238	16	252	25	0	30	3	2	36	142
TGGT1_036860_32_536	TGGT1_236860	TGGT1_236860	20857	8965	7209	6717	6306	4935	5940	8583	8109	2182	5688
TGGT1_036860_34_1876	TGGT1_236860	TGGT1_236860	8077	747	1096	1716	913	484	627	1242	918	328	1810
TGGT1_036870_1_822	TGGT1_236870	GRA28?	13503	6095	4102	4073	3869	2694	5886	4337	5174	1448	6810
TGGT1_036870_15_822	TGGT1_236870	GRA28?	12529	7361	4101	8518	4830	2337	3769	3200	2146	720	2750
TGGT1_036870_21_822	TGGT1_236870	GRA28?	2363	52	460	830	299	11	159	686	273	2	150
TGGT1_036870_23_822	TGGT1_236870	GRA28?	15779	10275	3855	3019	4150	4228	4742	6241	2362	1143	4998
TGGT1_036890_1_1712	TGGT1_236890	GRA37	12761	6212	3507	2695	3772	3082	3699	5594	571	347	2141
TGGT1_036890_44_1284	TGGT1_236890	GRA37	14594	2807	637	2165	1544	572	1059	2004	467	147	555
TGGT1_036890_48_1284	TGGT1_236890	GRA37	4688	497	972	1021	693	1351	73	719	134	188	313
TGGT1_037180_26_902	TGGT1_237180	ROP24	8562	557	485	449	562	18	332	136	232	164	155
TGGT1_037180_30_902	TGGT1_237180	ROP24	501	2	439	72	150	6	260	1	139	0	5
TGGT1_037180_34_902	TGGT1_237180	ROP24	10112	764	1185	725	852	314	1283	940	1486	402	728
TGGT1_037180_36_902	TGGT1_237180	ROP24	3233	2036	255	373	768	365	510	1623	571	74	1548
TGGT1_037180_41_902	TGGT1_237180	ROP24	56143	17712	8991	6168	9886	9790	7102	11343	5583	2640	13114
TGGT1_037230_36_3252	TGGT1_237230	MYR3	33705	10197	21338	26098	16614	16612	17505	27423	2074	666	2521
TGGT1_037230_67_2439	TGGT1_237230	MYR3	2803	5	247	299	182	358	35	340	6	0	0
TGGT1_037230_75_2439	TGGT1_237230	MYR3	18245	8030	1808	5413	3976	3757	4300	4238	809	447	2790
TGGT1_037230_80_2439	TGGT1_237230	MYR3	14408	3288	3346	5747	2927	3982	2310	4951	235	113	577
TGGT1_037500_0_698	TGGT1_237500	PPM3A	35743	17793	17956	23794	15688	16326	20919	27302	12002	6103	18189
TGGT1_037500_10_698	TGGT1_237500	PPM3A	18111	3360	1511	824	1510	741	892	1247	110	501	1072
TGGT1_037500_18_698	TGGT1_237500	PPM3A	31843	7284	6833	3824	4796	4727	5775	6049	3889	1251	6767
TGGT1_037500_22_1745	TGGT1_237500	PPM3A	46958	8150	11341	9826	9032	7858	8267	13580	8639	3122	12281
TGGT1_037500_9_1396	TGGT1_237500	PPM3A	17791	7349	4424	9723	6305	6999	5779	6709	3358	2048	7233
TGGT1_037800_18_402	TGGT1_237800	GRA11B	11024	1510	921	1234	1037	428	606	1496	452	517	1257
TGGT1_037800_2_804	TGGT1_237800	GRA11B	19514	4301	1672	1674	1971	3026	2651	6208	4002	437	2778
TGGT1_037800_26_402	TGGT1_237800	GRA11B	76484	36161	16241	23982	18566	22336	23410	27037	20067	6617	21308
TGGT1_037800_34_804	TGGT1_237800	GRA11B	42557	10537	7703	7113	7110	8309	9237	10788	10639	2688	10310
TGGT1_037800_7_804	TGGT1_237800	GRA11B	43869	12841	15900	15940	13001	13566	13795	18963	9911	4866	16667
TGGT1_037880_28_1437	TGGT1_237880	GRA13	14123	2458	1427	157	1002	650	1389	789	277	153	1025
TGGT1_037880_32_1437	TGGT1_237880	GRA13	481	2	2	213	74	5	29	3	6	83	5
TGGT1_037880_38_1437	TGGT1_237880	GRA13	4890	2975	404	552	1057	1380	1120	1185	1586	528	1710
TGGT1_037880_40_1437	TGGT1_237880	GRA13	0	0	0	0	0	0	0	0	0	0	0
TGGT1_037880_47_1437	TGGT1_237880	GRA13	11319	1134	2346	5244	2783	2697	3412	5376	2595	839	2198
TGGT1_039010_13_3185	TGGT1_239010	HCE1/TEEGR	36191	16373	10197	10279	8828	9096	8600	10753	9988	2526	12264
TGGT1_039010_49_2548	TGGT1_239010	HCE1/TEEGR	66953	23035	13776	19755	16045	22537	20464	23741	19219	6518	20184
TGGT1_039010_62_2548	TGGT1_239010	HCE1/TEEGR	35522	9086	13781	11325	10326	11388	11244	15346	10363	3293	12720
TGGT1_039010_70_2548	TGGT1_239010	HCE1/TEEGR	37805	9566	15541	7494	9570	13604	12318	15472	13071	3462	12144
TGGT1_039010_77_2548	TGGT1_239010	HCE1/TEEGR	26514	9294	13943	6533	7968	8568	9983	11799	8018	3057	11041
TGGT1_039600_18_2292	TGGT1_239600	ROP23	27250	1881	4347	2650	2415	1982	2867	1153	2834	908	2041
TGGT1_039600_4_1719	TGGT1_239600	ROP23	63185	16416	11499	14476	11895	14724	14519	15195	11243	3563	12863
TGGT1_039600_48_1719	TGGT1_239600	ROP23	7297	3357	817	728	1486	1180	1904	2274	1193	206	1484
TGGT1_039600_64_1719	TGGT1_239600	ROP23	22151	9685	5125	3470	5419	5165	3310	4198	4530	1768	5789
TGGT1_039600_68_1719	TGGT1_239600	ROP23	8506	2149	3531	663	1964	3458	3184	3258	953	453	1507
TGGT1_039740_10_2308	TGGT1_239740	GRA14	15019	2969	1166	3808	2381	2190	1277	2297	1988	870	3606
TGGT1_039740_15_2308	TGGT1_239740	GRA14	37357	11360	7972	4433	5631	5709	5310	6931	6271	1659	8230
TGGT1_039740_18_2308	TGGT1_239740	GRA14	12186	4305	2521	2063	1966	3717	2049	2792	2370	1079	5508
TGGT1_039740_39_1731	TGGT1_239740	GRA14	41519	7223	6700	4927	4860	4596	4371	3552	5593	1666	6876
TGGT1_039740_48_1731	TGGT1_239740	GRA14	24889	4891	2931	5132	3220	2890	2898	6819	5818	1578	5468
TGGT1_040060_25_664	TGGT1_240060	IST	6287	962	1701	1510	971	1669	1334	570	92	202	658
TGGT1_040060_57_1328	TGGT1_240060	IST	17894	8554	3118	6554	4560	4469	3805	5781	3463	1140	4632
TGGT1_040060_59_664	TGGT1_240060	IST	30032	4463	14096	15799	9873	11649	12033	12574	6187	1986	7167
TGGT1_040060_85_1328	TGGT1_240060	IST	2285	5317	402	1005	1663	911	1637	1885	2833	606	1532
TGGT1_040060_88_664	TGGT1_240060	IST	50693	17519	7640	13174	10892	10628	12446	16993	4509	2587	9247
TGGT1_040090_62_1978	TGGT1_240090	ROP34/WNG2	14180	9186	4053	4071	4471	4216	3781	5358	2267	984	3614
TGGT1_040090_64_1978	TGGT1_240090	ROP34/WNG2	3254	467	132	35	174	6	69	248	36	0	68
TGGT1_040090_69_1978	TGGT1_240090	ROP34/WNG2	8450	28	522	1211	560	218	526	170	166	90	738
TGGT1_040090_73_1978	TGGT1_240090	ROP34/WNG2	5630	539	665	4195	1850	1142	2369	2969	680	258	954
TGGT1_040090_78_1978	TGGT1_240090	ROP34/WNG2	201760	53267	54345	53592	43910	54045	56241	67084	40130	11889	41101
TGGT1_041000_1_912	TGGT1_241000	ROP51	5082	1687	1831	98	918	435	617	1000	1381	201	923
TGGT1_041000_12_912	TGGT1_241000	ROP51	19	0	0	0	0	1	0	0	0	0	0
TGGT1_041000_23_608	TGGT1_241000	ROP51	15506	1145	2489	989	1766	1112	851	1112	1193	445	2310
TGGT1_041000_28_608	TGGT1_241000	ROP51	5124	119	381	142	131	8	81	237	447	22	27
TGGT1_041000_7_912	TGGT1_241000	ROP51	949	184	0	0	14	4	135	9	8	128	103
TGGT1_041610_21_910	TGGT1_241610	GRA21	18513	6154	8426	9745	6930	8430	7087	10596	5956	2356	9350
TGGT1_041610_31_910	TGGT1_241610	GRA21	60769	38834	30318	24537	24742	31587	33696	33594	29651	8844	31850
TGGT1_041610_38_1365	TGGT1_241610	GRA21	10107	6225	3878	3465	3598	4677	4828	4468	4772	1549	2596
TGGT1_041610_40_910	TGGT1_241610	GRA21	29542	2476	2586	3139	2348	3024	1584	1348	2360	625	2927
TGGT1_041610_6_910	TGGT1_241610	GRA21	18817	4198	2364	9373	3961	5617	4045	5499	4423	1979	5489
TGGT1_042110_17_521	TGGT1_242110	ROP38	11625	3299	918	901	941	2535	739	323	838	223	1178
TGGT1_042110_20_521	TGGT1_242110	ROP38	55405	11299	9280	6813	7624	7109	7033	8654	4561	2004	8750
TGGT1_042110_28_1042	TGGT1_242110	ROP38	17545	2233	8064	3382	4142	2668	5402	4623	3027	1366	8088
TGGT1_042110_33_521	TGGT1_242110	ROP38	10299	1765	1269	2620	1483	1767	1077	1820	1614	607	827
TGGT1_042110_46_521	TGGT1_242110	ROP38	25911	4435	8379	9116	5880	7000	8472	7094	6695	2231	7540
TGGT1_042120_0_834	TGGT1_242118	Predicted lineage-specific rhoptry kinase, subfamily ROPK-Eten1	52683	13486	12829	10598	10194	8349	9059	10188	8110	3056	10715
TGGT1_042120_1_1251	TGGT1_242118	Predicted lineage-specific rhoptry kinase, subfamily ROPK-Eten1	52638	8168	7773	11974	8142	7237	8454	8985	7600	1458	6027
TGGT1_042120_12_834	TGGT1_242118	Predicted lineage-specific rhoptry kinase, subfamily ROPK-Eten1	41460	2678	2486	9583	3981	2860	3843	5044	2463	777	5254
TGGT1_042120_2_834	TGGT1_242118	Predicted lineage-specific rhoptry kinase, subfamily ROPK-Eten1	17527	2347	915	1584	1348	2537	1735	1453	1370	450	3448
TGGT1_042120_27_834	TGGT1_242118	Predicted lineage-specific rhoptry kinase, subfamily ROPK-Eten1	18170	1094	1729	1736	1462	1367	1193	2485	2825	645	1456
TGGT1_042230_25_904	TGGT1_242230	ROP29	31588	6628	18326	13796	11115	11691	13010	12508	14195	4146	18674
TGGT1_042230_27_904	TGGT1_242230	ROP29	23295	1629	1543	2291	1491	2088	1105	2319	1099	555	1773
TGGT1_042230_30_904	TGGT1_242230	ROP29	43474	19101	17234	18297	12691	16050	12507	21220	12782	5348	18371
TGGT1_042230_47_452	TGGT1_242230	ROP29	25161	9675	8110	11174	7627	9998	9230	10454	11699	1997	8094
TGGT1_042230_52_452	TGGT1_242230	ROP29	70882	14810	10633	9471	8819	8387	10159	10369	8943	3284	11176
TGGT1_042240_15_1386	TGGT1_242240	ROP19A	25874	6685	5937	3951	4724	7420	4882	9103	2854	2703	5153
TGGT1_042240_17_924	TGGT1_242240	ROP19A	51894	13463	14563	16061	12284	19255	16251	25336	13657	3964	12885
TGGT1_042240_2_1386	TGGT1_242240	ROP19A	11713	1519	337	2099	1201	824	619	1088	467	267	1029
TGGT1_042240_38_924	TGGT1_242240	ROP19A	14963	5186	3194	4043	3755	3442	3750	3418	3516	991	2842
TGGT1_042240_6_1386	TGGT1_242240	ROP19A	11546	7524	2070	4432	4046	3644	5352	6555	4975	1838	6486
TGGT1_042820_1_2528	TGGT1_242820	TGGT1_242820	26417	3052	2952	2795	2774	1969	1883	1943	2108	551	3086
TGGT1_042820_13_2528	TGGT1_242820	TGGT1_242820	9658	3363	339	933	1336	1790	1768	1831	1706	742	1853
TGGT1_042820_3_2528	TGGT1_242820	TGGT1_242820	20270	1	3	243	105	11	95	286	303	16	7
TGGT1_042820_31_1896	TGGT1_242820	TGGT1_242820	8238	10	2	489	199	4	373	2	693	21	451
TGGT1_042820_9_2528	TGGT1_242820	TGGT1_242820	10357	0	0	1	34	0	0	0	0	0	0
TGGT1_043690_24_2280	TGGT1_243690	TGGT1_243690	602	0	0	0	0	0	0	1	0	0	2
TGGT1_043690_27_2280	TGGT1_243690	TGGT1_243690	8898	1056	73	470	501	95	375	685	12	111	295
TGGT1_043690_31_2280	TGGT1_243690	TGGT1_243690	4076	1855	20	408	568	349	529	354	832	83	340
TGGT1_043690_4_2280	TGGT1_243690	TGGT1_243690	6173	783	510	2105	834	492	755	660	1010	226	1191
TGGT1_043690_50_1710	TGGT1_243690	TGGT1_243690	10917	2483	3445	950	1801	3225	3545	4233	2320	704	3208
TGGT1_043730_28_1586	TGGT1_243730	ROP9 (P36)	36958	16168	18029	19305	14937	17562	18089	16999	10236	4373	14994
TGGT1_043730_34_2379	TGGT1_243730	ROP9 (P36)	6286	631	1536	1580	1131	819	452	580	646	484	964
TGGT1_043730_37_1586	TGGT1_243730	ROP9 (P36)	40063	6427	10005	14005	8578	8495	10426	11833	7849	2996	10711
TGGT1_043730_50_1586	TGGT1_243730	ROP9 (P36)	12899	309	475	1032	459	410	545	1492	237	106	8
TGGT1_043730_7_1586	TGGT1_243730	ROP9 (P36)	7025	1933	629	1023	794	228	856	1152	325	886	1946
TGGT1_044250_39_3345	TGGT1_244250	TGGT1_244250	17878	17254	12662	3713	8763	12311	6896	14348	9402	2825	11092
TGGT1_044250_41_2676	TGGT1_244250	TGGT1_244250	8753	781	410	368	395	134	367	235	204	154	87
TGGT1_044250_51_3345	TGGT1_244250	TGGT1_244250	4910	554	295	806	326	527	795	268	270	222	756
TGGT1_044250_53_3345	TGGT1_244250	TGGT1_244250	18435	2025	944	4638	1678	1597	2031	1720	2754	958	3181
TGGT1_044250_54_3345	TGGT1_244250	TGGT1_244250	5325	459	1149	785	628	477	326	1718	634	408	359
TGGT1_044530_1_2480	TGGT1_244530	GRA47	40770	15870	17476	12126	11958	13935	10998	14650	12639	4695	17474
TGGT1_044530_11_2480	TGGT1_244530	GRA47	18908	16754	7596	9558	8999	11641	9687	13224	11390	3526	11611
TGGT1_044530_32_2480	TGGT1_244530	GRA47	6275	3165	939	3278	1834	1290	1294	3682	2152	682	2226
TGGT1_044530_38_1984	TGGT1_244530	GRA47	2920	2469	774	1222	1181	679	1119	1802	1646	227	1015
TGGT1_044530_53_1984	TGGT1_244530	GRA47	838	584	33	47	206	735	7	2	3	31	72
TGGT1_046130_0_1449	TGGT1_246130	TGGT1_246130	8270	3903	2068	1711	1890	4213	4011	4548	2886	650	2557
TGGT1_046130_2_966	TGGT1_246130	TGGT1_246130	460	0	0	0	0	0	0	0	0	0	0
TGGT1_046130_24_966	TGGT1_246130	TGGT1_246130	1926	4	170	824	217	60	155	131	278	36	338
TGGT1_046130_45_966	TGGT1_246130	TGGT1_246130	28	770	5	502	319	464	455	950	116	191	838
TGGT1_046130_9_1449	TGGT1_246130	TGGT1_246130	4922	275	329	82	323	256	176	400	258	68	361
TGGT1_046180_22_2068	TGGT1_246178,TGGT1_246182	TGGT1_246178,TGGT1_246182	5456	1358	423	805	693	1055	628	585	223	79	517
TGGT1_046180_27_2068	TGGT1_246178,TGGT1_246182	TGGT1_246178,TGGT1_246182	17219	470	1751	1837	1056	1965	1470	2359	428	484	1605
TGGT1_046180_40_2068	TGGT1_246178,TGGT1_246182	TGGT1_246178,TGGT1_246182	16543	1701	1103	1654	986	1289	1868	1464	1551	686	1044
TGGT1_046180_47_2068	TGGT1_246178,TGGT1_246182	TGGT1_246178,TGGT1_246182	23785	6559	2912	6118	3950	7221	4349	5828	2107	1126	5674
TGGT1_046180_49_2068	TGGT1_246178,TGGT1_246182	TGGT1_246178,TGGT1_246182	7105	976	277	170	522	190	416	912	1174	230	342
TGGT1_046550_13_997	TGGT1_246550	ASP3	13219	2996	734	1679	1526	1671	3068	3718	991	817	2726
TGGT1_046550_27_997	TGGT1_246550	ASP3	19358	62	1	10	96	0	128	1	1	0	2
TGGT1_046550_28_2991	TGGT1_246550	ASP3	3070	59	126	1	51	0	0	0	0	0	0
TGGT1_046550_48_997	TGGT1_246550	ASP3	10107	375	42	67	44	3	158	1	0	0	1
TGGT1_046550_68_1994	TGGT1_246550	ASP3	20609	1287	572	4980	1935	2169	2877	1093	1277	1107	2460
TGGT1_046710_11_1724	TGGT1_246710	TGGT1_246710	49	0	0	0	0	0	0	0	0	0	0
TGGT1_046710_14_2155	TGGT1_246710	TGGT1_246710	7679	6080	2931	1808	2636	3044	3766	6218	3394	1279	2558
TGGT1_046710_15_1724	TGGT1_246710	TGGT1_246710	10479	6509	2459	1793	3172	4355	4617	3460	3109	1507	3452
TGGT1_046710_19_1724	TGGT1_246710	TGGT1_246710	3084	648	2144	1553	1256	957	1122	3411	2261	271	2097
TGGT1_046710_8_2155	TGGT1_246710	TGGT1_246710	6188	384	210	726	262	834	520	856	351	75	174
TGGT1_047220_35_3480	TGGT1_247220	TGGT1_247220	9087	1337	2008	2074	1531	1536	1645	3029	1221	632	1333
TGGT1_047220_42_3480	TGGT1_247220	TGGT1_247220	4771	1750	2804	1808	1811	1726	2410	3337	708	734	2139
TGGT1_047220_47_3480	TGGT1_247220	TGGT1_247220	2175	59	947	633	428	1454	284	823	490	205	516
TGGT1_047220_55_3480	TGGT1_247220	TGGT1_247220	1705	8	456	439	231	197	151	2	57	20	334
TGGT1_047220_68_3480	TGGT1_247220	TGGT1_247220	3122	223	854	6	356	350	457	5	306	148	179
TGGT1_047520_22_2305	TGGT1_247520	WIP	2476	35	213	1055	366	183	507	813	10	139	338
TGGT1_047520_3_2305	TGGT1_247520	WIP	28108	17210	10737	9632	10138	10688	15835	19254	10083	4874	14436
TGGT1_047520_49_1844	TGGT1_247520	WIP	27875	7907	4013	3906	4098	5419	4941	5841	3239	1613	5437
TGGT1_047520_56_1844	TGGT1_247520	WIP	0	0	0	0	0	0	0	0	0	0	0
TGGT1_047520_77_1844	TGGT1_247520	WIP	11689	564	610	4879	1729	797	1545	1194	2023	632	1512
TGGT1_047530_21_1266	TGGT1_247530	TGGT1_247530	23820	10071	7998	5295	6372	4516	5837	6536	5481	2198	7105
TGGT1_047530_28_1266	TGGT1_247530	TGGT1_247530	12554	6127	3130	4994	3601	4964	4273	5839	3446	1268	4646
TGGT1_047530_33_1266	TGGT1_247530	TGGT1_247530	83807	26254	18657	17004	16675	15694	17360	26752	13980	5673	18567
TGGT1_047530_42_1266	TGGT1_247530	TGGT1_247530	35244	22403	10648	14526	12972	13838	14022	16857	16610	5318	19402
TGGT1_047530_49_1266	TGGT1_247530	TGGT1_247530	11430	2735	2067	2055	2194	2686	5360	2254	2318	1259	3134
TGGT1_048510_125_19995	TGGT1_248510	TGGT1_248510	42091	1687	931	1890	1271	341	1142	2454	724	679	938
TGGT1_048510_132_34658	TGGT1_248510	TGGT1_248510	29525	9326	14207	9362	9472	9307	9216	11209	10417	3005	10565
TGGT1_048510_154_25327	TGGT1_248510	TGGT1_248510	3465	172	53	131	135	1	0	0	0	0	4
TGGT1_048510_21_21328	TGGT1_248510	TGGT1_248510	14118	3075	3432	8663	4073	3382	3429	4160	5651	794	6747
TGGT1_048510_29_37324	TGGT1_248510	TGGT1_248510	21392	9823	6948	11090	7204	8809	8028	12839	9972	2909	10082
TGGT1_048990_10_1683	TGGT1_248990	TGGT1_248990	6529	560	975	1835	941	1343	422	1708	958	312	433
TGGT1_048990_18_1683	TGGT1_248990	TGGT1_248990	229	0	0	13	1	0	0	0	0	0	1
TGGT1_048990_20_1683	TGGT1_248990	TGGT1_248990	16044	5025	3954	4449	3518	4875	4853	5813	6478	2013	5363
TGGT1_048990_23_1683	TGGT1_248990	TGGT1_248990	8408	1334	1582	2495	1689	1325	1729	2242	2344	644	4427
TGGT1_048990_45_1122	TGGT1_248990	TGGT1_248990	6255	199	2540	4223	2171	3513	1991	3821	1794	1019	2541
TGGT1_049990_38_5445	TGGT1_249990	TGGT1_249990	8888	4000	5900	3329	4201	5473	5771	4505	2568	817	3640
TGGT1_049990_48_5445	TGGT1_249990	TGGT1_249990	5006	346	56	1411	642	100	608	1675	36	96	275
TGGT1_049990_58_5445	TGGT1_249990	TGGT1_249990	2040	1951	396	495	750	1378	1272	2833	900	138	577
TGGT1_049990_64_5445	TGGT1_249990	TGGT1_249990	8647	3597	3002	13831	5303	18050	16917	18885	1487	244	1028
TGGT1_049990_80_5445	TGGT1_249990	TGGT1_249990	21760	7802	5087	3447	3694	10577	9577	7082	3606	1112	2164
TGGT1_051540_34_580	TGGT1_251540	GRA9	18133	15051	4352	8565	7308	6457	9914	9928	8975	3363	10166
TGGT1_051540_40_580	TGGT1_251540	GRA9	7916	598	1291	2573	1129	1565	893	1193	2001	475	1583
TGGT1_051540_45_580	TGGT1_251540	GRA9	40503	11112	8697	8304	7133	7520	7905	7909	6455	1844	8175
TGGT1_051540_52_580	TGGT1_251540	GRA9	62425	19995	18756	12530	14515	14413	15446	19526	12089	5023	15339
TGGT1_051540_59_580	TGGT1_251540	GRA9	14131	4339	4779	3383	3169	3479	2245	5383	826	823	3339
TGGT1_052360_12_477	TGGT1_252360	ROP24?	30310	12726	11341	7875	9093	10093	8314	9528	6010	2452	9659
TGGT1_052360_15_954	TGGT1_252360	ROP24?	31011	16214	9598	14870	10605	11769	12468	15669	14194	4525	12843
TGGT1_052360_21_954	TGGT1_252360	ROP24?	11235	828	3175	2891	1325	1530	2220	2800	1853	818	2431
TGGT1_052360_40_954	TGGT1_252360	ROP24?	26412	3616	8485	8358	6536	4540	5295	5630	5629	1930	7770
TGGT1_052360_51_954	TGGT1_252360	ROP24?	25488	1941	1240	1810	1289	499	589	1515	629	340	967
TGGT1_052500_1_1852	TGGT1_252500	ROP47?	15433	1566	3675	2759	2018	2008	1680	1328	1707	560	2208
TGGT1_052500_15_1852	TGGT1_252500	ROP47?	16591	3111	1684	3418	2722	2045	1962	3667	2504	703	2893
TGGT1_052500_39_1389	TGGT1_252500	ROP47?	27458	13574	8834	19901	11935	12679	13927	17335	14358	4121	15644
TGGT1_052500_5_1852	TGGT1_252500	ROP47?	56119	6396	4054	4852	4391	3013	2398	3977	4981	1282	4259
TGGT1_052500_51_1389	TGGT1_252500	ROP47?	24384	492	1173	1541	868	1181	397	1102	290	448	920
TGGT1_053130_10_546	TGGT1_253130	TGGT1_253130	2814	2	36	239	75	6	5	685	6	1	41
TGGT1_053130_16_546	TGGT1_253130	TGGT1_253130	2263	189	7	185	170	539	53	478	447	13	78
TGGT1_053130_18_546	TGGT1_253130	TGGT1_253130	7350	122	641	974	421	205	518	252	138	95	592
TGGT1_053130_4_546	TGGT1_253130	TGGT1_253130	3455	2	323	6	129	0	59	0	0	0	94
TGGT1_053130_6_546	TGGT1_253130	TGGT1_253130	12485	1207	182	1468	732	519	614	574	534	93	1152
TGGT1_053330_16_2370	TGGT1_253330	BPK1	13089	5793	3710	3801	3275	3574	3659	3964	2543	1290	3036
TGGT1_053330_17_2370	TGGT1_253330	BPK1	7524	2253	594	2227	1402	1026	1568	735	859	376	2482
TGGT1_053330_2_1896	TGGT1_253330	BPK1	15580	2137	3525	2844	2523	2440	2834	2612	1426	1024	2989
TGGT1_053330_3_1896	TGGT1_253330	BPK1	81897	19135	16229	13614	14565	10025	14753	14593	14712	4020	14282
TGGT1_053330_44_1422	TGGT1_253330	BPK1	0	0	0	0	0	0	0	0	0	0	0
TGGT1_053330_47_1422	TGGT1_253330	BPK1	547	0	0	0	0	0	0	0	0	0	0
TGGT1_053330_8_2370	TGGT1_253330	BPK1	0	0	0	0	0	0	0	0	0	0	0
TGGT1_053370_29_10318	TGGT1_253370	RON4L1	16659	987	1471	1745	1450	1049	772	959	741	316	1375
TGGT1_053370_31_3685	TGGT1_253370	RON4L1	29471	4958	7917	2436	4213	3342	3594	3607	3921	1477	4819
TGGT1_053370_31_5896	TGGT1_253370	RON4L1	41900	2251	4634	3665	2934	2796	2627	3339	1484	593	3084
TGGT1_053370_37_1474	TGGT1_253370	RON4L1	4018	244	488	745	539	3	110	1	1	14	304
TGGT1_053370_57_3685	TGGT1_253370	RON4L1	15293	1136	1396	308	802	420	760	2128	563	307	906
TGGT1_054000_23_2455	TGGT1_254000	GRA48	16838	8115	6803	4876	5264	5870	4833	7169	4263	1120	5166
TGGT1_054000_49_2455	TGGT1_254000	GRA48	31450	3161	1528	3881	2095	1882	1668	2418	905	773	2000
TGGT1_054000_58_2455	TGGT1_254000	GRA48	11222	369	44	5	111	0	231	1	0	0	95
TGGT1_054000_63_2455	TGGT1_254000	GRA48	8926	679	495	6	291	10	507	287	92	32	4
TGGT1_054000_7_2455	TGGT1_254000	GRA48	28960	11776	6830	7871	7261	9025	6360	10784	3202	1808	5521
TGGT1_054070_10_996	TGGT1_254070	TGGT1_254070	7926	3713	3555	1392	2167	3263	2487	1866	2703	726	3770
TGGT1_054070_21_664	TGGT1_254070	TGGT1_254070	2014	47	1	0	7	0	9	2	0	1	1
TGGT1_054070_29_664	TGGT1_254070	TGGT1_254070	7927	2347	837	1118	1230	1990	1042	2360	773	502	1861
TGGT1_054070_3_996	TGGT1_254070	TGGT1_254070	9521	2586	1317	926	1322	1559	1108	2163	633	459	624
TGGT1_054070_6_996	TGGT1_254070	TGGT1_254070	8087	2660	1442	937	1573	1366	1219	1072	1566	411	1062
TGGT1_054080_18_461	TGGT1_254080	TGGT1_254080	6196	1657	712	2080	1350	1105	1945	1551	857	642	1403
TGGT1_054080_20_461	TGGT1_254080	TGGT1_254080	3755	279	1524	96	843	619	383	655	423	72	824
TGGT1_054080_29_922	TGGT1_254080	TGGT1_254080	7759	3430	393	1091	1237	1530	1085	2437	1876	746	1289
TGGT1_054080_36_461	TGGT1_254080	TGGT1_254080	4357	1652	781	1290	1024	1300	533	1482	2262	446	421
TGGT1_054080_5_922	TGGT1_254080	TGGT1_254080	3158	1216	102	17	394	309	224	5	239	52	189
TGGT1_054470_4_899	TGGT1_254470	MYR1	16775	2085	3549	3798	2884	2264	2319	5611	621	681	1785
TGGT1_054470_42_1798	TGGT1_254470	MYR1	0	0	0	0	0	0	0	0	0	0	0
TGGT1_054470_56_1798	TGGT1_254470	MYR1	23422	8444	3321	5432	4855	8206	4574	5961	1834	744	2534
TGGT1_054470_89_0	TGGT1_254470	MYR1	44121	20478	8807	10627	9318	15672	10434	17958	3459	1410	4678
TGGT1_054470_91_1798	TGGT1_254470	MYR1	45569	9093	10719	11750	7679	8556	8546	9775	4447	1766	7558
TGGT1_054720_25_842	TGGT1_254720	GRA8	4797	90	1136	2122	957	480	665	356	1691	198	1331
TGGT1_054720_38_842	TGGT1_254720	GRA8	18483	3382	3202	4161	2622	2823	3229	5715	4348	741	3057
TGGT1_054720_53_842	TGGT1_254720	GRA8	32895	7706	4961	7805	6161	5765	4727	4990	4372	1687	5253
TGGT1_054720_72_842	TGGT1_254720	GRA8	5764	2514	764	4163	1778	2716	2908	2892	1699	591	1832
TGGT1_054720_9_842	TGGT1_254720	GRA8	55290	15188	7731	15583	10649	13320	11954	14157	9863	3966	12482
TGGT1_054880_1_1360	TGGT1_254880	TGGT1_254880	2527	443	1	190	148	2	112	2	369	22	31
TGGT1_054880_21_3060	TGGT1_254880	TGGT1_254880	37089	3931	3001	4802	3090	2718	3097	4920	1290	876	3576
TGGT1_054880_25_4080	TGGT1_254880	TGGT1_254880	3295	540	154	12	173	198	7	439	914	14	342
TGGT1_054880_29_1020	TGGT1_254880	TGGT1_254880	6490	731	2640	1234	1228	1838	863	1541	1467	356	1519
TGGT1_054880_33_1020	TGGT1_254880	TGGT1_254880	11066	3403	719	2028	1468	355	1569	2421	512	634	2292
TGGT1_058230_2_1960	TGGT1_258230	ROP20	17214	2563	690	1985	1526	974	1262	798	1806	551	1373
TGGT1_058230_35_980	TGGT1_258230	ROP20	48878	13524	3564	5392	5411	7454	6549	7735	4712	1968	8218
TGGT1_058230_38_1470	TGGT1_258230	ROP20	32311	2632	5120	1252	2510	2540	2288	2772	2840	761	2880
TGGT1_058230_47_1470	TGGT1_258230	ROP20	50357	17805	13949	23010	13591	13162	15185	16835	12803	4289	16301
TGGT1_058230_8_1470	TGGT1_258230	ROP20	34825	6389	4553	6864	5708	4133	5510	8496	3611	1137	5287
TGGT1_058360_18_3340	TGGT1_258360	TGGT1_258360	20966	3254	1903	7304	2976	2958	2492	4229	2572	936	2448
TGGT1_058360_3_3340	TGGT1_258360	TGGT1_258360	45189	12758	6373	10650	7451	8578	7794	9461	6664	1764	7704
TGGT1_058360_3_4008	TGGT1_258360	TGGT1_258360	30932	7954	3988	5193	4248	3403	3852	8448	2856	1087	4209
TGGT1_058360_55_3340	TGGT1_258360	TGGT1_258360	40135	6143	8222	4623	5103	7040	4780	5595	3610	1250	4596
TGGT1_058360_9_3340	TGGT1_258360	TGGT1_258360	33	0	0	0	0	0	0	0	0	0	0
TGGT1_058370_1_2200	TGGT1_258370	ROP28	18669	4661	3387	3781	2958	2815	3657	5023	2852	858	3396
TGGT1_058370_12_1760	TGGT1_258370	ROP28	35635	6544	7460	5604	6009	7137	3370	3758	6185	1639	6214
TGGT1_058370_13_2200	TGGT1_258370	ROP28	13441	2065	7200	3387	3634	4338	3128	5455	2726	1037	6489
TGGT1_058370_25_2200	TGGT1_258370	ROP28	44891	4830	5655	6738	4772	3135	3845	6139	3608	1290	4329
TGGT1_058370_44_1760	TGGT1_258370	ROP28	10924	1270	1106	460	815	497	625	643	175	50	262
TGGT1_058460_10_1455	TGGT1_258458,TGGT1_258462	TGGT1_258458,TGGT1_258462	18046	1490	2774	6444	3040	5541	3197	3659	3014	1052	4116
TGGT1_058460_22_1455	TGGT1_258458,TGGT1_258462	TGGT1_258458,TGGT1_258462	4710	4717	481	931	1617	913	750	1037	1225	423	2130
TGGT1_058460_29_1455	TGGT1_258458,TGGT1_258462	TGGT1_258458,TGGT1_258462	850	1367	59	11	442	243	217	466	492	160	421
TGGT1_058460_36_1455	TGGT1_258458,TGGT1_258462	TGGT1_258458,TGGT1_258462	1081	594	15	288	128	509	137	123	97	117	113
TGGT1_058460_4_1455	TGGT1_258458,TGGT1_258462	TGGT1_258458,TGGT1_258462	1975	856	777	232	414	1647	387	1206	77	92	763
TGGT1_058580_21_2284	TGGT1_258580	ROP17	38876	10202	5284	5989	5700	5754	5369	6260	3309	1525	3718
TGGT1_058580_39_1713	TGGT1_258580	ROP17	27799	3650	2740	2622	2125	2644	3308	3603	1118	179	671
TGGT1_058580_52_1713	TGGT1_258580	ROP17	29342	5217	5663	6190	4141	3820	4701	8005	2823	1212	4241
TGGT1_058580_59_2284	TGGT1_258580	ROP17	0	0	0	0	0	0	0	0	0	0	0
TGGT1_058580_66_2284	TGGT1_258580	ROP17	14626	453	1896	2420	1309	1693	690	771	236	255	355
TGGT1_058660_3_2895	TGGT1_258660	ROP6	21410	5562	13090	14200	9400	9571	8941	10891	11513	3061	7945
TGGT1_058660_31_2316	TGGT1_258660	ROP6	15973	2837	1152	1271	998	1117	717	216	1318	405	1310
TGGT1_058660_39_2316	TGGT1_258660	ROP6	28486	10349	7746	3620	6116	6529	6252	8530	5563	2720	6278
TGGT1_058660_48_2316	TGGT1_258660	ROP6	15239	419	385	565	422	251	296	551	479	75	313
TGGT1_058660_64_2316	TGGT1_258660	ROP6	46492	13310	12260	16661	11660	12238	13852	13604	10919	4026	12039
TGGT1_058800_13_704	TGGT1_258800	ROP31	10349	6254	2208	2121	2835	2415	2509	5090	3529	1219	4138
TGGT1_058800_15_704	TGGT1_258800	ROP31	20627	5780	1463	2839	2369	1609	2884	3235	3291	778	3978
TGGT1_058800_24_704	TGGT1_258800	ROP31	25440	4168	3833	5418	3945	2490	2100	2351	2643	815	4962
TGGT1_058800_32_352	TGGT1_258800	ROP31	86282	29423	18102	20709	18736	20028	18257	23055	15917	5269	20665
TGGT1_058800_8_704	TGGT1_258800	ROP31	23032	10896	7604	8144	7075	7284	9503	7191	7210	2581	6917
TGGT1_058870_1_5466	TGGT1_258870	TGGT1_258870	12776	524	1259	1076	831	929	340	235	288	164	1111
TGGT1_058870_10_5466	TGGT1_258870	TGGT1_258870	38362	12065	8376	6275	6211	5922	5982	9002	7935	1685	9574
TGGT1_058870_17_5466	TGGT1_258870	TGGT1_258870	25789	4308	3386	7914	3936	2684	2928	4656	4625	1412	6954
TGGT1_058870_22_5466	TGGT1_258870	TGGT1_258870	6252	39	447	393	271	41	121	8	63	49	128
TGGT1_058870_38_4555	TGGT1_258870	TGGT1_258870	112752	17718	13750	16539	13661	5744	4979	9184	5090	1616	8149
TGGT1_059830_33_818	TGGT1_259830	TGGT1_259830	36168	1899	2101	3350	2218	774	602	541	741	383	603
TGGT1_059830_52_1636	TGGT1_259830	TGGT1_259830	44152	3309	2988	3626	3366	532	809	849	1472	152	1164
TGGT1_059830_54_818	TGGT1_259830	TGGT1_259830	40404	16240	12638	9493	10293	13940	10378	13854	8506	3211	13572
TGGT1_059830_83_0	TGGT1_259830	TGGT1_259830	31507	2081	893	2411	1586	562	794	1774	1116	359	808
TGGT1_059830_96_0	TGGT1_259830	TGGT1_259830	71676	7297	4423	3604	4047	3270	2712	3333	3148	1112	3357
TGGT1_060520_1_1748	TGGT1_260520	CST6 (GRA50)	7699	1840	730	188	771	342	919	660	1087	167	904
TGGT1_060520_20_1748	TGGT1_260520	CST6 (GRA50)	2754	831	1002	101	627	69	439	3	6	88	216
TGGT1_060520_33_1748	TGGT1_260520	CST6 (GRA50)	16232	4218	1596	4660	2539	3151	2111	4602	1820	749	2844
TGGT1_060520_38_1311	TGGT1_260520	CST6 (GRA50)	9148	3606	462	2627	1250	1018	1035	2669	1486	298	2066
TGGT1_060520_44_1311	TGGT1_260520	CST6 (GRA50)	6337	1104	2647	1334	1240	1239	618	347	504	174	1130
TGGT1_061440_13_3091	TGGT1_261440	Armadillo Repeats-Only (ARO)	6447	244	36	39	22	2	1	3	3	0	3
TGGT1_061440_4_2529	TGGT1_261440	Armadillo Repeats-Only (ARO)	6248	0	8	77	63	0	0	0	0	0	0
TGGT1_061440_4_4215	TGGT1_261440	Armadillo Repeats-Only (ARO)	10344	1120	3643	382	1563	6440	5086	3858	2319	1409	4468
TGGT1_061440_7_2529	TGGT1_261440	Armadillo Repeats-Only (ARO)	22228	620	966	1442	799	658	234	653	96	121	55
TGGT1_061440_9_3653	TGGT1_261440	Armadillo Repeats-Only (ARO)	4305	41	2	51	39	79	1	1	2	0	1
TGGT1_061740_14_1308	TGGT1_261740	ROP47	7134	619	136	1269	706	1024	553	1689	475	72	840
TGGT1_061740_2_1308	TGGT1_261740	ROP47	1145	0	14	16	47	0	0	0	0	0	0
TGGT1_061740_22_1308	TGGT1_261740	ROP47	0	0	0	0	0	0	0	0	0	0	0
TGGT1_061740_7_1308	TGGT1_261740	ROP47	0	0	0	0	0	0	0	0	0	0	0
TGGT1_061740_8_1308	TGGT1_261740	ROP47	19913	1492	2877	3826	2235	2425	2292	2531	1913	569	1476
TGGT1_061750_14_4200	TGGT1_261750	RON10	26358	13661	6294	7069	7202	6506	8767	9799	10161	3117	10194
TGGT1_061750_18_4200	TGGT1_261750	RON10	3980	1309	147	205	395	509	221	370	428	246	167
TGGT1_061750_26_3360	TGGT1_261750	RON10	4343	1314	772	1051	820	2050	1958	2763	756	603	1065
TGGT1_061750_30_4200	TGGT1_261750	RON10	0	0	0	0	0	0	0	0	0	0	0
TGGT1_061750_31_5040	TGGT1_261750	RON10	59174	4003	4168	4715	3587	1808	2261	2715	4369	1230	3958
TGGT1_062050_11_1575	TGGT1_262050	ROP39	24359	13426	13897	11883	11233	12025	12566	15415	15833	4143	13795
TGGT1_062050_14_1050	TGGT1_262050	ROP39	30180	6316	2696	11467	5794	7673	3811	7659	6174	2086	6007
TGGT1_062050_24_1050	TGGT1_262050	ROP39	55631	21330	19379	12607	14707	13081	15325	19919	12626	5048	14957
TGGT1_062050_29_1050	TGGT1_262050	ROP39	18103	2439	5907	1715	2882	1735	1707	1836	2447	599	2212
TGGT1_062050_46_525	TGGT1_262050	ROP39	25009	10674	12750	13495	10495	8321	10234	10981	7295	3131	12650
TGGT1_062400_10_7406	TGGT1_262400	TGGT1_262400	8932	581	2117	1318	1126	1513	1486	741	1235	485	1007
TGGT1_062400_10_8694	TGGT1_262400	TGGT1_262400	7642	3801	486	532	974	1501	1517	2497	448	307	2601
TGGT1_062400_22_8372	TGGT1_262400	TGGT1_262400	10037	5272	1712	1443	2500	2308	2854	2875	2392	662	4427
TGGT1_062400_28_7406	TGGT1_262400	TGGT1_262400	20902	5435	10973	8718	6565	11932	10757	10604	8114	1765	7677
TGGT1_062400_8_8050	TGGT1_262400	TGGT1_262400	39495	13622	13935	13828	11902	13472	11868	18517	17018	4665	12671
TGGT1_062730_15_2865	TGGT1_262730	ROP16	44744	26212	15790	14157	14339	15340	14839	21695	13012	4783	15530
TGGT1_062730_27_2865	TGGT1_262730	ROP16	19669	3929	3909	4793	3082	2814	3647	4321	4060	936	4010
TGGT1_062730_35_2292	TGGT1_262730	ROP16	14650	6010	4756	3044	2823	2527	3525	4722	2925	877	2820
TGGT1_062730_52_2292	TGGT1_262730	ROP16	11838	2538	2526	3752	2499	3586	2402	1293	3080	812	2338
TGGT1_062730_75_2865	TGGT1_262730	ROP16	8439	364	656	873	506	342	509	7	478	107	351
TGGT1_062920_1_676	TGGT1_262920	trypsin domain-containing protein	10515	3932	1701	1746	1864	2427	2987	3222	3503	812	3399
TGGT1_062920_15_676	TGGT1_262920	trypsin domain-containing protein	13830	6053	6924	3430	4237	5036	5539	5979	4508	2461	5336
TGGT1_062920_33_338	TGGT1_262920	trypsin domain-containing protein	3028	1567	7	241	663	698	192	820	267	354	395
TGGT1_062920_37_676	TGGT1_262920	trypsin domain-containing protein	3097	225	800	2037	982	1343	1086	876	1126	243	954
TGGT1_062920_5_676	TGGT1_262920	trypsin domain-containing protein	1083	107	55	0	25	0	0	0	0	0	0
TGGT1_063220_2_932	TGGT1_263220	ROP21	33357	8130	12272	11816	7717	9121	7100	8917	9614	2637	11444
TGGT1_063220_42_1864	TGGT1_263220	ROP21	62765	11836	14710	8820	11321	9552	9989	11880	10840	2801	11098
TGGT1_063220_50_1864	TGGT1_263220	ROP21	17945	6528	1943	7053	4358	3546	2936	2671	3260	1250	4778
TGGT1_063220_70_932	TGGT1_263220	ROP21	48536	8815	5591	8060	5938	5876	5787	5606	4327	1660	9619
TGGT1_063220_99_0	TGGT1_263220	ROP21	23863	9058	8204	2218	5161	5017	4878	6949	5749	1174	4867
TGGT1_064600_22_1311	TGGT1_264600	TGGT1_264600	3079	59	364	265	176	5	149	774	671	12	146
TGGT1_064600_28_1311	TGGT1_264600	TGGT1_264600	25340	2086	5035	11487	5226	4799	4182	5942	5260	1659	5940
TGGT1_064600_35_874	TGGT1_264600	TGGT1_264600	146	0	0	0	12	0	0	0	0	0	0
TGGT1_064600_36_1311	TGGT1_264600	TGGT1_264600	200	3	421	46	82	1	50	0	64	0	0
TGGT1_064600_5_1311	TGGT1_264600	TGGT1_264600	7268	1930	512	1408	905	322	1240	596	576	175	874
TGGT1_064660_13_2432	TGGT1_264660	CST1	6500	278	1115	1534	690	475	770	7	289	311	1187
TGGT1_064660_21_2736	TGGT1_264660	CST1	0	0	0	0	0	0	0	0	0	0	0
TGGT1_064660_24_1824	TGGT1_264660	CST1	27269	6186	6847	2584	4255	4257	3822	4197	3747	1004	5212
TGGT1_064660_25_3952	TGGT1_264660	CST1	1580	1364	123	29	285	243	639	276	298	110	411
TGGT1_064660_30_2128	TGGT1_264660	CST1	105823	27023	18992	33224	22123	23669	23829	32805	19087	8438	23076
TGGT1_066050_1_842	TGGT1_266050	TGGT1_266050	2579	2367	1131	94	800	193	498	2021	371	517	233
TGGT1_066050_23_842	TGGT1_266050	TGGT1_266050	16403	2792	2593	3113	2561	4545	2128	2140	1904	991	4268
TGGT1_066050_30_842	TGGT1_266050	TGGT1_266050	20374	8524	7018	4102	6140	9802	9180	8922	6933	2233	9608
TGGT1_066050_33_842	TGGT1_266050	TGGT1_266050	23549	7029	3390	6220	3893	2972	4172	5149	5109	910	4001
TGGT1_066050_6_842	TGGT1_266050	TGGT1_266050	0	0	0	0	0	0	0	0	0	0	0
TGGT1_066430_0_720	TGGT1_266435	TGGT1_266435	185	0	0	0	0	0	0	0	0	0	0
TGGT1_066430_16_480	TGGT1_266435	TGGT1_266435	2653	3	19	336	122	168	1	163	27	0	12
TGGT1_066430_21_480	TGGT1_266435	TGGT1_266435	14908	2710	1496	2878	1848	2414	1894	1536	973	453	2430
TGGT1_066430_26_480	TGGT1_266435	TGGT1_266435	4201	295	246	553	186	237	70	2	244	0	94
TGGT1_066440_10_1138	TGGT1_266435	TGGT1_266435	11025	1287	691	193	537	313	552	130	69	239	226
TGGT1_066440_12_2276	TGGT1_266435	TGGT1_266435	1159	2	0	277	15	1	23	149	17	12	12
TGGT1_066440_15_1138	TGGT1_266435	TGGT1_266435	20560	1655	839	1737	1165	1486	1343	2514	974	183	572
TGGT1_066440_23_1138	TGGT1_266435	TGGT1_266435	7675	824	575	1920	969	955	1160	1538	83	97	2172
TGGT1_066440_67_2276	TGGT1_266435	TGGT1_266435	11410	2695	1322	905	1234	950	1611	2236	688	605	2538
TGGT1_067740_3_1100	TGGT1_267740	GRA49	9315	3835	1008	3975	2476	974	1236	1744	2717	299	3005
TGGT1_067740_39_550	TGGT1_267740	GRA49	14583	3654	1833	1589	1878	1669	1634	3356	2707	562	1030
TGGT1_067740_49_550	TGGT1_267740	GRA49	5808	1757	202	2493	1083	291	1121	1990	429	314	946
TGGT1_068760_12_2152	TGGT1_268760	TGGT1_268760	12062	4368	1076	2715	1860	2076	1583	1847	1825	593	2300
TGGT1_068760_23_2152	TGGT1_268760	TGGT1_268760	155102	33097	43379	34909	31454	33175	30249	43110	31493	9642	37907
TGGT1_068760_28_2152	TGGT1_268760	TGGT1_268760	63635	19638	13275	7839	11285	11750	12922	14746	8849	3300	11768
TGGT1_068760_41_2152	TGGT1_268760	TGGT1_268760	11946	1838	5109	1422	2572	3286	2161	1528	1602	528	2476
TGGT1_068760_7_2152	TGGT1_268760	TGGT1_268760	130408	25873	21472	14972	18047	15209	17041	25424	15703	4127	15625
TGGT1_068790_17_942	TGGT1_268790	TGGT1_268790	5801	1040	1663	215	1012	1197	730	1024	1619	331	1217
TGGT1_068790_20_942	TGGT1_268790	TGGT1_268790	9420	4241	1845	993	2009	1785	2756	5604	2279	354	3705
TGGT1_068790_25_942	TGGT1_268790	TGGT1_268790	7143	742	1919	551	877	1637	1296	1539	832	366	1842
TGGT1_068790_29_942	TGGT1_268790	TGGT1_268790	8612	1442	1976	2588	1679	819	1390	564	2129	718	1939
TGGT1_068790_9_942	TGGT1_268790	TGGT1_268790	1713	530	290	318	261	763	139	372	200	109	178
TGGT1_068900_1_4644	TGGT1_268900	GRA10	64110	776	1598	667	815	296	171	137	13	99	229
TGGT1_068900_18_3096	TGGT1_268900	GRA10	55298	25239	23723	19604	18144	18751	17585	26071	16092	6025	18866
TGGT1_068900_2_3096	TGGT1_268900	GRA10	33540	3794	1273	1583	1423	1965	1093	1968	1983	287	1265
TGGT1_068900_27_3870	TGGT1_268900	GRA10	26151	2057	3562	1396	1959	2251	2063	1689	2889	623	1623
TGGT1_068900_76_3870	TGGT1_268900	GRA10	16270	140	319	190	122	0	348	1	0	0	28
TGGT1_068970_13_1269	TGGT1_268970	TGGT1_268970	6221	381	686	605	490	550	312	656	360	137	854
TGGT1_068970_17_1269	TGGT1_268970	TGGT1_268970	14106	1666	1480	1278	1010	1434	659	2234	1186	460	1337
TGGT1_068970_20_1269	TGGT1_268970	TGGT1_268970	49920	16759	15263	6738	10636	10030	9966	11571	10535	3005	11842
TGGT1_068970_44_846	TGGT1_268970	TGGT1_268970	37713	18990	12970	13937	12775	16864	11254	17492	15336	4067	13879
TGGT1_068970_9_1269	TGGT1_268970	TGGT1_268970	44100	15294	14125	16724	11906	10069	9848	16084	12568	4095	13332
TGGT1_069460_14_1728	TGGT1_269460	EFPP	33526	5009	4463	5088	4546	3554	3824	5163	3117	1240	4105
TGGT1_069460_21_3456	TGGT1_269460	EFPP	19896	1655	2291	735	1782	1440	1179	2360	850	469	2025
TGGT1_069460_41_6048	TGGT1_269460	EFPP	65503	6057	7320	8769	6065	9129	8634	8798	5085	2445	6321
TGGT1_069460_5_5184	TGGT1_269460	EFPP	23569	5123	5916	3455	4242	4880	2873	5860	3090	1194	3773
TGGT1_069460_6_864	TGGT1_269460	EFPP	12682	1170	1122	1504	1129	289	551	728	290	154	569
TGGT1_069690_1_1502	TGGT1_269690	GRA29/SFP2	7280	5446	3838	4978	3906	4615	3867	8667	3463	1210	3974
TGGT1_069690_14_2253	TGGT1_269690	GRA29/SFP2	82598	13146	11309	18971	11666	10167	14326	12866	11129	4465	13636
TGGT1_069690_18_1502	TGGT1_269690	GRA29/SFP2	7479	1477	603	531	618	352	295	675	252	82	657
TGGT1_069690_40_2253	TGGT1_269690	GRA29/SFP2	46487	9849	10146	8710	8114	6547	7090	8597	8237	3056	8637
TGGT1_069690_9_2253	TGGT1_269690	GRA29/SFP2	28342	6462	5275	4567	3915	5609	3451	4715	2043	823	3572
TGGT1_069880_13_771	TGGT1_269885	Toxolysin 1 (TLN1)	3451	65	17	1307	535	80	500	148	152	167	337
TGGT1_069880_18_771	TGGT1_269885	Toxolysin 1 (TLN1)	289	256	0	1	35	4	3	335	2	27	117
TGGT1_069880_21_771	TGGT1_269885	Toxolysin 1 (TLN1)	6982	160	126	599	152	5	205	4	50	26	50
TGGT1_069880_3_771	TGGT1_269885	Toxolysin 1 (TLN1)	1408	9	517	257	213	5	210	8	148	27	187
TGGT1_069880_7_771	TGGT1_269885	Toxolysin 1 (TLN1)	9995	3010	1374	3133	2060	2858	2051	2589	3913	729	2726
TGGT1_069890_23_810	TGGT1_269885	Toxolysin 1 (TLN1)	7098	585	68	2456	936	1003	1253	736	336	579	1641
TGGT1_069890_28_810	TGGT1_269885	Toxolysin 1 (TLN1)	4339	389	22	78	180	206	65	2	19	0	150
TGGT1_069890_55_0	TGGT1_269885	Toxolysin 1 (TLN1)	22522	2013	1531	1790	1299	528	1076	1365	416	228	858
TGGT1_069890_59_0	TGGT1_269885	Toxolysin 1 (TLN1)	0	0	0	0	0	0	0	0	0	0	0
TGGT1_069890_73_0	TGGT1_269885	Toxolysin 1 (TLN1)	3639	738	1211	623	723	1267	1410	351	1067	240	1269
TGGT1_069920_0_6762	TGGT1_269920	TGGT1_269920	42621	5855	8230	8807	6802	5448	6610	8517	6155	2581	7162
TGGT1_069920_20_8232	TGGT1_269920	TGGT1_269920	20949	223	1238	1377	655	623	230	8	1827	75	491
TGGT1_069920_25_8232	TGGT1_269920	TGGT1_269920	25069	4397	2208	6802	3065	2670	2536	5244	2876	1196	4441
TGGT1_069920_4_8232	TGGT1_269920	TGGT1_269920	14114	1069	1657	1061	1361	1391	529	1560	636	224	2064
TGGT1_069920_5_5880	TGGT1_269920	TGGT1_269920	17893	1923	1604	1565	1311	1932	605	728	1439	415	1617
TGGT1_069950_24_4930	TGGT1_269950	TGGT1_269950	23147	3247	2612	4825	3180	1521	1619	3466	2810	743	2581
TGGT1_069950_44_4930	TGGT1_269950	TGGT1_269950	17618	5164	10904	5841	6065	5232	5434	5709	5961	2166	6036
TGGT1_069950_76_4930	TGGT1_269950	TGGT1_269950	6483	273	256	2914	1005	303	821	337	590	459	1144
TGGT1_069950_82_4930	TGGT1_269950	TGGT1_269950	5455	1240	3167	1209	1706	1550	1094	1149	2491	214	1306
TGGT1_069950_9_4930	TGGT1_269950	TGGT1_269950	4898	297	603	396	408	175	268	229	257	71	401
TGGT1_070200_27_2950	TGGT1_270200	TGGT1_270200	12252	2404	2171	2251	1707	1985	1717	1747	2087	275	3309
TGGT1_070200_52_2360	TGGT1_270200	TGGT1_270200	6049	962	419	579	621	484	235	533	773	236	82
TGGT1_070200_53_2950	TGGT1_270200	TGGT1_270200	555	1	180	176	105	1	0	1	0	5	148
TGGT1_070200_63_2360	TGGT1_270200	TGGT1_270200	7111	821	525	1399	904	1013	950	666	1136	643	837
TGGT1_070200_70_1770	TGGT1_270200	TGGT1_270200	8735	2277	1923	321	1644	2941	1965	1215	2191	285	3044
TGGT1_070240_1_1659	TGGT1_270240	MAG1	23486	4156	5226	4924	4622	2305	3442	3692	5224	1279	4861
TGGT1_070240_10_1659	TGGT1_270240	MAG1	9988	3817	2869	1741	2117	2442	1511	3720	1805	634	3377
TGGT1_070240_14_1659	TGGT1_270240	MAG1	19109	5402	3432	3427	3307	2622	2213	4435	4804	1039	2967
TGGT1_070240_45_1659	TGGT1_270240	MAG1	45792	4673	5726	6478	4968	5957	4791	7540	3390	1565	3245
TGGT1_070240_57_1106	TGGT1_270240	MAG1	23585	4504	2395	2544	2661	2132	3583	3071	2736	758	3003
TGGT1_070250_10_1868	TGGT1_270250	GRA1	6225	1309	1393	1077	777	646	1072	1652	2432	193	1278
TGGT1_070250_14_1868	TGGT1_270250	GRA1	7689	1	128	54	86	3	4	29	74	37	101
TGGT1_070250_21_1868	TGGT1_270250	GRA1	1731	171	284	186	124	210	42	8	11	121	2
TGGT1_070250_22_1401	TGGT1_270250	GRA1	23297	3896	1741	2988	2050	1035	1175	1733	914	586	1932
TGGT1_070250_6_1868	TGGT1_270250	GRA1	9338	0	0	0	0	0	0	0	0	0	0
TGGT1_070320_105_1065	TGGT1_270320	PPM3C	11274	714	1906	1774	1316	1219	1117	1606	1095	297	881
TGGT1_070320_34_2130	TGGT1_270320	PPM3C	33806	5709	4533	2906	3272	3616	3061	2394	2383	821	4220
TGGT1_070320_48_1065	TGGT1_270320	PPM3C	4932	1692	2478	2207	1538	1419	1440	1502	1681	525	2161
TGGT1_070320_62_1065	TGGT1_270320	PPM3C	28502	4786	2811	2524	2594	3417	3556	3039	1931	965	1770
TGGT1_070320_68_3195	TGGT1_270320	PPM3C	38217	4535	3407	3458	2662	3640	2795	4517	3457	938	1978
TGGT1_070700_19_2584	TGGT1_270700	MYR2	54773	6538	10224	16524	9951	7782	8976	9959	5281	2017	9480
TGGT1_070700_2_2584	TGGT1_270700	MYR2	22989	5157	3855	3481	2989	2008	2588	3509	3291	852	3056
TGGT1_070700_26_2584	TGGT1_270700	MYR2	24314	12932	15890	9808	10384	14470	13586	15622	11757	4374	14690
TGGT1_070700_43_2584	TGGT1_270700	MYR2	16378	3396	3027	3571	2418	2229	1771	2462	1808	720	1777
TGGT1_070700_65_1938	TGGT1_270700	MYR2	19598	5313	6759	2093	3781	5901	5811	6461	3159	1612	5179
TGGT1_070920_14_1040	TGGT1_270920	ROP32	56219	9999	7537	7697	7062	5789	5768	5340	4412	1613	7018
TGGT1_070920_27_1040	TGGT1_270920	ROP32	9033	2630	3426	2990	2809	5392	4608	2745	4391	1154	6337
TGGT1_070920_28_520	TGGT1_270920	ROP32	40448	7540	6375	15104	8185	6373	8330	11056	9207	2384	9795
TGGT1_070920_38_520	TGGT1_270920	ROP32	20307	8623	3283	1596	3962	2542	2883	5955	3191	1328	3226
TGGT1_070920_9_520	TGGT1_270920	ROP32	40253	7053	6472	3473	4790	6872	4563	4851	4498	1625	4847
TGGT1_071270_2_5028	TGGT1_271270	TGGT1_271270	11727	4951	3226	2009	2333	3459	3523	3393	2039	958	2061
TGGT1_071270_24_5028	TGGT1_271270	TGGT1_271270	2723	23	1	236	33	0	29	318	1	0	0
TGGT1_071270_6_5028	TGGT1_271270	TGGT1_271270	27123	1051	525	1262	740	798	265	386	118	145	516
TGGT1_071270_71_4190	TGGT1_271270	TGGT1_271270	0	0	0	0	0	0	0	0	0	0	0
TGGT1_071270_9_5028	TGGT1_271270	TGGT1_271270	5167	249	263	759	501	400	78	517	72	56	115
TGGT1_072420_113_5300	TGGT1_272420	LCAT	32243	16068	15938	16607	13353	17418	16296	19980	15874	4558	18073
TGGT1_072420_124_5300	TGGT1_272420	LCAT	11863	1700	1238	1823	1236	1091	810	662	828	450	1839
TGGT1_072420_32_4240	TGGT1_272420	LCAT	8599	782	3045	3427	1966	1941	2057	1316	1978	689	3019
TGGT1_072420_67_3180	TGGT1_272420	LCAT	2914	482	1767	3028	1219	1127	1357	1407	811	686	1657
TGGT1_072420_95_5300	TGGT1_272420	LCAT	36948	9167	6339	5273	5596	6416	4877	6211	3752	1409	6886
TGGT1_072460_0_2550	TGGT1_272460	TGGT1_272460	619	0	0	79	0	0	0	0	0	0	0
TGGT1_072460_12_2550	TGGT1_272460	TGGT1_272460	47	0	0	0	0	1	0	0	0	0	0
TGGT1_072460_21_2550	TGGT1_272460	TGGT1_272460	69	0	9	0	2	14	0	2	0	0	0
TGGT1_072460_45_2040	TGGT1_272460	TGGT1_272460	949	405	18	0	62	13	66	5	7	116	4
TGGT1_072460_46_2550	TGGT1_272460	TGGT1_272460	20497	3545	2019	2094	1951	2152	1738	1874	3458	598	3089
TGGT1_073860_21_950	TGGT1_273860	TGGT1_273860	7697	3095	982	1854	1375	1876	1475	2772	1152	563	1634
TGGT1_073860_29_950	TGGT1_273860	TGGT1_273860	8377	190	62	679	317	165	71	146	0	17	73
TGGT1_073860_3_1425	TGGT1_273860	TGGT1_273860	13651	1183	3997	1394	2316	3179	2218	2563	2835	790	1873
TGGT1_073860_32_950	TGGT1_273860	TGGT1_273860	6287	1090	2611	262	1242	802	2152	4122	1445	883	2332
TGGT1_073860_34_950	TGGT1_273860	TGGT1_273860	15749	9461	9823	4940	6265	6545	5845	13081	6631	2551	6818
TGGT1_073980_1_882	TGGT1_273980	TGGT1_273980	9840	3446	4944	2409	2929	6685	3380	2754	2911	892	3030
TGGT1_073980_18_588	TGGT1_273980	TGGT1_273980	315	0	0	0	0	0	0	0	0	0	0
TGGT1_073980_39_588	TGGT1_273980	TGGT1_273980	5013	310	196	769	357	471	149	21	524	77	462
TGGT1_073980_6_882	TGGT1_273980	TGGT1_273980	3485	292	282	580	190	152	232	1247	182	73	261
TGGT1_073980_8_882	TGGT1_273980	TGGT1_273980	2339	8	595	120	265	7	26	45	839	18	24
TGGT1_075440_1_2500	TGGT1_275440	GRA6	7429	1281	3083	4147	2303	2136	1700	2210	980	447	2101
TGGT1_075440_24_2500	TGGT1_275440	GRA6	12665	12704	7361	8800	8640	14035	10966	18978	8594	3836	10783
TGGT1_075440_27_2500	TGGT1_275440	GRA6	6627	4131	1235	1506	1699	2061	2822	2670	906	1062	2089
TGGT1_075440_7_2500	TGGT1_275440	GRA6	12538	2675	3250	5365	2926	4073	4768	6527	2495	1640	3359
TGGT1_075440_79_1875	TGGT1_275440	GRA6	1509	114	3480	1225	1661	2346	1880	2231	2277	304	1933
TGGT1_075460_19_1034	TGGT1_275460	TGGT1_275460	14081	12424	3089	4143	4542	4849	4465	5588	4641	2331	7033
TGGT1_075460_25_1034	TGGT1_275460	TGGT1_275460	9758	593	1306	507	497	15	320	499	202	107	1026
TGGT1_075460_29_1034	TGGT1_275460	TGGT1_275460	13886	1588	4526	3253	2433	2653	1785	4212	3014	495	4064
TGGT1_075460_34_1034	TGGT1_275460	TGGT1_275460	1011	4	281	86	96	561	375	759	13	95	11
TGGT1_075460_47_1034	TGGT1_275460	TGGT1_275460	29698	11496	8317	5894	7280	7396	8257	10947	7619	2320	9447
TGGT1_075470_21_1480	TGGT1_275470	GRA15	24330	6580	3921	6812	4819	4072	4979	5497	4938	1630	5998
TGGT1_075470_28_740	TGGT1_275470	GRA15	28960	9090	14981	6387	8892	9521	10712	14335	7312	3606	13236
TGGT1_075470_35_1480	TGGT1_275470	GRA15	5323	38	923	1093	528	1255	352	274	305	218	561
TGGT1_075470_4_1480	TGGT1_275470	GRA15	1061	6	68	292	174	745	163	447	171	195	246
TGGT1_075470_40_740	TGGT1_275470	GRA15	43846	13925	14921	15686	11139	15948	14441	20964	13511	5270	17330
TGGT1_075860_26_674	TGGT1_275860	TGGT1_275860	14199	4725	4735	3361	2931	3451	3779	4281	3684	743	2977
TGGT1_075860_39_1348	TGGT1_275860	TGGT1_275860	0	0	0	0	0	0	0	0	0	0	0
TGGT1_075860_41_1348	TGGT1_275860	TGGT1_275860	21292	7131	4488	5604	4263	4895	4912	6917	5587	1403	4738
TGGT1_075860_46_674	TGGT1_275860	TGGT1_275860	12562	10978	1384	9425	5058	5945	6342	7782	8472	2808	13806
TGGT1_075860_55_1348	TGGT1_275860	TGGT1_275860	35483	2882	3236	2378	2429	3032	2082	2099	1170	889	3409
TGGT1_076130_1_5616	TGGT1_276130	Cathepsin CPC2	3649	101	395	517	317	4	341	0	125	48	316
TGGT1_076130_10_8736	TGGT1_276130	Cathepsin CPC2	8046	729	438	1077	601	639	622	503	103	292	265
TGGT1_076130_22_6864	TGGT1_276130	Cathepsin CPC2	5942	26	16	311	131	10	139	508	95	73	118
TGGT1_076130_43_6864	TGGT1_276130	Cathepsin CPC2	16463	1212	1402	811	968	976	719	1238	574	77	1137
TGGT1_076130_6_5616	TGGT1_276130	Cathepsin CPC2	178266	20124	21211	23376	17705	15148	14112	19145	13244	4138	16969
TGGT1_076210_23_433	TGGT1_276210	TGGT1_276210	25868	1829	2025	3381	2563	3966	2831	1344	1471	860	2901
TGGT1_076210_26_433	TGGT1_276210	TGGT1_276210	12701	4730	2439	1237	2470	1018	2262	3032	2367	744	1107
TGGT1_076210_3_1299	TGGT1_276210	TGGT1_276210	4373	0	0	40	4	0	0	0	0	0	0
TGGT1_076210_33_866	TGGT1_276210	TGGT1_276210	2201	38	716	16	308	387	8	749	3	15	66
TGGT1_076210_37_866	TGGT1_276210	TGGT1_276210	8250	3497	1302	1955	1680	1161	2135	2510	2711	711	2004
TGGT1_077230_19_489	TGGT1_277230	TGGT1_277230	1222	34	4	786	151	209	236	89	79	12	75
TGGT1_077230_2_978	TGGT1_277230	TGGT1_277230	4739	1414	270	820	495	721	892	374	839	153	840
TGGT1_077230_21_978	TGGT1_277230	TGGT1_277230	4424	1478	1931	41	1295	358	824	1558	918	601	926
TGGT1_077230_5_489	TGGT1_277230	TGGT1_277230	3046	906	491	787	321	209	395	900	20	189	275
TGGT1_077230_50_489	TGGT1_277230	TGGT1_277230	1277	347	437	380	284	319	189	1	215	27	471
TGGT1_077240_18_3250	TGGT1_277240	NTPase I	6884	2292	2640	1810	1829	2655	2943	4475	3007	1149	1561
TGGT1_077240_39_3250	TGGT1_277240	NTPase I	730	0	0	0	0	0	0	0	0	0	0
TGGT1_077240_43_3250	TGGT1_277240	NTPase I	1397	8492	550	1102	2045	1787	2813	2283	4692	869	3947
TGGT1_077240_7_3250	TGGT1_277240	NTPase I	931	0	0	153	87	0	2	0	0	0	1
TGGT1_077240_72_2600	TGGT1_277240	NTPase I	4685	2696	124	1340	789	552	2233	4434	1796	806	819
TGGT1_077270_12_930	TGGT1_277270	NTPase II	17761	7337	8209	7847	6899	9563	7703	10474	8705	3262	12497
TGGT1_077270_29_930	TGGT1_277270	NTPase II	98985	36048	29172	37175	29503	38003	35977	38438	36466	11371	41620
TGGT1_077270_39_930	TGGT1_277270	NTPase II	3827	199	624	471	456	249	569	505	308	248	499
TGGT1_077270_51_930	TGGT1_277270	NTPase II	42802	18544	9546	15730	10736	18816	19003	24525	14087	6972	16751
TGGT1_077270_7_1395	TGGT1_277270	NTPase II	77160	19165	16080	31248	17824	20472	20669	26152	16769	7396	20748
TGGT1_077720_11_1432	TGGT1_277720	TGGT1_277720	9875	1989	848	851	863	395	223	242	195	203	444
TGGT1_077720_32_1432	TGGT1_277720	TGGT1_277720	5867	3643	1306	1735	1598	1347	1235	3062	387	284	2427
TGGT1_077720_67_716	TGGT1_277720	TGGT1_277720	9752	1027	3113	492	1656	1523	2745	3310	2546	608	3163
TGGT1_077720_89_1432	TGGT1_277720	TGGT1_277720	994	1	85	0	10	0	0	0	0	0	0
TGGT1_078510_3_2826	TGGT1_278510	PPM3F	38914	8857	6580	7600	6005	7019	5821	7373	3697	1216	6648
TGGT1_078510_44_2826	TGGT1_278510	PPM3F	32723	3987	3357	1675	2443	2297	2461	1578	1590	804	2078
TGGT1_078510_57_1884	TGGT1_278510	PPM3F	50439	3759	2828	3870	2865	3340	2456	2935	4704	630	2779
TGGT1_078510_67_1884	TGGT1_278510	PPM3F	22596	1716	2239	2468	1875	1138	1981	1171	802	743	1189
TGGT1_078510_7_2826	TGGT1_278510	PPM3F	10027	381	808	275	328	483	622	597	378	104	51
TGGT1_079350_24_972	TGGT1_279350	TGGT1_279350	10743	4929	761	1783	1835	2521	1681	2789	2644	579	1918
TGGT1_079350_31_972	TGGT1_279350	TGGT1_279350	9443	6027	2419	2732	3370	7608	6375	7745	4715	1102	5239
TGGT1_079350_35_972	TGGT1_279350	TGGT1_279350	9337	1267	2486	3728	2213	3192	3444	2826	1762	1093	2288
TGGT1_079350_45_972	TGGT1_279350	TGGT1_279350	9592	438	1320	727	1157	137	512	1232	229	183	949
TGGT1_079350_7_972	TGGT1_279350	TGGT1_279350	4562	1354	525	856	775	1050	1078	1405	318	308	802
TGGT1_079420_24_507	TGGT1_279420	TGGT1_279420	17381	285	1491	1013	695	538	356	270	1259	330	583
TGGT1_079420_25_507	TGGT1_279420	TGGT1_279420	12221	1394	1374	1243	1179	766	1288	2120	441	212	524
TGGT1_079420_28_1014	TGGT1_279420	TGGT1_279420	2229	0	54	334	90	6	74	223	5	13	69
TGGT1_079420_30_507	TGGT1_279420	TGGT1_279420	14036	10727	4790	8216	6575	5246	7172	8883	6913	1685	8327
TGGT1_079420_54_1014	TGGT1_279420	TGGT1_279420	21434	5327	5166	2658	3575	3506	4375	2698	3037	1252	2081
TGGT1_080380_14_1140	TGGT1_280380	TGGT1_280380	25971	10547	6382	6088	5934	9080	5916	10118	7123	1529	5130
TGGT1_080380_31_570	TGGT1_280380	TGGT1_280380	2401	1181	41	393	453	401	828	1538	393	184	938
TGGT1_080380_41_1140	TGGT1_280380	TGGT1_280380	35403	6634	8491	7689	6465	7574	6546	7840	4441	1952	6879
TGGT1_080380_43_570	TGGT1_280380	TGGT1_280380	14297	16325	4943	3780	5879	8947	7499	9674	10886	2713	8392
TGGT1_080380_7_1710	TGGT1_280380	TGGT1_280380	51151	8576	13441	16853	11382	11799	11286	11712	7639	3671	14039
TGGT1_080480_1_942	TGGT1_280480	TGGT1_280480	9494	714	887	1176	848	732	561	930	473	80	243
TGGT1_080480_18_942	TGGT1_280480	TGGT1_280480	0	0	0	0	0	0	0	0	0	0	0
TGGT1_080480_2_1256	TGGT1_280480	TGGT1_280480	6698	193	153	1304	448	90	239	723	52	84	497
TGGT1_080480_4_942	TGGT1_280480	TGGT1_280480	3118	254	27	261	156	215	21	1	4	17	351
TGGT1_080480_8_942	TGGT1_280480	TGGT1_280480	4407	141	780	441	366	279	253	270	500	45	372
TGGT1_080670_1_1872	TGGT1_280670	TGGT1_280670	9148	823	810	1191	672	441	545	820	122	158	686
TGGT1_080670_1_2496	TGGT1_280670	TGGT1_280670	4046	154	1252	808	641	738	648	518	658	191	722
TGGT1_080670_33_1248	TGGT1_280670	TGGT1_280670	17727	3102	2441	2477	2217	1942	1552	1145	1795	312	1536
TGGT1_080670_42_1248	TGGT1_280670	TGGT1_280670	13098	4734	5352	3192	4240	4802	6968	8571	2991	1155	7986
TGGT1_080670_9_2496	TGGT1_280670	TGGT1_280670	12800	543	583	444	392	73	403	1423	306	107	259
TGGT1_081670_10_963	TGGT1_281675	ROP45	9922	1019	4588	355	2070	3797	4268	5236	2379	1197	4399
TGGT1_081670_12_963	TGGT1_281675	ROP45	11323	497	92	30	132	3	22	127	78	37	4
TGGT1_081670_19_963	TGGT1_281675	ROP45	5699	705	2007	390	1031	783	356	164	401	181	1036
TGGT1_081670_27_642	TGGT1_281675	ROP45	429	0	21	0	16	0	0	1	0	0	0
TGGT1_081670_36_642	TGGT1_281675	ROP45	15270	8415	7358	4873	5956	8172	6723	12895	9768	2662	7950
TGGT1_081780_1_753	TGGT1_281675	ROP45	5223	121	866	73	384	169	431	667	8	92	322
TGGT1_081780_14_753	TGGT1_281675	ROP45	17246	4632	8326	9111	5775	6523	6325	9973	8395	2218	7293
TGGT1_081780_17_753	TGGT1_281675	ROP45	16	0	0	0	0	0	0	0	0	0	0
TGGT1_081790_105_1832	TGGT1_281675	ROP45	18813	5887	2452	6512	3785	3949	4269	4404	5536	1085	3900
TGGT1_081790_14_1832	TGGT1_281675	ROP45	39041	24213	21523	18069	17992	21507	20902	26530	17632	5497	23636
TGGT1_081790_30_1832	TGGT1_281675	ROP45	19197	3976	3282	3302	2875	1028	2062	4365	3494	1071	2592
TGGT1_081790_42_1832	TGGT1_281675	ROP45	15196	6450	6125	1163	3455	5135	3715	3957	4279	1650	3561
TGGT1_081790_76_1832	TGGT1_281675	ROP45	14536	2770	1428	2213	1808	1071	1632	1961	2205	695	1986
TGGT1_082060_21_1644	TGGT1_282055	PP2C-hn (protein phosphatase 2C-hn)	5577	717	521	486	415	134	57	160	156	159	189
TGGT1_082060_22_2740	TGGT1_282055	PP2C-hn (protein phosphatase 2C-hn)	18588	6175	5250	6838	5337	6178	4942	6915	4581	1562	7410
TGGT1_082060_24_2740	TGGT1_282055	PP2C-hn (protein phosphatase 2C-hn)	8737	1421	2593	4797	2759	2897	3222	4574	2217	1078	3374
TGGT1_082060_25_1644	TGGT1_282055	PP2C-hn (protein phosphatase 2C-hn)	2353	103	144	60	142	81	2	127	7	67	22
TGGT1_082060_28_2740	TGGT1_282055	PP2C-hn (protein phosphatase 2C-hn)	3889	1591	2154	1070	1235	1584	1956	3492	1592	617	1728
TGGT1_082170_15_2175	TGGT1_282170	TGGT1_282170	10027	105	93	94	80	0	8	0	1	0	3
TGGT1_082170_22_2175	TGGT1_282170	TGGT1_282170	8417	834	3	103	209	127	145	3	95	20	87
TGGT1_082170_30_1305	TGGT1_282170	TGGT1_282170	11364	163	113	107	77	322	4	0	0	0	29
TGGT1_082170_42_1305	TGGT1_282170	TGGT1_282170	9538	0	204	19	53	401	3	99	3	78	61
TGGT1_082170_45_1305	TGGT1_282170	TGGT1_282170	11628	781	265	970	740	25	829	488	427	147	676
TGGT1_085290_10_930	TGGT1_285290	TGGT1_285290	23252	5478	1671	1487	2315	2883	3303	3723	2314	1363	3621
TGGT1_085290_17_930	TGGT1_285290	TGGT1_285290	5049	95	339	410	196	196	34	2	0	14	53
TGGT1_085290_27_930	TGGT1_285290	TGGT1_285290	25671	3199	5566	1594	2966	2777	2493	2346	2308	1235	3633
TGGT1_085290_30_930	TGGT1_285290	TGGT1_285290	16739	1124	2681	3233	1918	2142	2372	1785	2663	525	3078
TGGT1_085290_48_930	TGGT1_285290	TGGT1_285290	97075	13473	6192	8939	7366	10040	8346	9355	9007	2825	8238
TGGT1_086450_14_872	TGGT1_286450	GRA5	13816	4350	6497	3144	3985	3898	3672	5531	3412	1206	3992
TGGT1_086450_20_872	TGGT1_286450	GRA5	4905	543	995	901	420	154	520	497	236	154	373
TGGT1_086450_26_872	TGGT1_286450	GRA5	10514	2600	5313	5137	3511	3187	4348	6864	4919	1739	6550
TGGT1_086450_27_872	TGGT1_286450	GRA5	4151	2695	171	590	993	2182	1178	2004	1879	225	2108
TGGT1_086450_34_872	TGGT1_286450	GRA5	45021	8174	9882	13792	8940	10849	10349	14887	15212	4740	16666
TGGT1_088000_2_1910	TGGT1_288000	TGGT1_288000	16294	4514	5695	5296	3503	5637	4942	5558	4543	1737	4921
TGGT1_088000_23_1528	TGGT1_288000	TGGT1_288000	10373	797	5371	1640	2637	2306	3303	2962	1418	1055	2479
TGGT1_088000_29_1528	TGGT1_288000	TGGT1_288000	5696	1182	1006	1394	1167	1228	1214	1207	501	392	684
TGGT1_088000_32_1528	TGGT1_288000	TGGT1_288000	1106	598	2	1	83	60	79	121	0	3	29
TGGT1_088000_8_1910	TGGT1_288000	TGGT1_288000	15367	2753	2824	6327	3110	2220	2571	2854	5324	974	3836
TGGT1_088650_13_1395	TGGT1_288650	GRA12	1896	9194	1371	424	2882	9251	9045	14621	4281	2200	7311
TGGT1_088650_13_1860	TGGT1_288650	GRA12	13674	11255	9471	7514	7532	16470	11734	16508	9154	2748	11828
TGGT1_088650_18_1395	TGGT1_288650	GRA12	30086	6518	5560	2950	3944	9654	8705	11564	7462	1282	6574
TGGT1_088650_31_1860	TGGT1_288650	GRA12	13401	3973	4845	4147	3467	6981	6883	11454	5622	1655	6433
TGGT1_088650_6_1395	TGGT1_288650	GRA12	39603	8188	3887	9261	5356	13173	12343	15218	6962	2103	8320
TGGT1_088840_22_1344	TGGT1_288840	GRA18	54055	13200	13550	20645	12627	14703	14604	19966	13248	4952	14204
TGGT1_088840_33_1344	TGGT1_288840	GRA18	23199	5053	2815	3356	3105	1720	3562	2849	2779	890	3583
TGGT1_088840_5_1344	TGGT1_288840	GRA18	24908	5171	10886	3525	5566	4738	4686	7258	3348	1102	4835
TGGT1_088840_72_672	TGGT1_288840	GRA18	36330	12514	9967	10746	9645	13365	11577	16708	9441	3574	13537
TGGT1_088840_9_1344	TGGT1_288840	GRA18	49113	7504	6056	6825	5638	3983	5606	6528	5375	1797	7658
TGGT1_089380_0_896	TGGT1_289380	GRA39	13757	42	1582	228	671	2096	534	1408	249	493	677
TGGT1_089380_14_896	TGGT1_289380	GRA39	12067	101	159	1146	380	5	37	0	220	31	18
TGGT1_089380_15_2688	TGGT1_289380	GRA39	6235	2921	2167	379	1433	2670	3302	2979	1950	691	3319
TGGT1_089380_29_896	TGGT1_289380	GRA39	59851	9915	5222	6337	5952	5582	4504	7209	5621	2283	6033
TGGT1_089380_80_1792	TGGT1_289380	GRA39	29245	7587	13218	7519	8154	8436	8801	12944	8146	2772	9175
TGGT1_089540_43_2577	TGGT1_289540	SFP1	0	0	0	0	0	0	0	0	0	0	0
TGGT1_089540_48_1718	TGGT1_289540	SFP1	17884	1474	4393	2876	2388	1405	2179	4466	2250	882	2647
TGGT1_089540_49_2577	TGGT1_289540	SFP1	87554	16630	18496	22167	16386	13708	16596	21494	13615	4449	20071
TGGT1_089540_5_2577	TGGT1_289540	SFP1	16595	3926	3222	5170	3596	3798	3766	5740	2978	913	3025
TGGT1_089540_93_1718	TGGT1_289540	SFP1	25159	8955	1557	6821	4518	6556	4911	5583	5259	1673	4333
TGGT1_090700_16_1905	TGGT1_290700	GRA25	104684	40969	31702	31419	26839	22061	26757	31232	24010	8087	26810
TGGT1_090700_2_1905	TGGT1_290700	GRA25	23375	2459	541	2260	1300	748	1110	1851	554	174	393
TGGT1_090700_32_1270	TGGT1_290700	GRA25	46418	15476	16596	11207	12097	14428	15860	19276	14675	4710	14491
TGGT1_090700_44_1270	TGGT1_290700	GRA25	75325	21582	23425	18597	17152	17648	18153	23795	12808	4740	14149
TGGT1_090700_56_1270	TGGT1_290700	GRA25	28152	6994	6825	4872	4436	4878	3914	5140	3908	701	1836
TGGT1_091630_16_867	TGGT1_291630	TGGT1_291630	1849	2	0	127	79	0	74	0	0	0	3
TGGT1_091630_20_867	TGGT1_291630	TGGT1_291630	10167	492	434	633	553	106	70	313	738	107	673
TGGT1_091630_43_578	TGGT1_291630	TGGT1_291630	7248	2701	468	577	1228	679	840	1481	731	360	2346
TGGT1_091630_5_867	TGGT1_291630	TGGT1_291630	19	0	0	0	0	0	0	0	0	0	0
TGGT1_091630_9_867	TGGT1_291630	TGGT1_291630	10816	1883	4176	2583	2071	2245	2243	4147	2943	492	1827
TGGT1_091960_12_1010	TGGT1_291960	ROP40	17186	9862	7792	4412	5541	5683	6326	6679	6156	1872	5669
TGGT1_091960_23_1515	TGGT1_291960	ROP40	13479	2741	1703	564	1157	1663	2052	1160	1760	754	2226
TGGT1_091960_3_1515	TGGT1_291960	ROP40	11021	2111	399	833	683	718	619	631	688	201	1396
TGGT1_091960_32_1010	TGGT1_291960	ROP40	16096	9133	4463	8840	6457	9749	6948	11504	6104	2565	8631
TGGT1_091960_9_1515	TGGT1_291960	ROP40	21559	1935	2162	3903	2226	1489	2042	2116	4178	665	1536
TGGT1_094200_1_3924	TGGT1_294200	TGGT1_294200	0	0	0	0	0	0	0	0	0	0	0
TGGT1_094200_16_2943	TGGT1_294200	TGGT1_294200	0	0	0	0	0	0	0	0	0	0	0
TGGT1_094200_22_3597	TGGT1_294200	TGGT1_294200	0	0	0	0	0	0	0	0	0	0	0
TGGT1_094200_5_3270	TGGT1_294200	TGGT1_294200	0	0	0	0	0	0	0	0	0	0	0
TGGT1_094200_6_4905	TGGT1_294200	TGGT1_294200	0	0	0	0	0	0	0	0	0	0	0
TGGT1_094560_1_1269	TGGT1_294560	ROP37	0	0	0	0	0	0	0	0	0	0	0
TGGT1_094560_22_846	TGGT1_294560	ROP37	0	0	0	0	0	0	0	0	0	0	0
TGGT1_094560_28_846	TGGT1_294560	ROP37	0	0	0	0	0	0	0	0	0	0	0
TGGT1_094560_41_1269	TGGT1_294560	ROP37	0	0	0	0	0	0	0	0	0	0	0
TGGT1_094560_9_1269	TGGT1_294560	ROP37	0	0	0	0	0	0	0	0	0	0	0
TGGT1_094630_22_1276	TGGT1_294630	TGGT1_294630	13547	2252	792	1083	1095	358	813	2008	603	191	849
TGGT1_094630_25_957	TGGT1_294630	TGGT1_294630	285	0	25	322	83	0	1	0	0	0	3
TGGT1_094630_4_1276	TGGT1_294630	TGGT1_294630	6411	949	631	867	697	275	114	775	384	176	692
TGGT1_094630_4_957	TGGT1_294630	TGGT1_294630	3858	727	572	2557	1239	656	516	354	1431	374	859
TGGT1_094630_8_638	TGGT1_294630	TGGT1_294630	3755	3	407	351	175	10	187	77	78	105	89
TGGT1_094790_1_1473	TGGT1_294790	MIC19	0	0	0	0	0	0	0	0	0	0	0
TGGT1_094790_19_1473	TGGT1_294790	MIC19	0	0	0	0	0	0	0	0	0	0	0
TGGT1_094790_20_1473	TGGT1_294790	MIC19	0	0	0	0	0	0	0	0	0	0	0
TGGT1_094790_29_1473	TGGT1_294790	MIC19	0	0	0	0	0	0	0	0	0	0	0
TGGT1_094790_39_982	TGGT1_294790	MIC19	0	0	0	0	0	0	0	0	0	0	0
TGGT1_094970_62_853	TGGT1_294970	TGGT1_294970	12560	2450	5825	8127	4632	6067	5983	9216	5497	2251	6970
TGGT1_094970_78_853	TGGT1_294970	TGGT1_294970	46800	14628	13659	15390	12058	18397	13483	18319	14682	5468	18747
TGGT1_094970_86_853	TGGT1_294970	TGGT1_294970	448	1802	13	29	410	625	1168	1152	168	172	154
TGGT1_094970_90_0	TGGT1_294970	TGGT1_294970	40	0	0	0	0	0	0	0	0	0	0
TGGT1_094970_94_0	TGGT1_294970	TGGT1_294970	10824	8462	11949	13606	9388	11537	10441	18476	11941	3869	13143
TGGT1_094980_21_406	TGGT1_294980	TGGT1_294980	0	0	0	0	0	0	0	0	0	0	0
TGGT1_094980_24_406	TGGT1_294980	TGGT1_294980	0	0	0	0	0	0	0	0	0	0	0
TGGT1_094980_25_406	TGGT1_294980	TGGT1_294980	0	0	0	0	0	0	0	0	0	0	0
TGGT1_094980_26_406	TGGT1_294980	TGGT1_294980	0	0	0	0	0	0	0	0	0	0	0
TGGT1_094980_3_812	TGGT1_294980	TGGT1_294980	0	0	0	0	0	0	0	0	0	0	0
TGGT1_095110_11_7668	TGGT1_295110	ROP7	0	0	0	0	0	0	0	0	0	0	0
TGGT1_095110_16_7384	TGGT1_295110	ROP7	0	0	0	0	0	0	0	0	0	0	0
TGGT1_095110_19_4544	TGGT1_295110	ROP7	0	0	0	0	0	0	0	0	0	0	0
TGGT1_095110_25_4260	TGGT1_295110	ROP7	0	0	0	0	0	0	0	0	0	0	0
TGGT1_095110_27_7384	TGGT1_295110	ROP7	0	0	0	0	0	0	0	0	0	0	0
TGGT1_097070_11_2712	TGGT1_297070	TGGT1_297070	1	0	0	0	0	0	0	0	0	0	0
TGGT1_097070_22_2034	TGGT1_297070	TGGT1_297070	0	0	0	0	0	0	0	0	0	0	0
TGGT1_097070_30_2712	TGGT1_297070	TGGT1_297070	0	0	0	0	0	0	0	0	0	0	0
TGGT1_097070_35_2034	TGGT1_297070	TGGT1_297070	0	0	0	0	0	0	0	0	0	0	0
TGGT1_097070_55_2034	TGGT1_297070	TGGT1_297070	16	0	0	0	0	0	0	0	0	0	0
TGGT1_097880_23_1392	TGGT1_297880	GRA23	14361	3240	246	5128	2026	6147	5072	6731	4150	879	5394
TGGT1_097880_24_1856	TGGT1_297880	GRA23	5969	418	940	60	417	797	664	1219	281	11	495
TGGT1_097880_32_1856	TGGT1_297880	GRA23	16707	3727	2027	1571	2068	2176	2627	2744	2422	639	1566
TGGT1_097880_35_1856	TGGT1_297880	GRA23	6431	2219	944	365	809	4001	2353	2684	1002	394	1733
TGGT1_097880_38_1856	TGGT1_297880	GRA23	13084	3037	3158	8543	4109	7375	7699	7238	6709	1670	5010
TGGT1_097900_11_813	TGGT1_297900	TGGT1_297900	12230	3746	4884	3310	3311	1893	3021	5996	2707	1117	4179
TGGT1_097900_21_1626	TGGT1_297900	TGGT1_297900	12250	2107	4696	2286	2290	579	2648	3336	2243	363	2656
TGGT1_097900_21_813	TGGT1_297900	TGGT1_297900	5358	82	564	199	252	13	531	131	335	124	85
TGGT1_097900_52_813	TGGT1_297900	TGGT1_297900	5317	1002	1201	565	795	1652	216	777	861	140	749
TGGT1_097900_83_0	TGGT1_297900	TGGT1_297900	6273	3121	4237	542	2523	3409	3380	4581	1228	1069	1864
TGGT1_097960_10_9548	TGGT1_297960	RON6	9296	362	933	2704	1100	1291	1311	1700	24	147	800
TGGT1_097960_21_7843	TGGT1_297960	RON6	57570	17055	19653	15439	14036	14473	15447	20361	15116	4943	20443
TGGT1_097960_24_7161	TGGT1_297960	RON6	65090	9139	8640	12960	9130	8116	5828	8790	4684	2770	10497
TGGT1_097960_3_7843	TGGT1_297960	RON6	17380	3810	2919	4841	3041	4033	3504	4990	4784	1186	5198
TGGT1_097960_8_7161	TGGT1_297960	RON6	30521	2633	3594	2787	2709	1469	1502	1235	1662	778	1624
TGGT1_099060_10_1139	TGGT1_299060	NHE2	64	0	0	0	0	0	0	0	0	0	0
TGGT1_099060_14_1139	TGGT1_299060	NHE2	0	0	0	0	0	0	0	0	0	0	0
TGGT1_099060_64_0	TGGT1_299060	NHE2	9	0	0	0	0	0	0	0	0	0	0
TGGT1_099060_67_1139	TGGT1_299060	NHE2	0	0	0	0	0	0	0	0	0	0	0
TGGT1_099060_74_1139	TGGT1_299060	NHE2	16	0	0	0	0	0	0	0	0	0	0
TGGT1_099780_29_2598	TGGT1_299780	TGGT1_299780	22	0	0	0	0	0	0	0	0	0	0
TGGT1_099780_40_3464	TGGT1_299780	TGGT1_299780	64878	6058	4716	4492	4256	1489	2961	2607	1742	802	2313
TGGT1_099780_42_2598	TGGT1_299780	TGGT1_299780	29505	1859	1198	1679	832	552	572	282	133	140	548
TGGT1_099780_47_2598	TGGT1_299780	TGGT1_299780	24047	981	1363	1341	886	337	209	844	254	148	360
TGGT1_099780_52_2598	TGGT1_299780	TGGT1_299780	3141	107	49	40	54	0	0	0	1	0	2
TGGT1_100100_14_9936	TGGT1_300100	RON2	31448	3029	924	1980	1669	878	1635	2607	917	506	1865
TGGT1_100100_22_10764	TGGT1_300100	RON2	3116	145	561	63	323	116	218	7	6	66	248
TGGT1_100100_27_11178	TGGT1_300100	RON2	18667	273	1373	361	508	221	414	435	13	199	719
TGGT1_100100_27_11592	TGGT1_300100	RON2	0	0	0	0	0	0	0	0	0	0	0
TGGT1_100100_47_11178	TGGT1_300100	RON2	13664	980	60	281	453	218	120	166	52	16	163
TGGT1_100220_106_5305	TGGT1_300220	TGGT1_300220	18422	10316	7371	9535	7495	11076	10258	9321	9791	2527	9802
TGGT1_100220_111_5305	TGGT1_300220	TGGT1_300220	24289	661	1503	2328	1228	916	394	274	901	240	455
TGGT1_100220_112_5305	TGGT1_300220	TGGT1_300220	15675	877	3054	3008	2004	1959	2025	3016	1646	876	3973
TGGT1_100220_45_6366	TGGT1_300220	TGGT1_300220	12696	313	878	1707	900	15	206	8	113	146	209
TGGT1_100220_55_6366	TGGT1_300220	TGGT1_300220	17856	3671	7290	4475	4075	4756	4683	5757	4583	1888	4463
TGGT1_104720_3_726	TGGT1_304720	hypothetical protein	6612	664	651	1145	542	409	496	541	370	205	339
TGGT1_104720_31_726	TGGT1_304720	hypothetical protein	9104	4245	1003	3600	2114	1557	3016	3186	1127	985	3519
TGGT1_104720_44_726	TGGT1_304720	hypothetical protein	10213	89	82	155	73	44	18	3	76	26	60
TGGT1_104720_73_0	TGGT1_304720	hypothetical protein	6155	22	924	1625	769	461	461	418	817	151	379
TGGT1_104720_8_1452	TGGT1_304720	hypothetical protein	2045	2984	409	332	807	411	849	501	368	174	1034
TGGT1_104740_14_4482	TGGT1_304740	ROP35/WNG1	50652	20830	18372	13942	14570	12584	13869	14994	13195	4397	11366
TGGT1_104740_43_3735	TGGT1_304740	ROP35/WNG1	12452	1437	2254	1715	1384	1546	1483	633	1473	274	1317
TGGT1_104740_76_3735	TGGT1_304740	ROP35/WNG1	14184	5384	1555	783	1636	1473	999	1510	239	73	940
TGGT1_104950_18_2400	TGGT1_304955	PPM11C/serine/threonine specific protein phosphatase	0	0	0	0	0	0	0	0	0	0	0
TGGT1_104950_20_3200	TGGT1_304955	PPM11C/serine/threonine specific protein phosphatase	8548	1810	2298	2934	2057	2907	3387	3462	2217	1001	3099
TGGT1_104950_25_3200	TGGT1_304955	PPM11C/serine/threonine specific protein phosphatase	2828	3471	58	446	906	2692	1326	1104	278	567	825
TGGT1_104950_37_3200	TGGT1_304955	PPM11C/serine/threonine specific protein phosphatase	23331	11451	9618	11862	8088	7497	8737	9709	11160	2478	11841
TGGT1_104950_5_3200	TGGT1_304955	PPM11C/serine/threonine specific protein phosphatase	9290	3153	3691	4139	3189	2655	2854	5189	1106	1152	4086
TGGT1_104960_1_10276	TGGT1_304955	PPM11C/serine/threonine specific protein phosphatase	36235	3725	6408	8461	4873	5096	4385	7056	4317	1159	4422
TGGT1_104960_16_10276	TGGT1_304955	PPM11C/serine/threonine specific protein phosphatase	27503	16721	11164	6495	8575	12570	12467	9772	4636	3151	8344
TGGT1_104960_27_7707	TGGT1_304955	PPM11C/serine/threonine specific protein phosphatase	7823	66	1293	937	581	474	549	798	356	47	979
TGGT1_104960_52_6973	TGGT1_304955	PPM11C/serine/threonine specific protein phosphatase	25016	883	614	2123	886	1208	945	1121	629	191	522
TGGT1_104960_52_8441	TGGT1_304955	PPM11C/serine/threonine specific protein phosphatase	16747	3681	1720	1048	1692	1334	1857	1208	2370	445	1951
TGGT1_105250_2_2274	TGGT1_305250	TGGT1_305250	10817	4295	4828	2280	3635	2869	3404	4689	2231	743	3746
TGGT1_105250_3_1516	TGGT1_305250	TGGT1_305250	6178	626	3079	601	1448	904	809	1809	1902	820	1842
TGGT1_105250_64_758	TGGT1_305250	TGGT1_305250	2068	632	242	8	316	69	238	392	131	22	361
TGGT1_105250_70_758	TGGT1_305250	TGGT1_305250	2620	496	365	388	316	329	373	504	58	9	353
TGGT1_105250_8_2274	TGGT1_305250	TGGT1_305250	7120	528	1207	882	852	982	465	266	241	194	821
TGGT1_105270_11_1676	TGGT1_305270	TGGT1_305270	15236	3682	2612	1341	1823	1819	1739	2720	983	391	2434
TGGT1_105270_11_838	TGGT1_305270	TGGT1_305270	0	0	0	0	0	0	0	0	0	0	0
TGGT1_105270_112_0	TGGT1_305270	TGGT1_305270	54971	10836	5142	11576	7428	9762	7365	15398	10113	2657	9870
TGGT1_105270_16_1676	TGGT1_305270	TGGT1_305270	20573	6855	4641	6811	4536	3511	4986	6857	5511	1123	6245
TGGT1_105270_80_0	TGGT1_305270	TGGT1_305270	33255	10856	3997	4587	4995	5368	3339	6071	3065	1372	4880
TGGT1_105590_12_744	TGGT1_305590	ABC transporter transmembrane region domain-containing protein	2035	983	113	517	288	778	187	317	469	46	501
TGGT1_105590_14_744	TGGT1_305590	ABC transporter transmembrane region domain-containing protein	9617	6292	3987	7856	4627	5168	6095	6743	4528	971	5481
TGGT1_105590_35_372	TGGT1_305590	ABC transporter transmembrane region domain-containing protein	6607	210	563	1075	565	736	226	1208	227	115	119
TGGT1_105590_45_372	TGGT1_305590	ABC transporter transmembrane region domain-containing protein	4393	872	1168	495	503	48	551	558	183	43	103
TGGT1_105590_6_744	TGGT1_305590	ABC transporter transmembrane region domain-containing protein	7860	709	847	190	368	974	96	16	786	66	329
TGGT1_106060_30_10479	TGGT1_306060	RON8	57817	6906	5278	5181	4674	4146	2689	4149	2771	917	2236
TGGT1_106060_31_12974	TGGT1_306060	RON8	160683	10308	3918	7450	5864	5125	6452	7883	8862	1847	6536
TGGT1_106060_34_14471	TGGT1_306060	RON8	22441	2558	469	678	796	766	3263	1899	303	783	1904
TGGT1_106060_48_9481	TGGT1_306060	RON8	8886	541	1036	209	492	238	42	274	365	13	633
TGGT1_106060_55_12475	TGGT1_306060	RON8	60850	6590	4347	7891	4883	3991	3725	2249	3215	1330	1878
TGGT1_106560_118_0	TGGT1_306560	NUP67 (proposed name)	28607	1183	907	2291	1256	1892	1135	1347	1087	138	724
TGGT1_106560_126_0	TGGT1_306560	NUP67 (proposed name)	16972	2521	1764	914	1085	1011	908	572	1311	329	1715
TGGT1_106560_77_0	TGGT1_306560	NUP67 (proposed name)	13505	601	1263	90	364	229	95	1	177	9	290
TGGT1_106560_81_910	TGGT1_306560	NUP67 (proposed name)	63298	605	689	468	301	157	48	268	238	212	203
TGGT1_106560_92_0	TGGT1_306560	NUP67 (proposed name)	3157	90	57	516	288	118	2	0	0	15	537
TGGT1_106890_21_736	TGGT1_306890	TGGT1_306890	8871	1407	1854	3704	1882	1653	1813	2729	2553	566	1606
TGGT1_106890_64_1472	TGGT1_306890	TGGT1_306890	5766	237	573	806	406	133	57	4	70	0	118
TGGT1_106890_73_736	TGGT1_306890	TGGT1_306890	3868	376	310	2566	864	423	440	1106	28	152	443
TGGT1_106890_74_1472	TGGT1_306890	TGGT1_306890	15706	1278	2287	2866	1980	1398	1513	1686	3104	351	1070
TGGT1_106890_91_736	TGGT1_306890	TGGT1_306890	1148	39	135	612	186	340	162	609	56	50	455
TGGT1_108950_0_1554	TGGT1_308950	TGGT1_308950	16214	328	279	1738	766	539	1312	714	233	222	898
TGGT1_108950_28_518	TGGT1_308950	TGGT1_308950	12823	3236	2664	7001	4131	3733	3874	5598	4724	1609	4935
TGGT1_108950_3_1036	TGGT1_308950	TGGT1_308950	19501	4177	16770	9703	8127	20245	16671	22628	2569	1705	5543
TGGT1_108950_30_1036	TGGT1_308950	TGGT1_308950	9376	2731	4585	5377	3386	3041	3239	3078	3085	1716	4326
TGGT1_108950_42_518	TGGT1_308950	TGGT1_308950	105805	40089	27218	25504	25329	27094	26297	34296	23754	8035	28221
TGGT1_108970_2_2644	TGGT1_308970	TGGT1_308970	29825	7432	2169	5521	4082	4379	5009	4289	6659	1634	6725
TGGT1_108970_29_1983	TGGT1_308970	TGGT1_308970	12108	2581	2679	2759	2224	1182	2059	2320	1131	488	3899
TGGT1_108970_41_1983	TGGT1_308970	TGGT1_308970	17975	10337	4831	5087	5383	6643	5776	6489	5164	1605	5114
TGGT1_108970_49_1983	TGGT1_308970	TGGT1_308970	70786	29823	27970	19782	20080	22168	25099	32087	23291	9554	24071
TGGT1_108970_59_1983	TGGT1_308970	TGGT1_308970	12017	4138	2786	1717	2086	2777	2574	2684	2668	425	2033
TGGT1_109560_15_2391	TGGT1_309560	nmda receptor glutamate-binding chain	21087	3851	5950	3070	3387	2849	2450	3098	1829	785	2312
TGGT1_109560_20_2391	TGGT1_309560	nmda receptor glutamate-binding chain	6881	497	3718	4619	2986	2148	3305	2831	4060	821	2547
TGGT1_109560_38_1594	TGGT1_309560	nmda receptor glutamate-binding chain	8660	4509	2737	8117	3587	5546	4310	5248	3234	1921	7035
TGGT1_109560_42_1594	TGGT1_309560	nmda receptor glutamate-binding chain	8115	3786	2103	1903	1761	3231	2182	3596	4795	1013	2146
TGGT1_109590_17_1935	TGGT1_309590	ROP1	8011	1009	2341	2549	1754	3381	2667	2052	2933	670	1714
TGGT1_109590_41_1935	TGGT1_309590	ROP1	34281	14895	12887	11124	11379	12365	13406	16820	11875	4841	16600
TGGT1_109590_51_1935	TGGT1_309590	ROP1	74438	28107	27276	28795	24801	24893	25014	31128	24208	8231	27176
TGGT1_109590_58_1935	TGGT1_309590	ROP1	71869	5724	6384	7278	5533	4855	4888	6320	2509	1318	4085
TGGT1_109590_85_1935	TGGT1_309590	ROP1	55717	25439	14882	17468	15203	16293	18016	22813	14998	4994	16295
TGGT1_109600_17_1485	TGGT1_309600	TGGT1_309600	14594	5722	6878	3990	4612	3189	3340	3243	2104	778	5329
TGGT1_109600_24_1188	TGGT1_309600	TGGT1_309600	11650	4128	5163	2764	3098	4115	2752	7678	1184	916	3297
TGGT1_109600_26_891	TGGT1_309600	TGGT1_309600	3292	1081	1713	1726	1380	1500	2582	3556	35	96	192
TGGT1_109600_6_1485	TGGT1_309600	TGGT1_309600	9869	2173	1046	1168	975	1241	2307	3149	186	268	146
TGGT1_109600_7_1188	TGGT1_309600	TGGT1_309600	32049	5903	3005	2148	2991	3821	3500	6592	1836	508	670
TGGT1_109760_0_1796	TGGT1_309760	TGGT1_309760	29605	9155	8300	10100	7311	9553	8566	10362	6361	3435	8456
TGGT1_109760_15_1796	TGGT1_309760	TGGT1_309760	24899	11009	11214	4783	6705	7139	6093	13203	5948	2393	9328
TGGT1_109760_16_1796	TGGT1_309760	TGGT1_309760	22495	706	5957	7118	4172	4643	3869	4440	3439	1342	5050
TGGT1_109760_32_1347	TGGT1_309760	TGGT1_309760	35164	10682	3634	6728	5383	5585	5041	7230	6780	2224	6671
TGGT1_109760_38_1347	TGGT1_309760	TGGT1_309760	141408	28719	31563	31878	26175	25935	23024	34311	20729	8004	28367
TGGT1_110010_29_1894	TGGT1_310010	RON1	36517	3782	6778	5992	4496	2178	3702	5061	3547	1264	3527
TGGT1_110010_37_1894	TGGT1_310010	RON1	37716	10928	6838	8571	7040	7554	7109	10574	7936	2013	6128
TGGT1_110010_72_947	TGGT1_310010	RON1	14002	3520	603	2486	1854	603	1348	2613	1764	531	1823
TGGT1_110010_93_0	TGGT1_310010	RON1	12594	166	2642	262	910	960	627	949	403	379	651
TGGT1_110010_99_0	TGGT1_310010	RON1	312	0	1	45	18	0	0	0	0	0	0
TGGT1_110740_13_1084	TGGT1_310740	TGGT1_310740	12289	712	1724	941	637	880	647	1531	631	210	1462
TGGT1_110740_28_542	TGGT1_310740	TGGT1_310740	9420	2200	589	1912	1118	705	1239	1503	1426	280	1350
TGGT1_110740_37_542	TGGT1_310740	TGGT1_310740	11376	595	1184	1278	886	1070	722	1509	954	322	466
TGGT1_110740_40_542	TGGT1_310740	TGGT1_310740	15153	4473	5006	5042	4116	6249	5551	7999	3252	1500	5264
TGGT1_110740_41_542	TGGT1_310740	TGGT1_310740	19467	3853	3551	592	2108	3685	2415	4162	3367	772	4317
TGGT1_110780_13_1732	TGGT1_310780	GRA4	20791	7248	6103	5677	4744	3653	6212	8870	2603	1376	3039
TGGT1_110780_18_1732	TGGT1_310780	GRA4	32887	12874	4810	9675	7072	9210	8202	12345	7012	2212	6728
TGGT1_110780_24_1732	TGGT1_310780	GRA4	16217	6623	6484	6345	4557	5130	6855	11377	3654	1641	5436
TGGT1_110780_29_1732	TGGT1_310780	GRA4	26875	16813	8771	24702	14135	15772	17759	23845	7509	4467	16159
TGGT1_110780_3_2165	TGGT1_310780	GRA4	48895	30241	20968	15136	17090	18211	17238	22610	16815	5222	17315
TGGT1_110790_19_1214	TGGT1_310790	Hypothetical	36341	4063	2276	2682	2441	916	1904	2377	481	172	690
TGGT1_110790_24_1214	TGGT1_310790	Hypothetical	1665	626	851	22	244	371	192	305	73	30	40
TGGT1_110790_27_1214	TGGT1_310790	Hypothetical	6525	666	1818	1569	1307	925	1632	1054	199	177	582
TGGT1_110790_30_1214	TGGT1_310790	Hypothetical	14985	1341	6018	5002	3244	2691	2832	1961	2070	998	3955
TGGT1_110790_33_1214	TGGT1_310790	Hypothetical	5734	214	193	1072	428	465	321	1411	120	149	140
TGGT1_111470_14_5460	TGGT1_311470	RON5	86763	4335	2649	5405	3021	2811	3228	3767	3657	1018	4792
TGGT1_111470_19_7371	TGGT1_311470	RON5	43689	744	2990	1581	1421	896	861	1331	649	319	1128
TGGT1_111470_21_7371	TGGT1_311470	RON5	51156	1163	1083	2358	1383	676	665	1070	1265	716	1404
TGGT1_111470_30_6006	TGGT1_311470	RON5	26085	7137	3282	3876	3880	3161	3331	2971	3017	889	3353
TGGT1_111470_7_7644	TGGT1_311470	RON5	12662	948	10	245	302	325	62	303	350	101	171
TGGT1_112270_12_1101	TGGT1_312270	ROP13	60437	5860	5806	7699	5522	5398	4691	6074	3127	1270	5524
TGGT1_112270_13_1468	TGGT1_312270	ROP13	42244	11358	6940	10173	8476	12380	9913	13453	7376	3058	9677
TGGT1_112270_24_1101	TGGT1_312270	ROP13	27006	8921	8702	5371	6801	6732	7825	5973	5361	2418	6498
TGGT1_112270_31_1101	TGGT1_312270	ROP13	15389	1063	2810	1935	1624	1221	1119	2945	750	440	1327
TGGT1_112270_8_1468	TGGT1_312270	ROP13	35097	6224	4672	8547	5568	4365	2773	6192	2749	1930	4608
TGGT1_112420_21_3552	TGGT1_312420	GRA38	17203	732	976	1192	991	718	316	279	606	631	604
TGGT1_112420_27_4440	TGGT1_312420	GRA38	24736	7515	4797	4002	4020	2775	3987	5439	5092	1393	5625
TGGT1_112420_30_3552	TGGT1_312420	GRA38	73505	18869	17275	9676	12278	13851	13700	18273	11534	4469	14818
TGGT1_112420_50_4440	TGGT1_312420	GRA38	5744	13	535	141	99	73	68	401	31	53	11
TGGT1_113330_12_6696	TGGT1_313330	ROP27	11834	872	912	1499	918	540	753	909	1096	442	1559
TGGT1_113330_19_6696	TGGT1_313330	ROP27	26694	4962	6494	4080	4223	2726	3361	8028	4911	1528	3521
TGGT1_113330_26_5580	TGGT1_313330	ROP27	203841	75926	65717	58299	55885	67713	61946	78287	52898	20240	63100
TGGT1_113330_29_6696	TGGT1_313330	ROP27	19221	804	754	1323	875	273	271	186	231	299	882
TGGT1_113330_51_6696	TGGT1_313330	ROP27	36096	10682	8498	4356	6253	3434	5861	6696	5242	2047	9501
TGGT1_113440_28_2396	TGGT1_313440	TGGT1_313440	14550	2573	1060	1044	1219	498	591	534	304	291	803
TGGT1_113440_35_2396	TGGT1_313440	TGGT1_313440	12247	3455	2557	2886	2462	2282	2041	3193	1344	710	2195
TGGT1_113440_41_2396	TGGT1_313440	TGGT1_313440	5110	133	831	1503	745	132	308	937	584	185	753
TGGT1_113440_53_2396	TGGT1_313440	TGGT1_313440	13717	2099	5549	2240	3340	1664	1225	2378	3400	579	3416
TGGT1_113440_61_2396	TGGT1_313440	TGGT1_313440	21941	1415	1136	2500	1371	1981	1196	1673	1718	395	827
TGGT1_114250_14_648	TGGT1_314250	BRP1 (Bradyzoite specific Rhoptry Protein 1)	41142	24287	13763	14310	14085	10535	13857	16096	10087	4793	12915
TGGT1_114250_17_648	TGGT1_314250	BRP1 (Bradyzoite specific Rhoptry Protein 1)	9688	1501	879	446	703	855	1015	3147	979	99	487
TGGT1_114250_21_648	TGGT1_314250	BRP1 (Bradyzoite specific Rhoptry Protein 1)	5247	6451	1974	2047	2584	4019	4613	2215	3378	1172	4645
TGGT1_114250_26_648	TGGT1_314250	BRP1 (Bradyzoite specific Rhoptry Protein 1)	6772	251	745	616	483	23	503	457	670	113	194
TGGT1_114250_30_648	TGGT1_314250	BRP1 (Bradyzoite specific Rhoptry Protein 1)	7918	548	692	1417	703	1327	752	1055	239	57	781
TGGT1_114260_20_1581	TGGT1_314260	TGGT1_314260	111	0	0	0	0	0	0	0	0	0	0
TGGT1_114260_25_1581	TGGT1_314260	TGGT1_314260	11177	640	2333	1381	1053	1289	966	1380	894	381	855
TGGT1_114260_27_1581	TGGT1_314260	TGGT1_314260	9006	1071	613	2272	939	955	1006	889	661	271	812
TGGT1_114260_4_1581	TGGT1_314260	TGGT1_314260	26679	2687	6719	4708	4719	3548	3228	6192	5750	2083	4108
TGGT1_114260_9_1581	TGGT1_314260	TGGT1_314260	48446	15134	15126	13035	11357	11609	9654	16466	10237	4403	11988
TGGT1_114500_16_8760	TGGT1_314500	SUB2	23476	3535	3048	6747	3724	3643	4831	4203	4186	1458	5552
TGGT1_114500_18_6935	TGGT1_314500	SUB2	38124	16669	6719	16921	8874	9404	12517	16248	11039	4137	17029
TGGT1_114500_25_7300	TGGT1_314500	SUB2	29556	5389	6615	8619	5278	6085	6232	10158	8411	3235	10449
TGGT1_114500_25_8395	TGGT1_314500	SUB2	27662	4437	4454	4475	3585	2427	3553	3690	3899	1595	5705
TGGT1_114500_35_9490	TGGT1_314500	SUB2	39573	9559	8354	8928	6978	8879	9451	9798	10082	3057	10339
TGGT1_115160_16_7800	TGGT1_315160	Rhoptry surface-associated protein	21536	6133	6895	5702	4888	5006	3121	3211	5031	1569	4467
TGGT1_115160_4_5525	TGGT1_315160	Rhoptry surface-associated protein	57031	12918	12854	9933	9250	10771	9395	13481	7025	3324	9143
TGGT1_115160_4_6500	TGGT1_315160	Rhoptry surface-associated protein	10545	2665	3156	4359	2866	2759	4462	6910	5856	1120	5575
TGGT1_115160_4_8775	TGGT1_315160	Rhoptry surface-associated protein	13684	5914	3199	1485	3057	2998	2888	4474	3387	846	3564
TGGT1_115160_8_8775	TGGT1_315160	Rhoptry surface-associated protein	8005	3156	1166	3034	1961	1809	2224	1922	1636	477	920
TGGT1_115210_13_6509	TGGT1_315210	TGGT1_315210	9998	3252	757	574	1076	216	1781	1810	887	484	2942
TGGT1_115210_14_6226	TGGT1_315210	TGGT1_315210	9736	1000	96	878	350	512	655	202	774	161	79
TGGT1_115210_2_5094	TGGT1_315210	TGGT1_315210	6741	15	145	1300	514	870	215	872	265	112	828
TGGT1_115210_27_5943	TGGT1_315210	TGGT1_315210	6262	396	139	232	138	1	115	2	20	32	186
TGGT1_115210_8_6226	TGGT1_315210	TGGT1_315210	17074	1765	462	1095	816	686	744	447	701	320	1066
TGGT1_115220_1_2682	TGGT1_315220	ROP14	23155	429	345	603	249	4	91	3	4	34	171
TGGT1_115220_11_3278	TGGT1_315220	ROP14	7791	53	1057	1365	919	905	889	294	590	120	720
TGGT1_115220_2_2980	TGGT1_315220	ROP14	23994	777	2103	1943	1841	1018	676	1240	778	239	995
TGGT1_115220_21_4172	TGGT1_315220	ROP14	10128	162	637	300	420	168	162	411	110	80	111
TGGT1_115220_24_2682	TGGT1_315220	ROP14	67912	6887	12842	10356	7565	4200	5017	9345	5007	2278	8241
TGGT1_115470_22_3230	TGGT1_315470	TGGT1_315470	33578	2447	8999	8287	5637	7661	6741	11083	4899	1989	7380
TGGT1_115470_36_3230	TGGT1_315470	TGGT1_315470	15999	2209	1447	1602	1345	1119	813	402	2115	339	1533
TGGT1_115470_44_3230	TGGT1_315470	TGGT1_315470	22027	4660	3163	5918	4110	2612	2100	3571	2137	1289	3029
TGGT1_115470_65_3230	TGGT1_315470	TGGT1_315470	35548	3188	1863	1646	1643	2085	1257	4907	1230	289	1401
TGGT1_115470_73_3230	TGGT1_315470	TGGT1_315470	16796	1187	2944	966	1462	343	799	767	757	207	625
TGGT1_115490_13_3035	TGGT1_315490	ROP10	886	13	11	646	219	406	830	1656	14	18	17
TGGT1_115490_15_2428	TGGT1_315490	ROP10	34206	1412	3496	1689	1951	1686	1724	1003	862	671	1743
TGGT1_115490_20_3035	TGGT1_315490	ROP10	45546	12646	7233	8078	7420	3972	7185	8076	7888	2706	8281
TGGT1_115490_4_3035	TGGT1_315490	ROP10	26703	1523	1145	2897	1313	1518	1447	1769	1332	681	1514
TGGT1_115490_45_2428	TGGT1_315490	ROP10	1989	101	629	304	272	8	88	3	284	30	338
TGGT1_115910_18_888	TGGT1_315910	TGGT1_315910	25979	6899	5166	5320	5549	4818	4493	6096	3858	1884	7713
TGGT1_115910_24_444	TGGT1_315910	TGGT1_315910	6631	1224	4763	660	2488	1995	2619	1935	2529	552	2356
TGGT1_115910_26_888	TGGT1_315910	TGGT1_315910	5281	2597	220	696	1030	1942	1095	1313	1348	333	1725
TGGT1_115910_45_444	TGGT1_315910	TGGT1_315910	27952	9867	7756	15919	8968	10487	8972	13782	8677	3655	14209
TGGT1_115910_50_444	TGGT1_315910	TGGT1_315910	633	68	2	369	114	11	52	3	11	99	121
TGGT1_116250_10_2324	TGGT1_316250	GRA45	13152	4366	3520	1143	2400	2447	1446	2407	1795	628	2642
TGGT1_116250_15_2324	TGGT1_316250	GRA45	6485	476	184	223	248	3	111	237	85	0	13
TGGT1_116250_22_2324	TGGT1_316250	GRA45	19520	2889	1274	2152	1910	692	907	606	49	29	290
TGGT1_116250_30_2324	TGGT1_316250	GRA45	10045	3058	564	2606	1631	2243	1609	2496	1747	763	2187
TGGT1_116250_40_2324	TGGT1_316250	GRA45	31170	8746	6894	4607	5896	5163	3739	5801	1146	577	1953
TGGT1_116280_12_1796	TGGT1_316280	TGGT1_316280	8707	1590	1411	579	937	1140	951	1181	1514	460	1159
TGGT1_116280_19_1796	TGGT1_316280	TGGT1_316280	0	0	0	0	0	0	0	0	0	0	0
TGGT1_116280_22_1796	TGGT1_316280	TGGT1_316280	6370	1209	1103	3296	1354	1849	1073	1890	292	436	1329
TGGT1_116280_29_1796	TGGT1_316280	TGGT1_316280	21994	12060	6117	8524	7622	7499	8681	9409	6695	2767	9117
TGGT1_116280_6_1796	TGGT1_316280	TGGT1_316280	238	10	1132	10	290	11	226	0	1200	53	805
TGGT1_118520_19_1944	TGGT1_318525	TGGT1_318525	9737	3772	3498	4915	3591	3444	3266	7378	3166	945	4084
TGGT1_118520_43_2430	TGGT1_318525	TGGT1_318525	2839	443	295	1358	502	775	459	105	663	5	724
TGGT1_118520_47_1458	TGGT1_318525	TGGT1_318525	11066	2852	1941	5459	2861	3558	3416	3051	4306	949	3553
TGGT1_118520_53_2430	TGGT1_318525	TGGT1_318525	10479	4998	2535	3019	2656	3122	4246	5737	2354	776	3332
TGGT1_118520_65_1458	TGGT1_318525	TGGT1_318525	20257	6153	4216	4671	3702	6769	5480	5822	7542	1623	5312
TGGT1_118530_11_6342	TGGT1_318525	TGGT1_318525	4112	607	1542	2790	1486	2224	3188	3918	2012	1396	2170
TGGT1_118530_21_6342	TGGT1_318525	TGGT1_318525	11576	864	4021	1131	1760	3133	1005	1695	2387	442	1745
TGGT1_118530_30_6342	TGGT1_318525	TGGT1_318525	25204	5167	4355	1774	3303	1805	2801	2511	3459	900	2966
TGGT1_118530_37_6342	TGGT1_318525	TGGT1_318525	1013	636	20	0	106	2	60	2	44	27	9
TGGT1_118530_44_6342	TGGT1_318525	TGGT1_318525	26120	2781	1299	2874	1689	1962	1487	1609	763	232	1168
TGGT1_119340_13_1400	TGGT1_319340	CST5 (GRA49)	0	0	0	0	0	0	0	0	0	0	0
TGGT1_119340_15_2800	TGGT1_319340	CST5 (GRA49)	25291	243	913	585	457	502	100	558	161	46	102
TGGT1_119340_21_1680	TGGT1_319340	CST5 (GRA49)	18551	88	964	1746	945	456	334	926	478	202	679
TGGT1_119340_30_1400	TGGT1_319340	CST5 (GRA49)	64925	284	556	374	488	311	572	4	8	86	778
TGGT1_119340_6_2800	TGGT1_319340	CST5 (GRA49)	25424	2479	2587	656	1718	786	956	977	983	312	821
TGGT1_120630_1_1088	TGGT1_320630	TGGT1_320630	5923	321	275	1841	791	478	617	2329	817	271	1192
TGGT1_120630_18_1088	TGGT1_320630	TGGT1_320630	4687	391	37	388	82	3	28	12	2	29	161
TGGT1_120630_32_1088	TGGT1_320630	TGGT1_320630	19957	7965	4557	3715	4414	3868	3994	5501	3065	1453	6317
TGGT1_120630_68_2176	TGGT1_320630	TGGT1_320630	11475	576	2154	2298	1177	1261	1099	1762	1231	340	739
TGGT1_120630_89_2176	TGGT1_320630	TGGT1_320630	27295	6765	2827	7091	4132	4115	3851	5372	6503	1273	4973
TGGT1_121650_13_5642	TGGT1_321650	TGGT1_321650	119166	19912	25971	25549	20365	16134	17722	18072	15280	6031	18741
TGGT1_121650_20_1736	TGGT1_321650	TGGT1_321650	8774	949	1189	751	839	321	835	284	997	187	1022
TGGT1_121650_32_4774	TGGT1_321650	TGGT1_321650	39336	1867	1335	1280	1254	269	390	311	395	82	288
TGGT1_121650_35_5642	TGGT1_321650	TGGT1_321650	25670	11342	4651	9879	6716	5639	6082	10668	5143	3427	8655
TGGT1_121650_9_5642	TGGT1_321650	TGGT1_321650	86933	16196	10430	11331	9676	9454	8006	11366	7204	2248	8578

## Sheet: PRU- raw read counts
guide	gene	identity	PLASMID	Trans1	Trans2	Trans3	Inoculum_pool	Inoculum_pool_thaw	HFF_R2_minusIFNg_1	HFF_R2_minusIFNg_2	HFF_R2_minusIFNg_3	HFF_R2_plusIFNg_1	HFF_R2_plusIFNg_2	HFF_R2_plusIFNg_3
TGME49_000010_0_2028	TGME49_200010	GRA20	37114	7327	9308	601	6928	9466	2865	2644	2339	1942	3341	3910
TGME49_000010_73_1352	TGME49_200010	GRA20	17914	1205	589	83	702	959	265	329	151	234	403	294
TGME49_000010_81_1352	TGME49_200010	GRA20	239	0	0	0	0	0	0	0	0	0	0	0
TGME49_000010_87_1352	TGME49_200010	GRA20	43425	12479	11205	1498	11306	16433	5283	4900	4395	3702	5231	4770
TGME49_000010_9_2028	TGME49_200010	GRA20	22381	5516	3048	498	3972	5500	2326	1597	1670	1026	2148	2449
TGME49_000360_0_1047	TGME49_200360	Hypothetical	20450	5394	5470	861	5278	10064	3948	2668	2470	2387	4605	4754
TGME49_000360_21_698	TGME49_200360	Hypothetical	11029	1052	1702	250	1337	1772	652	556	474	948	341	680
TGME49_000360_26_698	TGME49_200360	Hypothetical	18212	1382	2075	500	1552	2908	939	662	645	806	376	829
TGME49_000360_31_698	TGME49_200360	Hypothetical	14904	10308	9803	1080	9239	12815	4050	3801	3521	4561	5861	6070
TGME49_000360_8_1047	TGME49_200360	Hypothetical	0	0	0	0	0	0	0	0	0	0	0	0
TGME49_001130_12_1256	TGME49_201130	ROP33	7857	1097	652	304	891	2660	620	757	644	411	349	435
TGME49_001130_21_628	TGME49_201130	ROP33	54905	7606	7943	636	5760	7557	1628	1402	1286	776	1339	1172
TGME49_001130_52_628	TGME49_201130	ROP33	14850	1529	1397	345	1971	2507	1134	845	803	419	479	439
TGME49_001130_59_0	TGME49_201130	ROP33	7425	1300	924	65	1036	1056	278	159	213	45	278	204
TGME49_001130_60_628	TGME49_201130	ROP33	22036	2428	2453	304	2160	2307	793	876	586	803	797	953
TGME49_001180_137_3484	TGME49_201180	MSF (Megakaryocyte Stimulating Factor)	14219	1138	1206	12	954	491	251	117	233	162	169	218
TGME49_001180_56_4355	TGME49_201180	MSF (Megakaryocyte Stimulating Factor)	14564	2854	2750	405	2869	4613	1490	704	842	508	1427	1378
TGME49_001180_71_3484	TGME49_201180	MSF (Megakaryocyte Stimulating Factor)	18724	4898	5120	631	5768	7661	3105	2162	2462	2944	3294	3413
TGME49_001180_89_3484	TGME49_201180	MSF (Megakaryocyte Stimulating Factor)	11401	1901	1750	658	2745	4074	1433	1170	1304	870	1311	1235
TGME49_001180_9_4355	TGME49_201180	MSF (Megakaryocyte Stimulating Factor)	37840	4691	7062	1180	6529	9755	2641	1904	1924	1916	1898	2191
TGME49_001520_30_700	TGME49_201520	PPM3G	20027	3749	3167	848	3566	6065	2328	1532	1657	1612	2090	1814
TGME49_001520_33_1400	TGME49_201520	PPM3G	17381	3491	2897	282	3350	3652	1039	980	1024	962	1124	963
TGME49_001520_36_2100	TGME49_201520	PPM3G	50290	9030	9453	1356	9950	14807	4219	3398	3023	2705	3497	3494
TGME49_001520_41_2100	TGME49_201520	PPM3G	17098	4287	3533	640	3817	7324	2110	1422	1114	1005	1707	2510
TGME49_001520_72_700	TGME49_201520	PPM3G	22335	2609	2825	966	3744	8080	3042	2337	2494	1667	2415	3937
TGME49_001630_14_698	TGME49_201630	PPM3H	11737	1332	1060	487	1780	4401	1381	1013	1153	967	970	831
TGME49_001630_21_349	TGME49_201630	PPM3H	48582	10952	9730	1402	9826	15339	3823	3703	2878	2558	3294	3568
TGME49_001630_4_698	TGME49_201630	PPM3H	16691	7139	5277	1263	6718	10890	3525	2955	3252	2699	2992	3699
TGME49_001630_6_698	TGME49_201630	PPM3H	6070	2223	2728	461	2353	4121	2194	1534	1361	1036	2313	2027
TGME49_001630_9_698	TGME49_201630	PPM3H	8229	3576	2538	684	2923	5900	2006	1762	1697	1508	2242	2789
TGME49_002200_23_4275	TGME49_202200	TGME49_202200	57168	4459	3049	315	3548	5168	2141	2167	1427	2780	1872	3974
TGME49_002200_27_3420	TGME49_202200	TGME49_202200	10848	2324	1581	399	2315	2836	884	581	595	211	661	713
TGME49_002200_29_2565	TGME49_202200	TGME49_202200	20526	1969	1036	422	2020	3278	979	600	542	406	577	553
TGME49_002200_54_2565	TGME49_202200	TGME49_202200	18547	801	378	34	494	373	144	252	129	157	239	305
TGME49_002200_55_4275	TGME49_202200	TGME49_202200	15703	962	547	64	629	486	274	229	271	424	703	214
TGME49_002420_44_435	TGME49_202420	TGME49_202420	11247	2596	2873	442	2420	5505	1189	977	722	1103	1705	1581
TGME49_002420_46_435	TGME49_202420	TGME49_202420	7519	855	949	431	1012	2151	537	752	468	407	248	625
TGME49_002420_48_435	TGME49_202420	TGME49_202420	3471	226	663	6	669	1030	233	271	229	13	243	33
TGME49_002610_12_1644	TGME49_202610	PPM3D	9454	829	1354	317	1473	1842	800	750	705	635	362	745
TGME49_002610_15_1644	TGME49_202610	PPM3D	36745	8964	7947	2266	10252	18191	5665	4759	4360	3502	4016	5421
TGME49_002610_21_548	TGME49_202610	PPM3D	6652	666	764	297	1241	3248	795	466	546	446	843	726
TGME49_002610_22_1096	TGME49_202610	PPM3D	7530	1284	423	373	1020	2550	543	672	677	132	424	304
TGME49_002610_5_1644	TGME49_202610	PPM3D	34093	3028	7684	956	5616	9112	3257	2702	2281	2401	2238	3452
TGME49_002620_12_1569	TGME49_202620	TGME49_202620	73119	11373	8642	1891	10800	17051	6387	5509	5441	5000	5039	5821
TGME49_002620_19_1569	TGME49_202620	TGME49_202620	42407	5720	5633	1025	5445	8959	2459	2338	1885	1727	2300	1995
TGME49_002620_28_1569	TGME49_202620	TGME49_202620	36392	7633	6840	539	6286	8566	2376	2675	2287	2553	3038	3423
TGME49_002620_39_1569	TGME49_202620	TGME49_202620	20620	4674	3578	420	3298	5646	1490	1282	1497	1101	1384	2309
TGME49_002620_52_1569	TGME49_202620	TGME49_202620	44165	12757	8257	754	9496	9993	3755	2798	2635	3468	3101	3626
TGME49_002780_105_4145	TGME49_202780	ROP25	20447	2144	3053	346	2415	2600	622	618	437	641	356	430
TGME49_002780_28_4145	TGME49_202780	ROP25	32548	6920	4242	761	5068	7136	2043	1552	1413	1278	962	1498
TGME49_002780_37_4145	TGME49_202780	ROP25	19745	3949	2831	733	3641	6153	1432	1335	1200	1249	871	1304
TGME49_002780_7_4974	TGME49_202780	ROP25	14763	3269	4199	1265	4901	8602	3019	2729	2505	1995	1365	3816
TGME49_002780_95_3316	TGME49_202780	ROP25	12391	1766	1422	233	1646	2079	460	241	227	189	406	401
TGME49_003290_13_1347	TGME49_203290	GRA34	9009	1715	2935	397	2843	3580	1146	1179	914	1283	1366	1082
TGME49_003290_24_1347	TGME49_203290	GRA34	15346	1980	1732	365	1966	4111	1561	1012	845	775	1367	734
TGME49_003290_37_1347	TGME49_203290	GRA34	17	0	0	0	0	0	0	0	0	0	0	0
TGME49_003290_42_1347	TGME49_203290	GRA34	11047	2964	2710	789	3260	5064	2119	1407	1661	1120	880	1257
TGME49_003290_5_1347	TGME49_203290	GRA34	62684	23080	16532	2981	19221	30136	10006	8875	7698	9138	10068	12067
TGME49_003310_1_1000	TGME49_203310	GRA7	34942	6910	5960	1054	5896	11447	2634	2221	2265	2389	2121	1892
TGME49_003310_27_500	TGME49_203310	GRA7	11271	3083	3308	661	4178	9823	2992	2080	1695	1123	788	1000
TGME49_003310_29_500	TGME49_203310	GRA7	39637	14439	10694	1674	12938	25611	7369	5022	5028	3157	3148	3089
TGME49_003310_5_1000	TGME49_203310	GRA7	25558	7740	4875	471	5385	9290	3204	1971	1979	895	948	1919
TGME49_003600_16_3095	TGME49_203600	CST2 (GRA47)	18204	6923	4003	477	5138	6235	2466	2345	2192	2339	2334	2725
TGME49_003600_21_3095	TGME49_203600	CST2 (GRA47)	20922	4724	6986	2111	8844	18910	7484	6067	6066	3164	3482	3491
TGME49_003600_3_3095	TGME49_203600	CST2 (GRA47)	17000	8364	8134	1869	10680	21182	9728	8013	7264	3444	4613	3923
TGME49_003600_41_3095	TGME49_203600	CST2 (GRA47)	17283	4150	2820	961	4730	8130	4267	2431	2793	1373	1540	1714
TGME49_003600_53_2476	TGME49_203600	CST2 (GRA47)	8808	1765	3830	129	2092	2516	1296	1102	743	307	466	419
TGME49_003790_21_903	TGME49_203790	TGME49_203790	27852	9137	14655	1560	12066	17212	6472	5466	4843	5811	5940	6275
TGME49_003790_38_1806	TGME49_203790	TGME49_203790	33882	4670	4252	575	4337	6794	2081	1722	1313	1155	1568	2392
TGME49_003790_69_903	TGME49_203790	TGME49_203790	21023	5073	3608	563	4569	5678	2565	1761	1780	1251	2006	2188
TGME49_003790_86_1806	TGME49_203790	TGME49_203790	23183	2107	4006	375	3031	5224	1710	1690	1826	1351	1547	1680
TGME49_003790_92_1806	TGME49_203790	TGME49_203790	8788	1040	1814	54	1263	1742	558	386	341	528	435	1006
TGME49_003930_19_1422	TGME49_203930	TGME49_203930	2391	946	180	41	343	464	134	99	48	244	94	194
TGME49_003930_2_948	TGME49_203930	TGME49_203930	16359	1747	3000	397	2688	3758	772	648	608	368	506	513
TGME49_003930_3_1422	TGME49_203930	TGME49_203930	194	0	0	0	0	0	0	0	0	0	0	0
TGME49_003930_42_948	TGME49_203930	TGME49_203930	5789	888	208	15	462	564	65	59	69	81	102	254
TGME49_003930_9_1422	TGME49_203930	TGME49_203930	4372	439	381	3	290	243	145	123	100	280	38	17
TGME49_003990_2_2550	TGME49_203990	ROP12	42357	10887	9541	2618	12281	22077	9129	7822	6735	6849	8079	8553
TGME49_003990_37_2040	TGME49_203990	ROP12	8477	1573	1335	287	1711	3190	784	654	583	596	723	1044
TGME49_003990_55_2040	TGME49_203990	ROP12	5010	571	498	24	485	534	105	58	54	20	71	99
TGME49_003990_6_2550	TGME49_203990	ROP12	14721	3897	2738	256	2470	4435	1701	1585	1270	1219	947	2347
TGME49_003990_63_2040	TGME49_203990	ROP12	109470	50263	42072	7665	47917	91630	31002	26453	25080	23501	30960	27475
TGME49_004320_10_1720	TGME49_204320	TGME49_204320	33384	1567	1070	168	1390	1722	585	309	298	301	232	384
TGME49_004320_27_1720	TGME49_204320	TGME49_204320	19971	3219	4321	906	3694	6765	2660	2397	2108	1564	2103	1989
TGME49_004320_35_1290	TGME49_204320	TGME49_204320	23967	7068	4634	239	5190	5260	1343	1384	1221	1115	1376	1342
TGME49_004320_38_1290	TGME49_204320	TGME49_204320	22949	3967	1836	797	3716	5987	1923	1788	1244	1248	1694	1921
TGME49_004320_7_1720	TGME49_204320	TGME49_204320	6927	830	640	55	596	817	170	222	275	84	246	511
TGME49_004340_23_3556	TGME49_204340	TGME49_204340	39771	6466	6235	329	4984	6845	1736	1694	1156	915	958	1217
TGME49_004340_30_3556	TGME49_204340	TGME49_204340	29490	5891	4796	799	5141	7557	2058	1891	2022	573	1858	2900
TGME49_004340_77_4445	TGME49_204340	TGME49_204340	9839	3436	2256	379	2233	2679	695	684	606	499	894	715
TGME49_004340_92_4445	TGME49_204340	TGME49_204340	20908	4364	3715	1171	5246	9872	4032	3605	2850	1579	2319	1731
TGME49_004340_95_4445	TGME49_204340	TGME49_204340	59294	14230	11082	1783	12672	22727	8678	7341	5941	4409	5532	5621
TGME49_005250_10_2660	TGME49_205250	ROP18	31768	4211	3206	556	3424	3318	1264	772	753	444	713	770
TGME49_005250_2_2660	TGME49_205250	ROP18	43233	11168	8794	1949	9860	16237	4366	3273	2933	3242	3534	3736
TGME49_005250_28_2660	TGME49_205250	ROP18	21844	1525	2206	139	1954	3450	804	514	754	249	429	671
TGME49_005250_35_2660	TGME49_205250	ROP18	14923	1835	2243	114	1910	2303	776	801	913	763	625	949
TGME49_005250_42_2128	TGME49_205250	ROP18	12352	242	760	15	267	741	356	281	107	144	348	354
TGME49_005360_18_6288	TGME49_205360	TGME49_205360	45828	2424	3786	381	2634	3813	1669	1244	1253	784	1027	1391
TGME49_005360_28_4192	TGME49_205360	TGME49_205360	9201	1131	801	209	976	2555	656	422	454	515	634	454
TGME49_005360_31_5764	TGME49_205360	TGME49_205360	9356	1038	595	45	426	494	132	88	85	0	79	237
TGME49_005360_46_6288	TGME49_205360	TGME49_205360	13219	1141	1534	120	1069	1222	221	170	141	277	331	334
TGME49_005360_9_6288	TGME49_205360	TGME49_205360	32760	8558	6581	1337	7647	11996	3228	2854	2532	2563	2483	3039
TGME49_007610_15_958	TGME49_207610	ROP36	29634	4783	7068	2425	9858	24916	9488	6678	6729	5400	6703	8737
TGME49_007610_22_958	TGME49_207610	ROP36	7556	158	564	277	859	1320	328	151	217	159	121	187
TGME49_007610_37_958	TGME49_207610	ROP36	27388	1466	2158	484	2354	5058	1793	1263	670	746	897	1055
TGME49_007610_46_479	TGME49_207610	ROP36	20759	3571	2975	517	3522	3872	811	959	848	456	934	861
TGME49_007610_47_958	TGME49_207610	ROP36	9151	1555	1045	97	1058	1377	268	389	285	326	269	195
TGME49_007700_0_1416	TGME49_207700	ROP22	6869	896	522	282	848	1297	708	507	246	291	248	158
TGME49_007700_24_1416	TGME49_207700	ROP22	13074	545	604	118	724	605	257	109	140	279	57	263
TGME49_007700_35_1416	TGME49_207700	ROP22	8597	1059	794	104	841	676	623	346	254	284	203	691
TGME49_007700_5_1888	TGME49_207700	ROP22	12273	2914	3019	1178	4312	10795	4333	3528	3078	1863	2832	3227
TGME49_007700_52_1416	TGME49_207700	ROP22	6154	1147	1864	227	1659	2412	681	556	418	274	407	776
TGME49_008070_0_11223	TGME49_208070	inositol polyphosphate kinase	3903	646	480	119	688	853	171	220	67	116	284	318
TGME49_008070_17_11223	TGME49_208070	inositol polyphosphate kinase	6500	714	496	92	731	679	63	64	113	14	46	101
TGME49_008070_29_10836	TGME49_208070	inositol polyphosphate kinase	3497	228	354	164	644	1408	388	151	168	169	350	147
TGME49_008070_33_10449	TGME49_208070	inositol polyphosphate kinase	11	0	0	0	0	0	0	0	0	0	0	0
TGME49_008070_44_10449	TGME49_208070	inositol polyphosphate kinase	9118	267	498	80	530	364	66	64	39	73	23	17
TGME49_008370_15_3081	TGME49_208370	GRA46	12208	1349	795	72	922	946	330	310	200	437	453	270
TGME49_008370_51_1027	TGME49_208370	GRA46	19610	2457	1761	73	1484	1382	576	607	363	152	247	489
TGME49_008370_58_1027	TGME49_208370	GRA46	24105	2825	2559	851	3238	5772	1848	1781	1621	2072	2046	2126
TGME49_008370_65_2054	TGME49_208370	GRA46	0	0	0	0	0	0	0	0	0	0	0	0
TGME49_008370_75_2054	TGME49_208370	GRA46	4864	1234	892	65	729	1132	166	245	338	96	386	98
TGME49_008450_20_3260	TGME49_208450	PI-2	5251	827	350	21	363	315	88	107	86	0	36	66
TGME49_008450_26_2608	TGME49_208450	PI-2	3666	82	867	149	667	1352	234	271	266	346	346	103
TGME49_008450_28_3260	TGME49_208450	PI-2	25295	4230	3735	840	5292	8332	2332	1858	1610	1877	1810	1931
TGME49_008450_34_2608	TGME49_208450	PI-2	1812	151	694	3	394	309	332	104	132	1	6	106
TGME49_008450_38_2608	TGME49_208450	PI-2	282	0	0	0	5	70	0	0	0	0	0	0
TGME49_008730_0_2936	TGME49_208730	MCP4	1948	66	192	50	106	56	25	0	9	2	0	2
TGME49_008730_17_3670	TGME49_208730	MCP4	28497	11066	8620	1016	9737	12987	4253	3372	3421	2724	2620	3249
TGME49_008730_27_2936	TGME49_208730	MCP4	6984	1716	1561	271	1358	2617	700	620	606	448	879	697
TGME49_008730_72_3670	TGME49_208730	MCP4	29724	10378	9667	1807	11169	19541	6837	4930	5004	5424	5582	7786
TGME49_008730_85_2936	TGME49_208730	MCP4	28582	9915	9253	1752	10438	18328	6932	5401	5102	5094	5216	5357
TGME49_008740_15_3190	TGME49_208740	MCP3	350	153	242	17	160	0	5	1	0	19	0	0
TGME49_008740_17_2552	TGME49_208740	MCP3	13835	4419	1912	221	2993	4406	1252	1380	961	844	1289	851
TGME49_008740_21_2552	TGME49_208740	MCP3	1339	448	538	118	477	499	120	109	116	370	311	221
TGME49_008740_35_2552	TGME49_208740	MCP3	11057	1344	2125	1021	3442	6026	1912	1723	1588	1789	1312	2088
TGME49_008740_6_3190	TGME49_208740	MCP3	3954	1513	883	44	985	1102	376	283	153	78	291	311
TGME49_008830_29_1767	TGME49_208830	GRA16	21742	1815	5658	1163	4831	9136	3120	2651	2741	2637	3372	2500
TGME49_008830_59_1178	TGME49_208830	GRA16	5830	703	1114	16	644	723	137	64	82	51	125	61
TGME49_008830_59_1767	TGME49_208830	GRA16	37144	5179	7348	1391	6741	11781	3415	3875	2494	2533	3072	3322
TGME49_008830_69_1767	TGME49_208830	GRA16	20844	5084	4985	1271	6307	12281	3591	3069	3071	2311	2816	3998
TGME49_009170_1_1143	TGME49_209170	TGME49_209170	19359	2697	1729	265	1825	2407	731	581	462	500	614	538
TGME49_009170_11_1524	TGME49_209170	TGME49_209170	31557	2289	2975	420	2614	4043	971	675	733	552	752	1295
TGME49_009170_20_1524	TGME49_209170	TGME49_209170	9582	1345	917	1084	3310	10631	3232	3353	2191	2581	2998	3751
TGME49_009170_24_1143	TGME49_209170	TGME49_209170	28021	4646	6960	713	5513	9579	3975	2833	2855	3012	3869	3613
TGME49_009170_43_1143	TGME49_209170	TGME49_209170	47439	1974	1493	860	2747	5511	889	1012	959	550	1239	892
TGME49_009980_56_1940	TGME49_209985	predicted rhoptry pseudokinase	30291	5090	7829	638	5846	8768	3176	3018	2209	2269	3096	3577
TGME49_009980_75_1940	TGME49_209985	predicted rhoptry pseudokinase	4908	2839	609	188	1328	2065	551	540	447	291	420	510
TGME49_009980_8_2425	TGME49_209985	predicted rhoptry pseudokinase	4915	462	1124	212	823	833	367	237	83	92	178	341
TGME49_010090_10_1828	TGME49_209985,TGME49_210095	TGME49_209985,TGME49_210095	15388	6317	3922	790	4799	7520	2178	1922	1982	1350	2237	2041
TGME49_010090_25_1371	TGME49_209985,TGME49_210095	TGME49_209985,TGME49_210095	30889	8257	8890	1238	8292	13456	4296	3252	3495	2774	4291	5531
TGME49_010090_57_1371	TGME49_209985,TGME49_210095	TGME49_209985,TGME49_210095	14571	6945	3796	1962	6470	15011	4433	4250	3298	2833	3478	3461
TGME49_010110_25_2040	TGME49_209985,TGME49_210095	TGME49_209985,TGME49_210095	16274	2313	2479	465	2658	3966	902	1046	715	619	830	1281
TGME49_010110_45_2040	TGME49_209985,TGME49_210095	TGME49_209985,TGME49_210095	5720	139	329	28	438	472	97	90	28	55	0	32
TGME49_010110_47_2550	TGME49_209985,TGME49_210095	TGME49_209985,TGME49_210095	1090	325	302	242	462	1676	652	547	656	39	174	460
TGME49_010110_9_2550	TGME49_209985,TGME49_210095	TGME49_209985,TGME49_210095	33085	7540	7040	801	7772	12900	3620	3047	2647	2199	2697	3630
TGME49_010370_10_2750	TGME49_210370	ROP54	28023	5553	3927	710	4982	5962	1620	1769	1297	1347	1081	1928
TGME49_010370_31_2200	TGME49_210370	ROP54	6631	2622	793	220	1382	1954	512	719	681	560	899	944
TGME49_010370_44_2200	TGME49_210370	ROP54	5752	1135	1528	31	1280	922	226	405	228	247	231	291
TGME49_010370_5_2750	TGME49_210370	ROP54	11103	6150	2680	164	3418	2360	777	390	535	267	430	362
TGME49_010370_52_2200	TGME49_210370	ROP54	74776	9859	9234	1211	10170	14701	5314	4380	4136	3793	3906	4166
TGME49_010820_10_3605	TGME49_210820	hypothetical protein	10037	309	418	69	376	858	368	115	100	172	258	161
TGME49_010820_25_3605	TGME49_210820	hypothetical protein	5638	3	282	72	254	462	16	40	19	35	49	42
TGME49_010820_33_3605	TGME49_210820	hypothetical protein	17999	1770	2418	72	1776	2118	430	342	295	306	210	417
TGME49_010820_46_3605	TGME49_210820	hypothetical protein	12091	1356	383	409	1180	1556	260	524	451	455	447	191
TGME49_010820_61_2884	TGME49_210820	hypothetical protein	2545	17	0	47	122	0	0	2	8	0	0	0
TGME49_011260_35_1806	TGME49_211260	ROP26	21887	1920	1525	461	2192	3987	1235	1118	928	607	1053	1070
TGME49_011260_39_1806	TGME49_211260	ROP26	10810	453	4	0	185	152	22	37	35	3	19	0
TGME49_011260_4_2408	TGME49_211260	ROP26	15938	4140	3856	800	4056	9785	4401	2756	2675	2469	2840	4255
TGME49_011260_54_1806	TGME49_211260	ROP26	9858	2263	1879	652	2936	6271	2149	2272	1835	1817	2626	2023
TGME49_011260_58_1806	TGME49_211260	ROP26	7504	653	484	10	474	455	210	61	88	253	153	381
TGME49_011290_13_2468	TGME49_211290	ROP15	10448	338	829	78	740	962	260	253	228	13	385	199
TGME49_011290_16_2468	TGME49_211290	ROP15	43018	5912	4696	492	4736	6415	1249	1053	824	989	550	944
TGME49_011290_34_2468	TGME49_211290	ROP15	3568	1420	205	5	531	325	61	72	69	76	46	95
TGME49_011290_41_2468	TGME49_211290	ROP15	8818	679	605	211	846	1058	568	383	235	544	321	423
TGME49_011290_45_2468	TGME49_211290	ROP15	14161	2653	619	418	1892	2058	951	698	594	556	531	1045
TGME49_011460_10_1689	TGME49_211460	MYR4	1098	77	298	87	463	890	418	145	229	62	94	17
TGME49_011460_14_1689	TGME49_211460	MYR4	7384	313	1277	262	1333	2414	898	636	936	330	607	900
TGME49_011460_58_1126	TGME49_211460	MYR4	4284	245	59	26	103	170	22	52	12	0	11	159
TGME49_011460_6_563	TGME49_211460	MYR4	7866	1037	1288	815	2137	6130	2431	2150	1307	1199	1806	1765
TGME49_011460_64_1126	TGME49_211460	MYR4	4841	2442	1710	231	2229	2311	820	767	597	459	571	249
TGME49_012300_11_3668	TGME49_212300	GRA32	13410	703	1125	41	759	1625	325	198	281	284	442	311
TGME49_012300_12_2882	TGME49_212300	GRA32	14820	395	446	275	876	2033	505	380	528	469	845	1077
TGME49_012300_13_2882	TGME49_212300	GRA32	8268	663	596	57	478	443	13	91	91	19	97	65
TGME49_012300_4_2882	TGME49_212300	GRA32	0	0	0	0	0	0	0	0	0	0	0	0
TGME49_012300_8_2358	TGME49_212300	GRA32	24199	659	1414	54	752	1488	415	315	299	154	856	790
TGME49_012410_23_930	TGME49_212410	GRA11A	26046	5456	5600	1886	7072	15603	5703	4735	4235	3811	5027	5161
TGME49_012410_30_1395	TGME49_212410	GRA11A	11028	3355	1687	256	1932	3192	594	577	812	339	683	1090
TGME49_012410_40_930	TGME49_212410	GRA11A	51701	12996	11862	2528	13178	21679	7299	6384	5949	4610	6484	6517
TGME49_012410_49_465	TGME49_212410	GRA11A	4781	1200	908	310	1330	1938	631	568	361	292	627	402
TGME49_012410_9_1395	TGME49_212410	GRA11A	19883	5094	3512	674	4588	6818	1885	1634	1655	806	1170	1920
TGME49_013070_103_3624	TGME49_213067,TGME49_213069,TGME49_213072	TGME49_213067,TGME49_213069,TGME49_213072	19262	549	581	149	858	445	60	28	18	60	14	67
TGME49_013070_104_3624	TGME49_213067,TGME49_213069,TGME49_213072	TGME49_213067,TGME49_213069,TGME49_213072	7028	91	100	0	145	33	0	0	16	0	0	0
TGME49_013070_18_5436	TGME49_213067,TGME49_213069,TGME49_213072	TGME49_213067,TGME49_213069,TGME49_213072	22555	865	776	157	1023	907	74	109	101	444	392	182
TGME49_013070_74_3624	TGME49_213067,TGME49_213069,TGME49_213072	TGME49_213067,TGME49_213069,TGME49_213072	8964	1475	513	149	1053	880	149	128	100	202	126	187
TGME49_013070_83_3624	TGME49_213067,TGME49_213069,TGME49_213072	TGME49_213067,TGME49_213069,TGME49_213072	26341	759	276	39	452	70	11	34	24	41	213	51
TGME49_013070_84_3624	TGME49_213067,TGME49_213069,TGME49_213072	TGME49_213067,TGME49_213069,TGME49_213072	8216	371	483	34	385	192	105	59	69	29	28	0
TGME49_013070_88_3624	TGME49_213067,TGME49_213069,TGME49_213072	TGME49_213067,TGME49_213069,TGME49_213072	8387	117	126	2	162	1	0	0	0	0	0	0
TGME49_013070_93_3624	TGME49_213067,TGME49_213069,TGME49_213072	TGME49_213067,TGME49_213069,TGME49_213072	2528	565	232	184	573	982	214	133	38	216	142	76
TGME49_014080_12_794	TGME49_214080	Toxofilin	23732	4395	5516	574	5022	7829	1494	1737	1460	977	828	1904
TGME49_014080_18_794	TGME49_214080	Toxofilin	9352	2178	1975	151	1874	2265	580	599	399	527	402	556
TGME49_014080_30_794	TGME49_214080	Toxofilin	15678	4064	5931	1951	7042	16681	5866	5102	4523	3751	4731	5109
TGME49_014080_37_794	TGME49_214080	Toxofilin	538	117	153	12	108	2	0	5	7	0	1	0
TGME49_014080_40_794	TGME49_214080	Toxofilin	0	0	0	0	0	0	0	0	0	0	0	0
TGME49_014410_2_1346	TGME49_214410	TGME49_214410	4962	550	880	100	732	676	184	248	223	163	52	251
TGME49_014410_31_1346	TGME49_214410	TGME49_214410	6247	1996	2376	344	1961	2592	1280	921	612	557	936	2351
TGME49_014410_51_1346	TGME49_214410	TGME49_214410	4726	629	1295	4	723	489	229	134	119	56	138	10
TGME49_014410_60_1346	TGME49_214410	TGME49_214410	2348	1621	1421	155	1358	1881	268	243	337	130	188	603
TGME49_014410_63_673	TGME49_214410	TGME49_214410	18264	13548	12474	2324	13379	21688	8583	7192	5534	7124	7454	8055
TGME49_015160_13_543	TGME49_215160	TGME49_215160	1854	6	29	0	33	0	0	0	0	0	0	0
TGME49_015160_6_1086	TGME49_215160	TGME49_215160	2149	1	255	2	48	163	8	0	8	0	0	0
TGME49_015160_8_1086	TGME49_215160	TGME49_215160	4545	102	123	10	83	2	0	0	1	0	0	0
TGME49_015220_11_628	TGME49_215220	GRA22	10915	2731	5356	793	4590	6832	3031	2056	1634	2546	1973	2704
TGME49_015220_19_628	TGME49_215220	GRA22	9832	1685	2013	293	1879	2790	616	516	356	482	539	760
TGME49_015220_35_1256	TGME49_215220	GRA22	58790	12720	9624	1731	11744	19480	6096	5098	4501	4984	4986	6028
TGME49_015220_37_628	TGME49_215220	GRA22	8847	3748	4568	369	3416	5426	2144	1435	964	1038	915	1464
TGME49_015220_40_1256	TGME49_215220	GRA22	9973	1180	1222	275	1233	1277	802	486	676	552	746	1097
TGME49_015220_41_1256	TGME49_215220	GRA22	20582	3955	4350	1141	5202	9726	2249	2295	1871	2189	3129	1624
TGME49_015220_7_628	TGME49_215220	GRA22	53566	18752	18157	3731	21327	38395	13372	11243	9549	9336	10131	13897
TGME49_015360_0_1425	TGME49_215360	TGME49_215360	274	189	20	24	175	547	283	123	128	0	133	100
TGME49_015360_17_950	TGME49_215360	TGME49_215360	5024	1123	441	100	835	1157	464	319	267	127	486	91
TGME49_015360_2_950	TGME49_215360	TGME49_215360	6090	549	1054	66	1173	1609	596	433	402	389	381	531
TGME49_015360_22_950	TGME49_215360	TGME49_215360	6325	2564	2206	39	1724	1352	352	474	509	77	408	761
TGME49_015360_29_950	TGME49_215360	TGME49_215360	3355	576	1108	32	578	1039	354	504	353	206	313	387
TGME49_015770_37_1172	TGME49_215775	ROP8	123136	33942	28029	5426	30762	51547	18226	14941	13562	10344	12860	15892
TGME49_015770_45_586	TGME49_215775	ROP8	13426	3061	2187	113	1898	2744	522	703	418	1089	758	1226
TGME49_015770_49_1172	TGME49_215775	ROP8	6792	1413	2658	402	2360	3996	1194	1073	1103	1156	926	1230
TGME49_015770_52_586	TGME49_215775	ROP8	27062	10232	8661	2658	11619	36927	15687	11751	10670	12289	14042	13779
TGME49_015770_57_1172	TGME49_215775	ROP8	191297	51244	48350	7432	48383	82208	28352	21910	21006	19643	24630	28192
TGME49_015780_17_2148	TGME49_215775	ROP8	0	0	0	0	0	0	0	0	0	0	0	0
TGME49_015780_18_2148	TGME49_215775	ROP8	3738	1315	363	122	792	1692	891	650	350	243	350	757
TGME49_015780_26_2148	TGME49_215775	ROP8	7795	2613	4262	241	3861	4411	1130	1467	1397	1583	1422	1126
TGME49_015780_36_1432	TGME49_215775	ROP8	15509	4647	4052	672	4533	12106	3321	3127	3097	3109	3618	3399
TGME49_015910_23_2016	TGME49_215910	TGME49_215910	37816	7401	7485	1248	8147	11522	3276	3036	3329	2057	3512	3705
TGME49_015910_23_4032	TGME49_215910	TGME49_215910	66348	15839	10479	2542	15771	24160	8030	6920	6514	5306	7339	7337
TGME49_015910_50_5544	TGME49_215910	TGME49_215910	25701	4806	3357	773	4582	9195	3349	2881	2695	1958	1982	2652
TGME49_015910_54_1512	TGME49_215910	TGME49_215910	26086	9040	8032	1331	7939	11288	3820	3576	3497	3376	3614	5775
TGME49_015910_75_5544	TGME49_215910	TGME49_215910	2060	601	45	2	259	60	3	8	19	1	0	0
TGME49_017400_20_2349	TGME49_217400	TGME49_217400	18371	3053	2361	490	2847	3960	1058	970	865	1086	867	739
TGME49_017400_28_2349	TGME49_217400	TGME49_217400	21595	3701	1955	166	2503	2345	717	899	558	733	661	1074
TGME49_017400_34_2349	TGME49_217400	TGME49_217400	34632	8749	5620	1212	7053	11338	2350	2041	1965	2057	2520	2268
TGME49_017400_37_783	TGME49_217400	TGME49_217400	14004	2956	2220	460	2937	3740	892	740	728	694	1373	1929
TGME49_017400_79_783	TGME49_217400	TGME49_217400	32799	4107	3240	586	3382	4043	1035	609	444	873	1107	677
TGME49_017430_15_2800	TGME49_217430	PI-1	2701	301	285	22	446	400	88	27	37	79	68	2
TGME49_017430_19_1680	TGME49_217430	PI-1	4857	1155	169	64	627	403	22	37	66	27	30	84
TGME49_017430_2_2800	TGME49_217430	PI-1	12520	682	900	215	1146	1817	290	318	354	130	337	458
TGME49_017430_32_1680	TGME49_217430	PI-1	6859	710	347	62	602	534	243	80	89	62	27	26
TGME49_017430_8_2800	TGME49_217430	PI-1	5465	1264	224	59	616	539	205	173	107	15	151	120
TGME49_017530_10_1522	TGME49_217530	TGME49_217530	9494	2668	1539	155	1587	1725	727	305	356	386	405	425
TGME49_017530_13_1522	TGME49_217530	TGME49_217530	45687	10787	10515	1499	10491	15613	5151	4036	4344	3954	5287	5540
TGME49_017530_23_1522	TGME49_217530	TGME49_217530	41307	16786	16353	3504	19003	28588	10468	8912	7721	6167	9376	10554
TGME49_017530_59_761	TGME49_217530	TGME49_217530	4851	521	575	23	437	418	85	115	53	204	164	218
TGME49_017530_64_1522	TGME49_217530	TGME49_217530	10943	2645	2381	182	2454	3788	1198	816	638	718	456	1077
TGME49_017680_14_13108	TGME49_217680	GRA57	89984	11249	10012	1517	11582	17654	3809	2677	2551	388	1119	918
TGME49_017680_19_13108	TGME49_217680	GRA57	1096	25	4	0	5	0	0	0	21	0	0	0
TGME49_017680_2_13108	TGME49_217680	GRA57	2959	831	649	24	700	266	31	50	48	71	1	0
TGME49_017680_4_13108	TGME49_217680	GRA57	2281	220	501	2	192	374	234	87	82	37	66	12
TGME49_017680_40_12656	TGME49_217680	GRA57	767	118	140	59	88	156	25	57	0	0	4	50
TGME49_018270_24_842	TGME49_218270	ROP48	24067	4838	1813	421	3131	3510	753	755	709	437	1150	1133
TGME49_018270_27_842	TGME49_218270	ROP48	21137	4074	3262	1083	4483	7121	1354	1095	1001	572	1207	743
TGME49_018270_3_1263	TGME49_218270	ROP48	41372	7463	7594	2065	9178	15712	7190	5222	4412	4716	4844	6576
TGME49_018270_33_842	TGME49_218270	ROP48	18777	1775	2076	168	1434	2391	494	606	502	454	705	1106
TGME49_018270_9_1263	TGME49_218270	ROP48	29770	10934	8590	2112	10513	19155	6755	5921	4984	5333	5909	6879
TGME49_019810_21_4132	TGME49_219810	GRA40	17810	1406	2227	108	1332	1926	629	607	265	356	221	582
TGME49_019810_47_6198	TGME49_219810	GRA40	18857	6102	4746	894	5860	8681	2668	2458	2475	2399	2485	2674
TGME49_019810_58_6198	TGME49_219810	GRA40	27605	2910	2397	272	2533	3454	1057	551	776	710	750	1185
TGME49_019810_76_5165	TGME49_219810	GRA40	40985	4176	3743	425	3603	4303	853	747	813	562	619	1315
TGME49_019810_84_4132	TGME49_219810	GRA40	11453	1709	708	19	938	1043	326	303	265	575	119	221
TGME49_020240_25_2650	TGME49_220240	GRA31	22125	509	1435	155	1125	1274	249	166	192	73	149	86
TGME49_020240_35_2650	TGME49_220240	GRA31	59938	4165	3976	734	4504	6627	978	772	848	423	803	1264
TGME49_020240_45_2650	TGME49_220240	GRA31	54608	5603	4958	1058	6262	7596	963	889	915	598	599	1122
TGME49_020240_60_2120	TGME49_220240	GRA31	99328	7864	6430	1070	7070	8259	1354	1255	1214	643	845	1115
TGME49_020240_78_2120	TGME49_220240	GRA31	35302	5251	4110	421	4071	3800	610	425	273	447	288	276
TGME49_020950_0_696	TGME49_220950	MAF1B	44507	9567	11217	1612	8763	16518	5273	4432	3388	2861	2612	3022
TGME49_020950_15_696	TGME49_220950	MAF1B	37829	4219	4703	1426	5587	9276	3808	2456	2474	2112	1618	2313
TGME49_020950_32_696	TGME49_220950	MAF1B	39209	13325	9068	2104	12213	22010	7469	6249	5261	4934	6648	7617
TGME49_020950_44_696	TGME49_220950	MAF1B	53722	1176	704	165	1014	703	71	25	47	59	166	214
TGME49_020950_59_696	TGME49_220950	MAF1B	8343	4857	3949	1152	5873	10078	3338	3318	2593	2787	2370	3209
TGME49_021210_0_1419	TGME49_221210	CYP18/C-18	18230	2739	3943	522	3531	4494	1384	1166	687	1231	1212	1568
TGME49_021210_2_1419	TGME49_221210	CYP18/C-18	5823	1135	916	186	1007	1078	156	148	115	57	128	102
TGME49_021210_6_1419	TGME49_221210	CYP18/C-18	8382	1174	311	142	739	698	205	139	143	30	203	81
TGME49_022100_14_3165	TGME49_222100	TGME49_222100	31027	5824	3684	509	4227	5884	2080	1993	1442	1389	2137	2085
TGME49_022100_38_3165	TGME49_222100	TGME49_222100	26070	4699	2570	679	3182	4574	1026	977	936	800	948	680
TGME49_022100_45_1899	TGME49_222100	TGME49_222100	12036	3599	2687	315	2744	2971	940	684	421	463	505	456
TGME49_022100_63_1899	TGME49_222100	TGME49_222100	25311	1356	1161	435	1787	2325	748	390	509	181	215	303
TGME49_022100_66_2532	TGME49_222100	TGME49_222100	129436	22079	19000	6228	26324	67097	24733	19290	19903	16906	20928	22030
TGME49_022170_15_1392	TGME49_222170	GRA17	41430	10592	8938	1024	8648	10675	3417	3277	2591	2386	2635	3825
TGME49_022170_22_1392	TGME49_222170	GRA17	50838	4375	4267	294	3726	4109	1023	694	783	433	160	287
TGME49_022170_36_1392	TGME49_222170	GRA17	32493	822	1394	251	1301	1096	280	180	191	161	142	116
TGME49_022170_55_1392	TGME49_222170	GRA17	30806	1997	2343	196	2514	1267	217	180	93	41	83	126
TGME49_022170_62_1392	TGME49_222170	GRA17	27431	2660	939	28	1311	682	92	72	37	0	26	61
TGME49_023920_12_5304	TGME49_223920	RON3	24755	1211	1436	344	1225	1475	234	209	90	184	175	66
TGME49_023920_14_4488	TGME49_223920	RON3	49397	1236	1389	177	1426	1231	197	212	166	255	166	211
TGME49_023920_23_5304	TGME49_223920	RON3	25402	569	920	98	700	698	101	91	84	82	10	54
TGME49_023920_30_3264	TGME49_223920	RON3	23640	399	1001	74	803	957	169	91	105	153	148	87
TGME49_023920_40_3264	TGME49_223920	RON3	24674	819	702	57	679	579	91	37	174	1	0	0
TGME49_025150_36_886	TGME49_225150	TGME49_225150	55142	11262	10531	936	9625	11021	4158	2820	2897	2036	3277	3381
TGME49_025150_51_886	TGME49_225150	TGME49_225150	23244	4681	1047	355	3205	5237	677	922	892	587	716	387
TGME49_025150_54_1772	TGME49_225150	TGME49_225150	79236	8127	7973	1522	8486	15602	4447	3849	3411	2901	2079	3557
TGME49_025150_75_886	TGME49_225150	TGME49_225150	30135	3344	3639	576	3568	5310	964	1038	999	674	491	590
TGME49_025150_80_886	TGME49_225150	TGME49_225150	33433	3687	2751	575	3468	4440	1057	1135	706	1142	1046	1098
TGME49_025160_14_1434	TGME49_225160	TGME49_225160	17275	1170	1651	297	1044	2312	378	311	188	251	700	392
TGME49_025160_30_1434	TGME49_225160	TGME49_225160	33464	4484	4539	1496	4859	9645	3935	3621	2795	5421	6916	6747
TGME49_025160_34_1434	TGME49_225160	TGME49_225160	21205	3508	3947	857	3789	9187	2974	2406	2463	2786	3310	3473
TGME49_025160_44_1434	TGME49_225160	TGME49_225160	22801	10485	11064	1477	10326	17311	5826	5490	4344	7228	8841	10593
TGME49_025160_6_1434	TGME49_225160	TGME49_225160	23614	3465	3462	452	2774	3477	795	835	592	817	1375	1519
TGME49_025200_33_10881	TGME49_225200	TGME49_225200	19905	3310	2096	710	3467	5746	1295	962	785	1130	1022	1234
TGME49_025200_40_10881	TGME49_225200	TGME49_225200	26548	1392	2411	570	2452	3709	1123	935	842	594	752	624
TGME49_025200_46_11718	TGME49_225200	TGME49_225200	45745	11520	8869	1831	10727	17456	5123	3931	3615	3544	3499	4043
TGME49_025200_51_1674	TGME49_225200	TGME49_225200	16156	1119	371	113	755	1294	261	242	248	241	270	448
TGME49_025200_82_837	TGME49_225200	TGME49_225200	11479	2069	3620	384	3302	6542	1733	1417	1538	1222	1570	1497
TGME49_025320_28_1246	TGME49_225320	TGME49_225320	23863	2948	1417	179	1699	1860	679	386	415	200	255	67
TGME49_025320_30_1246	TGME49_225320	TGME49_225320	37678	5012	5721	1274	6386	11254	3309	3094	2621	2169	1690	2460
TGME49_025320_4_1869	TGME49_225320	TGME49_225320	17423	281	655	222	478	1425	386	325	251	201	262	111
TGME49_025320_58_623	TGME49_225320	TGME49_225320	19887	3963	5773	1237	6714	9743	3333	2778	2407	1494	1405	2004
TGME49_025320_6_1246	TGME49_225320	TGME49_225320	47196	13419	8575	2467	12087	18014	5379	4240	4453	4523	4159	6197
TGME49_025330_16_768	TGME49_225330	TGME49_225330	29692	3792	1491	752	2934	5059	1365	1317	1010	1482	1256	1413
TGME49_025330_19_768	TGME49_225330	TGME49_225330	52617	4098	5996	1115	5929	10093	4190	3266	3062	2235	2900	3179
TGME49_025330_58_768	TGME49_225330	TGME49_225330	17005	1504	699	345	1709	3674	1227	443	613	361	394	919
TGME49_025330_66_768	TGME49_225330	TGME49_225330	68745	13931	11317	1493	12386	17533	5229	4606	4583	3736	4762	4848
TGME49_025330_71_768	TGME49_225330	TGME49_225330	72872	12470	9684	3351	13737	23030	7364	5512	4772	4389	4719	6637
TGME49_025860_28_5208	TGME49_225860	TGME49_225860	9382	1186	775	115	748	859	298	190	244	155	201	377
TGME49_025860_7_5208	TGME49_225860	TGME49_225860	17791	1329	1628	301	1418	2518	652	460	468	372	226	722
TGME49_025860_78_4340	TGME49_225860	TGME49_225860	23069	5492	3355	637	4633	7320	1867	1819	1654	1879	2012	2496
TGME49_025860_87_4340	TGME49_225860	TGME49_225860	2380	31	42	0	14	0	0	14	0	0	0	0
TGME49_025860_94_4340	TGME49_225860	TGME49_225860	1826	419	357	286	651	1424	637	397	479	220	247	591
TGME49_026380_19_1138	TGME49_226380	GRA35	64879	9061	6806	2146	10363	14506	4992	4220	3830	338	481	621
TGME49_026380_49_569	TGME49_226380	GRA35	18769	1795	2380	343	1930	3014	906	942	1105	194	87	37
TGME49_026380_55_569	TGME49_226380	GRA35	29334	5754	4218	1504	5868	7355	2945	2391	2294	157	210	256
TGME49_026380_62_569	TGME49_226380	GRA35	10916	4368	2816	1094	5107	7840	2480	2004	1950	110	66	89
TGME49_026380_9_1138	TGME49_226380	GRA35	13009	1763	1092	564	2179	3641	1108	981	826	9	83	31
TGME49_026690_10_562	TGME49_226690	TGME49_226690	12668	3434	3169	401	3281	5939	1549	1650	1256	1462	1220	1941
TGME49_026690_14_843	TGME49_226690	TGME49_226690	2358	52	217	0	135	96	15	50	26	0	0	1
TGME49_026690_24_843	TGME49_226690	TGME49_226690	3686	524	272	1	279	197	231	52	167	66	177	77
TGME49_026690_25_1124	TGME49_226690	TGME49_226690	26417	2324	2872	317	2339	2500	708	508	587	1107	524	657
TGME49_026690_4_562	TGME49_226690	TGME49_226690	3345	328	652	48	392	589	121	173	141	10	53	284
TGME49_027010_11_872	TGME49_227010	ROP30	34891	3342	3343	632	3296	6060	1732	1457	1530	1192	1333	1389
TGME49_027010_2_872	TGME49_227010	ROP30	25565	3736	2650	361	2819	4463	1336	1233	1324	1233	1084	2040
TGME49_027010_25_436	TGME49_227010	ROP30	73261	10615	10449	1746	10187	16556	5215	3638	3803	2801	4029	5707
TGME49_027010_32_436	TGME49_227010	ROP30	20401	3264	4922	397	3965	5208	1116	1043	944	1064	1055	1786
TGME49_027010_6_872	TGME49_227010	ROP30	42118	8598	8612	2006	9809	20580	6405	5426	4455	3325	3317	5989
TGME49_027280_19_2260	TGME49_227280	GRA3	43351	15349	14305	2388	14585	24267	6514	5944	5004	3114	4147	5198
TGME49_027280_4_2260	TGME49_227280	GRA3	65910	27071	25007	4389	25807	37981	10725	9371	8763	5176	5816	7613
TGME49_027280_45_1808	TGME49_227280	GRA3	23191	9232	6484	1276	8371	11873	3581	2156	2133	1160	1535	2530
TGME49_027280_50_1808	TGME49_227280	GRA3	73538	21474	15337	3749	20717	32847	9986	6859	5740	3527	4945	6318
TGME49_027280_8_2260	TGME49_227280	GRA3	36430	12924	13089	2516	13968	21817	8176	6299	6002	4931	4469	5864
TGME49_027620_0_1612	TGME49_227620	GRA2	45118	20705	21943	4342	22499	66321	15568	12647	10857	4491	5081	5747
TGME49_027620_4_1209	TGME49_227620	GRA2	141886	21711	22091	3755	23273	52954	13259	10553	10061	4276	4674	5699
TGME49_027620_8_1209	TGME49_227620	GRA2	13652	6388	4937	1871	7981	25157	5925	5438	4456	2568	2221	3075
TGME49_027810_19_968	TGME49_227810	ROP11	38000	5097	2934	1035	4738	12314	4847	3848	3870	3303	5248	4363
TGME49_027810_24_968	TGME49_227810	ROP11	46376	10453	6276	2152	9925	17742	6281	5217	5132	4242	4621	6560
TGME49_027810_32_968	TGME49_227810	ROP11	9724	1838	1863	675	2474	4984	1463	940	744	866	1193	1334
TGME49_027810_44_968	TGME49_227810	ROP11	12789	2281	2926	529	2928	3782	2001	1407	1101	942	1198	1151
TGME49_027810_6_1452	TGME49_227810	ROP11	5579	1453	379	1	512	302	121	66	39	10	105	2
TGME49_028170_10_7128	TGME49_228170	GRA44/IMC2A	20234	261	161	15	92	54	6	78	9	0	54	161
TGME49_028170_12_6600	TGME49_228170	GRA44/IMC2A	10051	257	50	25	165	500	65	39	43	0	16	0
TGME49_028170_13_7128	TGME49_228170	GRA44/IMC2A	17472	724	968	286	1540	3855	1649	1094	930	415	329	327
TGME49_028170_24_6072	TGME49_228170	GRA44/IMC2A	18807	274	415	31	339	146	0	40	16	0	9	12
TGME49_028170_7_6864	TGME49_228170	GRA44/IMC2A	24263	244	210	5	123	151	0	0	0	0	0	0
TGME49_028760_2_1737	TGME49_228760	hypothetical protein	6470	580	172	81	367	148	2	0	13	0	16	0
TGME49_028760_24_1737	TGME49_228760	hypothetical protein	0	0	0	0	0	0	0	0	0	0	0	0
TGME49_028760_30_1737	TGME49_228760	hypothetical protein	4416	62	150	0	69	43	12	0	0	23	0	0
TGME49_028760_32_1737	TGME49_228760	hypothetical protein	11050	1315	1062	293	1603	1603	157	329	183	118	236	121
TGME49_028760_59_1737	TGME49_228760	hypothetical protein	6137	2649	1445	59	1763	1328	430	227	386	146	287	217
TGME49_029010_15_2799	TGME49_229010	RON4	67413	12318	12750	1317	11198	14303	5440	4296	3791	2263	3394	3328
TGME49_029010_20_2799	TGME49_229010	RON4	18529	275	103	44	212	61	0	0	0	0	0	0
TGME49_029010_26_3732	TGME49_229010	RON4	49792	210	165	325	795	2401	470	287	328	326	307	420
TGME49_029010_27_2799	TGME49_229010	RON4	13576	197	277	66	282	266	149	49	80	91	0	126
TGME49_029010_5_2799	TGME49_229010	RON4	37019	6834	4245	1242	5866	8568	3980	3034	2811	2324	2444	3631
TGME49_029500_1_1086	TGME49_229500	TGME49_229500	23473	1333	3111	416	2476	6104	1185	1326	1119	1052	1339	1016
TGME49_029500_28_1086	TGME49_229500	TGME49_229500	11597	2134	840	190	1359	1821	418	246	315	378	201	331
TGME49_029500_35_1086	TGME49_229500	TGME49_229500	56581	4716	5452	726	4783	5746	1462	1266	976	524	564	1038
TGME49_029500_4_1086	TGME49_229500	TGME49_229500	20569	3087	1763	240	2122	3151	516	413	284	306	336	736
TGME49_029500_45_1086	TGME49_229500	TGME49_229500	20684	1119	1612	192	1216	1508	206	306	346	534	412	558
TGME49_030180_105_5185	TGME49_230180	GRA24	18361	4983	3887	1244	5428	12045	5185	4047	4074	2762	3708	4162
TGME49_030180_4_6222	TGME49_230180	GRA24	29126	5965	7536	1063	6758	9867	3887	3765	2897	1991	3624	3216
TGME49_030180_51_5185	TGME49_230180	GRA24	20183	2784	3473	482	2897	5776	1290	1359	1050	1488	1499	1759
TGME49_030180_89_5185	TGME49_230180	GRA24	20928	4181	5403	543	4387	6717	2485	2541	1693	1950	2037	2105
TGME49_030180_96_4148	TGME49_230180	GRA24	25456	3806	2224	391	2915	2726	656	761	461	749	620	984
TGME49_030350_14_4155	TGME49_230350	RON11	14249	941	1043	123	755	448	38	136	70	25	54	44
TGME49_030350_20_3324	TGME49_230350	RON11	1951	396	484	1	252	126	24	75	62	15	173	16
TGME49_030350_23_3324	TGME49_230350	RON11	1999	110	180	24	238	133	9	6	0	0	0	67
TGME49_030350_23_4155	TGME49_230350	RON11	2539	54	271	0	131	62	0	0	0	0	0	30
TGME49_030350_24_3324	TGME49_230350	RON11	5773	367	155	121	280	119	3	9	0	0	0	0
TGME49_031960_25_6846	TGME49_231960	GRA28	8180	2425	1929	1080	3832	8272	2907	2491	2673	1963	2859	3131
TGME49_031960_40_6846	TGME49_231960	GRA28	12849	2997	1460	698	2526	5475	1642	1365	956	1019	1395	1292
TGME49_031960_46_6846	TGME49_231960	GRA28	12571	5773	2428	1244	4847	11353	4084	3170	3103	2627	2511	2018
TGME49_031960_51_6846	TGME49_231960	GRA28	27097	13213	9496	2239	11680	20718	7372	6874	6470	4947	5977	7209
TGME49_031960_63_6846	TGME49_231960	GRA28	20357	3839	3768	399	3350	5426	2244	1732	1534	989	1415	1909
TGME49_032000_11_1442	TGME49_232000	GRA30	11441	3322	2568	404	2852	2870	986	775	894	887	868	1548
TGME49_032000_11_2163	TGME49_232000	GRA30	26691	8242	8364	1010	8191	13199	5145	4090	3771	3387	3948	4681
TGME49_032000_15_2163	TGME49_232000	GRA30	29531	9058	9309	2067	11105	18853	6226	5342	4843	4862	6067	6651
TGME49_032000_69_1442	TGME49_232000	GRA30	12008	1868	1780	554	2665	4388	1702	1510	1305	681	1031	1873
TGME49_032000_75_721	TGME49_232000	GRA30	10505	2238	2506	446	2352	4463	1552	1248	940	911	1294	1982
TGME49_032020_15_2816	TGME49_232020	RON12	58	0	65	0	29	55	0	4	0	0	13	0
TGME49_032020_47_2816	TGME49_232020	RON12	84280	9239	8398	963	8570	11044	2450	1521	1941	1134	1334	2239
TGME49_032020_7_3520	TGME49_232020	RON12	43494	7122	5215	836	5732	8223	2157	2155	1996	1420	2252	1926
TGME49_032020_73_2112	TGME49_232020	RON12	37470	3176	2311	710	3039	2947	869	726	630	656	417	1330
TGME49_032020_95_2816	TGME49_232020	RON12	25909	773	1366	233	1409	1306	553	211	330	281	224	617
TGME49_034370_17_1233	TGME49_234370	SRS42	6492	703	542	38	505	880	117	102	91	86	66	401
TGME49_034370_19_1233	TGME49_234370	SRS42	1524	10	181	2	118	390	174	91	139	39	9	0
TGME49_034370_23_1233	TGME49_234370	SRS42	5387	1860	1251	301	1575	2860	1030	766	785	716	1005	610
TGME49_034370_30_1233	TGME49_234370	SRS42	3769	880	348	34	575	435	151	85	123	62	403	351
TGME49_034370_34_1233	TGME49_234370	SRS42	4371	203	263	121	509	449	154	56	83	234	22	81
TGME49_034540_2_3640	TGME49_234540	TGME49_234540	16467	5181	2844	552	3883	5974	1970	1391	1362	1250	1459	2117
TGME49_034540_20_3640	TGME49_234540	TGME49_234540	4563	1875	568	355	1581	2012	837	741	888	817	770	255
TGME49_034540_31_2912	TGME49_234540	TGME49_234540	6418	14	110	0	67	108	127	46	23	0	24	89
TGME49_034540_5_3640	TGME49_234540	TGME49_234540	15922	2339	2733	148	2183	1411	462	300	237	154	382	194
TGME49_034540_55_2184	TGME49_234540	TGME49_234540	16403	1055	533	145	534	429	263	240	353	491	519	186
TGME49_034950_10_1588	TGME49_234950	ROP48?	25263	1561	2314	770	2193	3678	1444	1101	819	593	1128	1451
TGME49_034950_2_1588	TGME49_234950	ROP48?	22791	1759	2568	302	2498	2808	749	834	877	821	1290	1095
TGME49_034950_21_1191	TGME49_234950	ROP48?	5646	668	396	129	578	704	157	273	209	42	121	236
TGME49_034950_24_1191	TGME49_234950	ROP48?	29921	3105	2428	480	3077	4570	1435	1021	958	1167	1261	1947
TGME49_034950_7_1588	TGME49_234950	ROP48?	22574	3234	2509	613	3471	5049	1661	1510	1526	1117	1669	1503
TGME49_035130_39_1586	TGME49_235130	TGME49_235130	38031	6850	6503	1485	6873	8940	2097	2004	2245	1346	1775	1670
TGME49_035130_49_1586	TGME49_235130	TGME49_235130	14117	2405	4245	346	3050	5314	939	627	801	599	729	790
TGME49_035130_53_0	TGME49_235130	TGME49_235130	36498	3034	2750	837	3321	3643	707	739	688	165	697	484
TGME49_035130_56_0	TGME49_235130	TGME49_235130	13214	2500	1964	543	2752	2745	657	1002	780	983	849	707
TGME49_035130_66_0	TGME49_235130	TGME49_235130	13189	2348	1747	416	2041	3080	769	800	800	348	1072	738
TGME49_036860_16_536	TGME49_236860	TGME49_236860	5586	299	170	175	409	1417	502	374	421	366	714	973
TGME49_036860_18_2144	TGME49_236860	TGME49_236860	7572	545	1071	136	929	1157	378	358	269	441	637	388
TGME49_036860_20_1608	TGME49_236860	TGME49_236860	4252	440	300	55	388	603	122	165	188	0	72	39
TGME49_036860_32_536	TGME49_236860	TGME49_236860	20857	4099	5950	907	5815	9833	2434	2292	1882	1762	1705	2472
TGME49_036860_34_1876	TGME49_236860	TGME49_236860	8077	970	506	206	629	914	141	165	127	108	112	92
TGME49_036870_1_822	TGME49_236870	GRA28?	13503	2062	1995	168	2095	1355	245	371	222	69	4	26
TGME49_036870_15_822	TGME49_236870	GRA28?	12529	7228	5359	767	6292	4483	990	1217	623	9	52	206
TGME49_036870_21_822	TGME49_236870	GRA28?	2363	567	726	79	432	632	79	159	123	81	205	141
TGME49_036870_23_822	TGME49_236870	GRA28?	15779	3781	2822	419	3237	2950	647	761	590	688	648	872
TGME49_036890_1_1712	TGME49_236890	GRA37	12761	2958	5158	632	4255	6126	1850	1679	2067	1003	779	1968
TGME49_036890_44_1284	TGME49_236890	GRA37	14594	4714	2937	504	3571	2927	1481	846	823	493	532	897
TGME49_036890_48_1284	TGME49_236890	GRA37	4688	815	968	480	920	1973	474	611	553	475	524	367
TGME49_037180_26_902	TGME49_237180	ROP24	8562	561	1018	215	1020	1609	391	523	481	517	307	717
TGME49_037180_30_902	TGME49_237180	ROP24	501	1	237	1	102	144	20	38	0	0	0	77
TGME49_037180_34_902	TGME49_237180	ROP24	10112	1529	892	5	826	981	268	178	177	307	138	155
TGME49_037180_36_902	TGME49_237180	ROP24	3233	225	542	96	804	578	248	306	188	238	583	561
TGME49_037180_41_902	TGME49_237180	ROP24	56143	12648	7220	2132	10861	19538	7380	6331	5314	6440	7712	7685
TGME49_037230_36_3252	TGME49_237230	MYR3	33705	14977	7257	1616	10497	14137	3958	3424	3145	642	888	794
TGME49_037230_67_2439	TGME49_237230	MYR3	2803	510	64	41	180	451	139	174	245	0	21	1
TGME49_037230_75_2439	TGME49_237230	MYR3	18245	3987	3736	445	3314	4164	891	1042	645	125	122	338
TGME49_037230_80_2439	TGME49_237230	MYR3	14408	3025	2835	220	2358	2151	777	834	854	176	239	99
TGME49_037500_0_698	TGME49_237500	PPM3A	35743	20509	23111	2227	20743	30332	9276	8612	7277	6189	7693	12328
TGME49_037500_10_698	TGME49_237500	PPM3A	18111	1146	1757	287	1624	1725	225	247	193	297	349	617
TGME49_037500_18_698	TGME49_237500	PPM3A	31843	5533	4614	361	4229	4653	1160	1034	1108	1221	894	1668
TGME49_037500_22_1745	TGME49_237500	PPM3A	46958	12700	9017	1707	11423	18836	4025	4201	3358	3750	3946	4551
TGME49_037500_9_1396	TGME49_237500	PPM3A	17791	4980	4220	425	4002	5735	1458	1381	1231	575	731	1990
TGME49_037800_18_402	TGME49_237800	GRA11B	11024	1087	3351	326	2474	4939	1917	1647	1465	1331	1728	1475
TGME49_037800_2_804	TGME49_237800	GRA11B	19514	2195	1990	709	2516	5542	1959	1514	1451	953	1832	1661
TGME49_037800_26_402	TGME49_237800	GRA11B	76484	16546	14981	2607	17015	28395	8930	7158	6905	6342	7708	7650
TGME49_037800_34_804	TGME49_237800	GRA11B	42557	9765	10617	960	10176	13985	4198	3878	3405	3593	2582	3261
TGME49_037800_7_804	TGME49_237800	GRA11B	43869	12869	10370	1247	11605	19274	5763	4597	4348	4159	4035	5103
TGME49_037880_28_1437	TGME49_237880	GRA13	14123	2406	890	188	1496	1571	454	288	402	265	174	574
TGME49_037880_32_1437	TGME49_237880	GRA13	481	17	81	10	39	22	3	44	8	0	51	176
TGME49_037880_38_1437	TGME49_237880	GRA13	4890	930	559	234	989	3313	1170	1285	738	2160	1791	2468
TGME49_037880_40_1437	TGME49_237880	GRA13	0	0	0	0	0	0	0	0	0	0	0	0
TGME49_037880_47_1437	TGME49_237880	GRA13	11319	1836	4210	301	2831	3694	1325	1038	1131	999	862	1003
TGME49_039010_13_3185	TGME49_239010	HCE1/TEEGR	36191	10002	7454	1077	8349	12653	4059	3733	2909	2789	2529	3160
TGME49_039010_49_2548	TGME49_239010	HCE1/TEEGR	66953	14171	13181	2056	12128	19792	4705	4999	4823	4193	5554	5821
TGME49_039010_62_2548	TGME49_239010	HCE1/TEEGR	35522	9453	9970	1698	9406	15851	6271	5543	4834	4948	5193	4989
TGME49_039010_70_2548	TGME49_239010	HCE1/TEEGR	37805	12976	12852	2006	13118	22795	6806	6605	5989	7369	7056	9061
TGME49_039010_77_2548	TGME49_239010	HCE1/TEEGR	26514	9429	7791	1151	8738	11500	3072	3252	2701	1864	2573	2292
TGME49_039600_18_2292	TGME49_239600	ROP23	27250	3545	5395	796	5004	6491	2129	1864	1606	900	1294	1499
TGME49_039600_4_1719	TGME49_239600	ROP23	63185	20127	15517	2110	16307	24160	7260	5399	4638	4829	4142	5627
TGME49_039600_48_1719	TGME49_239600	ROP23	7297	1622	778	92	1189	1226	219	254	121	151	154	277
TGME49_039600_64_1719	TGME49_239600	ROP23	22151	4452	4661	656	4474	7796	1958	1423	1694	1382	1997	1490
TGME49_039600_68_1719	TGME49_239600	ROP23	8506	2163	1505	417	2011	3060	885	813	972	484	804	819
TGME49_039740_10_2308	TGME49_239740	GRA14	15019	2597	3980	537	2833	4318	1208	1321	1188	1480	1516	1879
TGME49_039740_15_2308	TGME49_239740	GRA14	37357	5321	8625	482	6151	9002	2616	1999	1660	2060	2633	3016
TGME49_039740_18_2308	TGME49_239740	GRA14	12186	3501	2693	73	2471	1978	252	379	281	475	770	1377
TGME49_039740_39_1731	TGME49_239740	GRA14	41519	7537	6783	922	6716	8329	2414	1902	2378	2752	3259	5048
TGME49_039740_48_1731	TGME49_239740	GRA14	24889	7199	6626	1224	7178	12752	4140	3503	3677	7056	8495	8410
TGME49_040060_25_664	TGME49_240060	IST	6287	642	813	5	497	711	233	232	268	195	55	216
TGME49_040060_57_1328	TGME49_240060	IST	17894	6460	7172	1810	7995	18104	5861	5443	4977	3291	4003	3394
TGME49_040060_59_664	TGME49_240060	IST	30032	9852	7129	1685	9177	13764	5283	4386	4229	2773	2329	4058
TGME49_040060_85_1328	TGME49_240060	IST	2285	870	767	47	576	932	179	231	122	191	91	53
TGME49_040060_88_664	TGME49_240060	IST	50693	10026	7708	1655	9674	16104	4972	4097	3070	1828	2218	2762
TGME49_040090_62_1978	TGME49_240090	ROP34/WNG2	14180	4248	6266	505	4620	11442	3502	3278	2978	2221	2366	2454
TGME49_040090_64_1978	TGME49_240090	ROP34/WNG2	3254	223	396	71	290	152	52	27	9	5	6	12
TGME49_040090_69_1978	TGME49_240090	ROP34/WNG2	8450	1200	1220	305	1568	4014	1456	930	1034	766	637	571
TGME49_040090_73_1978	TGME49_240090	ROP34/WNG2	5630	812	892	125	776	1322	421	361	347	137	241	74
TGME49_040090_78_1978	TGME49_240090	ROP34/WNG2	201760	49204	34298	7466	43424	74821	29878	23107	21642	17850	18056	19965
TGME49_041000_1_912	TGME49_241000	ROP51	5082	820	372	5	513	627	147	117	77	128	33	177
TGME49_041000_12_912	TGME49_241000	ROP51	19	0	0	0	0	0	0	0	0	0	0	0
TGME49_041000_23_608	TGME49_241000	ROP51	15506	1456	1486	288	1605	1610	306	313	291	522	552	303
TGME49_041000_28_608	TGME49_241000	ROP51	5124	102	218	1	103	0	115	16	0	1	21	0
TGME49_041000_7_912	TGME49_241000	ROP51	949	6	73	0	82	49	4	0	0	0	0	0
TGME49_041610_21_910	TGME49_241610	GRA21	18513	5134	6142	779	6294	12198	3644	3786	2691	2288	2226	3160
TGME49_041610_31_910	TGME49_241610	GRA21	60769	18051	16207	2626	16417	26889	9654	8591	7808	6542	6893	10329
TGME49_041610_38_1365	TGME49_241610	GRA21	10107	2294	1405	299	2050	3137	840	858	653	1344	734	1543
TGME49_041610_40_910	TGME49_241610	GRA21	29542	2536	3589	541	2661	4945	2132	1825	1320	887	1769	1194
TGME49_041610_6_910	TGME49_241610	GRA21	18817	3888	4080	219	3399	4419	1588	948	1217	1330	1529	1107
TGME49_042110_17_521	TGME49_242110	ROP38	11625	472	571	18	278	356	56	79	74	71	0	57
TGME49_042110_20_521	TGME49_242110	ROP38	55405	4443	3654	808	3960	6001	1341	1038	1125	770	796	830
TGME49_042110_28_1042	TGME49_242110	ROP38	17545	1312	2395	109	1634	2643	892	753	627	550	716	1149
TGME49_042110_33_521	TGME49_242110	ROP38	10299	1805	851	36	738	978	218	137	126	203	174	322
TGME49_042110_46_521	TGME49_242110	ROP38	25911	4504	2464	705	3550	4854	1385	1090	1241	914	1341	1095
TGME49_042120_0_834	TGME49_242118	Predicted lineage-specific rhoptry kinase, subfamily ROPK-Eten1	52683	3531	3598	514	3363	5075	1282	1009	1228	765	1532	681
TGME49_042120_1_1251	TGME49_242118	Predicted lineage-specific rhoptry kinase, subfamily ROPK-Eten1	52638	10520	10764	1551	10965	15907	5914	4915	4629	3797	5160	5795
TGME49_042120_12_834	TGME49_242118	Predicted lineage-specific rhoptry kinase, subfamily ROPK-Eten1	41460	3976	5130	1680	6084	10907	4701	3169	3312	2559	3110	3772
TGME49_042120_2_834	TGME49_242118	Predicted lineage-specific rhoptry kinase, subfamily ROPK-Eten1	17527	963	594	196	1047	1480	517	404	300	359	485	264
TGME49_042120_27_834	TGME49_242118	Predicted lineage-specific rhoptry kinase, subfamily ROPK-Eten1	18170	1095	2220	252	1629	3068	1004	935	604	646	773	946
TGME49_042230_25_904	TGME49_242230	ROP29	31588	6097	3734	1300	6237	9050	3141	2495	2263	2153	2659	3086
TGME49_042230_27_904	TGME49_242230	ROP29	23295	594	544	95	591	861	268	225	126	34	53	136
TGME49_042230_30_904	TGME49_242230	ROP29	43474	10888	9895	1612	10841	17468	5627	4736	3940	3064	3827	6171
TGME49_042230_47_452	TGME49_242230	ROP29	25161	5552	4932	585	5066	6464	1814	1326	1432	1157	1295	1647
TGME49_042230_52_452	TGME49_242230	ROP29	70882	9930	8349	1676	9612	15748	5114	4951	3559	3059	4075	5861
TGME49_042240_15_1386	TGME49_242240	ROP19A	25874	3691	3244	363	3860	4690	1416	835	974	1143	781	831
TGME49_042240_17_924	TGME49_242240	ROP19A	51894	5511	4984	568	4907	5739	2527	2103	1679	1592	1707	2174
TGME49_042240_2_1386	TGME49_242240	ROP19A	11713	303	180	61	267	286	167	269	118	70	295	378
TGME49_042240_38_924	TGME49_242240	ROP19A	14963	4789	4249	746	4909	7120	2150	1757	1436	1382	1460	2085
TGME49_042240_6_1386	TGME49_242240	ROP19A	11546	989	1070	64	1074	1392	516	398	359	459	293	366
TGME49_042820_1_2528	TGME49_242820	TGME49_242820	26417	2084	1025	157	1168	930	119	132	120	139	10	152
TGME49_042820_13_2528	TGME49_242820	TGME49_242820	9658	371	286	14	252	252	24	36	0	0	0	0
TGME49_042820_3_2528	TGME49_242820	TGME49_242820	20270	105	8	0	63	0	0	0	0	0	0	50
TGME49_042820_31_1896	TGME49_242820	TGME49_242820	8238	164	29	1	65	71	80	0	31	21	30	0
TGME49_042820_9_2528	TGME49_242820	TGME49_242820	10357	61	6	0	2	0	4	0	0	0	0	0
TGME49_043690_24_2280	TGME49_243690	TGME49_243690	602	0	15	0	0	0	0	0	0	0	0	0
TGME49_043690_27_2280	TGME49_243690	TGME49_243690	8898	286	807	221	817	1899	404	329	217	305	409	451
TGME49_043690_31_2280	TGME49_243690	TGME49_243690	4076	149	140	96	357	709	112	78	62	95	45	69
TGME49_043690_4_2280	TGME49_243690	TGME49_243690	6173	1683	630	147	1083	1141	554	411	308	222	252	398
TGME49_043690_50_1710	TGME49_243690	TGME49_243690	10917	1943	1961	186	1858	2362	860	643	488	151	515	372
TGME49_043730_28_1586	TGME49_243730	ROP9 (P36)	36958	11805	11144	2661	14122	26603	9512	8267	8119	4429	5253	5319
TGME49_043730_34_2379	TGME49_243730	ROP9 (P36)	6286	522	1212	46	580	783	65	132	85	3	114	150
TGME49_043730_37_1586	TGME49_243730	ROP9 (P36)	40063	11018	10965	1018	8971	12389	3206	2375	2599	1524	2432	1616
TGME49_043730_50_1586	TGME49_243730	ROP9 (P36)	12899	649	1028	108	722	491	19	30	127	53	410	63
TGME49_043730_7_1586	TGME49_243730	ROP9 (P36)	7025	690	1083	125	920	1616	474	242	269	245	343	164
TGME49_044250_39_3345	TGME49_244250	TGME49_244250	17878	9212	7087	1140	8150	13664	3623	2624	2545	3325	3230	3601
TGME49_044250_41_2676	TGME49_244250	TGME49_244250	8753	1571	894	83	1148	1438	325	492	283	722	147	488
TGME49_044250_51_3345	TGME49_244250	TGME49_244250	4910	835	603	200	1044	1509	324	287	251	166	145	428
TGME49_044250_53_3345	TGME49_244250	TGME49_244250	18435	2345	2603	311	1996	3542	953	678	566	865	662	1005
TGME49_044250_54_3345	TGME49_244250	TGME49_244250	5325	299	917	4	437	658	206	81	105	20	249	230
TGME49_044530_1_2480	TGME49_244530	GRA47	40770	14398	14287	1043	12362	16858	5119	4764	3603	2018	3036	2487
TGME49_044530_11_2480	TGME49_244530	GRA47	18908	7380	4404	771	4858	10082	3568	2438	2322	1514	1021	1200
TGME49_044530_32_2480	TGME49_244530	GRA47	6275	1411	588	219	1139	1901	250	342	411	344	460	264
TGME49_044530_38_1984	TGME49_244530	GRA47	2920	649	215	2	370	121	177	37	9	29	155	77
TGME49_044530_53_1984	TGME49_244530	GRA47	838	27	157	5	111	350	94	84	95	1	32	1
TGME49_046130_0_1449	TGME49_246130	TGME49_246130	8270	3868	3444	112	2664	3419	1587	1116	1034	1286	1402	1449
TGME49_046130_2_966	TGME49_246130	TGME49_246130	460	193	126	1	64	158	187	73	69	116	0	7
TGME49_046130_24_966	TGME49_246130	TGME49_246130	1926	811	654	231	1073	3473	827	781	681	428	1198	858
TGME49_046130_45_966	TGME49_246130	TGME49_246130	28	6	0	0	0	0	0	0	0	0	0	0
TGME49_046130_9_1449	TGME49_246130	TGME49_246130	4922	1168	597	209	1127	1863	459	211	212	291	166	170
TGME49_046180_22_2068	TGME49_246178,TGME49_246182	TGME49_246178,TGME49_246182	5456	1583	1024	124	822	1457	462	428	314	798	544	675
TGME49_046180_27_2068	TGME49_246178,TGME49_246182	TGME49_246178,TGME49_246182	17219	1345	1189	381	1877	3923	1678	1378	1115	793	918	1610
TGME49_046180_40_2068	TGME49_246178,TGME49_246182	TGME49_246178,TGME49_246182	16543	977	1170	163	1115	1836	765	571	531	149	439	951
TGME49_046180_47_2068	TGME49_246178,TGME49_246182	TGME49_246178,TGME49_246182	23785	2543	1542	428	2296	2632	864	607	597	424	917	666
TGME49_046180_49_2068	TGME49_246178,TGME49_246182	TGME49_246178,TGME49_246182	7105	377	225	1	276	279	21	3	23	2	0	1
TGME49_046550_13_997	TGME49_246550	ASP3	13219	325	514	40	259	36	21	1	16	0	0	0
TGME49_046550_27_997	TGME49_246550	ASP3	19358	167	309	115	423	493	174	103	148	76	259	244
TGME49_046550_28_2991	TGME49_246550	ASP3	3070	0	0	0	0	0	0	0	0	0	0	0
TGME49_046550_48_997	TGME49_246550	ASP3	10107	0	0	6	64	24	0	0	0	0	0	0
TGME49_046550_68_1994	TGME49_246550	ASP3	20609	639	630	103	502	767	89	150	30	393	37	9
TGME49_046710_11_1724	TGME49_246710	TGME49_246710	49	0	0	0	0	0	0	0	0	0	0	0
TGME49_046710_14_2155	TGME49_246710	TGME49_246710	7679	2250	1336	99	1460	1001	288	177	244	28	88	93
TGME49_046710_15_1724	TGME49_246710	TGME49_246710	10479	1221	816	78	1200	1470	249	175	192	225	114	429
TGME49_046710_19_1724	TGME49_246710	TGME49_246710	3084	364	105	22	398	246	77	15	48	46	61	63
TGME49_046710_8_2155	TGME49_246710	TGME49_246710	6188	520	434	174	581	827	160	261	105	122	216	382
TGME49_047220_35_3480	TGME49_247220	TGME49_247220	9087	1619	1858	819	2498	5280	1441	1300	1394	888	1613	1160
TGME49_047220_42_3480	TGME49_247220	TGME49_247220	4771	3480	3041	358	3204	4626	1627	1350	920	943	530	794
TGME49_047220_47_3480	TGME49_247220	TGME49_247220	2175	493	240	43	399	300	155	237	162	327	285	158
TGME49_047220_55_3480	TGME49_247220	TGME49_247220	1705	2	651	2	286	193	105	89	139	60	44	61
TGME49_047220_68_3480	TGME49_247220	TGME49_247220	3122	790	374	80	509	1318	421	428	430	329	289	848
TGME49_047520_22_2305	TGME49_247520	WIP	2476	416	393	437	1149	2402	1292	647	1284	516	690	1037
TGME49_047520_3_2305	TGME49_247520	WIP	28108	8249	7138	1134	7018	10518	3145	2419	2055	1896	2410	2137
TGME49_047520_49_1844	TGME49_247520	WIP	27875	3554	3982	218	3227	4095	1102	1020	1110	1035	457	1006
TGME49_047520_56_1844	TGME49_247520	WIP	0	0	0	0	0	0	0	0	0	0	0	0
TGME49_047520_77_1844	TGME49_247520	WIP	11689	1153	258	11	578	601	264	156	174	100	261	199
TGME49_047530_21_1266	TGME49_247530	TGME49_247530	23820	1976	2877	310	2774	3633	1005	971	869	455	715	857
TGME49_047530_28_1266	TGME49_247530	TGME49_247530	12554	2739	3425	285	2951	4411	1488	1333	1133	1215	1479	1327
TGME49_047530_33_1266	TGME49_247530	TGME49_247530	83807	15587	15690	2701	16261	27117	9770	7577	6832	6259	7612	9802
TGME49_047530_42_1266	TGME49_247530	TGME49_247530	35244	5557	6307	745	5246	6463	1542	1137	1308	1003	1551	1589
TGME49_047530_49_1266	TGME49_247530	TGME49_247530	11430	4063	2561	882	3656	7025	2757	1964	2306	2758	2598	2742
TGME49_048510_125_19995	TGME49_248510	TGME49_248510	42091	1024	672	104	934	475	160	118	32	146	189	20
TGME49_048510_132_34658	TGME49_248510	TGME49_248510	29525	886	1135	241	1091	1419	182	61	27	38	32	72
TGME49_048510_154_25327	TGME49_248510	TGME49_248510	3465	0	17	1	26	0	0	0	0	0	0	0
TGME49_048510_21_21328	TGME49_248510	TGME49_248510	14118	2162	2244	457	2618	4109	660	787	665	391	568	1447
TGME49_048510_29_37324	TGME49_248510	TGME49_248510	21392	4162	2612	556	3087	3328	520	520	482	579	646	672
TGME49_048990_10_1683	TGME49_248990	TGME49_248990	6529	600	437	124	598	1302	352	256	322	271	309	524
TGME49_048990_18_1683	TGME49_248990	TGME49_248990	229	0	145	1	19	89	25	22	9	25	8	0
TGME49_048990_20_1683	TGME49_248990	TGME49_248990	16044	2677	1413	148	1532	1923	605	506	481	328	734	404
TGME49_048990_23_1683	TGME49_248990	TGME49_248990	8408	572	941	407	968	3377	541	584	428	311	494	906
TGME49_048990_45_1122	TGME49_248990	TGME49_248990	6255	1177	1630	656	2360	5781	2181	1801	1451	1633	2266	2139
TGME49_049990_38_5445	TGME49_249990	TGME49_249990	8888	1639	1035	153	1407	1779	306	415	322	67	247	279
TGME49_049990_48_5445	TGME49_249990	TGME49_249990	5006	512	338	33	592	764	380	206	181	100	17	41
TGME49_049990_58_5445	TGME49_249990	TGME49_249990	2040	222	187	1	120	156	42	74	28	37	2	0
TGME49_049990_64_5445	TGME49_249990	TGME49_249990	8647	990	1562	217	1193	2052	339	414	143	33	108	3
TGME49_049990_80_5445	TGME49_249990	TGME49_249990	21760	4298	2115	215	2449	3948	1161	734	469	283	176	819
TGME49_051540_34_580	TGME49_251540	GRA9	18133	8026	8177	607	6900	8911	2540	2637	2092	1730	2147	3455
TGME49_051540_40_580	TGME49_251540	GRA9	7916	2275	2042	150	2023	2345	871	761	713	646	758	1274
TGME49_051540_45_580	TGME49_251540	GRA9	40503	6569	5273	1510	6847	10725	3063	1989	2208	2354	2877	3263
TGME49_051540_52_580	TGME49_251540	GRA9	62425	18440	13495	2438	16790	26226	9614	7452	7456	8936	9606	11309
TGME49_051540_59_580	TGME49_251540	GRA9	14131	4277	5194	525	4977	6397	1671	1406	1220	1807	2404	1365
TGME49_052360_12_477	TGME49_252360	ROP24?	30310	4831	3188	852	3662	6880	1931	2083	2276	1312	1887	2578
TGME49_052360_15_954	TGME49_252360	ROP24?	31011	6082	5337	1404	6662	12126	4634	3403	2834	3564	3437	3964
TGME49_052360_21_954	TGME49_252360	ROP24?	11235	2450	1723	177	1410	1873	294	290	361	289	387	540
TGME49_052360_40_954	TGME49_252360	ROP24?	26412	2079	2342	136	1945	1517	951	352	328	449	458	261
TGME49_052360_51_954	TGME49_252360	ROP24?	25488	6346	4411	609	5152	8357	2439	2561	2042	1369	2066	1518
TGME49_052500_1_1852	TGME49_252500	ROP47?	15433	2402	1698	219	1872	4032	988	830	1100	809	732	1045
TGME49_052500_15_1852	TGME49_252500	ROP47?	16591	2308	2421	230	2451	2860	668	288	561	290	525	890
TGME49_052500_39_1389	TGME49_252500	ROP47?	27458	2553	2266	910	3207	4415	1272	1077	882	1116	1119	1336
TGME49_052500_5_1852	TGME49_252500	ROP47?	56119	3864	4704	1029	4961	7728	2385	1629	1463	1945	2141	2572
TGME49_052500_51_1389	TGME49_252500	ROP47?	24384	1760	967	12	889	749	352	112	139	296	373	72
TGME49_053130_10_546	TGME49_253130	TGME49_253130	2814	1	117	132	70	112	16	14	27	209	0	39
TGME49_053130_16_546	TGME49_253130	TGME49_253130	2263	35	110	23	69	208	98	48	47	0	0	47
TGME49_053130_18_546	TGME49_253130	TGME49_253130	7350	775	455	261	785	2763	885	703	786	582	711	749
TGME49_053130_4_546	TGME49_253130	TGME49_253130	3455	329	292	36	195	298	17	20	23	0	14	1
TGME49_053130_6_546	TGME49_253130	TGME49_253130	12485	836	538	170	626	1194	632	217	191	392	144	507
TGME49_053330_16_2370	TGME49_253330	BPK1	13089	2806	3562	1153	4616	8155	3370	2810	2717	2292	2777	3772
TGME49_053330_17_2370	TGME49_253330	BPK1	7524	757	504	137	409	537	52	127	82	0	95	158
TGME49_053330_2_1896	TGME49_253330	BPK1	15580	2197	2028	310	1910	3008	910	793	758	719	700	802
TGME49_053330_3_1896	TGME49_253330	BPK1	81897	11066	10137	2164	11287	20678	6194	5394	4329	4571	4292	6219
TGME49_053330_44_1422	TGME49_253330	BPK1	0	0	0	0	0	0	0	0	0	0	0	0
TGME49_053330_47_1422	TGME49_253330	BPK1	547	17	93	276	432	1914	862	640	512	493	801	921
TGME49_053330_8_2370	TGME49_253330	BPK1	0	0	0	0	0	0	0	0	0	0	0	0
TGME49_053370_29_10318	TGME49_253370	RON4L1	16659	2499	922	274	1601	1913	571	472	398	381	467	996
TGME49_053370_31_3685	TGME49_253370	RON4L1	29471	2789	3461	586	2942	3976	2039	1549	1030	1188	1186	1974
TGME49_053370_31_5896	TGME49_253370	RON4L1	41900	3838	3202	546	3214	4290	1205	829	659	1463	779	1488
TGME49_053370_37_1474	TGME49_253370	RON4L1	4018	1682	315	39	360	208	160	56	169	83	1	155
TGME49_053370_57_3685	TGME49_253370	RON4L1	15293	488	1155	88	627	1295	414	535	357	535	440	532
TGME49_054000_23_2455	TGME49_254000	GRA48	16838	2337	2578	297	2005	2586	855	573	491	379	385	561
TGME49_054000_49_2455	TGME49_254000	GRA48	31450	995	585	148	929	932	138	119	136	70	139	118
TGME49_054000_58_2455	TGME49_254000	GRA48	11222	3	0	0	5	14	0	0	0	0	0	0
TGME49_054000_63_2455	TGME49_254000	GRA48	8926	223	615	134	961	2408	609	247	299	164	446	125
TGME49_054000_7_2455	TGME49_254000	GRA48	28960	6052	6184	1059	6790	9302	2289	2458	1861	2132	1701	3882
TGME49_054070_10_996	TGME49_254070	TGME49_254070	7926	605	1386	703	2161	6636	2407	1763	1661	1360	2128	2172
TGME49_054070_21_664	TGME49_254070	TGME49_254070	2014	7	160	0	129	26	65	13	48	0	1	0
TGME49_054070_29_664	TGME49_254070	TGME49_254070	7927	1239	1395	132	1236	1867	561	463	463	380	378	683
TGME49_054070_3_996	TGME49_254070	TGME49_254070	9521	1176	1267	200	1142	2683	585	511	538	329	384	366
TGME49_054070_6_996	TGME49_254070	TGME49_254070	8087	628	1457	45	1028	1012	159	81	125	82	129	12
TGME49_054080_18_461	TGME49_254080	TGME49_254080	6196	828	1643	60	1147	1083	129	195	127	180	122	236
TGME49_054080_20_461	TGME49_254080	TGME49_254080	3755	511	1488	606	2625	5497	2124	1788	1510	977	1639	2426
TGME49_054080_29_922	TGME49_254080	TGME49_254080	7759	336	503	110	462	522	184	80	117	231	43	166
TGME49_054080_36_461	TGME49_254080	TGME49_254080	4357	995	166	50	431	712	299	131	249	33	159	66
TGME49_054080_5_922	TGME49_254080	TGME49_254080	3158	115	175	142	599	1134	457	484	306	362	751	338
TGME49_054470_4_899	TGME49_254470	MYR1	16775	1608	1475	193	1826	2090	636	700	567	176	103	173
TGME49_054470_42_1798	TGME49_254470	MYR1	0	0	0	0	0	0	0	0	0	0	0	0
TGME49_054470_56_1798	TGME49_254470	MYR1	23422	3571	4673	418	3857	5634	1819	1491	1352	536	654	855
TGME49_054470_89_0	TGME49_254470	MYR1	44121	8284	8335	583	7803	8351	2590	1945	1748	625	207	638
TGME49_054470_91_1798	TGME49_254470	MYR1	45569	9476	6450	1074	7219	8084	2097	1725	1521	826	544	832
TGME49_054720_25_842	TGME49_254720	GRA8	4797	1658	1481	197	1744	2434	1218	1027	627	961	824	1449
TGME49_054720_38_842	TGME49_254720	GRA8	18483	3145	3830	1025	4390	9901	3520	3039	2377	3066	3564	5268
TGME49_054720_53_842	TGME49_254720	GRA8	32895	9020	5287	1427	7859	14721	5313	3751	3994	4853	5048	6776
TGME49_054720_72_842	TGME49_254720	GRA8	5764	2020	2234	448	2474	6941	2061	1754	1871	2100	2505	4028
TGME49_054720_9_842	TGME49_254720	GRA8	55290	16925	11824	3172	16185	28638	11276	9542	9374	11423	15797	15028
TGME49_054880_1_1360	TGME49_254880	TGME49_254880	2527	678	415	42	460	223	114	137	138	18	273	118
TGME49_054880_21_3060	TGME49_254880	TGME49_254880	37089	2398	4200	420	3403	6489	1622	1393	1188	1387	1794	1692
TGME49_054880_25_4080	TGME49_254880	TGME49_254880	3295	441	632	259	443	838	104	117	118	126	195	84
TGME49_054880_29_1020	TGME49_254880	TGME49_254880	6490	480	656	48	628	676	242	122	113	54	165	188
TGME49_054880_33_1020	TGME49_254880	TGME49_254880	11066	2265	1189	242	1364	1726	487	246	269	159	595	663
TGME49_058230_2_1960	TGME49_258230	ROP20	17214	1795	2019	115	1861	2790	815	648	577	207	224	697
TGME49_058230_35_980	TGME49_258230	ROP20	48878	5649	7265	522	6091	8703	2818	2632	2000	2288	3176	3688
TGME49_058230_38_1470	TGME49_258230	ROP20	32311	3987	1712	645	3360	4992	2012	1367	1348	1762	1971	1764
TGME49_058230_47_1470	TGME49_258230	ROP20	50357	12706	10537	3441	15497	30600	9972	8785	8591	5547	7425	9567
TGME49_058230_8_1470	TGME49_258230	ROP20	34825	4518	4280	758	4215	7793	1593	1430	1171	1405	721	2108
TGME49_058360_18_3340	TGME49_258360	TGME49_258360	20966	4856	3966	1240	5729	11963	4721	3481	3198	4007	3604	4499
TGME49_058360_3_3340	TGME49_258360	TGME49_258360	45189	6255	5467	1369	7658	11337	3249	3237	2829	2544	2570	3304
TGME49_058360_3_4008	TGME49_258360	TGME49_258360	30932	2591	1403	66	1823	2140	662	588	363	347	585	273
TGME49_058360_55_3340	TGME49_258360	TGME49_258360	40135	5515	4171	902	5441	7448	1996	1759	1626	1857	2522	2018
TGME49_058360_9_3340	TGME49_258360	TGME49_258360	33	0	0	0	0	0	0	0	0	0	0	0
TGME49_058370_1_2200	TGME49_258370	ROP28	18669	5131	2591	854	3818	7318	3269	3047	2574	2968	4001	4427
TGME49_058370_12_1760	TGME49_258370	ROP28	35635	10886	8069	546	7439	8571	3165	2544	2337	2022	2626	2808
TGME49_058370_13_2200	TGME49_258370	ROP28	13441	1883	1849	127	1381	1277	331	332	298	121	443	307
TGME49_058370_25_2200	TGME49_258370	ROP28	44891	4343	2386	761	4133	5827	2287	1498	1244	1628	1375	1166
TGME49_058370_44_1760	TGME49_258370	ROP28	10924	884	1039	327	1123	1691	573	569	401	338	407	455
TGME49_058460_10_1455	TGME49_258458,TGME49_258462	TGME49_258458,TGME49_258462	18046	2538	1769	151	1709	3186	785	676	638	744	943	945
TGME49_058460_22_1455	TGME49_258458,TGME49_258462	TGME49_258458,TGME49_258462	4710	298	527	620	1156	3417	2177	1128	1120	735	1138	1495
TGME49_058460_29_1455	TGME49_258458,TGME49_258462	TGME49_258458,TGME49_258462	850	0	61	0	6	0	0	3	0	0	0	0
TGME49_058460_36_1455	TGME49_258458,TGME49_258462	TGME49_258458,TGME49_258462	1081	129	99	1	41	115	0	0	0	0	0	0
TGME49_058460_4_1455	TGME49_258458,TGME49_258462	TGME49_258458,TGME49_258462	1975	1	75	1	87	117	215	28	74	37	314	2
TGME49_058580_21_2284	TGME49_258580	ROP17	38876	2897	3143	402	2949	3893	1093	972	737	574	427	629
TGME49_058580_39_1713	TGME49_258580	ROP17	27799	2326	1944	479	2151	3792	910	761	663	115	39	145
TGME49_058580_52_1713	TGME49_258580	ROP17	29342	5529	3170	590	4567	5676	1092	1000	1029	778	940	1118
TGME49_058580_59_2284	TGME49_258580	ROP17	0	0	0	0	0	0	0	0	0	0	0	0
TGME49_058580_66_2284	TGME49_258580	ROP17	14626	1304	2073	504	2074	3818	930	855	1084	107	177	173
TGME49_058660_3_2895	TGME49_258660	ROP6	21410	6638	3754	636	4863	4235	1565	1240	1097	1299	1474	1590
TGME49_058660_31_2316	TGME49_258660	ROP6	15973	1452	1565	216	1560	1527	510	408	312	64	283	395
TGME49_058660_39_2316	TGME49_258660	ROP6	28486	5534	7256	2524	9217	22083	7189	6810	5442	4529	6874	8412
TGME49_058660_48_2316	TGME49_258660	ROP6	15239	956	2382	371	2054	3399	1064	890	888	531	1180	732
TGME49_058660_64_2316	TGME49_258660	ROP6	46492	15527	10646	1936	12330	14035	3889	3516	2889	3072	3307	4769
TGME49_058800_13_704	TGME49_258800	ROP31	10349	916	937	40	561	766	213	156	220	85	195	159
TGME49_058800_15_704	TGME49_258800	ROP31	20627	2642	2393	456	2486	3044	823	690	729	385	795	676
TGME49_058800_24_704	TGME49_258800	ROP31	25440	4933	3531	322	3189	3477	881	1044	904	861	835	820
TGME49_058800_32_352	TGME49_258800	ROP31	86282	5694	6026	1256	6569	12128	3008	2543	2418	2089	2179	2781
TGME49_058800_8_704	TGME49_258800	ROP31	23032	4652	4451	640	4449	5682	1984	1725	1497	1660	2122	1407
TGME49_058870_1_5466	TGME49_258870	TGME49_258870	12776	985	1998	217	1912	2407	472	491	367	109	145	250
TGME49_058870_10_5466	TGME49_258870	TGME49_258870	38362	3853	5065	937	4911	8414	1766	1324	1569	527	564	1474
TGME49_058870_17_5466	TGME49_258870	TGME49_258870	25789	5089	6683	627	5008	6131	1637	1918	1469	1182	1695	2058
TGME49_058870_22_5466	TGME49_258870	TGME49_258870	6252	1639	650	262	1414	1964	467	319	330	54	154	261
TGME49_058870_38_4555	TGME49_258870	TGME49_258870	112752	20533	20322	2232	17947	18247	3853	2715	2728	2461	2044	3033
TGME49_059830_33_818	TGME49_259830	TGME49_259830	36168	1438	1378	106	1591	1521	69	152	98	101	65	55
TGME49_059830_52_1636	TGME49_259830	TGME49_259830	44152	2872	3070	283	2619	3310	248	186	328	71	33	18
TGME49_059830_54_818	TGME49_259830	TGME49_259830	40404	2703	3284	383	2673	2221	514	254	318	215	202	375
TGME49_059830_83_0	TGME49_259830	TGME49_259830	31507	1133	1073	26	734	220	81	16	57	0	20	60
TGME49_059830_96_0	TGME49_259830	TGME49_259830	71676	4724	4207	358	3626	4424	377	337	344	162	209	505
TGME49_060520_1_1748	TGME49_260520	CST6 (GRA50)	7699	784	651	141	783	893	177	60	334	10	136	11
TGME49_060520_20_1748	TGME49_260520	CST6 (GRA50)	2754	790	316	74	477	600	66	120	120	79	484	8
TGME49_060520_33_1748	TGME49_260520	CST6 (GRA50)	16232	2013	1898	118	1791	4122	1072	1029	1139	1444	1032	1125
TGME49_060520_38_1311	TGME49_260520	CST6 (GRA50)	9148	1548	1836	65	1601	1934	625	554	445	332	274	435
TGME49_060520_44_1311	TGME49_260520	CST6 (GRA50)	6337	1896	1116	148	1364	2496	601	494	525	620	364	541
TGME49_061440_13_3091	TGME49_261440	Armadillo Repeats-Only (ARO)	6447	114	62	11	125	118	1	18	7	0	0	0
TGME49_061440_4_2529	TGME49_261440	Armadillo Repeats-Only (ARO)	6248	12	0	5	4	0	0	0	0	0	0	0
TGME49_061440_4_4215	TGME49_261440	Armadillo Repeats-Only (ARO)	10344	109	74	0	86	0	0	0	0	0	0	0
TGME49_061440_7_2529	TGME49_261440	Armadillo Repeats-Only (ARO)	22228	280	182	32	207	106	4	36	61	40	27	10
TGME49_061440_9_3653	TGME49_261440	Armadillo Repeats-Only (ARO)	4305	409	3	0	84	1	2	0	0	137	11	0
TGME49_061740_14_1308	TGME49_261740	ROP47	7134	579	1434	95	994	1294	511	173	469	119	399	818
TGME49_061740_2_1308	TGME49_261740	ROP47	1145	12	304	6	135	42	22	41	43	18	32	234
TGME49_061740_22_1308	TGME49_261740	ROP47	0	0	0	0	0	0	0	0	0	0	0	0
TGME49_061740_7_1308	TGME49_261740	ROP47	0	0	0	0	0	0	0	0	0	0	0	0
TGME49_061740_8_1308	TGME49_261740	ROP47	19913	1549	1404	422	1518	3035	797	794	520	583	683	525
TGME49_061750_14_4200	TGME49_261750	RON10	26358	8705	8198	573	7800	8080	2526	2265	2133	1606	1980	2465
TGME49_061750_18_4200	TGME49_261750	RON10	3980	244	616	0	221	172	115	103	131	0	30	2
TGME49_061750_26_3360	TGME49_261750	RON10	4343	482	640	109	642	1119	205	147	111	106	156	214
TGME49_061750_30_4200	TGME49_261750	RON10	0	0	0	0	0	0	0	0	0	0	0	0
TGME49_061750_31_5040	TGME49_261750	RON10	59174	3172	6177	1552	6895	8694	2052	2108	1324	1925	1526	1746
TGME49_062050_11_1575	TGME49_262050	ROP39	24359	4799	5021	945	5258	8093	2392	2639	2091	2467	1764	3277
TGME49_062050_14_1050	TGME49_262050	ROP39	30180	6360	6041	1272	5972	14166	5361	4187	3988	4708	5473	5258
TGME49_062050_24_1050	TGME49_262050	ROP39	55631	8996	9649	1819	9735	16560	5157	4759	4231	4293	4722	4877
TGME49_062050_29_1050	TGME49_262050	ROP39	18103	2882	5028	1300	5727	11124	4178	3472	2443	3681	3962	4239
TGME49_062050_46_525	TGME49_262050	ROP39	25009	9712	11298	2043	11736	22650	8832	7311	6809	6675	6525	7393
TGME49_062400_10_7406	TGME49_262400	TGME49_262400	8932	1140	1480	79	1100	1120	191	339	407	216	130	381
TGME49_062400_10_8694	TGME49_262400	TGME49_262400	7642	1566	770	311	1222	2233	534	428	222	308	447	158
TGME49_062400_22_8372	TGME49_262400	TGME49_262400	10037	860	1379	3	854	1159	216	77	170	29	20	48
TGME49_062400_28_7406	TGME49_262400	TGME49_262400	20902	3238	3238	344	2764	2837	568	426	296	293	318	570
TGME49_062400_8_8050	TGME49_262400	TGME49_262400	39495	9020	6727	845	6661	6130	1648	1138	904	874	1354	1534
TGME49_062730_15_2865	TGME49_262730	ROP16	44744	4845	6231	1467	6687	12565	3001	2748	2405	2757	3548	3833
TGME49_062730_27_2865	TGME49_262730	ROP16	19669	3569	5326	960	5169	8730	2001	2164	2534	2117	2581	2152
TGME49_062730_35_2292	TGME49_262730	ROP16	14650	4442	5756	826	4746	7890	2574	2191	2195	2198	2218	2794
TGME49_062730_52_2292	TGME49_262730	ROP16	11838	1786	1668	259	1552	2890	1254	810	836	863	1087	1402
TGME49_062730_75_2865	TGME49_262730	ROP16	8439	2396	1506	45	1724	930	470	479	482	269	363	240
TGME49_062920_1_676	TGME49_262920	trypsin domain-containing protein	10515	1285	1042	180	1145	1354	300	441	412	394	114	266
TGME49_062920_15_676	TGME49_262920	trypsin domain-containing protein	13830	2881	2998	1249	4232	8472	3084	3101	2400	2233	2280	2886
TGME49_062920_33_338	TGME49_262920	trypsin domain-containing protein	3028	521	2664	403	1906	4530	1777	1361	1345	715	1210	1104
TGME49_062920_37_676	TGME49_262920	trypsin domain-containing protein	3097	206	41	12	241	305	45	97	50	143	146	1
TGME49_062920_5_676	TGME49_262920	trypsin domain-containing protein	1083	503	858	3	487	535	180	218	108	184	116	186
TGME49_063220_2_932	TGME49_263220	ROP21	33357	7362	5184	1293	6569	7488	3100	2272	2131	2842	2595	2645
TGME49_063220_42_1864	TGME49_263220	ROP21	62765	7274	6920	2363	9817	18946	8133	6397	5997	3683	5994	7822
TGME49_063220_50_1864	TGME49_263220	ROP21	17945	2045	2683	85	1918	2088	941	693	605	315	631	661
TGME49_063220_70_932	TGME49_263220	ROP21	48536	8519	9994	1523	9860	14613	5750	4526	4451	3159	3726	6078
TGME49_063220_99_0	TGME49_263220	ROP21	23863	6414	4261	430	4727	5324	2294	1517	1431	877	1347	2293
TGME49_064600_22_1311	TGME49_264600	TGME49_264600	3079	1589	812	214	1106	1786	565	594	312	818	285	685
TGME49_064600_28_1311	TGME49_264600	TGME49_264600	25340	7417	2310	823	4622	9574	3368	2532	2810	2997	3661	3936
TGME49_064600_35_874	TGME49_264600	TGME49_264600	146	0	123	0	0	0	7	0	0	0	1	0
TGME49_064600_36_1311	TGME49_264600	TGME49_264600	200	281	70	4	155	103	13	16	15	0	73	0
TGME49_064600_5_1311	TGME49_264600	TGME49_264600	7268	1307	1700	311	2162	4101	1610	1456	981	1451	1734	1862
TGME49_064660_13_2432	TGME49_264660	CST1	6500	880	903	365	1111	2852	587	805	606	273	577	830
TGME49_064660_21_2736	TGME49_264660	CST1	0	0	0	0	0	0	0	0	0	0	0	0
TGME49_064660_24_1824	TGME49_264660	CST1	27269	4953	5339	626	4494	7597	1479	1570	1689	1242	1169	1247
TGME49_064660_25_3952	TGME49_264660	CST1	1580	727	104	165	618	967	493	438	332	416	323	288
TGME49_064660_30_2128	TGME49_264660	CST1	105823	20240	19243	2666	19610	26138	7944	5940	4956	5691	6342	7078
TGME49_066050_1_842	TGME49_266050	TGME49_266050	2579	1095	816	347	1274	2863	769	604	519	835	447	661
TGME49_066050_23_842	TGME49_266050	TGME49_266050	16403	1947	3000	125	1992	3979	875	841	782	457	620	971
TGME49_066050_30_842	TGME49_266050	TGME49_266050	20374	4593	5154	814	4454	6346	1982	1884	1986	1329	2173	2328
TGME49_066050_33_842	TGME49_266050	TGME49_266050	23549	4586	2748	419	3539	4635	1024	736	834	473	567	1218
TGME49_066050_6_842	TGME49_266050	TGME49_266050	0	0	0	0	0	0	0	0	0	0	0	0
TGME49_066430_0_720	TGME49_266435	TGME49_266435	185	0	0	0	0	0	0	0	0	0	0	0
TGME49_066430_16_480	TGME49_266435	TGME49_266435	2653	550	489	30	345	251	78	105	33	62	20	1
TGME49_066430_21_480	TGME49_266435	TGME49_266435	14908	1739	2505	230	2126	3784	873	821	926	407	771	760
TGME49_066430_26_480	TGME49_266435	TGME49_266435	4201	360	59	1	143	6	58	52	46	0	25	27
TGME49_066440_10_1138	TGME49_266435	TGME49_266435	11025	579	245	26	435	137	135	103	104	1	0	1
TGME49_066440_12_2276	TGME49_266435	TGME49_266435	1159	5	103	0	70	4	1	18	9	25	47	35
TGME49_066440_15_1138	TGME49_266435	TGME49_266435	20560	4354	1388	408	3122	3314	1514	1542	1144	863	1082	1139
TGME49_066440_23_1138	TGME49_266435	TGME49_266435	7675	929	604	142	923	2400	856	603	441	431	733	624
TGME49_066440_67_2276	TGME49_266435	TGME49_266435	11410	1035	826	347	1245	2322	580	618	701	379	413	268
TGME49_067740_3_1100	TGME49_267740	GRA49	9315	2955	1848	14	1788	1884	539	307	341	165	378	464
TGME49_067740_39_550	TGME49_267740	GRA49	14583	1446	1375	277	1869	2942	740	524	787	649	1352	434
TGME49_067740_49_550	TGME49_267740	GRA49	5808	579	367	129	673	551	87	78	139	44	112	32
TGME49_068760_12_2152	TGME49_268760	TGME49_268760	12062	2643	2101	96	1868	2540	630	528	530	768	401	424
TGME49_068760_23_2152	TGME49_268760	TGME49_268760	155102	49313	44137	8111	46337	67478	23031	20631	18135	16224	18115	21936
TGME49_068760_28_2152	TGME49_268760	TGME49_268760	63635	9611	6810	717	6945	7643	1764	2134	1651	1420	1866	2215
TGME49_068760_41_2152	TGME49_268760	TGME49_268760	11946	1936	2029	400	2608	4092	1694	1253	831	657	514	783
TGME49_068760_7_2152	TGME49_268760	TGME49_268760	130408	18476	14010	3780	17006	21154	6607	5433	4511	4681	4221	5274
TGME49_068790_17_942	TGME49_268790	TGME49_268790	5801	1846	1129	620	2290	6374	1666	1657	1526	1648	1758	2136
TGME49_068790_20_942	TGME49_268790	TGME49_268790	9420	3764	2110	460	2868	2650	1048	989	726	498	434	366
TGME49_068790_25_942	TGME49_268790	TGME49_268790	7143	995	731	108	1006	1940	340	409	254	265	218	155
TGME49_068790_29_942	TGME49_268790	TGME49_268790	8612	4910	5725	852	5867	9852	3079	3208	2265	2415	1768	2421
TGME49_068790_9_942	TGME49_268790	TGME49_268790	1713	968	166	59	576	1107	239	399	197	158	95	130
TGME49_068900_1_4644	TGME49_268900	GRA10	64110	776	425	101	673	940	606	603	333	94	202	338
TGME49_068900_18_3096	TGME49_268900	GRA10	55298	11216	10882	1900	12500	21117	7441	6807	5194	5297	5189	8044
TGME49_068900_2_3096	TGME49_268900	GRA10	33540	787	869	28	728	390	90	64	67	57	14	85
TGME49_068900_27_3870	TGME49_268900	GRA10	26151	1392	471	56	791	312	88	37	0	9	0	1
TGME49_068900_76_3870	TGME49_268900	GRA10	16270	100	15	0	102	1	0	0	0	0	0	0
TGME49_068970_13_1269	TGME49_268970	TGME49_268970	6221	820	1041	22	925	1111	375	236	484	350	230	423
TGME49_068970_17_1269	TGME49_268970	TGME49_268970	14106	2022	3840	596	2870	4006	1328	883	1049	1177	1144	852
TGME49_068970_20_1269	TGME49_268970	TGME49_268970	49920	8073	6771	479	6102	7355	2529	2926	2383	1597	1982	3339
TGME49_068970_44_846	TGME49_268970	TGME49_268970	37713	9147	8052	3155	11315	24878	10498	8282	7644	8183	10353	7443
TGME49_068970_9_1269	TGME49_268970	TGME49_268970	44100	6615	9672	1462	8822	13803	4229	3200	3511	2738	3155	3640
TGME49_069460_14_1728	TGME49_269460	EFPP	33526	4593	3719	633	3679	5319	1745	1377	774	710	1080	1284
TGME49_069460_21_3456	TGME49_269460	EFPP	19896	587	621	29	585	1001	195	121	260	7	292	146
TGME49_069460_41_6048	TGME49_269460	EFPP	65503	7379	6811	1288	7066	9412	1969	1600	1589	1124	1739	3195
TGME49_069460_5_5184	TGME49_269460	EFPP	23569	5452	3791	1862	6759	13795	4411	3571	3008	2323	2951	4387
TGME49_069460_6_864	TGME49_269460	EFPP	12682	1910	913	109	1107	1562	446	212	109	228	136	150
TGME49_069690_1_1502	TGME49_269690	GRA29/SFP2	7280	2167	3336	94	2198	2494	929	659	1042	976	578	628
TGME49_069690_14_2253	TGME49_269690	GRA29/SFP2	82598	12238	14833	2873	15546	27173	8972	7166	6746	5236	7912	8853
TGME49_069690_18_1502	TGME49_269690	GRA29/SFP2	7479	1243	1153	214	1643	2342	913	663	929	694	818	521
TGME49_069690_40_2253	TGME49_269690	GRA29/SFP2	46487	7453	13579	1035	10582	16557	5557	5536	5016	4143	4620	5647
TGME49_069690_9_2253	TGME49_269690	GRA29/SFP2	28342	6216	5034	1190	5527	9500	2270	1892	1794	1756	2464	2368
TGME49_069880_13_771	TGME49_269885	Toxolysin 1 (TLN1)	3451	1373	509	60	601	540	281	193	108	84	34	163
TGME49_069880_18_771	TGME49_269885	Toxolysin 1 (TLN1)	289	171	12	0	19	0	0	0	0	0	0	0
TGME49_069880_21_771	TGME49_269885	Toxolysin 1 (TLN1)	6982	297	748	107	715	1200	401	111	177	352	341	270
TGME49_069880_3_771	TGME49_269885	Toxolysin 1 (TLN1)	1408	228	120	8	197	254	48	43	35	74	105	54
TGME49_069880_7_771	TGME49_269885	Toxolysin 1 (TLN1)	9995	3311	423	1211	3304	9008	3388	2872	2854	2373	2738	2721
TGME49_069890_23_810	TGME49_269885	Toxolysin 1 (TLN1)	7098	904	2531	105	2044	2348	622	392	368	101	584	606
TGME49_069890_28_810	TGME49_269885	Toxolysin 1 (TLN1)	4339	301	150	107	457	843	231	454	173	83	41	212
TGME49_069890_55_0	TGME49_269885	Toxolysin 1 (TLN1)	22522	823	1106	270	1316	2140	775	528	360	455	337	799
TGME49_069890_59_0	TGME49_269885	Toxolysin 1 (TLN1)	0	0	0	0	0	0	0	0	0	0	0	0
TGME49_069890_73_0	TGME49_269885	Toxolysin 1 (TLN1)	3639	711	675	198	931	1394	388	444	353	494	315	257
TGME49_069920_0_6762	TGME49_269920	TGME49_269920	42621	5229	4755	524	3739	4054	697	348	309	293	693	809
TGME49_069920_20_8232	TGME49_269920	TGME49_269920	20949	1228	765	80	753	417	65	25	79	71	130	11
TGME49_069920_25_8232	TGME49_269920	TGME49_269920	25069	1813	1381	35	1190	803	86	80	45	17	16	62
TGME49_069920_4_8232	TGME49_269920	TGME49_269920	14114	845	722	30	470	233	73	12	17	0	16	25
TGME49_069920_5_5880	TGME49_269920	TGME49_269920	17893	1877	556	225	1238	1056	313	106	163	51	223	206
TGME49_069950_24_4930	TGME49_269950	TGME49_269950	23147	1044	850	94	866	827	115	23	36	7	39	3
TGME49_069950_44_4930	TGME49_269950	TGME49_269950	17618	702	920	104	991	676	72	37	51	24	23	167
TGME49_069950_76_4930	TGME49_269950	TGME49_269950	6483	227	171	9	191	193	7	0	0	0	0	0
TGME49_069950_82_4930	TGME49_269950	TGME49_269950	5455	290	653	22	557	323	26	0	8	0	0	60
TGME49_069950_9_4930	TGME49_269950	TGME49_269950	4898	211	318	27	343	57	51	17	18	0	22	8
TGME49_070200_27_2950	TGME49_270200	TGME49_270200	12252	1615	1914	167	1139	1883	566	663	579	302	475	375
TGME49_070200_52_2360	TGME49_270200	TGME49_270200	6049	2018	2345	21	1583	2185	978	775	583	738	679	795
TGME49_070200_53_2950	TGME49_270200	TGME49_270200	555	3	191	59	232	706	262	180	225	45	601	123
TGME49_070200_63_2360	TGME49_270200	TGME49_270200	7111	503	851	52	540	184	110	149	150	49	188	183
TGME49_070200_70_1770	TGME49_270200	TGME49_270200	8735	850	526	3	464	366	123	209	198	295	193	699
TGME49_070240_1_1659	TGME49_270240	MAG1	23486	6928	6735	1461	7422	12477	4232	4361	3807	2718	2980	3551
TGME49_070240_10_1659	TGME49_270240	MAG1	9988	2027	946	325	1964	3062	776	678	726	147	518	754
TGME49_070240_14_1659	TGME49_270240	MAG1	19109	3535	2142	21	2341	2128	713	469	558	251	407	567
TGME49_070240_45_1659	TGME49_270240	MAG1	45792	7788	4913	1812	6805	10307	3009	2066	1671	1404	1382	2075
TGME49_070240_57_1106	TGME49_270240	MAG1	23585	2045	2076	246	2397	3136	689	846	756	321	695	623
TGME49_070250_10_1868	TGME49_270250	GRA1	6225	78	71	1	19	1	0	0	0	0	0	0
TGME49_070250_14_1868	TGME49_270250	GRA1	7689	9	42	0	31	1	1	0	0	0	0	0
TGME49_070250_21_1868	TGME49_270250	GRA1	1731	0	18	1	0	1	0	0	0	0	0	0
TGME49_070250_22_1401	TGME49_270250	GRA1	23297	405	67	9	151	167	5	19	20	6	108	0
TGME49_070250_6_1868	TGME49_270250	GRA1	9338	45	57	0	70	0	0	0	0	0	0	0
TGME49_070320_105_1065	TGME49_270320	PPM3C	11274	810	1887	195	1329	1932	581	539	530	1482	1352	1611
TGME49_070320_34_2130	TGME49_270320	PPM3C	33806	3191	3727	572	3432	3116	871	587	560	1144	900	1258
TGME49_070320_48_1065	TGME49_270320	PPM3C	4932	713	622	76	754	887	159	164	123	99	89	121
TGME49_070320_62_1065	TGME49_270320	PPM3C	28502	1930	2190	175	1954	1933	525	412	270	654	915	542
TGME49_070320_68_3195	TGME49_270320	PPM3C	38217	3006	2456	376	2383	2352	743	461	554	526	761	1879
TGME49_070700_19_2584	TGME49_270700	MYR2	54773	8010	7849	957	7946	9827	2693	2939	2272	1809	2251	2709
TGME49_070700_2_2584	TGME49_270700	MYR2	22989	2064	1885	555	2830	4695	1118	1077	965	1444	1460	1347
TGME49_070700_26_2584	TGME49_270700	MYR2	24314	6492	5479	772	5272	7301	2033	2105	1891	1396	1546	1194
TGME49_070700_43_2584	TGME49_270700	MYR2	16378	1677	1894	559	2155	3676	747	554	426	378	344	773
TGME49_070700_65_1938	TGME49_270700	MYR2	19598	2435	3121	382	3076	3912	1669	789	970	397	1026	930
TGME49_070920_14_1040	TGME49_270920	ROP32	56219	8233	5667	547	5099	6566	2698	1499	1734	1639	2188	2023
TGME49_070920_27_1040	TGME49_270920	ROP32	9033	2990	1613	402	2756	4584	1489	1281	1052	802	718	1323
TGME49_070920_28_520	TGME49_270920	ROP32	40448	9981	5845	987	7438	11233	4421	3517	2552	3213	2813	3547
TGME49_070920_38_520	TGME49_270920	ROP32	20307	2931	3700	350	3088	2563	683	602	568	508	641	852
TGME49_070920_9_520	TGME49_270920	ROP32	40253	3506	4662	564	2794	6481	2684	2206	1856	1535	1302	2042
TGME49_071270_2_5028	TGME49_271270	TGME49_271270	11727	1185	1626	451	1562	2682	661	368	451	369	365	464
TGME49_071270_24_5028	TGME49_271270	TGME49_271270	2723	314	0	4	128	214	5	47	48	0	0	281
TGME49_071270_6_5028	TGME49_271270	TGME49_271270	27123	1424	970	23	1051	1197	183	165	104	368	289	360
TGME49_071270_71_4190	TGME49_271270	TGME49_271270	0	0	0	0	0	0	0	0	0	0	0	0
TGME49_071270_9_5028	TGME49_271270	TGME49_271270	5167	424	387	207	738	1238	420	341	382	235	260	218
TGME49_072420_113_5300	TGME49_272420	LCAT	32243	8604	6386	1138	7311	11346	3450	2629	2311	1998	1752	2607
TGME49_072420_124_5300	TGME49_272420	LCAT	11863	2273	2015	43	1953	889	281	427	490	211	440	327
TGME49_072420_32_4240	TGME49_272420	LCAT	8599	1796	1920	796	2261	5643	2321	1581	1256	1773	2081	1870
TGME49_072420_67_3180	TGME49_272420	LCAT	2914	666	543	156	886	718	412	404	276	388	237	278
TGME49_072420_95_5300	TGME49_272420	LCAT	36948	6791	4581	501	5041	4422	1015	1040	1189	998	658	1140
TGME49_072460_0_2550	TGME49_272460	TGME49_272460	619	9	0	0	4	0	18	34	27	0	0	1
TGME49_072460_12_2550	TGME49_272460	TGME49_272460	47	0	0	0	0	0	0	0	0	0	0	0
TGME49_072460_21_2550	TGME49_272460	TGME49_272460	69	0	0	0	0	0	0	0	0	0	0	0
TGME49_072460_45_2040	TGME49_272460	TGME49_272460	949	33	26	2	40	240	7	4	1	0	2	0
TGME49_072460_46_2550	TGME49_272460	TGME49_272460	20497	3198	1920	166	2070	2682	1298	817	939	356	805	734
TGME49_073860_21_950	TGME49_273860	TGME49_273860	7697	1301	1713	94	1438	2324	290	411	288	203	341	446
TGME49_073860_29_950	TGME49_273860	TGME49_273860	8377	229	265	119	227	284	122	139	71	208	58	392
TGME49_073860_3_1425	TGME49_273860	TGME49_273860	13651	527	635	208	1181	2748	875	678	656	745	957	1119
TGME49_073860_32_950	TGME49_273860	TGME49_273860	6287	669	1299	169	929	1365	301	276	244	58	253	187
TGME49_073860_34_950	TGME49_273860	TGME49_273860	15749	2907	3097	125	2734	2557	617	596	642	462	535	721
TGME49_073980_1_882	TGME49_273980	TGME49_273980	9840	4689	3691	483	3616	5867	2842	1935	1807	1868	2748	1778
TGME49_073980_18_588	TGME49_273980	TGME49_273980	315	140	8	0	152	0	47	21	0	0	0	218
TGME49_073980_39_588	TGME49_273980	TGME49_273980	5013	1371	1504	96	1309	1714	524	288	348	352	701	950
TGME49_073980_6_882	TGME49_273980	TGME49_273980	3485	407	408	9	282	293	31	73	42	120	29	19
TGME49_073980_8_882	TGME49_273980	TGME49_273980	2339	783	83	69	419	759	209	285	167	451	330	582
TGME49_075440_1_2500	TGME49_275440	GRA6	7429	2403	1520	236	2002	2435	334	437	360	168	156	154
TGME49_075440_24_2500	TGME49_275440	GRA6	12665	7017	5352	599	5676	7011	1797	1016	1229	962	657	651
TGME49_075440_27_2500	TGME49_275440	GRA6	6627	1793	1363	170	1952	2244	414	483	600	121	182	294
TGME49_075440_7_2500	TGME49_275440	GRA6	12538	1831	2588	363	2491	4520	848	772	593	255	118	948
TGME49_075440_79_1875	TGME49_275440	GRA6	1509	874	871	16	559	835	140	117	75	32	127	40
TGME49_075460_19_1034	TGME49_275460	TGME49_275460	14081	5605	4329	911	5407	7821	1886	1812	1872	1698	2396	2233
TGME49_075460_25_1034	TGME49_275460	TGME49_275460	9758	1561	4065	291	3275	5105	1621	1109	1165	1077	1675	2347
TGME49_075460_29_1034	TGME49_275460	TGME49_275460	13886	2299	2349	607	2388	6084	1222	1150	807	436	819	1318
TGME49_075460_34_1034	TGME49_275460	TGME49_275460	1011	81	113	84	521	658	185	251	329	167	152	168
TGME49_075460_47_1034	TGME49_275460	TGME49_275460	29698	6763	4734	1234	6162	8711	2613	2424	1537	1951	2863	3019
TGME49_075470_21_1480	TGME49_275470	GRA15	24330	4895	3444	512	3738	4791	1352	1364	1185	670	839	1361
TGME49_075470_28_740	TGME49_275470	GRA15	28960	10806	11186	2020	11627	20920	8240	7499	6217	7180	7056	9608
TGME49_075470_35_1480	TGME49_275470	GRA15	5323	1536	743	128	923	978	309	262	392	336	284	232
TGME49_075470_4_1480	TGME49_275470	GRA15	1061	39	463	0	229	223	111	56	23	116	111	64
TGME49_075470_40_740	TGME49_275470	GRA15	43846	8834	4305	1695	8086	13807	5129	4367	4247	3969	4406	5094
TGME49_075860_26_674	TGME49_275860	TGME49_275860	14199	1327	1728	551	2206	3641	964	787	636	673	1148	767
TGME49_075860_39_1348	TGME49_275860	TGME49_275860	0	0	0	0	0	0	0	0	0	0	0	0
TGME49_075860_41_1348	TGME49_275860	TGME49_275860	21292	6119	3678	1062	5146	9158	2216	2106	1785	1302	1691	1691
TGME49_075860_46_674	TGME49_275860	TGME49_275860	12562	3476	3902	808	4165	7032	2273	1645	1918	1645	2028	1876
TGME49_075860_55_1348	TGME49_275860	TGME49_275860	35483	2117	4116	623	3467	5818	2204	1997	1828	1344	1817	2429
TGME49_076130_1_5616	TGME49_276130	Cathepsin CPC2	3649	23	223	94	236	292	113	77	50	145	40	126
TGME49_076130_10_8736	TGME49_276130	Cathepsin CPC2	8046	1442	362	41	478	605	107	119	138	37	62	53
TGME49_076130_22_6864	TGME49_276130	Cathepsin CPC2	5942	409	447	12	389	310	73	126	71	313	209	108
TGME49_076130_43_6864	TGME49_276130	Cathepsin CPC2	16463	1249	1345	384	1831	3082	1092	801	511	701	806	1105
TGME49_076130_6_5616	TGME49_276130	Cathepsin CPC2	178266	18545	10978	2056	13424	16844	4301	3908	3916	2610	3862	3698
TGME49_076210_23_433	TGME49_276210	TGME49_276210	25868	1059	1835	299	2104	2486	844	461	360	203	375	481
TGME49_076210_26_433	TGME49_276210	TGME49_276210	12701	4336	2520	561	2905	3709	607	423	440	551	589	278
TGME49_076210_3_1299	TGME49_276210	TGME49_276210	4373	84	23	0	37	0	0	0	0	0	0	0
TGME49_076210_33_866	TGME49_276210	TGME49_276210	2201	0	71	61	131	234	1	6	2	103	1	63
TGME49_076210_37_866	TGME49_276210	TGME49_276210	8250	1437	1492	146	1807	1520	361	363	295	226	232	279
TGME49_077230_19_489	TGME49_277230	TGME49_277230	1222	38	205	1	74	75	24	30	89	24	11	6
TGME49_077230_2_978	TGME49_277230	TGME49_277230	4739	415	676	241	756	1955	353	216	222	308	297	452
TGME49_077230_21_978	TGME49_277230	TGME49_277230	4424	949	585	167	614	1645	171	296	300	161	286	377
TGME49_077230_5_489	TGME49_277230	TGME49_277230	3046	1641	411	5	726	359	202	135	128	93	147	94
TGME49_077230_50_489	TGME49_277230	TGME49_277230	1277	92	194	52	72	113	74	35	63	22	74	19
TGME49_077240_18_3250	TGME49_277240	NTPase I	6884	3274	3448	819	4111	12644	4340	2806	3060	2387	3956	5039
TGME49_077240_39_3250	TGME49_277240	NTPase I	730	53	383	5	177	375	86	178	120	131	45	37
TGME49_077240_43_3250	TGME49_277240	NTPase I	1397	141	184	1	123	454	45	34	207	70	14	456
TGME49_077240_7_3250	TGME49_277240	NTPase I	931	260	1534	13	815	2097	879	571	465	661	768	547
TGME49_077240_72_2600	TGME49_277240	NTPase I	4685	1907	1788	176	1883	5253	2324	1723	1535	1200	1751	2203
TGME49_077270_12_930	TGME49_277270	NTPase II	17761	4614	3636	475	4210	12446	4406	3439	3449	4002	3687	5437
TGME49_077270_29_930	TGME49_277270	NTPase II	98985	31171	22952	4699	26058	58459	23292	17156	16639	15907	19466	22192
TGME49_077270_39_930	TGME49_277270	NTPase II	3827	1075	1457	349	2040	8262	2710	2511	2329	2215	2485	1828
TGME49_077270_51_930	TGME49_277270	NTPase II	42802	10754	10087	1705	10987	33414	12261	9702	10450	10194	9888	12251
TGME49_077270_7_1395	TGME49_277270	NTPase II	77160	15612	15514	2253	15287	41081	13290	11216	10485	10271	12524	13342
TGME49_077720_11_1432	TGME49_277720	TGME49_277720	9875	1207	1544	130	1295	2862	818	774	497	350	942	698
TGME49_077720_32_1432	TGME49_277720	TGME49_277720	5867	822	732	210	1083	1198	428	310	290	354	77	585
TGME49_077720_67_716	TGME49_277720	TGME49_277720	9752	1773	444	40	1112	697	316	76	188	152	191	66
TGME49_077720_89_1432	TGME49_277720	TGME49_277720	994	26	64	0	25	72	0	0	0	0	0	0
TGME49_078510_3_2826	TGME49_278510	PPM3F	38914	5935	6376	596	5843	8053	1833	1697	1711	1330	1687	1657
TGME49_078510_44_2826	TGME49_278510	PPM3F	32723	4698	2989	1223	5121	10600	3491	3005	2645	2917	3343	3732
TGME49_078510_57_1884	TGME49_278510	PPM3F	50439	4338	2450	359	3218	4619	1112	855	778	1040	1021	1072
TGME49_078510_67_1884	TGME49_278510	PPM3F	22596	1804	2200	238	2443	2435	889	678	912	691	744	1703
TGME49_078510_7_2826	TGME49_278510	PPM3F	10027	629	495	374	1156	2732	513	548	428	868	537	507
TGME49_079350_24_972	TGME49_279350	TGME49_279350	10743	1446	1444	605	2220	4221	1649	1509	1087	863	2287	1656
TGME49_079350_31_972	TGME49_279350	TGME49_279350	9443	2152	1821	1066	3476	8120	2268	2143	1795	1566	1331	1715
TGME49_079350_35_972	TGME49_279350	TGME49_279350	9337	2439	2215	170	1803	3069	1084	943	732	1525	1177	754
TGME49_079350_45_972	TGME49_279350	TGME49_279350	9592	1780	918	165	1411	2461	953	638	591	927	1228	1425
TGME49_079350_7_972	TGME49_279350	TGME49_279350	4562	1093	1128	53	1058	1686	526	429	541	238	669	529
TGME49_079420_24_507	TGME49_279420	TGME49_279420	17381	1027	3182	101	1818	1537	466	516	329	456	520	224
TGME49_079420_25_507	TGME49_279420	TGME49_279420	12221	1427	1641	115	1366	1341	507	357	260	551	336	412
TGME49_079420_28_1014	TGME49_279420	TGME49_279420	2229	951	543	73	550	954	273	209	100	136	92	87
TGME49_079420_30_507	TGME49_279420	TGME49_279420	14036	4320	2618	1462	4744	13403	3364	2721	2135	2214	3359	2821
TGME49_079420_54_1014	TGME49_279420	TGME49_279420	21434	4381	2386	757	4365	6910	2021	1872	1861	1265	1681	1523
TGME49_080380_14_1140	TGME49_280380	TGME49_280380	25971	7040	6053	1629	7668	17105	5668	4998	4761	4867	4942	6311
TGME49_080380_31_570	TGME49_280380	TGME49_280380	2401	951	1263	30	791	893	302	194	158	134	150	57
TGME49_080380_41_1140	TGME49_280380	TGME49_280380	35403	6082	6634	512	5706	6213	1476	1174	1147	1104	1273	1380
TGME49_080380_43_570	TGME49_280380	TGME49_280380	14297	4278	3976	681	4961	9056	2612	1905	1734	1797	1297	2084
TGME49_080380_7_1710	TGME49_280380	TGME49_280380	51151	15996	14956	2203	15465	24505	7079	5832	5943	3370	5206	6512
TGME49_080480_1_942	TGME49_280480	TGME49_280480	9494	1168	1505	118	766	1604	307	268	205	152	199	158
TGME49_080480_18_942	TGME49_280480	TGME49_280480	0	0	0	0	0	0	0	0	0	0	0	0
TGME49_080480_2_1256	TGME49_280480	TGME49_280480	6698	1333	714	71	662	793	142	151	78	0	28	184
TGME49_080480_4_942	TGME49_280480	TGME49_280480	3118	105	890	27	522	387	52	87	67	15	104	62
TGME49_080480_8_942	TGME49_280480	TGME49_280480	4407	368	137	0	102	156	24	2	5	0	2	2
TGME49_080670_1_1872	TGME49_280670	TGME49_280670	9148	1194	762	398	1263	2521	1036	1049	601	814	728	699
TGME49_080670_1_2496	TGME49_280670	TGME49_280670	4046	82	489	10	401	510	193	168	144	138	153	95
TGME49_080670_33_1248	TGME49_280670	TGME49_280670	17727	1915	1319	587	1914	3908	1478	1331	1088	712	956	912
TGME49_080670_42_1248	TGME49_280670	TGME49_280670	13098	1791	1325	423	2101	3895	1008	1068	978	279	669	737
TGME49_080670_9_2496	TGME49_280670	TGME49_280670	12800	465	99	63	248	240	35	34	24	4	13	80
TGME49_081670_10_963	TGME49_281675	ROP45	9922	4050	2165	347	2756	2322	955	1063	778	612	936	1661
TGME49_081670_12_963	TGME49_281675	ROP45	11323	1	103	7	46	32	0	0	0	0	0	0
TGME49_081670_19_963	TGME49_281675	ROP45	5699	1436	2010	177	1790	1822	597	444	467	967	601	944
TGME49_081670_27_642	TGME49_281675	ROP45	429	184	46	0	125	1	0	1	0	0	0	0
TGME49_081670_36_642	TGME49_281675	ROP45	15270	4851	4325	658	4236	6729	1841	1717	1295	1043	1571	1574
TGME49_081780_1_753	TGME49_281675	ROP45	5223	1635	736	71	953	1931	475	359	438	232	276	417
TGME49_081780_14_753	TGME49_281675	ROP45	17246	4676	4944	658	4088	8642	2533	2206	1815	1659	1634	1063
TGME49_081780_17_753	TGME49_281675	ROP45	16	0	0	0	0	0	0	0	0	0	0	0
TGME49_081790_105_1832	TGME49_281675	ROP45	18813	2035	2855	286	2432	2519	877	569	415	354	678	828
TGME49_081790_14_1832	TGME49_281675	ROP45	39041	12710	11257	708	9199	13808	3183	2756	2713	2714	3172	3720
TGME49_081790_30_1832	TGME49_281675	ROP45	19197	2569	1745	271	2239	3603	1350	970	1169	1294	1547	1486
TGME49_081790_42_1832	TGME49_281675	ROP45	15196	3562	2123	481	2544	4422	830	702	644	916	1618	922
TGME49_081790_76_1832	TGME49_281675	ROP45	14536	1914	2121	262	1799	2279	863	408	481	494	484	955
TGME49_082060_21_1644	TGME49_282055	PP2C-hn (protein phosphatase 2C-hn)	5577	1044	543	33	603	537	134	127	115	160	67	29
TGME49_082060_22_2740	TGME49_282055	PP2C-hn (protein phosphatase 2C-hn)	18588	10564	7137	1287	8567	12253	4157	3355	2626	3017	3824	4107
TGME49_082060_24_2740	TGME49_282055	PP2C-hn (protein phosphatase 2C-hn)	8737	1395	1721	503	2172	4011	978	753	826	796	1067	603
TGME49_082060_25_1644	TGME49_282055	PP2C-hn (protein phosphatase 2C-hn)	2353	89	252	0	109	74	0	80	9	12	118	0
TGME49_082060_28_2740	TGME49_282055	PP2C-hn (protein phosphatase 2C-hn)	3889	992	1095	39	924	852	260	272	179	439	110	406
TGME49_082170_15_2175	TGME49_282170	TGME49_282170	10027	32	86	17	28	39	14	13	31	4	2	0
TGME49_082170_22_2175	TGME49_282170	TGME49_282170	8417	172	45	0	41	1	0	0	0	0	0	0
TGME49_082170_30_1305	TGME49_282170	TGME49_282170	11364	43	60	1	105	140	73	80	4	0	54	30
TGME49_082170_42_1305	TGME49_282170	TGME49_282170	9538	22	55	0	50	0	33	4	0	0	1	0
TGME49_082170_45_1305	TGME49_282170	TGME49_282170	11628	336	142	0	165	0	4	0	0	90	1	0
TGME49_085290_10_930	TGME49_285290	TGME49_285290	23252	1834	1926	657	2863	6203	2879	2040	1676	1670	1830	1651
TGME49_085290_17_930	TGME49_285290	TGME49_285290	5049	431	201	51	345	435	429	189	218	43	328	117
TGME49_085290_27_930	TGME49_285290	TGME49_285290	25671	4163	3299	221	2895	3680	1269	885	998	678	1038	949
TGME49_085290_30_930	TGME49_285290	TGME49_285290	16739	1292	1447	205	1260	2075	339	450	218	395	574	793
TGME49_085290_48_930	TGME49_285290	TGME49_285290	97075	2308	2337	299	2431	4813	1513	1607	1191	1389	1713	1522
TGME49_086450_14_872	TGME49_286450	GRA5	13816	9941	4504	505	5864	6845	1694	2119	1554	615	774	828
TGME49_086450_20_872	TGME49_286450	GRA5	4905	348	1559	44	519	1367	323	440	336	175	342	179
TGME49_086450_26_872	TGME49_286450	GRA5	10514	2740	1257	25	1294	1192	403	437	241	20	257	190
TGME49_086450_27_872	TGME49_286450	GRA5	4151	334	157	0	256	151	38	102	22	47	0	0
TGME49_086450_34_872	TGME49_286450	GRA5	45021	7839	7312	1579	8195	16725	6301	4461	4444	1795	1448	2243
TGME49_088000_2_1910	TGME49_288000	TGME49_288000	16294	4195	2219	219	2636	2265	833	549	331	518	482	721
TGME49_088000_23_1528	TGME49_288000	TGME49_288000	10373	1793	738	71	753	752	142	139	168	124	353	190
TGME49_088000_29_1528	TGME49_288000	TGME49_288000	5696	365	1126	158	821	780	483	379	400	308	1046	1024
TGME49_088000_32_1528	TGME49_288000	TGME49_288000	1106	188	87	0	131	0	0	19	0	0	0	0
TGME49_088000_8_1910	TGME49_288000	TGME49_288000	15367	5172	3020	383	3494	4421	1641	1351	1223	1642	1721	3555
TGME49_088650_13_1395	TGME49_288650	GRA12	1896	90	272	0	135	477	148	59	101	87	181	159
TGME49_088650_13_1860	TGME49_288650	GRA12	13674	7209	5049	1277	7384	13518	3945	3791	3524	1619	3173	4021
TGME49_088650_18_1395	TGME49_288650	GRA12	30086	6242	6992	1056	5778	12061	4238	3113	2726	1896	2266	3461
TGME49_088650_31_1860	TGME49_288650	GRA12	13401	2287	2283	462	2510	6347	1825	2157	1707	1426	1884	2046
TGME49_088650_6_1395	TGME49_288650	GRA12	39603	4453	6212	1104	6159	12149	3618	2824	2460	1948	2672	1991
TGME49_088840_22_1344	TGME49_288840	GRA18	54055	27004	23156	3608	25183	35935	13999	12125	9874	9451	12112	14703
TGME49_088840_33_1344	TGME49_288840	GRA18	23199	4511	3473	1204	5715	10542	4130	2942	2763	2411	2873	2358
TGME49_088840_5_1344	TGME49_288840	GRA18	24908	6914	4893	844	5037	8327	2719	2322	2108	2791	2613	2829
TGME49_088840_72_672	TGME49_288840	GRA18	36330	6533	5795	1608	7453	13672	5024	3943	3258	3463	4280	4309
TGME49_088840_9_1344	TGME49_288840	GRA18	49113	4755	4986	429	4017	6618	1367	1294	1080	844	1896	2150
TGME49_089380_0_896	TGME49_289380	GRA39	13757	162	84	12	200	71	5	6	0	0	0	0
TGME49_089380_14_896	TGME49_289380	GRA39	12067	295	9	26	163	576	116	183	108	152	230	381
TGME49_089380_15_2688	TGME49_289380	GRA39	6235	1940	1716	357	1746	2833	1087	672	709	878	654	634
TGME49_089380_29_896	TGME49_289380	GRA39	59851	4806	5576	639	4932	5440	1071	931	617	837	822	640
TGME49_089380_80_1792	TGME49_289380	GRA39	29245	1448	1140	40	912	471	126	80	60	218	94	55
TGME49_089540_43_2577	TGME49_289540	SFP1	0	0	0	0	0	0	0	0	0	0	0	0
TGME49_089540_48_1718	TGME49_289540	SFP1	17884	5682	2722	1029	4852	8892	3105	2407	2393	1592	2729	3738
TGME49_089540_49_2577	TGME49_289540	SFP1	87554	13758	11470	1547	11392	18463	4386	4255	3808	3288	4347	4124
TGME49_089540_5_2577	TGME49_289540	SFP1	16595	5118	4446	362	4154	5889	1572	1650	1394	703	932	1068
TGME49_089540_93_1718	TGME49_289540	SFP1	25159	3324	2520	317	2269	2557	291	349	513	261	608	656
TGME49_090700_16_1905	TGME49_290700	GRA25	104684	16269	12612	2050	13698	14149	3868	2587	2182	1320	1345	1598
TGME49_090700_2_1905	TGME49_290700	GRA25	23375	5027	3572	488	4504	2997	739	526	651	92	25	147
TGME49_090700_32_1270	TGME49_290700	GRA25	46418	7153	6358	936	7170	5988	1770	1754	1526	65	398	108
TGME49_090700_44_1270	TGME49_290700	GRA25	75325	32759	25848	4914	31704	34736	9178	8314	7382	637	844	569
TGME49_090700_56_1270	TGME49_290700	GRA25	28152	6834	6018	1003	6802	6632	1389	1126	1550	184	360	221
TGME49_091630_16_867	TGME49_291630	TGME49_291630	1849	183	131	15	116	117	8	7	25	13	1	1
TGME49_091630_20_867	TGME49_291630	TGME49_291630	10167	1102	518	121	920	1172	159	98	169	156	203	74
TGME49_091630_43_578	TGME49_291630	TGME49_291630	7248	1687	835	27	896	1095	323	127	232	49	153	104
TGME49_091630_5_867	TGME49_291630	TGME49_291630	19	0	0	0	0	0	0	0	0	0	0	0
TGME49_091630_9_867	TGME49_291630	TGME49_291630	10816	2103	1876	331	2417	4816	1548	1493	1371	1475	1896	1806
TGME49_091960_12_1010	TGME49_291960	ROP40	17186	6653	8463	852	7367	14809	5865	5127	4744	3375	4727	6336
TGME49_091960_23_1515	TGME49_291960	ROP40	13479	925	381	197	956	1590	312	172	202	143	221	362
TGME49_091960_3_1515	TGME49_291960	ROP40	11021	1278	858	385	1154	2262	343	468	280	185	374	546
TGME49_091960_32_1010	TGME49_291960	ROP40	16096	3280	2925	544	3103	6408	2355	2031	1545	1264	968	2291
TGME49_091960_9_1515	TGME49_291960	ROP40	21559	4997	7896	1253	7759	11180	4498	2961	2428	2822	3943	3366
TGME49_094200_1_3924	TGME49_294200	TGME49_294200	0	0	0	0	0	0	0	0	0	0	0	0
TGME49_094200_16_2943	TGME49_294200	TGME49_294200	0	0	0	0	0	0	0	0	0	0	0	0
TGME49_094200_22_3597	TGME49_294200	TGME49_294200	0	0	0	0	0	0	0	0	0	0	0	0
TGME49_094200_5_3270	TGME49_294200	TGME49_294200	0	0	0	0	0	0	0	0	0	0	0	0
TGME49_094200_6_4905	TGME49_294200	TGME49_294200	0	0	0	0	0	0	0	0	0	0	0	0
TGME49_094560_1_1269	TGME49_294560	ROP37	0	0	0	0	0	0	0	0	0	0	0	0
TGME49_094560_22_846	TGME49_294560	ROP37	0	0	0	0	0	0	0	0	0	0	0	0
TGME49_094560_28_846	TGME49_294560	ROP37	0	0	0	0	0	0	0	0	0	0	0	0
TGME49_094560_41_1269	TGME49_294560	ROP37	0	0	0	0	0	0	0	0	0	0	0	0
TGME49_094560_9_1269	TGME49_294560	ROP37	0	0	0	0	0	0	0	0	0	0	0	0
TGME49_094630_22_1276	TGME49_294630	TGME49_294630	13547	1443	1664	90	1260	965	407	231	164	333	308	200
TGME49_094630_25_957	TGME49_294630	TGME49_294630	285	0	95	1	12	0	4	0	0	0	0	0
TGME49_094630_4_1276	TGME49_294630	TGME49_294630	6411	685	958	10	614	691	151	125	109	143	180	394
TGME49_094630_4_957	TGME49_294630	TGME49_294630	3858	456	697	194	615	2094	698	523	741	342	663	684
TGME49_094630_8_638	TGME49_294630	TGME49_294630	3755	389	2	12	201	120	25	20	52	2	68	107
TGME49_094790_1_1473	TGME49_294790	MIC19	0	0	0	0	0	0	0	0	0	0	0	0
TGME49_094790_19_1473	TGME49_294790	MIC19	0	0	0	0	0	0	0	0	0	0	0	0
TGME49_094790_20_1473	TGME49_294790	MIC19	0	0	0	0	0	0	0	0	0	0	0	0
TGME49_094790_29_1473	TGME49_294790	MIC19	0	0	0	0	0	0	0	0	0	0	0	0
TGME49_094790_39_982	TGME49_294790	MIC19	0	0	0	0	0	0	0	0	0	0	0	0
TGME49_094970_62_853	TGME49_294970	TGME49_294970	12560	4327	5405	427	4772	6699	2482	2240	1961	2157	1900	2001
TGME49_094970_78_853	TGME49_294970	TGME49_294970	46800	13268	12748	2343	14208	21608	7646	6706	6179	4976	6075	7504
TGME49_094970_86_853	TGME49_294970	TGME49_294970	448	158	322	1	238	353	1	7	15	53	0	0
TGME49_094970_90_0	TGME49_294970	TGME49_294970	40	0	0	0	0	0	0	0	0	0	0	0
TGME49_094970_94_0	TGME49_294970	TGME49_294970	10824	9268	8856	1498	10304	16933	5769	5483	4727	3902	4368	6611
TGME49_094980_21_406	TGME49_294980	TGME49_294980	0	0	0	0	0	0	0	0	0	0	0	0
TGME49_094980_24_406	TGME49_294980	TGME49_294980	0	0	0	0	0	0	0	0	0	0	0	0
TGME49_094980_25_406	TGME49_294980	TGME49_294980	0	0	0	0	0	0	0	0	0	0	0	0
TGME49_094980_26_406	TGME49_294980	TGME49_294980	0	0	0	0	0	0	0	0	0	0	0	0
TGME49_094980_3_812	TGME49_294980	TGME49_294980	0	0	0	0	0	0	0	0	0	0	0	0
TGME49_095110_11_7668	TGME49_295110	ROP7	0	0	0	0	0	0	0	0	0	0	0	0
TGME49_095110_16_7384	TGME49_295110	ROP7	0	0	0	0	0	0	0	0	0	0	0	0
TGME49_095110_19_4544	TGME49_295110	ROP7	0	0	0	0	0	0	0	0	0	0	0	0
TGME49_095110_25_4260	TGME49_295110	ROP7	0	0	0	0	0	0	0	0	0	0	0	0
TGME49_095110_27_7384	TGME49_295110	ROP7	0	0	0	0	0	0	0	0	0	0	0	0
TGME49_097070_11_2712	TGME49_297070	TGME49_297070	1	0	0	0	0	0	0	0	0	0	0	0
TGME49_097070_22_2034	TGME49_297070	TGME49_297070	0	0	0	0	0	0	0	0	0	0	0	0
TGME49_097070_30_2712	TGME49_297070	TGME49_297070	0	0	0	0	0	0	0	0	0	0	0	0
TGME49_097070_35_2034	TGME49_297070	TGME49_297070	0	0	0	0	0	0	0	0	0	0	0	0
TGME49_097070_55_2034	TGME49_297070	TGME49_297070	16	0	0	0	0	0	0	0	0	0	0	0
TGME49_097880_23_1392	TGME49_297880	GRA23	14361	3407	3233	544	3231	6333	3120	2965	2320	766	903	850
TGME49_097880_24_1856	TGME49_297880	GRA23	5969	1073	1723	18	1277	1028	699	463	582	332	96	779
TGME49_097880_32_1856	TGME49_297880	GRA23	16707	1160	1114	341	1614	2900	2996	2406	2007	1121	997	1174
TGME49_097880_35_1856	TGME49_297880	GRA23	6431	544	1185	165	980	2570	606	528	575	155	237	74
TGME49_097880_38_1856	TGME49_297880	GRA23	13084	3113	5263	813	4363	10144	4638	3842	3733	802	670	587
TGME49_097900_11_813	TGME49_297900	TGME49_297900	12230	2082	3473	641	2617	5157	1317	1157	1086	1324	1509	1561
TGME49_097900_21_1626	TGME49_297900	TGME49_297900	12250	4071	1636	68	2135	1452	360	264	359	154	359	489
TGME49_097900_21_813	TGME49_297900	TGME49_297900	5358	270	940	218	1123	1802	457	395	387	474	281	377
TGME49_097900_52_813	TGME49_297900	TGME49_297900	5317	760	431	113	612	1176	345	195	306	266	122	125
TGME49_097900_83_0	TGME49_297900	TGME49_297900	6273	2173	1018	549	2296	4327	1550	1583	1467	1936	2276	2972
TGME49_097960_10_9548	TGME49_297960	RON6	9296	605	1068	60	685	668	169	135	113	95	87	373
TGME49_097960_21_7843	TGME49_297960	RON6	57570	12668	12652	2843	13364	25341	7049	5963	5959	4988	6916	7931
TGME49_097960_24_7161	TGME49_297960	RON6	65090	17196	15061	1710	14660	20993	6688	6275	6163	5472	6728	6611
TGME49_097960_3_7843	TGME49_297960	RON6	17380	1842	3649	313	1922	3232	1014	871	1056	489	1170	427
TGME49_097960_8_7161	TGME49_297960	RON6	30521	1552	727	267	1211	1830	443	268	431	559	197	475
TGME49_099060_10_1139	TGME49_299060	NHE2	64	0	0	0	0	0	0	0	0	0	0	0
TGME49_099060_14_1139	TGME49_299060	NHE2	0	0	0	0	0	0	0	0	0	0	0	0
TGME49_099060_64_0	TGME49_299060	NHE2	9	0	0	0	0	0	0	0	0	0	0	0
TGME49_099060_67_1139	TGME49_299060	NHE2	0	0	0	0	0	0	0	0	0	0	0	0
TGME49_099060_74_1139	TGME49_299060	NHE2	16	0	0	0	0	0	0	0	0	0	0	0
TGME49_099780_29_2598	TGME49_299780	TGME49_299780	22	0	0	0	0	0	0	0	0	0	0	0
TGME49_099780_40_3464	TGME49_299780	TGME49_299780	64878	4118	3333	284	3545	3911	868	819	895	326	359	379
TGME49_099780_42_2598	TGME49_299780	TGME49_299780	29505	2033	2143	56	1549	1212	60	22	39	59	0	186
TGME49_099780_47_2598	TGME49_299780	TGME49_299780	24047	1884	1265	89	1653	1490	191	141	221	151	189	127
TGME49_099780_52_2598	TGME49_299780	TGME49_299780	3141	120	21	51	203	72	14	0	2	0	0	0
TGME49_100100_14_9936	TGME49_300100	RON2	31448	502	742	186	772	744	232	254	310	398	455	374
TGME49_100100_22_10764	TGME49_300100	RON2	3116	228	115	28	156	281	30	26	29	25	0	0
TGME49_100100_27_11178	TGME49_300100	RON2	18667	34	12	38	22	61	35	31	19	0	0	7
TGME49_100100_27_11592	TGME49_300100	RON2	0	0	0	0	0	0	0	0	0	0	0	0
TGME49_100100_47_11178	TGME49_300100	RON2	13664	714	156	83	391	308	52	25	43	14	194	0
TGME49_100220_106_5305	TGME49_300220	TGME49_300220	18422	464	452	2	237	378	35	41	10	0	11	100
TGME49_100220_111_5305	TGME49_300220	TGME49_300220	24289	930	1300	213	1108	785	238	94	95	258	29	0
TGME49_100220_112_5305	TGME49_300220	TGME49_300220	15675	2319	1643	286	1830	2251	552	696	493	318	313	1094
TGME49_100220_45_6366	TGME49_300220	TGME49_300220	12696	845	496	143	535	603	32	18	39	1	24	0
TGME49_100220_55_6366	TGME49_300220	TGME49_300220	17856	4484	5754	1110	5122	8505	2240	1796	1277	988	1308	2089
TGME49_104720_3_726	TGME49_304720	hypothetical protein	6612	591	1929	210	1245	2342	756	465	738	451	341	316
TGME49_104720_31_726	TGME49_304720	hypothetical protein	9104	1734	2074	155	1685	1926	773	406	456	597	387	360
TGME49_104720_44_726	TGME49_304720	hypothetical protein	10213	205	572	27	525	462	42	114	99	105	57	223
TGME49_104720_73_0	TGME49_304720	hypothetical protein	6155	1179	873	174	750	1267	221	246	245	138	31	164
TGME49_104720_8_1452	TGME49_304720	hypothetical protein	2045	1191	622	54	971	883	258	158	111	6	94	252
TGME49_104740_14_4482	TGME49_304740	ROP35/WNG1	50652	10437	8165	1837	9310	15402	3137	3310	2687	1764	3059	2776
TGME49_104740_43_3735	TGME49_304740	ROP35/WNG1	12452	3293	2286	581	3402	5248	1934	1634	1383	1181	1042	950
TGME49_104740_76_3735	TGME49_304740	ROP35/WNG1	14184	2278	2490	978	4027	8868	2226	2126	1844	1431	1856	2438
TGME49_104950_18_2400	TGME49_304955	PPM11C/serine/threonine specific protein phosphatase	0	0	0	0	0	0	0	0	0	0	0	0
TGME49_104950_20_3200	TGME49_304955	PPM11C/serine/threonine specific protein phosphatase	8548	3214	2306	126	2482	3209	1247	870	1004	425	1696	1670
TGME49_104950_25_3200	TGME49_304955	PPM11C/serine/threonine specific protein phosphatase	2828	198	199	82	525	2736	929	939	754	537	676	660
TGME49_104950_37_3200	TGME49_304955	PPM11C/serine/threonine specific protein phosphatase	23331	12354	13979	1185	11857	21602	6874	6518	5405	3914	5493	6338
TGME49_104950_5_3200	TGME49_304955	PPM11C/serine/threonine specific protein phosphatase	9290	583	377	24	390	537	98	85	65	6	24	83
TGME49_104960_1_10276	TGME49_304955	PPM11C/serine/threonine specific protein phosphatase	36235	4417	3254	480	4118	6075	1357	1085	910	1402	1377	1394
TGME49_104960_16_10276	TGME49_304955	PPM11C/serine/threonine specific protein phosphatase	27503	5768	7614	1949	7871	16051	6220	4641	3874	3490	6205	6135
TGME49_104960_27_7707	TGME49_304955	PPM11C/serine/threonine specific protein phosphatase	7823	1458	590	157	883	1466	500	220	410	456	118	567
TGME49_104960_52_6973	TGME49_304955	PPM11C/serine/threonine specific protein phosphatase	25016	2196	1840	220	1518	3132	1265	1126	985	1085	673	796
TGME49_104960_52_8441	TGME49_304955	PPM11C/serine/threonine specific protein phosphatase	16747	1078	1660	279	1388	1985	695	541	266	668	329	321
TGME49_105250_2_2274	TGME49_305250	TGME49_305250	10817	2868	2570	439	2986	6363	2140	1581	1470	1054	1560	1786
TGME49_105250_3_1516	TGME49_305250	TGME49_305250	6178	241	596	587	1641	5124	1982	1635	1686	751	1604	1870
TGME49_105250_64_758	TGME49_305250	TGME49_305250	2068	603	103	243	656	2037	332	209	257	397	372	578
TGME49_105250_70_758	TGME49_305250	TGME49_305250	2620	856	315	24	330	287	102	56	64	46	7	13
TGME49_105250_8_2274	TGME49_305250	TGME49_305250	7120	128	259	87	186	252	97	25	88	1	124	12
TGME49_105270_11_1676	TGME49_305270	TGME49_305270	15236	903	790	422	1533	3473	1425	1238	1196	571	1001	1143
TGME49_105270_11_838	TGME49_305270	TGME49_305270	0	0	0	0	0	0	0	0	0	0	0	0
TGME49_105270_112_0	TGME49_305270	TGME49_305270	54971	4222	4888	684	4700	7507	2376	1344	1435	1633	1685	1321
TGME49_105270_16_1676	TGME49_305270	TGME49_305270	20573	2235	2594	482	2673	4058	1083	912	833	836	1174	1580
TGME49_105270_80_0	TGME49_305270	TGME49_305270	33255	6543	4005	739	5367	5893	2206	1604	1649	2043	1836	1496
TGME49_105590_12_744	TGME49_305590	ABC transporter transmembrane region domain-containing protein	2035	63	18	19	75	548	39	87	23	35	7	37
TGME49_105590_14_744	TGME49_305590	ABC transporter transmembrane region domain-containing protein	9617	289	614	14	432	444	133	115	136	73	202	52
TGME49_105590_35_372	TGME49_305590	ABC transporter transmembrane region domain-containing protein	6607	903	1287	297	1002	2567	365	121	389	336	388	230
TGME49_105590_45_372	TGME49_305590	ABC transporter transmembrane region domain-containing protein	4393	143	111	9	97	232	3	7	26	0	4	0
TGME49_105590_6_744	TGME49_305590	ABC transporter transmembrane region domain-containing protein	7860	493	671	34	436	1228	297	175	343	178	46	279
TGME49_106060_30_10479	TGME49_306060	RON8	57817	4645	2954	426	3858	4567	346	467	170	395	220	419
TGME49_106060_31_12974	TGME49_306060	RON8	160683	3115	2663	545	2951	2994	586	480	349	329	624	280
TGME49_106060_34_14471	TGME49_306060	RON8	22441	201	209	10	54	354	42	17	36	0	57	0
TGME49_106060_48_9481	TGME49_306060	RON8	8886	240	316	433	1053	2166	391	429	375	290	516	182
TGME49_106060_55_12475	TGME49_306060	RON8	60850	2510	1967	293	2090	1718	259	214	267	446	444	614
TGME49_106560_118_0	TGME49_306560	NUP67 (proposed name)	28607	1022	1044	508	1669	2446	777	930	412	385	1110	254
TGME49_106560_126_0	TGME49_306560	NUP67 (proposed name)	16972	2043	2968	142	1593	1950	507	412	274	97	317	410
TGME49_106560_77_0	TGME49_306560	NUP67 (proposed name)	13505	33	39	0	7	0	0	0	0	0	0	0
TGME49_106560_81_910	TGME49_306560	NUP67 (proposed name)	63298	233	209	21	184	141	18	2	6	3	5	0
TGME49_106560_92_0	TGME49_306560	NUP67 (proposed name)	3157	199	87	10	163	148	94	22	11	0	136	59
TGME49_106890_21_736	TGME49_306890	TGME49_306890	8871	1790	1972	528	2390	3724	1597	1111	901	1367	1582	1164
TGME49_106890_64_1472	TGME49_306890	TGME49_306890	5766	774	1748	374	1535	3647	976	812	684	544	301	1226
TGME49_106890_73_736	TGME49_306890	TGME49_306890	3868	847	1291	117	1043	1205	361	396	383	122	355	531
TGME49_106890_74_1472	TGME49_306890	TGME49_306890	15706	2396	1803	217	2107	2607	563	448	350	414	164	458
TGME49_106890_91_736	TGME49_306890	TGME49_306890	1148	56	100	167	746	1463	344	251	209	202	443	550
TGME49_108950_0_1554	TGME49_308950	TGME49_308950	16214	4596	2989	472	3798	4236	1806	1562	1290	1543	1488	1113
TGME49_108950_28_518	TGME49_308950	TGME49_308950	12823	3752	4856	1244	5499	8578	3085	2917	2436	2603	2078	3557
TGME49_108950_3_1036	TGME49_308950	TGME49_308950	19501	7468	7879	2077	8254	16461	7356	5651	5581	7254	7822	9490
TGME49_108950_30_1036	TGME49_308950	TGME49_308950	9376	763	2121	236	1387	2577	578	472	428	573	784	890
TGME49_108950_42_518	TGME49_308950	TGME49_308950	105805	23038	23670	4500	24134	43559	14210	12152	11754	10146	11874	15143
TGME49_108970_2_2644	TGME49_308970	TGME49_308970	29825	7157	6130	1864	7713	13842	5291	4600	3845	3566	5666	5569
TGME49_108970_29_1983	TGME49_308970	TGME49_308970	12108	2762	2554	381	2525	3277	1164	703	600	659	302	901
TGME49_108970_41_1983	TGME49_308970	TGME49_308970	17975	4817	4458	316	4331	5075	974	1166	1012	814	1135	1584
TGME49_108970_49_1983	TGME49_308970	TGME49_308970	70786	18179	17706	2714	17270	27953	8698	6849	6645	7362	7685	8085
TGME49_108970_59_1983	TGME49_308970	TGME49_308970	12017	2412	2327	904	3899	8330	2028	1819	2004	1475	1460	2340
TGME49_109560_15_2391	TGME49_309560	nmda receptor glutamate-binding chain	21087	2722	2880	487	2879	3354	989	838	1046	738	1154	694
TGME49_109560_20_2391	TGME49_309560	nmda receptor glutamate-binding chain	6881	428	1581	267	1429	2378	1193	849	689	535	798	1399
TGME49_109560_38_1594	TGME49_309560	nmda receptor glutamate-binding chain	8660	5284	3178	1200	4647	10395	4249	3672	3389	3329	3738	3350
TGME49_109560_42_1594	TGME49_309560	nmda receptor glutamate-binding chain	8115	445	711	100	585	967	332	216	138	59	116	204
TGME49_109590_17_1935	TGME49_309590	ROP1	8011	1576	2165	128	1667	1465	213	284	254	76	206	72
TGME49_109590_41_1935	TGME49_309590	ROP1	34281	4765	4258	668	4716	7034	1242	1027	916	852	657	557
TGME49_109590_51_1935	TGME49_309590	ROP1	74438	10918	7155	2613	12467	20657	4708	3736	3764	2439	2613	2575
TGME49_109590_58_1935	TGME49_309590	ROP1	71869	8259	3996	1475	6594	10123	2311	1500	1787	1051	1129	1409
TGME49_109590_85_1935	TGME49_309590	ROP1	55717	17536	16499	2403	16844	23705	5564	4696	4792	3072	3921	3971
TGME49_109600_17_1485	TGME49_309600	TGME49_309600	14594	1214	1608	443	1631	2458	535	352	505	100	27	151
TGME49_109600_24_1188	TGME49_309600	TGME49_309600	11650	587	1834	130	1308	1432	252	217	81	76	182	117
TGME49_109600_26_891	TGME49_309600	TGME49_309600	3292	583	365	3	402	314	109	34	30	4	21	0
TGME49_109600_6_1485	TGME49_309600	TGME49_309600	9869	229	775	80	380	623	74	44	59	0	174	51
TGME49_109600_7_1188	TGME49_309600	TGME49_309600	32049	4049	4622	714	4449	5399	1020	913	1015	503	469	768
TGME49_109760_0_1796	TGME49_309760	TGME49_309760	29605	7273	5202	1450	6208	8991	4304	3346	2904	4947	7519	7780
TGME49_109760_15_1796	TGME49_309760	TGME49_309760	24899	9659	4977	765	6251	5861	2624	2171	2046	3843	4655	5665
TGME49_109760_16_1796	TGME49_309760	TGME49_309760	22495	2960	3343	438	3039	2906	471	546	590	631	713	1645
TGME49_109760_32_1347	TGME49_309760	TGME49_309760	35164	6518	3716	521	4732	4556	1349	1332	1339	2411	3050	4144
TGME49_109760_38_1347	TGME49_309760	TGME49_309760	141408	25738	23003	3541	24816	27630	12031	9357	8864	15464	18942	22094
TGME49_110010_29_1894	TGME49_310010	RON1	36517	2825	3416	561	3535	3702	767	637	643	272	501	636
TGME49_110010_37_1894	TGME49_310010	RON1	37716	4642	4934	1488	5610	11170	2172	2380	2072	1781	1586	2304
TGME49_110010_72_947	TGME49_310010	RON1	14002	1543	1040	405	2188	2201	708	399	578	683	324	142
TGME49_110010_93_0	TGME49_310010	RON1	12594	440	307	59	331	221	37	19	39	0	16	10
TGME49_110010_99_0	TGME49_310010	RON1	312	15	97	0	65	96	13	12	11	57	0	18
TGME49_110740_13_1084	TGME49_310740	TGME49_310740	12289	1383	798	18	919	306	221	128	145	0	129	239
TGME49_110740_28_542	TGME49_310740	TGME49_310740	9420	1213	2235	19	1293	1509	591	439	388	79	442	718
TGME49_110740_37_542	TGME49_310740	TGME49_310740	11376	1783	1834	411	1829	3905	1016	610	764	650	765	934
TGME49_110740_40_542	TGME49_310740	TGME49_310740	15153	4177	3158	584	3471	4720	1053	1049	1216	444	991	1447
TGME49_110740_41_542	TGME49_310740	TGME49_310740	19467	1507	1182	51	1296	992	418	388	311	368	200	456
TGME49_110780_13_1732	TGME49_310780	GRA4	20791	4548	10326	468	6463	8301	2125	2287	1778	1090	1831	1782
TGME49_110780_18_1732	TGME49_310780	GRA4	32887	8484	5667	1411	7194	12931	4298	4029	3716	2199	2815	2729
TGME49_110780_24_1732	TGME49_310780	GRA4	16217	3202	3096	228	2739	3596	1124	1000	903	807	701	674
TGME49_110780_29_1732	TGME49_310780	GRA4	26875	13027	9153	1984	11146	18883	6110	5137	4794	2245	3850	3786
TGME49_110780_3_2165	TGME49_310780	GRA4	48895	11020	10237	2419	10948	19463	7882	6602	6409	2967	4370	3910
TGME49_110790_19_1214	TGME49_310790	Hypothetical	36341	5607	5018	804	4807	9633	1765	1886	1597	2152	2729	2912
TGME49_110790_24_1214	TGME49_310790	Hypothetical	1665	192	864	164	568	1719	511	439	319	536	482	569
TGME49_110790_27_1214	TGME49_310790	Hypothetical	6525	556	1340	188	1096	1094	224	274	302	479	252	519
TGME49_110790_30_1214	TGME49_310790	Hypothetical	14985	1991	2656	413	2673	4540	1039	1025	687	607	666	870
TGME49_110790_33_1214	TGME49_310790	Hypothetical	5734	1309	486	163	1092	1605	437	349	156	304	251	479
TGME49_111470_14_5460	TGME49_311470	RON5	86763	691	653	100	731	617	190	124	200	150	3	64
TGME49_111470_19_7371	TGME49_311470	RON5	43689	653	893	222	603	1218	559	254	171	253	290	256
TGME49_111470_21_7371	TGME49_311470	RON5	51156	773	458	242	956	1769	568	559	408	598	1152	1942
TGME49_111470_30_6006	TGME49_311470	RON5	26085	1223	1576	420	1568	1872	343	434	200	380	88	375
TGME49_111470_7_7644	TGME49_311470	RON5	12662	15	58	0	42	0	0	0	0	0	0	0
TGME49_112270_12_1101	TGME49_312270	ROP13	60437	14719	12588	1546	13447	20207	6347	5389	4644	3546	5956	6479
TGME49_112270_13_1468	TGME49_312270	ROP13	42244	6328	7652	789	6162	8668	2866	2397	2461	1624	3056	2472
TGME49_112270_24_1101	TGME49_312270	ROP13	27006	6479	5232	911	5498	8950	2379	2252	2106	1878	1729	2359
TGME49_112270_31_1101	TGME49_312270	ROP13	15389	4244	2824	845	4039	7085	2587	2421	2330	2411	2496	2344
TGME49_112270_8_1468	TGME49_312270	ROP13	35097	8475	6371	1064	6614	10008	4202	3859	3007	2590	3701	4388
TGME49_112420_21_3552	TGME49_312420	GRA38	17203	1809	1103	82	1107	344	13	29	7	1	0	0
TGME49_112420_27_4440	TGME49_312420	GRA38	24736	6278	4052	1024	5502	7743	2119	1631	1716	1369	1915	2043
TGME49_112420_30_3552	TGME49_312420	GRA38	73505	16050	14731	2277	15231	19229	5761	4484	3594	4622	4753	4832
TGME49_112420_50_4440	TGME49_312420	GRA38	5744	274	84	23	105	27	0	82	29	47	140	0
TGME49_113330_12_6696	TGME49_313330	ROP27	11834	985	958	34	740	723	147	74	165	38	290	55
TGME49_113330_19_6696	TGME49_313330	ROP27	26694	1985	2373	424	2819	4673	1590	1451	919	742	674	1462
TGME49_113330_26_5580	TGME49_313330	ROP27	203841	49920	50030	10529	56231	93681	30400	23967	23373	23040	21825	29453
TGME49_113330_29_6696	TGME49_313330	ROP27	19221	1388	1800	228	1626	1932	488	430	291	268	379	385
TGME49_113330_51_6696	TGME49_313330	ROP27	36096	3721	3465	338	3639	4215	971	1140	881	977	849	1011
TGME49_113440_28_2396	TGME49_313440	TGME49_313440	14550	1943	957	109	1529	1098	192	320	176	593	209	532
TGME49_113440_35_2396	TGME49_313440	TGME49_313440	12247	2587	1716	196	2017	1717	315	541	429	572	577	215
TGME49_113440_41_2396	TGME49_313440	TGME49_313440	5110	572	657	10	462	521	202	157	172	18	79	92
TGME49_113440_53_2396	TGME49_313440	TGME49_313440	13717	2779	3648	279	2543	3695	784	868	653	785	980	1082
TGME49_113440_61_2396	TGME49_313440	TGME49_313440	21941	1956	1996	580	2696	6166	2291	1685	1561	1436	1979	2414
TGME49_114250_14_648	TGME49_314250	BRP1 (Bradyzoite specific Rhoptry Protein 1)	41142	14316	11269	3331	14858	26428	11018	8318	7813	6638	9779	9647
TGME49_114250_17_648	TGME49_314250	BRP1 (Bradyzoite specific Rhoptry Protein 1)	9688	1705	1145	15	1208	1634	391	263	313	447	256	435
TGME49_114250_21_648	TGME49_314250	BRP1 (Bradyzoite specific Rhoptry Protein 1)	5247	479	228	17	230	642	42	11	164	66	8	425
TGME49_114250_26_648	TGME49_314250	BRP1 (Bradyzoite specific Rhoptry Protein 1)	6772	735	702	18	723	510	198	64	124	102	56	348
TGME49_114250_30_648	TGME49_314250	BRP1 (Bradyzoite specific Rhoptry Protein 1)	7918	583	660	138	972	1787	452	453	407	272	122	312
TGME49_114260_20_1581	TGME49_314260	TGME49_314260	111	0	0	0	0	0	0	0	0	0	0	0
TGME49_114260_25_1581	TGME49_314260	TGME49_314260	11177	1684	1959	555	2549	5019	1477	1541	1196	1455	2399	2096
TGME49_114260_27_1581	TGME49_314260	TGME49_314260	9006	527	300	128	547	1206	146	121	214	45	29	206
TGME49_114260_4_1581	TGME49_314260	TGME49_314260	26679	6338	7983	927	6997	11159	3982	3171	2679	3346	2984	3505
TGME49_114260_9_1581	TGME49_314260	TGME49_314260	48446	16946	14165	2562	15523	25409	7872	6221	6274	7327	9752	8367
TGME49_114500_16_8760	TGME49_314500	SUB2	23476	2413	2085	164	1554	1620	504	426	539	133	341	297
TGME49_114500_18_6935	TGME49_314500	SUB2	38124	3409	3567	622	4077	5182	1501	1538	1179	923	1676	1235
TGME49_114500_25_7300	TGME49_314500	SUB2	29556	3069	1299	481	2310	2864	1152	1000	986	882	595	746
TGME49_114500_25_8395	TGME49_314500	SUB2	27662	4548	6939	425	4842	3737	1255	1201	1140	629	725	1381
TGME49_114500_35_9490	TGME49_314500	SUB2	39573	4097	4306	426	4032	5576	2072	1745	1673	1280	1316	1404
TGME49_115160_16_7800	TGME49_315160	Rhoptry surface-associated protein	21536	6357	4920	893	5237	10158	2544	2485	1868	1796	3232	4576
TGME49_115160_4_5525	TGME49_315160	Rhoptry surface-associated protein	57031	4190	3118	725	4652	5069	865	856	599	503	747	1208
TGME49_115160_4_6500	TGME49_315160	Rhoptry surface-associated protein	10545	409	102	46	160	129	8	12	25	6	30	6
TGME49_115160_4_8775	TGME49_315160	Rhoptry surface-associated protein	13684	3895	2037	304	2784	3444	858	638	481	509	773	782
TGME49_115160_8_8775	TGME49_315160	Rhoptry surface-associated protein	8005	1505	1025	145	1015	1395	340	194	244	87	181	122
TGME49_115210_13_6509	TGME49_315210	TGME49_315210	9998	1430	1039	103	951	815	154	151	153	131	123	301
TGME49_115210_14_6226	TGME49_315210	TGME49_315210	9736	810	1276	167	887	1620	534	336	264	255	367	637
TGME49_115210_2_5094	TGME49_315210	TGME49_315210	6741	59	400	78	405	644	129	107	149	14	190	40
TGME49_115210_27_5943	TGME49_315210	TGME49_315210	6262	362	549	60	462	417	135	168	162	319	278	505
TGME49_115210_8_6226	TGME49_315210	TGME49_315210	17074	1650	1511	646	2098	2039	1186	1013	890	1102	1240	2191
TGME49_115220_1_2682	TGME49_315220	ROP14	23155	104	225	78	211	109	1	42	15	154	13	0
TGME49_115220_11_3278	TGME49_315220	ROP14	7791	110	574	32	374	396	103	197	227	35	25	95
TGME49_115220_2_2980	TGME49_315220	ROP14	23994	672	1218	402	1705	2961	910	665	715	881	933	888
TGME49_115220_21_4172	TGME49_315220	ROP14	10128	1214	1016	126	1006	1590	168	198	218	162	357	251
TGME49_115220_24_2682	TGME49_315220	ROP14	67912	1827	950	369	1556	1748	710	323	249	245	231	433
TGME49_115470_22_3230	TGME49_315470	TGME49_315470	33578	5150	4424	532	4037	5080	1718	1426	1141	1320	1390	1283
TGME49_115470_36_3230	TGME49_315470	TGME49_315470	15999	1250	657	94	968	1147	322	255	216	413	550	419
TGME49_115470_44_3230	TGME49_315470	TGME49_315470	22027	2675	2218	117	2164	1853	591	240	288	355	433	345
TGME49_115470_65_3230	TGME49_315470	TGME49_315470	35548	2406	2474	594	2584	4294	1343	1007	930	883	1366	1088
TGME49_115470_73_3230	TGME49_315470	TGME49_315470	16796	985	1887	232	1292	1526	1069	794	734	678	954	952
TGME49_115490_13_3035	TGME49_315490	ROP10	886	0	0	0	0	0	0	0	0	0	0	0
TGME49_115490_15_2428	TGME49_315490	ROP10	34206	4653	3740	1023	5211	10231	3469	3073	2564	3130	2555	2800
TGME49_115490_20_3035	TGME49_315490	ROP10	45546	7153	7499	2217	8807	15468	5270	5004	4279	4008	3541	4441
TGME49_115490_4_3035	TGME49_315490	ROP10	26703	3390	2065	160	1912	2162	593	374	312	214	462	495
TGME49_115490_45_2428	TGME49_315490	ROP10	1989	166	8	113	301	601	92	276	49	15	147	236
TGME49_115910_18_888	TGME49_315910	TGME49_315910	25979	3753	4701	388	3301	3513	1196	918	808	1229	1626	848
TGME49_115910_24_444	TGME49_315910	TGME49_315910	6631	997	2719	187	1740	2428	817	523	601	679	1116	675
TGME49_115910_26_888	TGME49_315910	TGME49_315910	5281	871	1740	10	973	892	451	407	441	618	519	706
TGME49_115910_45_444	TGME49_315910	TGME49_315910	27952	9608	6455	991	7498	12889	3925	4029	3450	2697	3562	4731
TGME49_115910_50_444	TGME49_315910	TGME49_315910	633	71	154	152	273	816	216	115	183	41	88	246
TGME49_116250_10_2324	TGME49_316250	GRA45	13152	2071	2158	366	2147	2557	529	455	380	263	184	271
TGME49_116250_15_2324	TGME49_316250	GRA45	6485	286	1449	207	796	1075	447	328	388	28	49	62
TGME49_116250_22_2324	TGME49_316250	GRA45	19520	1928	2153	602	2243	6342	1654	1623	1137	266	366	604
TGME49_116250_30_2324	TGME49_316250	GRA45	10045	1783	1020	232	1425	2906	863	818	809	203	586	567
TGME49_116250_40_2324	TGME49_316250	GRA45	31170	4945	3728	659	4468	6834	2022	1821	1732	870	513	783
TGME49_116280_12_1796	TGME49_316280	TGME49_316280	8707	976	1465	85	1101	1498	653	400	434	369	145	281
TGME49_116280_19_1796	TGME49_316280	TGME49_316280	0	0	0	0	0	0	0	0	0	0	0	0
TGME49_116280_22_1796	TGME49_316280	TGME49_316280	6370	1680	1431	305	1317	3073	698	766	623	326	464	773
TGME49_116280_29_1796	TGME49_316280	TGME49_316280	21994	2654	3623	1175	4080	9975	2841	2225	1882	2182	2472	2247
TGME49_116280_6_1796	TGME49_316280	TGME49_316280	238	0	661	2	290	176	19	28	37	0	3	47
TGME49_118520_19_1944	TGME49_318525	TGME49_318525	9737	1552	2245	215	1335	2264	695	544	617	598	587	674
TGME49_118520_43_2430	TGME49_318525	TGME49_318525	2839	940	1531	266	1509	2359	755	459	345	889	549	606
TGME49_118520_47_1458	TGME49_318525	TGME49_318525	11066	1497	2175	240	1577	2162	851	492	439	232	538	431
TGME49_118520_53_2430	TGME49_318525	TGME49_318525	10479	1739	751	489	1562	4065	1429	979	1026	531	1077	1055
TGME49_118520_65_1458	TGME49_318525	TGME49_318525	20257	3879	4076	665	4895	8867	2752	2144	1762	1628	1979	1926
TGME49_118530_11_6342	TGME49_318525	TGME49_318525	4112	183	964	208	991	3150	687	496	365	340	244	425
TGME49_118530_21_6342	TGME49_318525	TGME49_318525	11576	1897	1354	351	1247	1830	411	448	372	158	413	446
TGME49_118530_30_6342	TGME49_318525	TGME49_318525	25204	1470	2018	706	2614	5481	1284	806	1051	714	1582	1674
TGME49_118530_37_6342	TGME49_318525	TGME49_318525	1013	93	330	1	150	340	33	46	1	0	2	0
TGME49_118530_44_6342	TGME49_318525	TGME49_318525	26120	1383	2926	162	2214	2694	495	594	491	675	241	646
TGME49_119340_13_1400	TGME49_319340	CST5 (GRA49)	0	0	0	0	0	0	0	0	0	0	0	0
TGME49_119340_15_2800	TGME49_319340	CST5 (GRA49)	25291	180	37	0	100	27	14	22	0	0	0	0
TGME49_119340_21_1680	TGME49_319340	CST5 (GRA49)	18551	330	85	1	196	3	0	18	3	7	0	0
TGME49_119340_30_1400	TGME49_319340	CST5 (GRA49)	64925	251	823	72	657	590	248	302	293	108	141	27
TGME49_119340_6_2800	TGME49_319340	CST5 (GRA49)	25424	388	383	35	330	72	9	1	22	0	30	0
TGME49_120630_1_1088	TGME49_320630	TGME49_320630	5923	1087	276	163	982	985	254	101	130	69	1	374
TGME49_120630_18_1088	TGME49_320630	TGME49_320630	4687	501	240	116	543	1099	240	106	119	174	106	180
TGME49_120630_32_1088	TGME49_320630	TGME49_320630	19957	1796	3261	459	3071	5470	1415	1582	1411	1074	1081	1654
TGME49_120630_68_2176	TGME49_320630	TGME49_320630	11475	1776	1412	534	2693	4732	1512	1120	1065	770	1335	2218
TGME49_120630_89_2176	TGME49_320630	TGME49_320630	27295	4238	3824	1314	6507	13380	5318	3482	3545	5207	5368	6030
TGME49_121650_13_5642	TGME49_321650	TGME49_321650	119166	22085	21386	3099	21116	30840	7990	6456	5648	4657	6554	6052
TGME49_121650_20_1736	TGME49_321650	TGME49_321650	8774	365	293	3	410	74	6	0	31	0	51	0
TGME49_121650_32_4774	TGME49_321650	TGME49_321650	39336	990	592	123	975	628	43	13	20	3	35	0
TGME49_121650_35_5642	TGME49_321650	TGME49_321650	25670	342	284	1	346	237	46	63	79	7	0	82
TGME49_121650_9_5642	TGME49_321650	TGME49_321650	86933	8730	7570	921	7232	8444	1805	1505	1478	1785	1296	1722

## Sheet: RH- normalised and guide L2FCs
	guide	gene	identity	invitro.controls	INOCULUM.raw.reads	HFF_R2_minusIFNg_1.raw.reads.vitro	HFF_R2_minusIFNg_2.raw.reads.vitro	HFF_R2_minusIFNg_3.raw.reads.vitro	INOCULUM.normalised.reads	HFF_R2_minusIFNg_1.normalised.reads.vitro	HFF_R2_minusIFNg_2.normalised.reads.vitro	HFF_R2_minusIFNg_3.normalised.reads.vitro	raw.read.sum.vitro	raw.read.sum.percentile.vitro	plasmid.geomean	invitro.geomean	l2fc.vitro	invivo.controls	HFF_R2_minusIFNg_1.raw.reads.vivo	HFF_R2_minusIFNg_2.raw.reads.vivo	HFF_R2_minusIFNg_3.raw.reads.vivo	HFF_R2_plusIFNg_1.raw.reads	HFF_R2_plusIFNg_2.raw.reads	HFF_R2_plusIFNg_3.raw.reads	HFF_R2_minusIFNg_1.normalised.reads.vivo	HFF_R2_minusIFNg_2.normalised.reads.vivo	HFF_R2_minusIFNg_3.normalised.reads.vivo	HFF_R2_plusIFNg_1.normalised.reads	HFF_R2_plusIFNg_2.normalised.reads	HFF_R2_plusIFNg_3.normalised.reads	raw.read.sum.vivo	raw.read.sum.percentile.vivo	inoculum.geomean	gamma.geomean	l2fc.gamma
1	TGGT1_000010_0_2028	TGGT1_200010	GRA20	NA	8061	10752	6536	10377	8184.29	11312.2	6906.37	8708.58	35726	0.854785	8184.29	8795.25	0.103868	NA	10752	6536	10377	8316	2446	10571	9029.49	5513.8	7021.91	7937.84	6408.38	8147.38	48998	0.857143	7044.6	7455.72	0.0818291
2	TGGT1_000010_73_1352	TGGT1_200010	GRA20	NA	1616	3012	1506	1650	1640.72	3168.93	1591.34	1384.71	7784	0.448845	1640.72	1911.37	0.220283	NA	3012	1506	1650	1693	784	1405	2529.47	1270.47	1116.52	1616.01	2054.04	1082.87	10050	0.44186	1530.92	1531.83	0.000853311
3	TGGT1_000010_81_1352	TGGT1_200010	GRA20	NA	0	0	0	0	NA	NA	NA	NA	NA	NA	NA	NA	NA	NA	0	0	0	0	0	0	NA	NA	NA	NA	NA	NA	NA	NA	NA	NA	NA
4	TGGT1_000010_87_1352	TGGT1_200010	GRA20	NA	11928	15341	14550	17605	12110.4	16140.3	15374.5	14774.5	59424	0.944719	12110.4	15419.7	0.34852	NA	15341	14550	17605	12739	4860	13381	12883.3	12274.5	11912.9	12159.7	12732.9	10313.1	78476	0.943522	12350.5	11688.2	-0.079513
5	TGGT1_000010_9_2028	TGGT1_200010	GRA20	NA	6102	6175	4746	7714	6195.33	6496.73	5014.94	6473.74	24737	0.781353	6195.33	5952.58	-0.0576651	NA	6175	4746	7714	2979	1821	3903	5185.74	4003.75	5219.91	2843.53	4770.92	3008.16	27338	0.731728	4767.75	3442.87	-0.469699
6	TGGT1_000360_0_1047	TGGT1_200360	Hypothetical	NA	6582	7617	5766	8150	6682.67	8013.86	6092.74	6839.64	28115	0.80363	6682.67	6937.92	0.0540789	NA	7617	5766	8150	8671	1768	7439	6396.73	4864.23	5514.94	8276.7	4632.06	5733.46	39411	0.809801	5556.96	6035.07	0.119074
7	TGGT1_000360_21_698	TGGT1_200360	Hypothetical	NA	2928	1741	2212	2545	2972.78	1831.71	2337.35	2135.81	9426	0.499175	2972.78	2091.13	-0.507531	NA	1741	2212	2545	3100	661	1625	1462.09	1866.05	1722.15	2959.03	1731.78	1252.44	11884	0.490033	1674.9	1858.37	0.149963
8	TGGT1_000360_26_698	TGGT1_200360	Hypothetical	NA	1939	2288	1828	609	1968.66	2407.21	1931.59	511.085	6664	0.414191	1968.66	1334.46	-0.56095	NA	2288	1828	609	3015	725	2417	1921.45	1542.11	412.098	2877.9	1899.46	1862.85	10882	0.456811	1068.85	2167.51	1.01998
9	TGGT1_000360_31_698	TGGT1_200360	Hypothetical	NA	6835	10112	9873	13060	6939.54	10638.9	10432.5	10960.2	39880	0.876238	6939.54	10675	0.621322	NA	10112	9873	13060	6441	2352	8073	8492.02	8328.91	8837.44	6148.1	6162.11	6222.1	49911	0.860465	8550.18	6177.35	-0.468966
10	TGGT1_000360_8_1047	TGGT1_200360	Hypothetical	NA	0	0	0	0	NA	NA	NA	NA	NA	NA	NA	NA	NA	NA	0	0	0	0	0	0	NA	NA	NA	NA	NA	NA	NA	NA	NA	NA	NA
11	TGGT1_001130_12_1256	TGGT1_201130	ROP33	NA	678	613	425	1060	688.37	644.938	449.083	889.573	2776	0.227723	688.37	636.32	-0.113431	NA	613	425	1060	831	238	1291	514.795	358.532	717.281	793.211	623.546	995.012	4458	0.26412	509.664	789.518	0.631426
12	TGGT1_001130_21_628	TGGT1_201130	ROP33	NA	10910	10367	11193	13348	11076.9	10907.1	11827.3	11201.9	45818	0.900165	11076.9	11305.7	0.0294955	NA	10367	11193	13348	11039	4207	12485	8706.17	9442.47	9032.32	10537	11022.1	9622.56	62639	0.905316	9055.33	10377.5	0.196614
13	TGGT1_001130_52_628	TGGT1_201130	ROP33	NA	2080	2108	1806	4381	2111.81	2217.83	1908.34	3676.62	10375	0.529703	2111.81	2496.57	0.241468	NA	2108	1806	4381	2082	756	2775	1770.29	1523.55	2964.53	1987.32	1980.68	2138.77	13908	0.534053	1999.64	2034.3	0.0247916
14	TGGT1_001130_59_0	TGGT1_201130	ROP33	NA	2827	3357	4591	4727	2870.24	3531.91	4851.16	3966.99	15502	0.640264	2870.24	4081.05	0.50777	NA	3357	4591	4727	3681	1200	3612	2819.2	3872.99	3198.67	3513.61	3143.93	2783.87	21168	0.659468	3268.74	3132.99	-0.0611947
15	TGGT1_001130_60_628	TGGT1_201130	ROP33	NA	6961	5525	7726	13513	7067.46	5812.86	8163.81	11340.4	33725	0.840759	7067.46	8133.99	0.20277	NA	5525	7726	13513	6225	2406	8098	4639.88	6517.69	9143.97	5941.93	6303.58	6241.37	43493	0.829734	6514.96	6160.25	-0.0807681
16	TGGT1_001180_137_3484	TGGT1_201180	MSF (Megakaryocyte Stimulating Factor)	NA	966	798	492	809	980.774	839.577	519.88	678.928	3065	0.2467	980.774	666.698	-0.556887	NA	798	492	809	1127	120	795	670.158	415.054	547.434	1075.75	314.393	612.73	4141	0.25	533.996	591.768	0.148203
17	TGGT1_001180_56_4355	TGGT1_201180	MSF (Megakaryocyte Stimulating Factor)	NA	1606	1851	1715	1731	1630.56	1947.44	1812.18	1452.69	6903	0.423267	1630.56	1724.3	0.0806415	NA	1851	1715	1731	1558	533	3096	1554.46	1446.78	1171.33	1487.15	1396.43	2386.18	10484	0.449336	1381.09	1704.87	0.30386
18	TGGT1_001180_71_3484	TGGT1_201180	MSF (Megakaryocyte Stimulating Factor)	NA	3826	4052	3862	6299	3884.52	4263.12	4080.85	5286.24	18039	0.69637	3884.52	4513.79	0.216605	NA	4052	3862	6299	1967	1158	4546	3402.86	3258	4262.41	1877.55	3033.89	3503.74	21884	0.664452	3615.35	2712.53	-0.414494
19	TGGT1_001180_89_3484	TGGT1_201180	MSF (Megakaryocyte Stimulating Factor)	NA	1384	870	1497	2046	1405.17	915.329	1581.83	1717.04	5797	0.377063	1405.17	1354.69	-0.0527811	NA	870	1497	2046	1843	512	1679	730.623	1262.88	1384.49	1759.19	1341.41	1294.05	8447	0.405316	1085.05	1450.81	0.419099
20	TGGT1_001180_9_4355	TGGT1_201180	MSF (Megakaryocyte Stimulating Factor)	NA	4511	3268	4187	4148	4579.99	3438.27	4424.26	3481.08	16114	0.65429	4579.99	3755.19	-0.28646	NA	3268	4187	4148	3318	1582	3882	2744.46	3532.18	2806.87	3167.12	4144.75	2991.97	20385	0.648671	3007.74	3399.17	0.176505
21	TGGT1_001520_30_700	TGGT1_201520	PPM3G	NA	6107	6979	5123	6356	6200.4	7342.62	5413.3	5334.08	24565	0.778053	6200.4	5962.9	-0.0563474	NA	6979	5123	6356	5044	2263	7041	5860.94	4321.79	4300.98	4814.63	5928.93	5426.71	32806	0.77907	4776.02	5370.63	0.169283
22	TGGT1_001520_33_1400	TGGT1_201520	PPM3G	NA	2659	1935	1662	2661	2699.67	2035.82	1756.18	2233.16	8917	0.487624	2699.67	1998.68	-0.433736	NA	1935	1662	2661	4102	795	2413	1625.01	1402.07	1800.64	3915.47	2082.85	1859.77	13568	0.528239	1600.85	2475.33	0.628784
23	TGGT1_001520_36_2100	TGGT1_201520	PPM3G	NA	7950	7441	7765	9000	8071.59	7828.69	8205.02	7552.97	32156	0.825908	8071.59	7857.7	-0.0387454	NA	7441	7765	9000	5746	2479	8154	6248.93	6550.59	6090.12	5484.71	6494.84	6284.53	40585	0.818106	6293.67	6072	-0.0517305
24	TGGT1_001520_41_2100	TGGT1_201520	PPM3G	NA	4510	4402	4222	5896	4578.98	4631.35	4461.25	4948.04	19030	0.707096	4578.98	4675.91	0.0302203	NA	4402	4222	5896	3445	1239	5729	3696.79	3561.7	3989.7	3288.34	3246.11	4415.51	24933	0.703488	3745.19	3612.22	-0.0521556
25	TGGT1_001520_72_700	TGGT1_201520	PPM3G	NA	6318	7826	6611	8940	6414.63	8233.75	6985.62	7502.62	29695	0.809406	6414.63	7556.81	0.236412	NA	7826	6611	8940	4585	2216	7438	6572.25	5577.07	6049.52	4376.5	5805.79	5732.69	37616	0.800664	6052.67	5261.57	-0.202077
26	TGGT1_001630_14_698	TGGT1_201630	PPM3H	NA	2217	2038	2525	2238	2250.91	2144.18	2668.08	1878.17	9018	0.490099	2250.91	2206.64	-0.0286527	NA	2038	2525	2238	820	765	2794	1711.51	2130.1	1514.41	782.712	2004.26	2153.42	11180	0.4701	1767.42	1500.47	-0.236232
27	TGGT1_001630_21_349	TGGT1_201630	PPM3H	NA	7111	6594	7826	8286	7219.76	6937.56	8269.47	6953.77	29817	0.810231	7219.76	7361.53	0.0280561	NA	6594	7826	8286	6158	2372	9475	5537.62	6602.05	5606.97	5877.97	6214.51	7302.66	40711	0.821429	5896.26	6437.32	0.12666
28	TGGT1_001630_4_698	TGGT1_201630	PPM3H	NA	6458	7594	6288	4799	6556.77	7989.66	6644.32	4027.41	25139	0.785479	6556.77	5979.55	-0.132949	NA	7594	6288	4799	6926	1990	8428	6377.42	5304.59	3247.39	6611.05	5213.69	6495.71	36025	0.795681	4789.35	6072.22	0.342393
29	TGGT1_001630_6_698	TGGT1_201630	PPM3H	NA	1632	1692	2641	3652	1656.96	1780.16	2790.66	3064.83	9617	0.507426	1656.96	2478.51	0.580933	NA	1692	2641	3652	2108	967	3352	1420.94	2227.96	2471.23	2012.14	2533.49	2583.49	14412	0.539867	1985.17	2361.53	0.250459
30	TGGT1_001630_9_698	TGGT1_201630	PPM3H	NA	1977	2614	2792	3511	2007.24	2750.19	2950.21	2946.5	10894	0.54868	2007.24	2880.76	0.521241	NA	2614	2792	3511	1824	356	2152	2195.23	2355.35	2375.82	1741.06	932.7	1658.61	13249	0.517442	2307.36	1391.34	-0.729772
31	TGGT1_002200_23_4275	TGGT1_202200	TGGT1_202200	NA	3271	1779	2884	1623	3321.03	1871.69	3047.43	1362.05	9557	0.50495	3321.03	1980.56	-0.745725	NA	1779	2884	1623	1666	848	3143	1494	2432.96	1098.25	1590.24	2221.71	2422.4	11943	0.492525	1586.34	2045.5	0.366753
32	TGGT1_002200_27_3420	TGGT1_202200	TGGT1_202200	NA	2574	2639	2131	1959	2613.37	2776.5	2251.76	1644.03	9303	0.49835	2613.37	2174.25	-0.265392	NA	2639	2131	1959	1827	842	1424	2216.22	1797.72	1325.62	1743.92	2205.99	1097.52	10822	0.45598	1741.48	1616.27	-0.107643
33	TGGT1_002200_29_2565	TGGT1_202200	TGGT1_202200	NA	3612	2501	1534	2822	3667.24	2631.31	1620.93	2368.28	10469	0.536304	3667.24	2161.67	-0.76255	NA	2501	1534	2822	2431	776	2828	2100.33	1294.09	1909.59	2320.45	2033.08	2179.62	12892	0.512458	1731.4	2174.55	0.328777
34	TGGT1_002200_54_2565	TGGT1_202200	TGGT1_202200	NA	1459	889	1253	1155	1481.31	935.319	1324	969.298	4756	0.330033	1481.31	1062.76	-0.479061	NA	889	1253	1155	713	516	964	746.579	1057.04	781.565	680.577	1351.89	742.983	5490	0.312292	851.224	880.912	0.0494597
35	TGGT1_002200_55_4275	TGGT1_202200	TGGT1_202200	NA	937	147	151	679	951.331	154.659	159.557	569.83	1914	0.173267	951.331	241.367	-1.97872	NA	147	151	679	139	80	803	123.45	127.384	459.466	132.679	209.595	618.896	1999	0.145349	193.324	258.187	0.417391
36	TGGT1_002420_44_435	TGGT1_202420	TGGT1_202420	NA	3381	4239	2931	5543	3432.71	4459.86	3097.09	4651.79	16094	0.653465	3432.71	4005.27	0.222552	NA	4239	2931	5543	3358	1105	3599	3559.9	2472.61	3750.84	3205.3	2895.04	2773.86	20775	0.654485	3208.04	2952.58	-0.119716
37	TGGT1_002420_46_435	TGGT1_202420	TGGT1_202420	NA	1401	1863	907	1541	1422.43	1960.07	958.397	1293.24	5712	0.375413	1422.43	1344.31	-0.0814937	NA	1863	907	1541	1217	426	1442	1564.54	765.15	1042.76	1161.66	1116.1	1111.39	7396	0.36794	1076.73	1129.49	0.0690162
38	TGGT1_002420_48_435	TGGT1_202420	TGGT1_202420	NA	335	414	514	8	340.124	435.57	543.127	6.71376	1271	0.120462	340.124	116.674	-1.54357	NA	414	514	8	1172	111	387	347.676	433.613	5.41344	1118.7	290.814	298.272	2606	0.183555	93.4509	459.531	2.29788
39	TGGT1_002610_12_1644	TGGT1_202610	PPM3D	NA	1134	1497	797	1027	1151.34	1575	842.163	861.878	4455	0.316007	1151.34	1045.62	-0.13896	NA	1497	797	1027	604	178	991	1257.18	672.353	694.95	576.534	466.35	763.793	5094	0.293189	837.495	589.98	-0.505415
40	TGGT1_002610_15_1644	TGGT1_202610	PPM3D	NA	16084	16218	19356	24413	16330	17063	20452.8	20487.9	76071	0.970297	16330	19265	0.238456	NA	16218	19356	24413	14840	5447	19267	13619.8	16328.8	16519.8	14165.2	14270.8	14849.6	99541	0.9701	15430.4	14425.4	-0.0971592
41	TGGT1_002610_21_548	TGGT1_202610	PPM3D	NA	1150	939	886	1508	1167.59	987.924	936.207	1265.54	4483	0.317657	1167.59	1053.88	-0.147823	NA	939	886	1508	1831	156	1683	788.569	747.434	1020.43	1747.74	408.711	1297.14	7003	0.355482	844.11	974.899	0.207822
42	TGGT1_002610_22_1096	TGGT1_202610	PPM3D	NA	1382	377	1528	1842	1403.14	396.642	1614.59	1545.84	5129	0.349835	1403.14	996.648	-0.493499	NA	377	1528	1842	1745	526	945	316.603	1289.03	1246.44	1665.65	1378.09	728.339	6963	0.353821	798.271	1186.86	0.572195
43	TGGT1_002610_5_1644	TGGT1_202610	PPM3D	NA	3364	2535	2529	3450	3415.45	2667.08	2672.31	2895.31	11878	0.573432	3415.45	2742.87	-0.316388	NA	2535	2529	3450	3891	807	5693	2128.88	2133.48	2334.55	3714.06	2114.29	4387.76	18905	0.622093	2196.92	3254.01	0.566738
44	TGGT1_002620_12_1569	TGGT1_202620	TGGT1_202620	NA	13287	14645	14649	17839	13490.2	15408	15479.1	14970.8	60420	0.945545	13490.2	15284.3	0.18014	NA	14645	14649	17839	11490	5439	17995	12298.8	12358	12071.3	10967.5	14249.9	13869.3	82057	0.950166	12242.1	12941.7	0.0801783
45	TGGT1_002620_19_1569	TGGT1_202620	TGGT1_202620	NA	16261	16555	20606	21712	16509.7	17417.5	21773.7	18221.1	75134	0.967822	16509.7	19047.2	0.206266	NA	16555	20606	21712	17726	6335	16985	13902.8	17383.3	14692.1	16919.9	16597.3	13090.8	99919	0.97093	15256	15433.6	0.0167042
46	TGGT1_002620_28_1569	TGGT1_202620	TGGT1_202620	NA	7559	6188	6666	11408	7674.61	6510.41	7043.74	9573.81	31821	0.821782	7674.61	7600.33	-0.0140323	NA	6188	6666	11408	6182	1719	7195	5196.66	5623.47	7719.56	5900.88	4503.68	5545.4	39358	0.80897	6087.52	5282.09	-0.204746
47	TGGT1_002620_39_1569	TGGT1_202620	TGGT1_202620	NA	3429	4296	2493	3916	3481.44	4519.83	2634.27	3286.38	14134	0.613861	3481.44	3394.95	-0.0362951	NA	4296	2493	3916	3562	1196	2888	3607.77	2103.11	2649.88	3400.02	3133.45	2225.87	18351	0.611296	2719.2	2872.99	0.0793699
48	TGGT1_002620_52_1569	TGGT1_202620	TGGT1_202620	NA	8520	7418	8761	8307	8650.31	7804.49	9257.46	6971.4	33006	0.833333	8650.31	7956.44	-0.120629	NA	7418	8761	8307	7851	2939	8427	6229.61	7390.83	5621.18	7493.99	7700.01	6494.94	43703	0.831395	6372.75	7209.85	0.178053
49	TGGT1_002780_105_4145	TGGT1_202780	ROP25	NA	4336	5404	3432	5209	4402.32	5685.56	3626.48	4371.49	18381	0.700495	4402.32	4483.63	0.0264034	NA	5404	3432	5209	5067	1075	5080	4538.26	2895.25	3524.82	4836.59	2816.44	3915.31	25267	0.70598	3591.19	3764.16	0.0678684
50	TGGT1_002780_28_4145	TGGT1_202780	ROP25	NA	7203	7974	8162	9616	7313.17	8389.46	8624.51	8069.93	32955	0.832508	7313.17	8358.2	0.192697	NA	7974	8162	9616	7332	2586	6894	6696.54	6885.51	6506.95	6998.59	6775.17	5313.41	42564	0.828073	6694.55	6315.89	-0.0840003
51	TGGT1_002780_37_4145	TGGT1_202780	ROP25	NA	1330	1207	1204	1451	1350.34	1269.89	1272.23	1217.71	5192	0.35396	1350.34	1253.02	-0.107916	NA	1207	1204	1451	500	225	870	1013.63	1015.7	981.862	477.263	589.487	670.535	5457	0.310631	1003.61	573.523	-0.807278
52	TGGT1_002780_7_4974	TGGT1_202780	ROP25	NA	4095	4120	3647	2238	4157.63	4334.66	3853.66	1878.17	14100	0.613036	4157.63	3153.95	-0.398602	NA	4120	3647	2238	1859	812	2379	3459.96	3076.63	1514.41	1774.46	2127.39	1833.57	15055	0.554817	2526.17	1905.77	-0.40658
53	TGGT1_002780_95_3316	TGGT1_202780	ROP25	NA	2968	1474	2133	3603	3013.39	1550.8	2253.87	3023.71	10178	0.523102	3013.39	2194.53	-0.457478	NA	1474	2133	3603	1323	634	2739	1237.86	1799.41	2438.08	1262.84	1661.04	2111.03	11906	0.490864	1757.72	1642.13	-0.0981367
54	TGGT1_003290_13_1347	TGGT1_203290	GRA34	NA	3504	2838	3751	4136	3557.59	2985.87	3963.56	3471.01	14229	0.618812	3557.59	3450.41	-0.0441338	NA	2838	3751	4136	4711	1393	4113	2383.34	3164.36	2798.75	4496.77	3649.58	3170.01	20942	0.657807	2763.62	3733.09	0.433808
55	TGGT1_003290_24_1347	TGGT1_203290	GRA34	NA	2890	2341	2492	2420	2934.2	2462.97	2633.21	2030.91	10143	0.522277	2934.2	2361.63	-0.313184	NA	2341	2492	2420	1304	1000	1367	1965.96	2102.26	1637.57	1244.7	2619.94	1053.59	10924	0.458472	1891.56	1508.95	-0.326029
56	TGGT1_003290_37_1347	TGGT1_203290	GRA34	NA	0	0	0	0	NA	NA	NA	NA	NA	NA	NA	NA	NA	NA	0	0	0	0	0	0	NA	NA	NA	NA	NA	NA	NA	NA	NA	NA	NA
57	TGGT1_003290_42_1347	TGGT1_203290	GRA34	NA	2306	2024	1827	2550	2341.27	2129.45	1930.53	2140.01	8707	0.481848	2341.27	2064.37	-0.181591	NA	2024	1827	2550	338	626	2322	1699.75	1541.27	1725.53	322.63	1640.08	1789.63	9687	0.436877	1653.47	982	-0.751698
58	TGGT1_003290_5_1347	TGGT1_203290	GRA34	NA	15553	19122	18209	21907	15790.9	20118.3	19240.8	18384.8	74791	0.966997	15790.9	19235	0.28464	NA	19122	18209	21907	15916	5967	19251	16058.6	15361.2	14824	15192.2	15633.2	14837.3	100372	0.972591	15406.3	15217.4	-0.0177988
59	TGGT1_003310_1_1000	TGGT1_203310	GRA7	NA	8869	11244	11206	10661	9004.65	11829.8	11841	8946.92	41980	0.883663	9004.65	10781.5	0.25982	Non-essential	11244	11206	10661	9565	4950	11937	9442.67	9453.44	7214.08	9130.04	12968.7	9200.2	59563	0.898671	8635.52	10289.4	0.2528
60	TGGT1_003310_27_500	TGGT1_203310	GRA7	NA	2777	5148	3447	4666	2819.47	5416.22	3642.33	3915.8	16038	0.65264	2819.47	4258.91	0.59506	Non-essential	5148	3447	4666	5100	1942	4472	4323.27	2907.91	3157.39	4868.08	5087.93	3446.7	24775	0.700166	3411.2	4403.19	0.368271
61	TGGT1_003310_29_500	TGGT1_203310	GRA7	NA	16629	27636	24398	30910	16883.3	29075.9	25780.6	25940.3	99573	0.983498	16883.3	26890.6	0.671501	Non-essential	27636	24398	30910	38916	13151	38266	23208.6	20582.3	20916.2	37146.3	34454.9	29492.7	173277	0.990033	21538.1	33545	0.639202
62	TGGT1_003310_5_1000	TGGT1_203310	GRA7	NA	8215	10217	11728	16385	8340.64	10749.3	12392.6	13750.6	46545	0.903465	8340.64	12235.5	0.552843	Non-essential	10217	11728	16385	14925	5248	18505	8580.2	9893.8	11087.4	14246.3	13749.5	14262.3	77008	0.940199	9800.09	14084	0.523191
63	TGGT1_003600_16_3095	TGGT1_203600	CST2 (GRA47)	NA	4688	3625	3584	5286	4759.7	3813.87	3787.09	4436.11	17183	0.678218	4759.7	4001.52	-0.250323	NA	3625	3584	5286	2198	1510	3905	3044.26	3023.48	3576.93	2098.05	3956.11	3009.7	20108	0.641196	3205.04	2923.27	-0.132758
64	TGGT1_003600_21_3095	TGGT1_203600	CST2 (GRA47)	NA	7055	7877	10017	15375	7162.9	8287.41	10584.6	12903	40324	0.880363	7162.9	10421.5	0.540941	NA	7877	10017	15375	7002	2132	8838	6615.08	8450.39	10404	6683.59	5585.72	6811.71	51241	0.866279	8347.12	6335.51	-0.397818
65	TGGT1_003600_3_3095	TGGT1_203600	CST2 (GRA47)	NA	8008	13958	15199	14285	8130.48	14685.2	16060.3	11988.2	51450	0.922442	8130.48	14140.5	0.798416	NA	13958	15199	14285	13332	2971	14412	11721.9	12822	9666.37	12725.7	7783.85	11107.8	74157	0.932724	11325.9	10323.7	-0.133665
66	TGGT1_003600_41_3095	TGGT1_203600	CST2 (GRA47)	NA	1577	1671	1879	2463	1601.12	1758.06	1985.48	2067	7590	0.441419	1601.12	1932.32	0.271255	NA	1671	1879	2463	867	572	995	1403.3	1585.13	1666.66	827.574	1498.61	766.876	8447	0.405316	1547.7	983.422	-0.654247
67	TGGT1_003600_53_2476	TGGT1_203600	CST2 (GRA47)	NA	2543	3707	4998	5272	2581.89	3900.14	5281.22	4424.36	16520	0.665017	2581.89	4500.1	0.801527	NA	3707	4998	5272	2437	676	2629	3113.13	4216.34	3567.46	2326.18	1771.08	2026.25	19719	0.634551	3604.38	2028.58	-0.829282
68	TGGT1_003790_21_903	TGGT1_203790	TGGT1_203790	NA	10516	8093	9300	12059	10676.8	8514.66	9827	10120.1	39968	0.877888	10676.8	9460.74	-0.174459	NA	8093	9300	12059	7898	3589	12117	6796.47	7845.53	8160.08	7538.85	9402.98	9338.93	53056	0.877907	7577.63	8715.44	0.201826
69	TGGT1_003790_38_1806	TGGT1_203790	TGGT1_203790	NA	3761	3391	4368	4892	3818.52	3567.68	4615.52	4105.46	16412	0.662541	3818.52	4073.7	0.0933267	NA	3391	4368	4892	2352	1229	3251	2847.75	3684.87	3310.32	2245.05	3219.91	2505.64	19483	0.63206	3262.86	2626.21	-0.313153
70	TGGT1_003790_69_903	TGGT1_203790	TGGT1_203790	NA	5680	6619	5032	6871	5766.87	6963.86	5317.15	5766.28	24202	0.774752	5766.87	5976.88	0.0516044	NA	6619	5032	6871	6711	1880	4442	5558.61	4245.02	4649.47	6405.83	4925.49	3423.58	31555	0.768272	4787.22	4762.5	-0.00746788
71	TGGT1_003790_86_1806	TGGT1_203790	TGGT1_203790	NA	2229	1509	659	1797	2263.09	1587.62	696.343	1508.08	6194	0.395215	2263.09	1185.76	-0.932478	NA	1509	659	1797	2099	370	1046	1267.25	555.936	1215.99	2003.55	969.379	806.183	7480	0.371262	949.744	1161.21	0.290013
72	TGGT1_003790_92_1806	TGGT1_203790	TGGT1_203790	NA	1196	781	916	2211	1214.29	821.692	967.907	1855.51	5104	0.34736	1214.29	1138.51	-0.0929728	NA	781	916	2211	1846	617	908	655.881	772.742	1496.14	1762.06	1616.5	699.822	7279	0.364618	911.893	1258.52	0.464796
73	TGGT1_003930_19_1422	TGGT1_203930	TGGT1_203930	NA	430	112	455	684	436.577	117.835	480.783	574.026	1681	0.158416	436.577	319.192	-0.451809	NA	112	455	684	132	79	101	94.0572	383.84	462.849	125.997	206.976	77.8437	1563	0.113787	255.659	126.62	-1.01372
74	TGGT1_003930_2_948	TGGT1_203930	TGGT1_203930	NA	2863	2015	1626	3720	2906.79	2119.99	1718.14	3121.9	10224	0.524752	2906.79	2248.73	-0.370317	NA	2015	1626	3720	935	732	2646	1692.19	1371.7	2517.25	892.482	1917.8	2039.35	11674	0.483389	1801.13	1516.93	-0.24775
75	TGGT1_003930_3_1422	TGGT1_203930	TGGT1_203930	NA	0	0	0	0	NA	NA	NA	NA	NA	NA	NA	NA	NA	NA	0	0	0	2	0	0	NA	NA	NA	NA	NA	NA	NA	NA	NA	NA	NA
76	TGGT1_003930_42_948	TGGT1_203930	TGGT1_203930	NA	1582	3375	2970	3285	1606.2	3550.84	3138.3	2756.84	11212	0.554455	1606.2	3131.93	0.963405	NA	3375	2970	3285	2125	765	2477	2834.31	2505.51	2222.89	2028.37	2004.26	1909.1	14997	0.553987	2508.54	1979.9	-0.341421
77	TGGT1_003930_9_1422	TGGT1_203930	TGGT1_203930	NA	86	0	0	0	87.3153	0	0	0	86	0.0214521	87.3153	1	-6.44816	NA	0	0	0	0	0	19	0	0	0	0	0	14.6439	19	0.0174419	1	14.6439	3.87222
78	TGGT1_003990_2_2550	TGGT1_203990	ROP12	NA	11654	15322	13006	20689	11832.2	16120.3	13743	17362.6	60671	0.94637	11832.2	15668.4	0.40513	NA	15322	13006	20689	16296	4449	13758	12867.4	10971.9	13999.8	15555	11656.1	10603.7	83520	0.953488	12549.7	12434.5	-0.0133041
79	TGGT1_003990_37_2040	TGGT1_203990	ROP12	NA	1321	1286	1293	1155	1341.2	1353	1366.27	969.298	5055	0.344059	1341.2	1214.59	-0.143055	NA	1286	1293	1155	805	561	975	1079.98	1090.78	781.565	768.394	1469.79	751.461	6075	0.326412	972.835	946.778	-0.0391688
80	TGGT1_003990_55_2040	TGGT1_203990	ROP12	NA	924	206	605	288	938.132	216.733	639.283	241.695	2023	0.180693	938.132	322.326	-1.54127	NA	206	605	288	593	198	551	172.998	510.381	194.884	566.034	518.749	424.672	2441	0.173588	258.169	499.595	0.952443
81	TGGT1_003990_6_2550	TGGT1_203990	ROP12	NA	2118	1967	1662	4054	2150.39	2069.48	1756.18	3402.2	9801	0.512376	2150.39	2312.4	0.104792	NA	1967	1662	4054	2004	470	2453	1651.88	1402.07	2743.26	1912.87	1231.37	1890.6	12610	0.505814	1852.13	1645.22	-0.170903
82	TGGT1_003990_63_2040	TGGT1_203990	ROP12	NA	8723	7825	10263	7603	8856.41	8232.7	10844.6	6380.59	34414	0.848185	8856.41	8289.69	-0.0954041	NA	7825	10263	7603	8223	3216	8111	6571.41	8657.92	5144.8	7849.07	8425.74	6251.39	45241	0.83887	6639.67	7449.62	0.166055
83	TGGT1_004320_10_1720	TGGT1_204320	TGGT1_204320	NA	1599	941	307	2227	1623.46	990.028	324.397	1868.94	5074	0.344884	1623.46	843.542	-0.944537	NA	941	307	2227	392	290	1087	790.249	258.987	1506.97	374.174	759.784	837.783	5244	0.300664	675.639	619.867	-0.124295
84	TGGT1_004320_27_1720	TGGT1_204320	TGGT1_204320	NA	4276	4306	4346	4080	4341.4	4530.35	4592.27	3424.02	17008	0.674917	4341.4	4145.39	-0.066653	NA	4306	4346	4080	4047	1605	4649	3616.16	3666.31	2760.85	3862.97	4205.01	3583.12	23033	0.678571	3320.27	3875.4	0.223044
85	TGGT1_004320_35_1290	TGGT1_204320	TGGT1_204320	NA	5839	9459	7394	9290	5928.3	9951.83	7812.99	7796.35	31982	0.824257	5928.3	8463.25	0.513593	NA	9459	7394	9290	6288	2456	8544	7943.64	6237.62	6286.35	6002.06	6434.58	6585.11	43431	0.828904	6778.69	6335.7	-0.097502
86	TGGT1_004320_38_1290	TGGT1_204320	TGGT1_204320	NA	2307	3210	2246	2963	2342.28	3377.25	2373.27	2486.61	10726	0.543729	2342.28	2711.27	0.211052	NA	3210	2246	2963	2035	826	3067	2695.75	1894.74	2005	1942.46	2164.07	2363.83	14347	0.539037	2171.61	2149.88	-0.0145091
87	TGGT1_004320_7_1720	TGGT1_204320	TGGT1_204320	NA	1383	1752	1515	1048	1404.15	1843.28	1600.85	879.502	5698	0.374587	1404.15	1374.23	-0.0310744	NA	1752	1515	1048	1092	352	1968	1471.32	1278.06	709.16	1042.34	922.22	1516.8	7727	0.38206	1100.7	1133.94	0.0429277
88	TGGT1_004340_23_3556	TGGT1_204340	TGGT1_204340	NA	8059	11819	7978	13103	8182.26	12434.8	8430.09	10996.3	40959	0.881188	8182.26	10485.1	0.357769	NA	11819	7978	13103	7203	2582	10804	9925.56	6730.28	8866.53	6875.45	6764.69	8326.96	53489	0.880399	8398.09	7289.18	-0.204305
89	TGGT1_004340_30_3556	TGGT1_204340	TGGT1_204340	NA	4981	4730	5965	8975	5057.18	4976.44	6303.02	7531.99	24651	0.779703	5057.18	6181.95	0.28973	NA	4730	5965	8975	5284	1335	6826	3972.24	5032.11	6073.2	5043.72	3497.62	5261	33115	0.780731	4951.47	4527.56	-0.129124
90	TGGT1_004340_77_4445	TGGT1_204340	TGGT1_204340	NA	2422	4126	3192	2557	2459.04	4340.97	3372.88	2145.88	12297	0.580033	2459.04	3155.47	0.35976	NA	4126	3192	2557	3618	928	2744	3465	2692.79	1730.27	3453.48	2431.31	2114.88	17165	0.596346	2527.4	2608.92	0.0458016
91	TGGT1_004340_92_4445	TGGT1_204340	TGGT1_204340	NA	5160	4382	4509	3892	5238.92	4610.31	4764.51	3266.24	17943	0.695545	5238.92	4155.27	-0.334328	NA	4382	4509	3892	4350	1249	5190	3679.99	3803.82	2633.64	4152.19	3272.31	4000.09	23572	0.683555	3328.18	3787.92	0.186669
92	TGGT1_004340_95_4445	TGGT1_204340	TGGT1_204340	NA	9940	10615	10678	12570	10092	11168.1	11283.1	10549	43803	0.892739	10092	10995.3	0.123666	NA	10615	10678	12570	7988	3040	12889	8914.44	9008.02	8505.86	7624.76	7964.63	9933.93	57780	0.893688	8806.71	8449.63	-0.0597163
93	TGGT1_005250_10_2660	TGGT1_205250	ROP18	Non-essential	5064	5738	5160	5805	5141.45	6036.96	5452.4	4871.67	21767	0.745875	5141.45	5432.85	0.0795346	Essential	5738	5160	5805	3051	1291	4753	4818.75	4353	3928.13	2912.26	3382.35	3663.28	25798	0.710963	4351.47	3304.5	-0.397071
94	TGGT1_005250_2_2660	TGGT1_205250	ROP18	Non-essential	8386	7532	7510	7463	8514.26	7924.43	7935.57	6263.09	30891	0.815182	8514.26	7330.13	-0.216042	Essential	7532	7510	7463	6648	2167	9216	6325.35	6335.48	5050.06	6345.69	5677.42	7103.04	40536	0.817276	5871.11	6348.8	0.11285
95	TGGT1_005250_28_2660	TGGT1_205250	ROP18	Non-essential	3820	3518	4001	5157	3878.42	3701.29	4227.72	4327.85	16496	0.663366	3878.42	4076.1	0.071717	Essential	3518	4001	5157	5888	1158	4748	2954.4	3375.26	3489.64	5620.25	3033.89	3659.42	24470	0.696013	3264.77	3966.34	0.280826
96	TGGT1_005250_35_2660	TGGT1_205250	ROP18	Non-essential	1604	2481	1506	2374	1628.53	2610.26	1591.34	1992.31	7965	0.45462	1628.53	2022.71	0.312721	Essential	2481	1506	2374	2816	584	1269	2083.54	1270.47	1606.44	2687.95	1530.05	978.056	11030	0.464286	1620.1	1590.36	-0.0267306
97	TGGT1_005250_42_2128	TGGT1_205250	ROP18	Non-essential	2264	2329	2381	2477	2298.63	2450.35	2515.92	2078.75	9451	0.500825	2298.63	2340.14	0.0258237	Essential	2329	2381	2477	3113	573	3417	1955.89	2008.62	1676.14	2971.44	1501.23	2633.58	14290	0.538206	1874.35	2273.28	0.278388
98	TGGT1_005360_18_6288	TGGT1_205360	TGGT1_205360	NA	1901	2328	2016	1729	1930.07	2449.29	2130.24	1451.01	7974	0.455446	1930.07	1963.57	0.0248233	NA	2328	2016	1729	1567	583	2245	1955.05	1700.71	1169.98	1495.74	1527.43	1730.29	10468	0.448505	1572.73	1581.17	0.00771856
99	TGGT1_005360_28_4192	TGGT1_205360	TGGT1_205360	NA	1148	943	960	2752	1165.56	992.132	1014.4	2309.53	5803	0.377888	1165.56	1324.65	0.18459	NA	943	960	2752	2506	167	1309	791.928	809.861	1862.22	2392.04	437.531	1008.88	8637	0.41113	1060.99	1018.29	-0.059251
100	TGGT1_005360_31_5764	TGGT1_205360	TGGT1_205360	NA	342	403	616	7	347.231	423.997	650.907	5.87454	1368	0.127063	347.231	117.477	-1.56352	NA	403	616	7	945	4	235	338.438	519.661	4.73676	902.027	10.4798	181.121	2210	0.156146	94.0936	119.632	0.346434
101	TGGT1_005360_46_6288	TGGT1_205360	TGGT1_205360	NA	1254	879	1196	2241	1273.18	924.798	1263.77	1880.69	5570	0.369637	1273.18	1300.2	0.0303013	NA	879	1196	2241	1795	384	2116	738.181	1008.95	1516.44	1713.37	1006.06	1630.86	8611	0.409468	1041.4	1411.34	0.438533
102	TGGT1_005360_9_6288	TGGT1_205360	TGGT1_205360	NA	10478	10655	10548	15245	10638.3	11210.1	11145.7	12793.9	46926	0.90429	10638.3	11692.5	0.136322	NA	10655	10548	15245	9955	3841	12417	8948.03	8898.35	10316	9502.31	10063.2	9570.15	62661	0.906146	9365.17	9708.71	0.0519731
103	TGGT1_007610_15_958	TGGT1_207610	ROP36	NA	6775	7032	8266	9750	6878.62	7398.38	8734.41	8182.39	31823	0.822607	6878.62	8086.3	0.233362	NA	7032	8266	9750	5296	2451	7056	5905.45	6973.24	6597.63	5055.17	6421.48	5438.27	39851	0.813953	6476.77	5609.75	-0.207337
104	TGGT1_007610_22_958	TGGT1_207610	ROP36	NA	820	412	763	1958	832.541	433.466	806.237	1643.19	3953	0.292079	832.541	831.193	-0.00233821	NA	412	763	1958	1089	263	1110	345.996	643.671	1324.94	1039.48	689.045	855.51	5595	0.314784	665.749	849.368	0.351413
105	TGGT1_007610_37_958	TGGT1_207610	ROP36	NA	2421	4301	1347	2996	2458.03	4525.09	1423.33	2514.3	11065	0.55033	2458.03	2529.98	0.0416237	NA	4301	1347	2996	1724	632	4087	3611.97	1136.34	2027.33	1645.6	1655.8	3149.97	15087	0.556478	2026.4	2047.45	0.0149102
106	TGGT1_007610_46_479	TGGT1_207610	ROP36	NA	2724	2091	2085	4186	2765.66	2199.95	2203.15	3512.97	11086	0.55198	2765.66	2572.63	-0.104382	NA	2091	2085	4186	2102	636	3346	1756.01	1758.92	2832.58	2006.41	1666.28	2578.86	14446	0.541528	2060.56	2050.53	-0.00704071
107	TGGT1_007610_47_958	TGGT1_207610	ROP36	NA	592	322	188	53	601.054	338.777	198.653	44.4786	1155	0.112211	601.054	144.119	-2.06024	NA	322	188	53	750	129	388	270.415	158.598	35.864	715.895	337.973	299.043	1830	0.135382	115.433	416.698	1.85195
108	TGGT1_007700_0_1416	TGGT1_207700	ROP22	NA	987	728	504	994	1002.1	765.93	532.56	834.184	3213	0.2533	1002.1	698.136	-0.52144	NA	728	504	994	914	327	1062	611.372	425.177	672.62	872.437	856.721	818.515	4529	0.266611	559.176	848.92	0.602327
109	TGGT1_007700_24_1416	TGGT1_207700	ROP22	NA	1656	2615	2132	3034	1681.33	2751.25	2252.81	2546.19	9437	0.5	1681.33	2508.31	0.577117	NA	2615	2132	3034	828	445	1687	2196.07	1798.57	2053.05	790.348	1165.87	1300.22	10741	0.452658	2009.05	1062.09	-0.919603
110	TGGT1_007700_35_1416	TGGT1_207700	ROP22	NA	589	1449	823	960	598.008	1524.5	869.637	805.651	3821	0.285479	598.008	1022.2	0.773443	NA	1449	823	960	460	168	582	1216.87	694.287	649.613	439.082	440.15	448.565	4442	0.263289	818.739	442.579	-0.887469
111	TGGT1_007700_5_1888	TGGT1_207700	ROP22	NA	2446	2747	1639	2724	2483.41	2890.12	1731.88	2286.03	9556	0.504125	2483.41	2253.4	-0.140218	NA	2747	1639	2724	2663	1039	1654	2306.92	1382.67	1843.28	2541.9	2722.12	1274.79	12466	0.503322	1804.87	2066.18	0.195067
112	TGGT1_007700_52_1416	TGGT1_207700	ROP22	NA	2114	2803	1830	1579	2146.33	2949.04	1933.7	1325.13	8326	0.474422	2146.33	1962.35	-0.129293	NA	2803	1830	1579	2148	447	2942	2353.95	1543.8	1068.48	2050.32	1171.11	2267.49	11749	0.48588	1571.75	1759.23	0.162568
113	TGGT1_008070_0_11223	TGGT1_208070	inositol polyphosphate kinase	NA	903	415	880	743	916.811	436.622	929.867	623.54	2941	0.235149	916.811	632.602	-0.535327	NA	415	880	743	157	138	211	348.516	742.373	502.773	149.861	361.552	162.624	2544	0.177741	506.686	206.545	-1.29464
114	TGGT1_008070_17_11223	TGGT1_208070	inositol polyphosphate kinase	NA	700	35	363	701	710.706	36.8236	383.57	588.293	1799	0.163366	710.706	202.545	-1.81101	NA	35	363	701	656	129	772	29.3929	306.229	474.353	626.169	337.973	595.003	2656	0.187708	162.229	501.223	1.62742
115	TGGT1_008070_29_10836	TGGT1_208070	inositol polyphosphate kinase	NA	1376	755	411	157	1397.05	794.337	434.29	131.757	2699	0.222772	1397.05	356.878	-1.96888	NA	755	411	157	579	144	412	634.047	346.722	106.239	552.671	377.272	317.541	2458	0.174419	285.844	404.551	0.501096
116	TGGT1_008070_33_10449	TGGT1_208070	inositol polyphosphate kinase	NA	0	0	0	0	NA	NA	NA	NA	NA	NA	NA	NA	NA	NA	0	0	0	0	0	0	NA	NA	NA	NA	NA	NA	NA	NA	NA	NA	NA
117	TGGT1_008070_44_10449	TGGT1_208070	inositol polyphosphate kinase	NA	730	252	37	3	741.165	265.13	39.0967	2.51766	1022	0.101485	741.165	29.6619	-4.64311	NA	252	37	3	33	57	306	211.629	31.2134	2.03004	31.4994	149.337	235.843	688	0.0689369	23.7578	103.522	2.12346
118	TGGT1_008370_15_3081	TGGT1_208370	GRA46	NA	1295	542	1211	693	1314.81	570.239	1279.62	581.579	3741	0.279703	1314.81	751.478	-0.807048	NA	542	1211	693	941	304	482	455.17	1021.61	468.939	898.209	796.463	371.492	4173	0.251661	601.9	642.93	0.0951386
119	TGGT1_008370_51_1027	TGGT1_208370	GRA46	NA	2663	3893	2972	2972	2703.73	4095.83	3140.41	2494.16	12500	0.586634	2703.73	3177.49	0.232938	NA	3893	2972	2972	3412	992	3518	3269.33	2507.19	2011.09	3256.84	2598.98	2711.43	17759	0.605482	2545.03	2841.84	0.159142
120	TGGT1_008370_58_1027	TGGT1_208370	GRA46	NA	3582	1869	2583	4303	3636.78	1966.38	2729.37	3611.16	12337	0.581683	3636.78	2686.12	-0.437139	NA	1869	2583	4303	2340	1147	3801	1569.58	2179.03	2911.75	2233.59	3005.07	2929.54	16043	0.575581	2151.46	2699.1	0.327163
121	TGGT1_008370_65_2054	TGGT1_208370	GRA46	NA	0	0	0	0	NA	NA	NA	NA	NA	NA	NA	NA	NA	NA	0	0	0	0	0	0	NA	NA	NA	NA	NA	NA	NA	NA	NA	NA	NA
122	TGGT1_008370_75_2054	TGGT1_208370	GRA46	NA	679	872	479	287	689.385	917.433	506.143	240.856	2317	0.197195	689.385	481.802	-0.51687	NA	872	479	287	274	226	497	732.303	404.087	194.207	261.54	592.107	383.053	2635	0.186877	385.902	390.001	0.0152439
123	TGGT1_008450_20_3260	TGGT1_208450	PI-2	NA	1306	2313	2558	1111	1325.97	2433.51	2702.95	932.373	7288	0.433993	1325.97	1830.43	0.465132	NA	2313	2558	1111	2338	641	1057	1942.45	2157.94	751.791	2231.68	1679.38	814.661	10018	0.44103	1466.1	1450.73	-0.0152006
124	TGGT1_008450_26_2608	TGGT1_208450	PI-2	NA	371	158	863	556	376.674	166.232	911.903	466.606	1948	0.176568	376.674	413.56	0.134778	NA	158	863	556	778	145	374	132.688	728.031	376.234	742.622	379.892	288.253	2874	0.200166	331.243	433.245	0.387294
125	TGGT1_008450_28_3260	TGGT1_208450	PI-2	NA	5877	7798	7905	12537	5966.88	8204.29	8352.95	10521.3	34117	0.846535	5966.88	8967.06	0.587657	NA	7798	7905	12537	7440	2275	11134	6548.73	6668.7	8483.53	7101.68	5960.37	8581.3	49089	0.857973	7182.22	7135.03	-0.0095096
126	TGGT1_008450_34_2608	TGGT1_208450	PI-2	NA	341	10	71	5	346.215	10.521	75.0233	4.1961	427	0.060231	346.215	14.9062	-4.53769	NA	10	71	5	6	144	65	8.39797	59.896	3.3834	5.72716	377.272	50.0974	301	0.0390365	11.9392	47.6581	1.99701
127	TGGT1_008450_38_2608	TGGT1_208450	PI-2	NA	0	0	0	0	NA	NA	NA	NA	NA	NA	NA	NA	NA	NA	0	0	0	0	0	0	NA	NA	NA	NA	NA	NA	NA	NA	NA	NA	NA
128	TGGT1_008730_0_2936	TGGT1_208730	MCP4	NA	220	188	482	557	223.365	197.795	509.313	467.445	1447	0.133663	223.365	361.114	0.693051	NA	188	482	557	402	87	849	157.882	406.618	376.911	383.72	227.935	654.349	2565	0.178571	289.236	385.37	0.413999
129	TGGT1_008730_17_3670	TGGT1_208730	MCP4	NA	10870	7906	9541	17276	11036.2	8317.92	10081.7	14498.4	45593	0.89934	11036.2	10673	-0.0482778	NA	7906	9541	17276	12549	3248	12015	6639.43	8048.84	11690.3	11978.4	8509.58	9260.31	62535	0.904485	8548.64	9809.43	0.198474
130	TGGT1_008730_27_2936	TGGT1_208730	MCP4	NA	1562	1919	2053	934	1585.89	2018.98	2169.34	783.831	6468	0.406766	1585.89	1508.55	-0.0721266	NA	1919	2053	934	1705	467	1762	1611.57	1731.92	632.019	1627.47	1223.51	1358.03	8840	0.416113	1208.28	1393.19	0.20543
131	TGGT1_008730_72_3670	TGGT1_208730	MCP4	NA	14122	16927	14959	17996	14338	17808.9	15806.7	15102.6	64004	0.955446	14338	16199.8	0.176135	NA	16927	14959	17996	16775	4925	17019	14215.2	12619.5	12177.5	16012.2	12903.2	13117	88601	0.959302	12975.3	13942.1	0.103677
132	TGGT1_008730_85_2936	TGGT1_208730	MCP4	NA	11173	17843	15347	20980	11343.9	18772.7	16216.7	17606.8	65343	0.957096	11343.9	17500.7	0.6255	NA	17843	15347	20980	15937	4675	19667	14984.5	12946.8	14196.7	15212.3	12248.2	15157.9	94449	0.967608	14017.3	14135.2	0.0120858
133	TGGT1_008740_15_3190	TGGT1_208740	MCP3	NA	0	0	0	1	NA	NA	NA	NA	NA	NA	NA	NA	NA	NA	0	0	1	0	0	0	NA	NA	NA	NA	NA	NA	NA	NA	NA	NA	NA
134	TGGT1_008740_17_2552	TGGT1_208740	MCP3	NA	2494	1642	3324	3813	2532.14	1727.55	3512.36	3199.94	11273	0.556931	2532.14	2687.76	0.0860458	NA	1642	3324	3813	1568	923	3310	1378.95	2804.14	2580.18	1496.7	2418.21	2551.11	14580	0.54402	2152.78	2097.91	-0.03725
135	TGGT1_008740_21_2552	TGGT1_208740	MCP3	NA	329	540	68	102	334.032	568.135	71.8533	85.6004	1039	0.10231	334.032	151.749	-1.1383	NA	540	68	102	101	108	592	453.49	57.3652	69.0213	96.4072	282.954	456.272	1511	0.110465	121.544	231.748	0.93108
136	TGGT1_008740_35_2552	TGGT1_208740	MCP3	NA	2646	4067	3294	1613	2686.47	4278.9	3480.66	1353.66	11620	0.564356	2686.47	2721.66	0.0187779	NA	4067	3294	1613	2631	862	4679	3415.45	2778.84	1091.48	2511.36	2258.39	3606.24	17146	0.595515	2179.93	2734.77	0.327137
137	TGGT1_008740_6_3190	TGGT1_208740	MCP3	NA	1310	2176	1391	1332	1330.04	2289.37	1469.82	1117.84	6209	0.396865	1330.04	1555.2	0.225638	NA	2176	1391	1332	1054	699	1526	1827.4	1173.45	901.337	1006.07	1831.34	1176.13	8178	0.395349	1245.65	1294.05	0.054997
138	TGGT1_008830_29_1767	TGGT1_208830	GRA16	NA	1860	2438	1916	2293	1888.45	2565.02	2024.57	1924.33	8507	0.477723	1888.45	2153.95	0.189782	Non-essential	2438	1916	2293	2100	729	2528	2047.42	1616.35	1551.63	2004.51	1909.94	1948.4	12004	0.495847	1725.22	1953.9	0.179579
139	TGGT1_008830_59_1178	TGGT1_208830	GRA16	NA	949	1149	1285	964	963.514	1208.87	1357.82	809.007	4347	0.311881	963.514	1099.15	0.190011	Non-essential	1149	1285	964	1695	556	2002	964.926	1084.03	652.319	1617.92	1456.69	1543	7651	0.377907	880.371	1537.79	0.804675
140	TGGT1_008830_59_1767	TGGT1_208830	GRA16	NA	8670	11544	8937	15996	8802.6	12145.5	9443.43	13424.2	45147	0.898515	8802.6	11547.2	0.391542	Non-essential	11544	8937	15996	8791	2581	7633	9694.61	7539.3	10824.2	8391.24	6762.07	5882.98	55482	0.886213	9248.8	6936.94	-0.414967
141	TGGT1_008830_69_1767	TGGT1_208830	GRA16	NA	4081	4899	4558	5860	4143.42	5154.25	4816.29	4917.83	19398	0.712871	4143.42	4960.78	0.259747	Non-essential	4899	4558	5860	4433	1875	5932	4114.16	3845.15	3965.34	4231.42	4912.39	4571.97	27557	0.73505	3973.37	4563.46	0.199765
142	TGGT1_009170_1_1143	TGGT1_209170	TGGT1_209170	NA	3690	3816	3611	3638	3746.44	4014.82	3815.62	3053.08	14755	0.632013	3746.44	3602.94	-0.0563455	NA	3816	3611	3638	4032	1196	2818	3204.66	3046.26	2461.76	3848.65	3133.45	2171.92	19111	0.627076	2885.79	2969.78	0.0413904
143	TGGT1_009170_11_1524	TGGT1_209170	TGGT1_209170	NA	4110	3885	2732	4158	4172.86	4087.42	2886.81	3489.47	14885	0.634488	4172.86	3453.1	-0.273144	NA	3885	2732	4158	4035	891	2732	3262.61	2304.73	2813.63	3851.51	2334.37	2105.63	18433	0.613787	2765.78	2665.19	-0.0534488
144	TGGT1_009170_20_1524	TGGT1_209170	TGGT1_209170	NA	3076	1847	2421	3593	3123.05	1943.23	2558.19	3015.32	10937	0.549505	3123.05	2465.64	-0.34099	NA	1847	2421	3593	3253	1108	3075	1551.1	2042.37	2431.31	3105.07	2902.9	2369.99	15297	0.559801	1974.87	2774.71	0.490577
145	TGGT1_009170_24_1143	TGGT1_209170	TGGT1_209170	NA	6664	5999	6575	9623	6765.92	6311.56	6947.58	8075.81	28861	0.807756	6765.92	7074.88	0.0644184	NA	5999	6575	9623	7206	2031	7135	5037.94	5546.7	6511.69	6878.32	5321.1	5499.15	38569	0.805648	5666.66	5860.39	0.0484982
146	TGGT1_009170_43_1143	TGGT1_209170	TGGT1_209170	NA	8452	9333	7865	10201	8581.27	9819.27	8310.68	8560.88	35851	0.857261	8581.27	8873.15	0.0482563	NA	9333	7865	10201	5766	2761	10104	7837.82	6634.96	6902.81	5503.8	7233.66	7787.45	46030	0.843854	7107	6768.18	-0.0704727
147	TGGT1_009980_56_1940	TGGT1_209985	predicted rhoptry pseudokinase	NA	4373	4812	5302	6411	4439.88	5062.71	5602.45	5380.24	20898	0.731848	4439.88	5343.85	0.267358	NA	4812	5302	6411	3434	1473	4706	4041.1	4472.79	4338.19	3277.84	3859.18	3627.05	26138	0.717608	4280.19	3579.97	-0.257727
148	TGGT1_009980_75_1940	TGGT1_209985	predicted rhoptry pseudokinase	NA	1033	412	1262	2420	1048.8	433.466	1333.51	2030.91	5127	0.34901	1048.8	1054.91	0.00837843	NA	412	1262	2420	552	209	700	345.996	1064.63	1637.57	526.899	547.568	539.511	5555	0.313953	844.934	537.925	-0.651434
149	TGGT1_009980_8_2425	TGGT1_209985	predicted rhoptry pseudokinase	NA	1162	979	1012	1925	1179.77	1030.01	1069.35	1615.5	5078	0.346535	1179.77	1211.77	0.038613	NA	979	1012	1925	1717	313	1527	822.161	853.728	1302.61	1638.92	820.042	1176.9	7473	0.370432	970.577	1165.14	0.263589
150	TGGT1_010090_10_1828	TGGT1_209985,TGGT1_210095	TGGT1_209985,TGGT1_210095	NA	3680	2783	3518	4413	3736.28	2928	3717.35	3703.48	14394	0.625413	3736.28	3428.77	-0.123913	NA	2783	3518	4413	1235	731	3686	2337.15	2967.8	2986.19	1178.84	1915.18	2840.91	16366	0.582226	2746.29	1857.98	-0.563751
151	TGGT1_010090_25_1371	TGGT1_209985,TGGT1_210095	TGGT1_209985,TGGT1_210095	NA	8300	8185	9405	11369	8426.94	8611.45	9937.95	9541.09	37259	0.861386	8426.94	9346.67	0.149444	NA	8185	9405	11369	6183	2329	10397	6873.74	7934.11	7693.17	5901.84	6101.85	8013.27	47868	0.852159	7486.27	6608.25	-0.17998
152	TGGT1_010090_57_1371	TGGT1_209985,TGGT1_210095	TGGT1_209985,TGGT1_210095	NA	3082	2344	2437	2794	3129.14	2466.13	2575.1	2344.78	10657	0.540429	3129.14	2460.2	-0.34699	NA	2344	2437	2794	2571	949	4436	1968.48	2055.87	1890.64	2454.09	2486.33	3418.96	15531	0.565615	1970.51	2752.84	0.48235
153	TGGT1_010110_25_2040	TGGT1_209985,TGGT1_210095	TGGT1_209985,TGGT1_210095	NA	2155	2213	1879	1318	2187.96	2328.3	1985.48	1106.09	7565	0.439769	2187.96	1722.79	-0.344841	NA	2213	1879	1318	1874	396	1854	1858.47	1585.13	891.864	1788.78	1037.5	1428.93	9534	0.431894	1379.88	1384.16	0.00446916
154	TGGT1_010110_45_2040	TGGT1_209985,TGGT1_210095	TGGT1_209985,TGGT1_210095	NA	461	12	245	894	468.051	12.6252	258.883	750.262	1612	0.151815	468.051	134.85	-1.79531	NA	12	245	894	288	38	135	10.0776	206.683	604.952	274.904	99.5578	104.048	1612	0.11794	108.009	141.742	0.392109
155	TGGT1_010110_47_2550	TGGT1_209985,TGGT1_210095	TGGT1_209985,TGGT1_210095	NA	519	181	405	1373	526.938	190.43	427.95	1152.25	2478	0.207921	526.938	454.526	-0.21327	NA	181	405	1373	390	156	364	152.003	341.66	929.081	372.265	408.711	280.546	2869	0.198505	364.055	349.481	-0.0589403
156	TGGT1_010110_9_2550	TGGT1_209985,TGGT1_210095	TGGT1_209985,TGGT1_210095	NA	9040	9712	10301	13326	9178.26	10218	10884.7	11183.4	42379	0.886964	9178.26	10754.4	0.228635	NA	9712	10301	13326	10075	4022	12522	8156.11	8689.98	9017.43	9616.85	10537.4	9651.07	59958	0.900332	8613.8	9926.15	0.204584
157	TGGT1_010370_10_2750	TGGT1_210370	ROP54	NA	7419	10701	12160	11217	7532.47	11258.5	12849.1	9413.52	41497	0.882838	7532.47	11084.1	0.557302	NA	10701	12160	11217	7986	3819	10506	8986.66	10258.2	7590.32	7622.85	10005.6	8097.28	56389	0.888704	8877.9	8515.94	-0.0600529
158	TGGT1_010370_31_2200	TGGT1_210370	ROP54	NA	344	150	424	439	349.261	157.815	448.027	368.417	1357	0.125413	349.261	296.436	-0.236586	NA	150	424	439	1172	198	457	125.97	357.689	297.062	1118.7	518.749	352.223	2840	0.197674	237.432	589.066	1.31091
159	TGGT1_010370_44_2200	TGGT1_210370	ROP54	NA	431	202	291	375	437.592	212.525	307.49	314.707	1299	0.122112	437.592	273.978	-0.675526	NA	202	291	375	368	117	264	169.639	245.489	253.755	351.266	306.533	203.473	1617	0.118771	219.444	279.816	0.350626
160	TGGT1_010370_5_2750	TGGT1_210370	ROP54	NA	2492	1299	2619	4267	2530.11	1366.68	2767.41	3580.95	10677	0.541254	2530.11	2383.67	-0.0860173	NA	1299	2619	4267	1796	834	2774	1090.9	2209.4	2887.39	1714.33	2185.03	2138	13589	0.52907	1909.21	2000.72	0.0675422
161	TGGT1_010370_52_2200	TGGT1_210370	ROP54	NA	14118	12226	14269	16385	14333.9	12863	15077.6	13750.6	56998	0.937294	14333.9	13867.5	-0.0477247	NA	12226	14269	16385	12721	4935	15650	10267.4	12037.4	11087.4	12142.5	12929.4	12061.9	76186	0.938538	11107.3	12371.9	0.155559
162	TGGT1_010820_10_3605	TGGT1_210820	hypothetical protein	NA	316	306	447	550	320.833	321.943	472.33	461.571	1619	0.153465	320.833	412.497	0.362562	NA	306	447	550	181	106	284	256.978	377.092	372.174	172.769	277.714	218.887	1874	0.136213	330.392	218.992	-0.5933
163	TGGT1_010820_25_3605	TGGT1_210820	hypothetical protein	NA	200	0	33	0	203.059	0	34.87	0	233	0.0420792	203.059	34.87	-2.54184	NA	0	33	0	3	0	4	0	27.839	0	2.86358	0	3.08292	40	0.0182724	27.839	2.97123	-3.22798
164	TGGT1_010820_33_3605	TGGT1_210820	hypothetical protein	NA	2356	1652	1667	2388	2392.03	1738.07	1761.46	2004.06	8063	0.458746	2392.03	1830.7	-0.385842	NA	1652	1667	2388	3764	246	1928	1387.34	1406.29	1615.91	3592.84	644.506	1485.97	11645	0.481728	1466.31	1509.7	0.0420744
165	TGGT1_010820_46_3605	TGGT1_210820	hypothetical protein	NA	942	673	634	691	956.407	708.065	669.927	579.901	2940	0.234323	956.407	650.356	-0.556395	NA	673	634	691	1065	226	494	565.183	534.846	467.586	1016.57	592.107	380.74	3783	0.237542	520.906	611.959	0.232411
166	TGGT1_010820_61_2884	TGGT1_210820	hypothetical protein	NA	213	226	244	0	216.258	237.775	257.827	0	683	0.0849835	216.258	247.598	0.195248	NA	226	244	0	420	0	11	189.794	205.84	0	400.901	0	8.47802	901	0.0855482	197.654	58.2996	-1.76142
167	TGGT1_011260_35_1806	TGGT1_211260	ROP26	NA	1491	474	1545	490	1513.8	498.696	1632.55	411.218	4000	0.294554	1513.8	694.371	-1.1244	NA	474	1545	490	1617	213	2044	398.064	1303.37	331.573	1543.47	558.048	1575.37	6383	0.333887	556.16	1107.09	0.993204
168	TGGT1_011260_39_1806	TGGT1_211260	ROP26	NA	1680	1728	2193	1820	1705.69	1818.03	2317.27	1527.38	7421	0.436469	1705.69	1859.98	0.124928	NA	1728	2193	1820	2003	817	1560	1451.17	1850.03	1231.56	1911.92	2140.49	1202.34	10121	0.444352	1489.76	1700.86	0.191187
169	TGGT1_011260_4_2408	TGGT1_211260	ROP26	NA	867	1794	1548	1398	880.26	1887.47	1635.72	1173.23	5607	0.371287	880.26	1535.76	0.802953	NA	1794	1548	1398	1345	443	1200	1506.6	1305.9	945.998	1283.84	1160.63	924.875	7728	0.38289	1230.08	1112.83	-0.144513
170	TGGT1_011260_54_1806	TGGT1_211260	ROP26	NA	1079	652	574	1437	1095.5	685.97	606.527	1205.96	3742	0.280528	1095.5	794.626	-0.463246	NA	652	574	1437	1422	429	510	547.547	484.229	972.389	1357.34	1123.96	393.072	5024	0.289037	636.46	843.276	0.405935
171	TGGT1_011260_58_1806	TGGT1_211260	ROP26	NA	888	776	506	1957	901.581	816.431	534.673	1642.35	4127	0.29868	901.581	895.004	-0.0105641	NA	776	506	1957	583	314	558	651.682	426.864	1324.26	556.489	822.662	430.067	4694	0.275748	716.858	581.752	-0.301283
172	TGGT1_011290_13_2468	TGGT1_211290	ROP15	NA	1350	576	1454	1694	1370.65	606.011	1536.39	1421.64	5074	0.344884	1370.65	1097.97	-0.320019	NA	576	1454	1694	2033	295	1224	483.723	1226.6	1146.3	1940.55	772.883	943.373	7276	0.363787	879.425	1122.64	0.352264
173	TGGT1_011290_16_2468	TGGT1_211290	ROP15	NA	11419	11255	9179	11304	11593.6	11841.4	9699.14	9486.54	43157	0.889439	11593.6	10290	-0.172093	NA	11255	9179	11304	10072	3107	10193	9451.91	7743.45	7649.19	9613.99	8140.16	7856.05	55110	0.884551	8241.82	8503.16	0.0450355
174	TGGT1_011290_34_2468	TGGT1_211290	ROP15	NA	220	136	95	659	223.365	143.086	100.383	553.046	1110	0.108086	223.365	199.529	-0.162802	NA	136	95	659	40	0	42	114.212	80.1425	445.932	38.1811	0	32.3706	972	0.0905316	159.814	35.156	-2.18455
175	TGGT1_011290_41_2468	TGGT1_211290	ROP15	NA	563	618	739	770	571.611	650.199	780.877	646.199	2690	0.218647	571.611	689.708	0.270952	NA	618	739	770	1143	195	393	518.994	623.424	521.043	1091.02	510.889	302.897	3858	0.240864	552.425	552.694	0.00070304
176	TGGT1_011290_45_2468	TGGT1_211290	ROP15	NA	2454	4293	3952	5537	2491.53	4516.67	4175.95	4646.76	16236	0.658416	2491.53	4441.96	0.834163	NA	4293	3952	5537	2525	741	2078	3605.25	3333.93	3746.78	2410.18	1941.38	1601.58	19126	0.628738	3557.81	1956.9	-0.862419
177	TGGT1_011460_10_1689	TGGT1_211460	MYR4	NA	116	0	219	2	117.774	0	231.41	1.67844	337	0.0453795	117.774	19.7081	-2.57917	NA	0	219	2	3	35	8	0	184.75	1.35336	2.86358	91.698	6.16584	267	0.0348837	15.8124	11.7423	-0.429341
178	TGGT1_011460_14_1689	TGGT1_211460	MYR4	NA	3158	4217	3632	4897	3206.3	4436.71	3837.81	4109.66	15904	0.650165	3206.3	4120.82	0.362022	NA	4217	3632	4897	2858	731	2305	3541.42	3063.97	3313.7	2728.04	1915.18	1776.53	18640	0.61711	3300.59	2101.57	-0.651257
179	TGGT1_011460_58_1126	TGGT1_211460	MYR4	NA	217	12	23	355	220.319	12.6252	24.3033	297.923	607	0.0808581	220.319	45.0474	-2.29008	NA	12	23	355	7	25	51	10.0776	19.4029	240.221	6.68168	65.4986	39.3072	473	0.0589701	36.081	25.8145	-0.483057
180	TGGT1_011460_6_563	TGGT1_211460	MYR4	NA	1134	804	1125	647	1151.34	845.89	1188.75	542.975	3710	0.276403	1151.34	817.325	-0.494337	NA	804	1125	647	661	201	769	675.197	949.056	437.812	630.942	526.609	592.691	4207	0.253322	654.641	581.793	-0.170198
181	TGGT1_011460_64_1126	TGGT1_211460	MYR4	NA	1200	1198	733	1076	1218.35	1260.42	774.537	903	4207	0.302805	1218.35	958.844	-0.345564	NA	1198	733	1076	556	535	860	1006.08	618.363	728.107	530.717	1401.67	662.827	4958	0.284053	767.992	790.017	0.0407923
182	TGGT1_012300_11_3668	TGGT1_212300	GRA32	NA	1711	2598	1241	1761	1737.17	2733.36	1311.32	1477.87	7311	0.434818	1737.17	1743.2	0.00500034	NA	2598	1241	1761	1336	574	1748	2181.79	1046.91	1191.63	1275.25	1503.85	1347.24	9258	0.425249	1396.23	1372.19	-0.0250533
183	TGGT1_012300_12_2882	TGGT1_212300	GRA32	NA	2108	2158	2394	3778	2140.24	2270.44	2529.66	3170.57	10438	0.534653	2140.24	2630.89	0.297779	NA	2158	2394	3778	2423	426	2611	1812.28	2019.59	2556.5	2312.82	1116.1	2012.37	13790	0.530731	2107.23	1731.88	-0.283009
184	TGGT1_012300_13_2882	TGGT1_212300	GRA32	NA	536	396	133	255	544.198	416.632	140.537	214.001	1320	0.122937	544.198	232.266	-1.22835	NA	396	133	255	432	80	305	332.559	112.199	172.553	412.355	209.595	235.072	1601	0.116279	186.035	272.867	0.552627
185	TGGT1_012300_4_2882	TGGT1_212300	GRA32	NA	0	0	0	0	NA	NA	NA	NA	NA	NA	NA	NA	NA	NA	0	0	0	0	0	0	NA	NA	NA	NA	NA	NA	NA	NA	NA	NA	NA
186	TGGT1_012300_8_2358	TGGT1_212300	GRA32	NA	1867	3528	2991	5913	1895.55	3711.82	3160.49	4962.3	14299	0.622112	1895.55	3875.62	1.03181	NA	3528	2991	5913	3120	1079	2063	2962.8	2523.22	4001.21	2978.12	2826.92	1590.01	18694	0.61794	3104.2	2374.39	-0.386664
187	TGGT1_012410_23_930	TGGT1_212410	GRA11A	NA	5825	8639	6711	9402	5914.09	9089.11	7091.29	7890.34	30577	0.814356	5914.09	7982.04	0.432602	NA	8639	6711	9402	9680	1876	7741	7255	5661.43	6362.14	9239.82	4915.01	5966.22	44049	0.833056	6393.26	6470.87	0.0174063
188	TGGT1_012410_30_1395	TGGT1_212410	GRA11A	NA	1933	2404	3047	4238	1962.56	2529.25	3219.66	3556.61	11622	0.565182	1962.56	3071	0.645969	NA	2404	3047	4238	5333	981	4331	2018.87	2570.47	2867.77	5090.49	2570.16	3338.03	20334	0.64701	2459.73	3521.57	0.517718
189	TGGT1_012410_40_930	TGGT1_212410	GRA11A	NA	14195	12427	11027	16615	14412.1	13074.5	11651.9	13943.6	54264	0.929868	14412.1	12854.8	-0.164974	NA	12427	11027	16615	11834	3367	16621	10436.2	9302.43	11243	11295.9	8821.35	12810.3	71891	0.927741	10296.1	10847.7	0.0752892
190	TGGT1_012410_49_465	TGGT1_212410	GRA11A	NA	816	607	806	463	828.48	638.626	851.673	388.559	2692	0.219472	828.48	595.651	-0.475999	NA	607	806	463	744	231	1126	509.757	679.946	313.303	710.168	605.207	867.841	3977	0.245847	477.09	719.838	0.593411
191	TGGT1_012410_9_1395	TGGT1_212410	GRA11A	NA	4522	3018	4205	4894	4591.16	3175.24	4443.28	4107.14	16639	0.668317	4591.16	3869.67	-0.24665	NA	3018	4205	4894	3279	1558	3442	2534.51	3547.36	3311.67	3129.89	4081.87	2652.85	20396	0.649502	3099.43	3236.19	0.0622925
192	TGGT1_013070_103_3624	TGGT1_213067,TGGT1_213069,TGGT1_213072	TGGT1_213067,TGGT1_213069,TGGT1_213072	NA	1702	839	1248	1367	1728.03	882.713	1318.72	1147.21	5156	0.351485	1728.03	1101.22	-0.650033	NA	839	1248	1367	750	312	1663	704.589	1052.82	925.021	715.895	817.422	1281.72	6179	0.328904	882.024	908.58	0.0427955
193	TGGT1_013070_104_3624	TGGT1_213067,TGGT1_213069,TGGT1_213072	TGGT1_213067,TGGT1_213069,TGGT1_213072	NA	1204	796	796	186	1222.41	837.473	841.107	156.095	2982	0.238449	1222.41	479.075	-1.35141	NA	796	796	186	1890	427	1907	668.478	671.51	125.862	1804.05	1118.72	1469.78	6002	0.324751	383.718	1436.84	1.90478
194	TGGT1_013070_18_5436	TGGT1_213067,TGGT1_213069,TGGT1_213072	TGGT1_213067,TGGT1_213069,TGGT1_213072	NA	1197	812	421	318	1215.31	854.307	444.857	266.872	2748	0.226073	1215.31	466.35	-1.38184	NA	812	421	318	665	258	701	681.915	355.158	215.184	634.76	675.945	540.281	3175	0.216777	373.526	614.3	0.717735
195	TGGT1_013070_74_3624	TGGT1_213067,TGGT1_213069,TGGT1_213072	TGGT1_213067,TGGT1_213069,TGGT1_213072	NA	1778	2459	2087	1897	1805.19	2587.12	2205.26	1592	8221	0.468647	1805.19	2086.44	0.208892	NA	2459	2087	1897	2124	578	1660	2065.06	1760.6	1283.66	2027.41	1514.33	1279.41	10805	0.454319	1671.15	1577.82	-0.0829073
196	TGGT1_013070_83_3624	TGGT1_213067,TGGT1_213069,TGGT1_213072	TGGT1_213067,TGGT1_213069,TGGT1_213072	NA	819	1215	414	1234	831.526	1278.3	437.46	1035.6	3682	0.273927	831.526	833.53	0.00347205	NA	1215	414	1234	1319	127	327	1020.35	349.253	835.023	1259.02	332.733	252.029	4636	0.273256	667.62	472.635	-0.498301
197	TGGT1_013070_84_3624	TGGT1_213067,TGGT1_213069,TGGT1_213072	TGGT1_213067,TGGT1_213069,TGGT1_213072	NA	666	271	229	632	676.186	285.12	241.977	530.387	1798	0.162541	676.186	331.995	-1.02626	NA	271	229	632	615	290	851	227.585	193.186	427.662	587.034	759.784	655.891	2888	0.200997	265.913	663.837	1.31988
198	TGGT1_013070_88_3624	TGGT1_213067,TGGT1_213069,TGGT1_213072	TGGT1_213067,TGGT1_213069,TGGT1_213072	NA	107	0	9	0	108.636	0	9.51	0	116	0.0264026	108.636	9.51	-3.51392	NA	0	9	0	0	0	1	NA	NA	NA	NA	NA	NA	NA	NA	NA	NA	NA
199	TGGT1_013070_93_3624	TGGT1_213067,TGGT1_213069,TGGT1_213072	TGGT1_213067,TGGT1_213069,TGGT1_213072	NA	679	295	333	1269	689.385	310.37	351.87	1064.97	2576	0.214521	689.385	488.127	-0.498052	NA	295	333	1269	201	116	574	247.74	280.921	858.707	191.86	303.913	442.399	2788	0.192691	390.968	295.472	-0.404031
200	TGGT1_014080_12_794	TGGT1_214080	Toxofilin	NA	4199	5019	4550	2807	4263.22	5280.5	4807.83	2355.69	16575	0.667492	4263.22	3910.64	-0.12454	NA	5019	4550	2807	3095	1272	5239	4214.94	3838.4	1899.44	2954.26	3332.57	4037.85	21982	0.666113	3132.25	3412.92	0.123809
201	TGGT1_014080_18_794	TGGT1_214080	Toxofilin	NA	3005	5493	3460	3645	3050.96	5779.2	3656.07	3058.95	15603	0.643564	3050.96	4013.15	0.39547	NA	5493	3460	3645	4024	985	2704	4613	2918.87	2466.5	3841.01	2580.64	2084.05	20311	0.646179	3214.35	2743.85	-0.228324
202	TGGT1_014080_30_794	TGGT1_214080	Toxofilin	NA	5178	5521	4646	4766	5257.19	5808.65	4909.27	3999.72	20111	0.723597	5257.19	4849.62	-0.116422	NA	5521	4646	4766	2726	1395	5818	4636.52	3919.39	3225.06	2602.04	3654.82	4484.1	24872	0.701827	3884.33	3493.7	-0.152911
203	TGGT1_014080_37_794	TGGT1_214080	Toxofilin	NA	853	1022	1443	339	866.046	1075.25	1524.77	284.495	3657	0.272277	866.046	775.526	-0.159269	NA	1022	1443	339	619	308	1693	858.272	1217.32	229.394	590.852	806.943	1304.84	5424	0.309801	621.161	853.677	0.458721
204	TGGT1_014080_40_794	TGGT1_214080	Toxofilin	NA	0	0	0	0	NA	NA	NA	NA	NA	NA	NA	NA	NA	NA	0	0	0	0	0	0	NA	NA	NA	NA	NA	NA	NA	NA	NA	NA	NA
205	TGGT1_014410_2_1346	TGGT1_214410	TGGT1_214410	NA	396	381	784	1950	402.057	400.851	828.427	1636.48	3511	0.265677	402.057	816.048	1.02126	NA	381	784	1950	256	193	522	319.963	661.387	1319.53	244.359	505.649	402.321	4086	0.249169	653.618	367.691	-0.829954
206	TGGT1_014410_31_1346	TGGT1_214410	TGGT1_214410	NA	1031	170	743	1774	1046.77	178.857	785.103	1488.78	3718	0.277228	1046.77	593.5	-0.818622	NA	170	743	1774	808	80	807	142.765	626.799	1200.43	771.257	209.595	621.979	4382	0.260797	475.367	464.999	-0.0318145
207	TGGT1_014410_51_1346	TGGT1_214410	TGGT1_214410	NA	411	50	480	476	417.286	52.6051	507.2	399.468	1417	0.131188	417.286	220.071	-0.923066	NA	50	480	476	189	170	295	41.9898	404.931	322.1	180.405	445.39	227.365	1660	0.122093	176.267	263.373	0.579344
208	TGGT1_014410_60_1346	TGGT1_214410	TGGT1_214410	NA	1700	2983	2786	4216	1726	3138.42	2943.87	3538.15	11685	0.567657	1726	3197.44	0.889484	NA	2983	2786	4216	2490	1080	2451	2505.11	2350.28	2852.88	2376.77	2829.54	1889.06	16006	0.574751	2561.01	2333.37	-0.134298
209	TGGT1_014410_63_673	TGGT1_214410	TGGT1_214410	NA	5332	5505	4374	4826	5413.55	5791.82	4621.86	4050.07	20037	0.722772	5413.55	4768.31	-0.183095	NA	5505	4374	4826	6570	1454	7151	4623.08	3689.93	3265.66	6271.24	3809.4	5511.49	29880	0.761628	3819.21	5087.36	0.413645
210	TGGT1_015160_13_543	TGGT1_215160	TGGT1_215160	NA	0	0	0	0	NA	NA	NA	NA	NA	NA	NA	NA	NA	NA	0	0	0	0	0	0	NA	NA	NA	NA	NA	NA	NA	NA	NA	NA	NA
211	TGGT1_015160_6_1086	TGGT1_215160	TGGT1_215160	NA	38	0	0	0	NA	NA	NA	NA	NA	NA	NA	NA	NA	NA	0	0	0	0	0	4	NA	NA	NA	NA	NA	NA	NA	NA	NA	NA	NA
212	TGGT1_015160_8_1086	TGGT1_215160	TGGT1_215160	NA	580	2413	833	2480	NA	NA	NA	NA	NA	NA	NA	NA	NA	NA	2413	833	2480	1768	190	289	NA	NA	NA	NA	NA	NA	NA	NA	NA	NA	NA
213	TGGT1_015220_11_628	TGGT1_215220	GRA22	NA	341	478	357	4	346.215	502.905	377.23	3.35688	1180	0.117162	346.215	86.0351	-2.00867	NA	478	357	4	21	0	18	401.423	301.167	2.70672	20.0451	0	13.8731	878	0.0847176	68.9103	16.676	-2.04695
214	TGGT1_015220_19_628	TGGT1_215220	GRA22	NA	1053	638	810	312	1069.1	671.241	855.9	261.836	2813	0.229373	1069.1	531.835	-1.00735	NA	638	810	312	587	407	599	535.79	683.32	211.124	560.307	1066.32	461.667	3353	0.224252	425.976	650.949	0.611771
215	TGGT1_015220_35_1256	TGGT1_215220	GRA22	NA	7328	4718	4789	6396	7440.08	4963.82	5060.38	5367.65	23231	0.762376	7440.08	5127.76	-0.536989	NA	4718	4789	6396	6430	1785	5911	3962.16	4040.03	4328.04	6137.6	4676.6	4555.78	30029	0.763289	4107.11	5075.72	0.305489
216	TGGT1_015220_37_628	TGGT1_215220	GRA22	NA	1334	1263	932	1229	1354.4	1328.8	984.814	1031.4	4758	0.330858	1354.4	1105.13	-0.293438	NA	1263	932	1229	1023	176	1828	1060.66	786.24	831.639	976.48	461.11	1408.89	6451	0.33887	885.162	859.242	-0.0428767
217	TGGT1_015220_40_1256	TGGT1_215220	GRA22	NA	287	70	55	3	291.389	73.6471	58.1167	2.51766	415	0.0577558	291.389	22.0877	-3.72163	NA	70	55	3	4	45	223	58.7858	46.3983	2.03004	3.81811	117.897	171.873	400	0.051495	17.6913	42.6108	1.26818
218	TGGT1_015220_41_1256	TGGT1_215220	GRA22	NA	1165	1146	756	1606	1182.82	1205.71	798.84	1347.79	4673	0.325083	1182.82	1090.87	-0.116744	NA	1146	756	1606	483	252	1562	962.407	637.766	1086.75	461.036	660.226	1203.88	5805	0.320598	873.741	715.6	-0.288053
219	TGGT1_015220_7_628	TGGT1_215220	GRA22	NA	3081	3719	3055	2458	3128.12	3912.77	3228.12	2062.8	12313	0.580858	3128.12	2964.58	-0.0774677	NA	3719	3055	2458	2462	882	3204	3123.2	2577.21	1663.28	2350.04	2310.79	2469.42	15780	0.571429	2374.5	2375.8	0.000791753
220	TGGT1_015360_0_1425	TGGT1_215360	TGGT1_215360	NA	0	0	0	0	NA	NA	NA	NA	NA	NA	NA	NA	NA	NA	0	0	0	0	0	0	NA	NA	NA	NA	NA	NA	NA	NA	NA	NA	NA
221	TGGT1_015360_17_950	TGGT1_215360	TGGT1_215360	NA	564	348	163	470	572.626	366.131	172.237	394.433	1545	0.146865	572.626	291.908	-0.972082	NA	348	163	470	1041	86	267	292.249	137.508	318.039	993.662	225.315	205.785	2375	0.166944	233.805	358.493	0.616639
222	TGGT1_015360_2_950	TGGT1_215360	TGGT1_215360	NA	1505	2390	2580	3367	1528.02	2514.52	2726.2	2825.65	9842	0.513201	1528.02	2685.62	0.813592	NA	2390	2580	3367	1185	499	1963	2007.11	2176.5	2278.38	1131.11	1307.35	1512.94	11984	0.494186	2151.06	1307.9	-0.717798
223	TGGT1_015360_22_950	TGGT1_215360	TGGT1_215360	NA	1528	2012	1750	2947	1551.37	2116.83	1849.17	2473.18	8237	0.469472	1551.37	2131.27	0.458173	NA	2012	1750	2947	1228	382	1118	1689.67	1476.31	1994.18	1172.16	1000.82	861.676	9437	0.428571	1707.06	1003.6	-0.766322
224	TGGT1_015360_29_950	TGGT1_215360	TGGT1_215360	NA	496	210	774	662	503.586	220.941	817.86	555.563	2142	0.187294	503.586	464.761	-0.115748	NA	210	774	662	399	193	1032	176.357	652.95	447.962	380.856	505.649	795.393	3270	0.221761	372.253	535.054	0.523399
225	TGGT1_015770_37_1172	TGGT1_215775	ROP8	NA	33718	38953	36171	51291	34233.7	40982.5	38220.7	43044.4	160133	0.993399	34233.7	40701	0.249646	NA	38953	36171	51291	30090	12495	40903	32712.6	30514	34707.6	28721.7	32736.2	31525.1	209903	0.993355	32599.7	30947.9	-0.0750134
226	TGGT1_015770_45_586	TGGT1_215775	ROP8	NA	4328	6598	3689	6790	4394.19	6941.77	3898.04	5698.3	21405	0.739274	4394.19	5362.34	0.287263	NA	6598	3689	6790	4749	1358	5043	5540.98	3112.06	4594.66	4533.05	3557.88	3886.79	28227	0.740033	4294.99	3972.44	-0.11263
227	TGGT1_015770_49_1172	TGGT1_215775	ROP8	NA	2032	3939	1164	3055	2063.08	4144.23	1229.96	2563.82	10190	0.523927	2063.08	2355.45	0.191204	NA	3939	1164	3055	1284	583	2448	3307.96	981.956	2067.26	1225.61	1527.43	1886.75	12473	0.504153	1886.61	1522.91	-0.308961
228	TGGT1_015770_52_586	TGGT1_215775	ROP8	NA	6161	5438	6499	6268	6255.23	5721.33	6867.28	5260.23	24366	0.777228	6255.23	5912.38	-0.0813246	NA	5438	6499	6268	7279	2039	7950	4566.81	5482.59	4241.43	6948	5342.06	6127.3	35473	0.792359	4735.55	6103.97	0.366217
229	TGGT1_015770_57_1172	TGGT1_215775	ROP8	NA	46816	49118	42312	55851	47532	51677.1	44709.7	46871.2	194097	0.9967	47532	47665.3	0.00403921	NA	49118	42312	55851	42374	15211	53395	41249.1	35694.6	37793.2	40447.1	39852	41153.1	258261	0.995017	38177.8	40480.6	0.0844963
230	TGGT1_015780_17_2148	TGGT1_215775	ROP8	NA	0	0	0	0	NA	NA	NA	NA	NA	NA	NA	NA	NA	NA	0	0	0	0	0	0	NA	NA	NA	NA	NA	NA	NA	NA	NA	NA	NA
231	TGGT1_015780_18_2148	TGGT1_215775	ROP8	NA	1140	1720	1352	2101	1157.44	1809.62	1428.61	1763.2	6313	0.401815	1157.44	1658.06	0.518566	NA	1720	1352	2101	1526	571	1417	1444.45	1140.55	1421.7	1456.61	1495.99	1092.12	8687	0.412791	1328.03	1335.1	0.00765644
232	TGGT1_015780_26_2148	TGGT1_215775	ROP8	NA	2331	2252	2175	1497	2366.65	2369.33	2298.25	1256.31	8255	0.470297	2366.65	1898.34	-0.31811	NA	2252	2175	1497	2429	1108	1999	1891.22	1834.84	1012.99	2318.54	2902.9	1540.69	11460	0.475914	1520.48	2180.66	0.520231
233	TGGT1_015780_36_1432	TGGT1_215775	ROP8	NA	5096	4890	4982	6924	5173.94	5144.78	5264.31	5810.76	21892	0.747525	5173.94	5399	0.0614301	NA	4890	4982	6924	3736	1807	6044	4106.61	4202.84	4685.33	3566.11	4734.24	4658.29	28383	0.747508	4324.36	4284.4	-0.0133929
234	TGGT1_015910_23_2016	TGGT1_215910	TGGT1_215910	NA	4898	5021	6330	4551	4972.91	5282.6	6688.7	3819.29	20800	0.730198	4972.91	5129.29	0.0446688	NA	5021	6330	4551	3173	2211	7142	4216.62	5340.02	3079.57	3028.71	5792.69	5504.55	28428	0.749169	4108.33	4587.97	0.159301
235	TGGT1_015910_23_4032	TGGT1_215910	TGGT1_215910	NA	17234	17563	19469	24371	17497.6	18478.1	20572.2	20452.6	78637	0.973597	17497.6	19810.5	0.179111	NA	17563	19469	24371	17979	5612	22096	14749.3	16424.2	16491.4	17161.4	14703.1	17030	107090	0.975914	15867.3	16257.7	0.0350644
236	TGGT1_015910_50_5544	TGGT1_215910	TGGT1_215910	NA	3439	4011	3679	4888	3491.6	4219.98	3887.48	4102.1	16017	0.651815	3491.6	4067.51	0.220258	NA	4011	3679	4888	3592	1176	2684	3368.42	3103.62	3307.61	3428.66	3081.05	2068.64	20030	0.639535	3257.89	2795.78	-0.220689
237	TGGT1_015910_54_1512	TGGT1_215910	TGGT1_215910	NA	7781	8282	10493	11235	7900.01	8713.51	11087.6	9428.63	37791	0.865512	7900.01	9693.78	0.295206	NA	8282	10493	11235	14072	3218	10812	6955.2	8851.95	7602.5	13432.1	8430.98	8333.13	58112	0.894518	7764.29	9808.66	0.337203
238	TGGT1_015910_75_5544	TGGT1_215910	TGGT1_215910	NA	394	697	289	917	400.026	733.315	305.377	769.564	2297	0.194719	400.026	556.49	0.476261	NA	697	289	917	248	143	312	585.338	243.802	620.515	236.723	374.652	240.468	2606	0.183555	445.723	277.316	-0.684619
239	TGGT1_017400_20_2349	TGGT1_217400	TGGT1_217400	NA	2217	2052	2154	3652	2250.91	2158.91	2276.06	3064.83	10075	0.518977	2250.91	2469.5	0.13371	NA	2052	2154	3652	2285	516	2016	1723.26	1817.13	2471.23	2181.09	1351.89	1553.79	12675	0.508306	1977.96	1660.87	-0.25207
240	TGGT1_017400_28_2349	TGGT1_217400	TGGT1_217400	NA	1874	1814	1305	1143	1902.66	1908.51	1378.95	959.228	6136	0.391089	1902.66	1361.62	-0.482697	NA	1814	1305	1143	1352	637	2155	1523.39	1100.9	773.445	1290.52	1668.9	1660.92	8406	0.402824	1090.6	1529.38	0.48783
241	TGGT1_017400_34_2349	TGGT1_217400	TGGT1_217400	NA	7231	8816	7071	12069	7341.59	9275.33	7471.69	10128.5	35187	0.853135	7341.59	8887.2	0.275636	NA	8816	7071	12069	5365	2444	6063	7403.65	5965.13	8166.85	5121.03	6403.14	4672.93	41828	0.824751	7118.25	5351.15	-0.411676
242	TGGT1_017400_37_783	TGGT1_217400	TGGT1_217400	NA	3252	2840	2802	3740	3301.74	2987.97	2960.78	3138.68	12634	0.589109	3301.74	3028.14	-0.124792	NA	2840	2802	3740	2772	1133	4454	2385.02	2363.78	2530.78	2645.95	2968.4	3432.83	17741	0.604651	2425.41	2998.6	0.306061
243	TGGT1_017400_79_783	TGGT1_217400	TGGT1_217400	NA	5035	5130	4122	4835	5112.01	5397.28	4355.58	4057.63	19122	0.708746	5112.01	4569.1	-0.161978	NA	5130	4122	4835	5483	1344	6474	4308.16	3477.34	3271.75	5233.67	3521.2	4989.7	27388	0.734219	3659.65	4513.61	0.302576
244	TGGT1_017430_15_2800	TGGT1_217430	PI-1	NA	484	683	267	1077	491.402	718.586	282.13	903.839	2511	0.211221	491.402	567.989	0.208957	NA	683	267	1077	714	317	336	573.581	225.243	728.784	681.532	830.522	258.965	3394	0.226744	454.934	527.262	0.212863
245	TGGT1_017430_19_1680	TGGT1_217430	PI-1	NA	2162	1469	1390	958	2195.07	1545.54	1468.77	803.972	5979	0.382013	2195.07	1222.06	-0.844954	NA	1469	1390	958	866	661	1669	1233.66	1172.61	648.259	826.62	1731.78	1286.35	7013	0.356312	978.813	1225.7	0.324507
246	TGGT1_017430_2_2800	TGGT1_217430	PI-1	NA	3139	5387	5222	7300	3187.01	5667.67	5517.91	6126.3	21048	0.734323	3187.01	5764.91	0.855096	NA	5387	5222	7300	4235	1118	5751	4523.98	4405.31	4939.76	4042.42	2929.1	4432.46	29013	0.757475	4617.44	3744.04	-0.302498
247	TGGT1_017430_32_1680	TGGT1_217430	PI-1	NA	657	145	470	539	667.048	152.555	496.633	452.339	1811	0.165017	667.048	324.819	-1.03815	NA	145	470	539	1422	274	629	121.771	396.494	364.73	1357.34	717.864	484.789	3479	0.230066	260.166	778.803	1.58183
248	TGGT1_017430_8_2800	TGGT1_217430	PI-1	NA	1026	554	802	769	1041.69	582.864	847.447	645.36	3151	0.252475	1041.69	683.115	-0.608728	NA	554	802	769	530	242	2097	465.247	676.571	520.367	505.899	634.026	1616.22	4994	0.288206	547.145	803.324	0.554058
249	TGGT1_017530_10_1522	TGGT1_217530	TGGT1_217530	NA	1603	904	2033	1547	1627.52	951.1	2148.2	1298.27	6087	0.387789	1627.52	1384.28	-0.233541	NA	904	2033	1547	1795	615	1548	759.176	1715.05	1046.82	1713.37	1611.27	1193.09	8442	0.404485	1108.74	1487.87	0.42432
250	TGGT1_017530_13_1522	TGGT1_217530	TGGT1_217530	NA	12715	13202	15177	19972	12909.5	13889.8	16037	16760.9	61066	0.947195	12909.5	15513.4	0.265083	NA	13202	15177	19972	13505	5413	17676	11087	12803.4	13514.6	12890.9	14181.8	13623.4	84945	0.954319	12425.5	13555	0.125519
251	TGGT1_017530_23_1522	TGGT1_217530	TGGT1_217530	NA	9958	8999	8555	12106	10110.3	9467.86	9039.78	10159.6	39618	0.874587	10110.3	9544.7	-0.0830548	NA	8999	8555	12106	7943	3228	9195	7557.33	7217.04	8191.89	7581.8	8457.18	7086.86	50026	0.861296	7644.88	7688.07	0.0081277
252	TGGT1_017530_59_761	TGGT1_217530	TGGT1_217530	NA	743	378	293	1841	754.364	397.695	309.603	1545	3255	0.25495	754.364	575.124	-0.391387	NA	378	293	1841	190	100	564	317.443	247.176	1245.77	181.36	261.994	434.691	3366	0.225083	460.649	274.371	-0.747539
253	TGGT1_017530_64_1522	TGGT1_217530	TGGT1_217530	NA	1313	1008	848	2842	1333.08	1060.52	896.053	2385.06	6011	0.383663	1333.08	1313.56	-0.0212805	NA	1008	848	2842	1350	352	1891	846.515	715.377	1923.12	1288.61	922.22	1457.45	8291	0.399502	1052.1	1200.93	0.19087
254	TGGT1_017680_14_13108	TGGT1_217680	GRA57	NA	18051	44753	42380	54132	18327.1	47084.7	44781.5	45428.6	159316	0.992574	18327.1	45754.8	1.31994	NA	44753	42380	54132	4968	1863	5364	37583.4	35752	36630	4742.09	4880.95	4134.19	153460	0.987542	36647.5	4573.92	-3.00221
255	TGGT1_017680_19_13108	TGGT1_217680	GRA57	NA	253	554	367	702	256.869	582.864	387.797	589.132	1876	0.172442	256.869	510.656	0.991315	NA	554	367	702	14	0	115	465.247	309.603	475.029	13.3634	0	88.6339	1752	0.128738	409.012	34.4158	-3.571
256	TGGT1_017680_2_13108	TGGT1_217680	GRA57	NA	755	545	963	1381	766.547	573.396	1017.57	1158.96	3644	0.270627	766.547	877.733	0.195408	NA	545	963	1381	974	217	664	457.689	812.392	934.495	929.709	568.528	511.764	4744	0.278239	703.025	646.73	-0.120414
257	TGGT1_017680_4_13108	TGGT1_217680	GRA57	NA	501	428	901	263	508.662	450.3	952.057	220.715	2093	0.184818	508.662	455.686	-0.15867	NA	428	901	263	5	17	418	359.433	760.088	177.967	4.77263	44.539	322.165	2032	0.148671	364.984	40.9128	-3.15721
258	TGGT1_017680_40_12656	TGGT1_217680	GRA57	NA	140	434	353	597	142.141	456.612	373.003	501.014	1524	0.143564	142.141	440.254	1.63101	NA	434	353	597	663	26	97	364.472	297.793	403.978	632.851	68.1185	74.7608	2170	0.154485	352.624	147.711	-1.25535
259	TGGT1_018270_24_842	TGGT1_218270	ROP48	NA	4631	3257	3634	5325	4701.83	3426.7	3839.93	4468.84	16847	0.670792	4701.83	3888.64	-0.273956	Non-essential	3257	3634	5325	2309	1148	4724	2735.22	3065.66	3603.32	2204	3007.69	3640.93	20397	0.650332	3114.63	2889.92	-0.108031
260	TGGT1_018270_27_842	TGGT1_218270	ROP48	NA	3134	1326	2757	2335	3181.93	1395.09	2913.23	1959.58	9552	0.5033	3181.93	1997.01	-0.672064	Non-essential	1326	2757	2335	1559	663	2573	1113.57	2325.82	1580.05	1488.11	1737.02	1983.09	11213	0.471761	1599.51	1724.22	0.108314
261	TGGT1_018270_3_1263	TGGT1_218270	ROP48	NA	10932	10851	15269	12806	11099.2	11416.4	16134.2	10747	49858	0.914191	11099.2	12556.1	0.177934	Non-essential	10851	15269	12806	10969	4380	14899	9112.63	12881	8665.56	10470.2	11475.4	11483.1	69174	0.920266	10056.9	11132.5	0.146596
262	TGGT1_018270_33_842	TGGT1_218270	ROP48	NA	2428	2014	1518	1143	2465.13	2118.93	1604.02	959.228	7103	0.430693	2465.13	1482.8	-0.733341	Non-essential	2014	1518	1143	944	532	1378	1691.35	1280.59	773.445	901.073	1393.81	1062.07	7529	0.375415	1187.66	1100.79	-0.109579
263	TGGT1_018270_9_1263	TGGT1_218270	ROP48	NA	7179	7736	9004	9108	7288.8	8139.06	9514.23	7643.61	33027	0.834158	7288.8	8396.19	0.204053	Non-essential	7736	9004	9108	5102	2957	8105	6496.67	7595.82	6163.2	4869.99	7747.17	6246.76	42012	0.826412	6724.97	6176.97	-0.122629
264	TGGT1_019810_21_4132	TGGT1_219810	GRA40	NA	2483	4131	3381	3149	2520.98	4346.23	3572.59	2642.7	13144	0.59736	2520.98	3449.17	0.452268	NA	4131	3381	3149	774	753	2871	3469.2	2852.23	2130.86	738.803	1972.82	2212.76	15059	0.555648	2762.63	1477.46	-0.902921
265	TGGT1_019810_47_6198	TGGT1_219810	GRA40	NA	10688	10784	12347	14178	10851.5	11345.9	13046.7	11898.5	47997	0.907591	10851.5	12076.5	0.154317	NA	10784	12347	14178	12477	4656	16858	9056.37	10416	9593.97	11909.6	12198.5	12993	71300	0.92608	9672.77	12358.6	0.353517
266	TGGT1_019810_58_6198	TGGT1_219810	GRA40	NA	4023	2907	5289	4289	4084.53	3058.46	5588.71	3599.41	16508	0.664191	4084.53	3947.74	-0.0491423	NA	2907	5289	4289	2848	816	5078	2441.29	4461.83	2902.28	2718.49	2137.87	3913.76	21227	0.660299	3161.97	2833.36	-0.158308
267	TGGT1_019810_76_5165	TGGT1_219810	GRA40	NA	4032	4018	3328	5916	4093.67	4227.35	3516.59	4964.82	17294	0.679043	4093.67	4194.67	0.035163	NA	4018	3328	5916	3056	811	3645	3374.3	2807.52	4003.24	2917.03	2124.77	2809.31	20774	0.653654	3359.74	2591.9	-0.374342
268	TGGT1_019810_84_4132	TGGT1_219810	GRA40	NA	2142	2164	3339	4447	2174.76	2276.75	3528.21	3732.01	12092	0.575908	2174.76	3106.5	0.514431	NA	2164	3339	4447	1180	665	1637	1817.32	2816.8	3009.19	1126.34	1742.26	1261.68	13432	0.523256	2488.16	1352.83	-0.879097
269	TGGT1_020240_25_2650	TGGT1_220240	GRA31	NA	2204	2260	2079	1488	2237.71	2377.75	2196.81	1248.76	8031	0.457921	2237.71	1868.44	-0.260188	NA	2260	2079	1488	1855	265	1017	1897.94	1753.86	1006.9	1770.65	694.285	783.832	8964	0.420266	1496.54	987.713	-0.599464
270	TGGT1_020240_35_2650	TGGT1_220240	GRA31	NA	4582	2081	2644	2731	4652.08	2189.42	2793.83	2291.91	12038	0.575083	4652.08	2411.25	-0.948094	NA	2081	2644	2731	4260	995	2381	1747.62	2230.49	1848.01	4066.28	2606.84	1835.11	15092	0.557309	1931.3	2689.42	0.477718
271	TGGT1_020240_45_2650	TGGT1_220240	GRA31	NA	6994	3805	4726	9776	7100.97	4003.25	4993.81	8204.21	25301	0.787129	7100.97	5473.86	-0.375457	NA	3805	4726	9776	4372	1608	4030	3195.43	3986.88	6615.22	4173.19	4212.87	3106.04	28317	0.744186	4384.32	3793.89	-0.208676
272	TGGT1_020240_60_2120	TGGT1_220240	GRA31	NA	14130	11621	10031	14493	14346.1	12226.5	10599.4	12162.8	50275	0.915842	14346.1	11637.8	-0.301836	NA	11621	10031	14493	9262	3790	12201	9759.28	8462.2	9807.12	8840.82	9929.58	9403.67	61398	0.903654	9321.39	9380.81	0.00916691
273	TGGT1_020240_78_2120	TGGT1_220240	GRA31	NA	6841	6581	7144	6931	6945.63	6923.88	7548.83	5816.63	27497	0.799505	6945.63	6724.09	-0.0467661	NA	6581	7144	6931	7617	2445	9523	5526.7	6026.72	4690.07	7270.63	6405.76	7339.66	40241	0.815615	5385.7	6992.08	0.376588
274	TGGT1_020950_0_696	TGGT1_220950	MAF1B	NA	10992	17821	16530	18408	11160.1	18749.5	17466.7	15448.4	63751	0.953795	11160.1	17167	0.621286	NA	17821	16530	18408	6032	3288	8508	14966	13944.8	12456.3	5757.7	8614.37	6557.37	70587	0.925249	13750	6877.03	-0.999575
275	TGGT1_020950_15_696	TGGT1_220950	MAF1B	NA	7547	5817	8501	12497	7662.43	6120.08	8982.72	10487.7	34362	0.84736	7662.43	8323.04	0.11931	NA	5817	8501	12497	4239	2029	4742	4885.1	7171.49	8456.47	4046.24	5315.86	3654.8	37825	0.801495	6666.39	4283.8	-0.638012
276	TGGT1_020950_32_696	TGGT1_220950	MAF1B	NA	12629	15251	14274	19708	12822.2	16045.6	15082.9	16539.3	61862	0.948845	12822.2	15877.6	0.308358	NA	15251	14274	19708	9900	4026	16308	12807.7	12041.6	13336	9449.81	10547.9	12569.1	79467	0.946844	12717.3	10780.3	-0.238395
277	TGGT1_020950_44_696	TGGT1_220950	MAF1B	NA	2833	2070	1019	2391	2876.33	2177.85	1076.74	2006.57	8313	0.472772	2876.33	1675.71	-0.779457	NA	2070	1019	2391	481	603	1219	1738.38	859.634	1617.94	459.127	1579.83	939.519	7783	0.385382	1342.17	880	-0.60899
278	TGGT1_020950_59_696	TGGT1_220950	MAF1B	NA	2259	1991	1835	2056	2293.55	2094.73	1938.98	1725.44	8141	0.465347	2293.55	1913.67	-0.261239	NA	1991	1835	2056	803	547	883	1672.04	1548.02	1391.25	766.485	1433.11	680.554	8115	0.393688	1532.77	907.573	-0.756051
279	TGGT1_021210_0_1419	TGGT1_221210	CYP18	NA	1293	728	322	797	1312.78	765.93	340.247	668.858	3140	0.250825	1312.78	558.606	-1.23272	NA	728	322	797	12	144	373	611.372	271.641	539.314	11.4543	377.272	287.482	2376	0.167774	447.419	107.501	-2.05728
280	TGGT1_021210_2_1419	TGGT1_221210	CYP18	NA	447	450	454	212	453.837	473.446	479.727	177.915	1563	0.14769	453.837	343.156	-0.403307	NA	450	454	212	9	12	32	377.909	382.997	143.456	8.59074	31.4393	24.6633	1169	0.0980066	274.853	18.8156	-3.86866
281	TGGT1_021210_6_1419	TGGT1_221210	CYP18	NA	566	230	399	254	574.657	241.983	421.61	213.162	1449	0.134488	574.657	279.127	-1.04178	NA	230	399	254	6	37	37	193.153	336.598	171.877	5.72716	96.9379	28.517	963	0.089701	223.568	25.1099	-3.15439
282	TGGT1_022100_14_3165	TGGT1_222100	TGGT1_222100	NA	4635	6329	2867	3558	4705.89	6658.75	3029.46	2985.94	17389	0.682343	4705.89	3919.95	-0.263634	NA	6329	2867	3558	3535	1278	3993	5315.07	2418.62	2407.63	3374.25	3348.29	3077.52	21560	0.66196	3139.7	3263.88	0.055959
283	TGGT1_022100_38_3165	TGGT1_222100	TGGT1_222100	NA	2443	2229	1593	4034	2480.36	2345.14	1683.27	3385.41	10299	0.527228	2480.36	2373.07	-0.0637956	NA	2229	1593	4034	3012	723	2685	1871.91	1343.86	2729.73	2875.03	1894.22	2069.41	14276	0.537375	1900.73	2242.02	0.23825
284	TGGT1_022100_45_1899	TGGT1_222100	TGGT1_222100	NA	2615	3056	2570	3956	2654.99	3215.22	2715.63	3319.95	12197	0.578383	2654.99	3071.88	0.210414	NA	3056	2570	3956	2123	438	2310	2566.42	2168.07	2676.95	2026.46	1147.54	1780.38	14453	0.542359	2460.44	1605.73	-0.615688
285	TGGT1_022100_63_1899	TGGT1_222100	TGGT1_222100	NA	2301	2430	3194	4246	2336.19	2556.61	3374.99	3563.33	12171	0.577558	2336.19	3132.79	0.423288	NA	2430	3194	4246	3013	899	3388	2040.71	2694.48	2873.18	2875.99	2355.33	2611.23	17170	0.597176	2509.22	2605.52	0.0543315
286	TGGT1_022100_66_2532	TGGT1_222100	TGGT1_222100	NA	17278	19229	17639	29341	17542.3	20230.9	18638.5	24623.5	83487	0.979373	17542.3	21018	0.260794	NA	19229	17639	29341	17550	7509	21834	16148.5	14880.4	19854.5	16751.9	19673.2	16828.1	113102	0.979236	16834.5	17700.7	0.0723872
287	TGGT1_022170_15_1392	TGGT1_222170	GRA17	NA	7725	11382	8456	13843	7843.15	11975	8935.17	11617.3	41406	0.882013	7843.15	10752.1	0.455119	Essential	11382	8456	13843	8674	3469	8838	9558.57	7133.53	9367.28	8279.56	9088.58	6811.71	54662	0.883721	8611.99	8003.01	-0.105804
288	TGGT1_022170_22_1392	TGGT1_222170	GRA17	NA	6077	3788	4462	5459	6169.94	3985.36	4714.85	4581.3	19786	0.716997	6169.94	4415.45	-0.482698	Essential	3788	4462	5459	3763	1280	4543	3181.15	3764.17	3693.99	3591.88	3353.53	3501.42	23295	0.682724	3536.58	3480.88	-0.0228998
289	TGGT1_022170_36_1392	TGGT1_222170	GRA17	NA	820	364	136	2	832.541	382.965	143.707	1.67844	1322	0.123762	832.541	45.2044	-4.20299	Essential	364	136	2	260	41	203	305.686	114.73	1.35336	248.177	107.418	156.458	1006	0.0921927	36.2067	160.97	2.15246
290	TGGT1_022170_55_1392	TGGT1_222170	GRA17	NA	978	232	301	465	992.958	244.088	318.057	390.237	1976	0.178218	992.958	311.74	-1.67139	Essential	232	301	465	241	69	339	194.833	253.925	314.656	230.041	180.776	261.277	1647	0.121262	249.69	221.487	-0.172913
291	TGGT1_022170_62_1392	TGGT1_222170	GRA17	NA	1638	416	303	598	1663.05	437.674	320.17	501.853	2955	0.235974	1663.05	412.765	-2.01044	Essential	416	303	598	491	155	355	349.355	255.612	404.654	468.672	406.091	273.609	2318	0.164452	330.606	373.429	0.175718
292	TGGT1_023920_12_5304	TGGT1_223920	RON3	Essential	812	865	416	1333	824.419	910.068	439.573	1118.68	3426	0.261551	824.419	764.898	-0.10811	NA	865	416	1333	402	239	351	726.424	350.94	902.014	383.72	626.166	270.526	3606	0.233389	612.649	402.072	-0.607607
293	TGGT1_023920_14_4488	TGGT1_223920	RON3	Essential	2519	1205	1285	1501	2557.53	1267.78	1357.82	1259.67	6510	0.410891	2557.53	1294.34	-0.982536	NA	1205	1285	1501	1214	438	1822	1011.96	1084.03	1015.7	1158.8	1147.54	1404.27	7465	0.369601	1036.71	1231.42	0.24832
294	TGGT1_023920_23_5304	TGGT1_223920	RON3	Essential	1289	1522	1195	1273	1308.71	1601.3	1262.72	1068.33	5279	0.358086	1308.71	1292.69	-0.0177748	NA	1522	1195	1273	558	383	1029	1278.17	1008.11	861.413	532.626	1003.44	793.081	5960	0.32392	1035.39	751.179	-0.462941
295	TGGT1_023920_30_3264	TGGT1_223920	RON3	Essential	741	381	1355	805	752.333	400.851	1431.78	675.572	3282	0.257426	752.333	729.195	-0.0450663	NA	381	1355	805	1193	377	1196	319.963	1143.09	544.727	1138.75	987.719	921.792	5307	0.303987	584.053	1012.12	0.793208
296	TGGT1_023920_40_3264	TGGT1_223920	RON3	Essential	1225	1404	1298	1370	1243.74	1477.15	1371.55	1149.73	5297	0.358911	1243.74	1325.6	0.0919616	NA	1404	1298	1370	475	217	224	1179.07	1095	927.051	453.4	568.528	172.643	4988	0.287375	1061.74	354.373	-1.58309
297	TGGT1_025150_36_886	TGGT1_225150	TGGT1_225150	NA	13141	14032	12995	12563	13342	14763.1	13731.4	10543.1	52731	0.925743	13342	12881.1	-0.0507153	NA	14032	12995	12563	12068	3220	12293	11784	10962.7	8501.13	11519.2	8436.22	9474.58	67171	0.914452	10317.2	9728.45	-0.0847701
298	TGGT1_025150_51_886	TGGT1_225150	TGGT1_225150	NA	2948	1927	2036	2285	2993.09	2027.4	2151.37	1917.62	9196	0.494224	2993.09	2029.89	-0.560233	NA	1927	2036	2285	1874	562	3005	1618.29	1717.58	1546.21	1788.78	1472.41	2316.04	11689	0.484219	1625.85	1827.16	0.168411
299	TGGT1_025150_54_1772	TGGT1_225150	TGGT1_225150	NA	5631	3467	3714	7094	5717.12	3647.64	3924.46	5953.42	19906	0.718647	5717.12	4400.68	-0.377564	NA	3467	3714	7094	4334	1188	5458	2911.58	3133.15	4800.37	4136.92	3112.49	4206.64	25255	0.70515	3524.75	3783.61	0.102246
300	TGGT1_025150_75_886	TGGT1_225150	TGGT1_225150	NA	5971	7177	6092	5456	6062.32	7550.94	6437.21	4578.78	24696	0.780528	6062.32	6060.14	-0.000518782	NA	7177	6092	5456	4497	1602	7555	6027.22	5139.24	3691.96	4292.51	4197.15	5822.86	32379	0.773256	4853.91	4716.29	-0.0414933
301	TGGT1_025150_80_886	TGGT1_225150	TGGT1_225150	NA	3431	3868	2332	3586	3483.47	4069.53	2464.15	3009.44	13217	0.598185	3483.47	3113.38	-0.162045	NA	3868	2332	3586	2490	900	2868	3248.33	1967.29	2426.57	2376.77	2357.95	2210.45	16044	0.576412	2493.68	2313.84	-0.107984
302	TGGT1_025160_14_1434	TGGT1_225160	TGGT1_225160	NA	2439	1933	2534	673	2476.3	2033.71	2677.59	564.795	7579	0.440594	2476.3	1454.26	-0.767904	NA	1933	2534	673	2006	795	1509	1623.33	2137.7	455.405	1914.78	2082.85	1163.03	9450	0.429402	1164.8	1667.72	0.517799
303	TGGT1_025160_30_1434	TGGT1_225160	TGGT1_225160	NA	10510	9742	10526	13209	10670.7	10249.6	11122.5	11085.2	43987	0.893564	10670.7	10811.5	0.0189004	NA	9742	10526	13209	9969	3070	11174	8181.3	8879.79	8938.26	9515.67	8043.23	8612.13	57690	0.892857	8659.5	8702.82	0.00720013
304	TGGT1_025160_34_1434	TGGT1_225160	TGGT1_225160	NA	2849	2531	2503	3459	2892.57	2662.87	2644.84	2902.86	11342	0.558581	2892.57	2734.38	-0.0811417	NA	2531	2503	3459	2084	883	4275	2125.53	2111.54	2340.64	1989.23	2313.41	3294.87	15735	0.569767	2190.11	2475.1	0.176479
305	TGGT1_025160_44_1434	TGGT1_225160	TGGT1_225160	NA	5356	5025	4424	8572	5437.92	5286.81	4674.69	7193.79	23377	0.767327	5437.92	5623	0.0482866	NA	5025	4424	8572	8186	2052	8136	4219.98	3732.11	5800.5	7813.75	5376.12	6270.65	36395	0.796512	4503.77	6410.33	0.509265
306	TGGT1_025160_6_1434	TGGT1_225160	TGGT1_225160	NA	2217	1884	1218	2567	2250.91	1982.16	1287.02	2154.28	7886	0.452145	2250.91	1764.72	-0.35107	NA	1884	1218	2567	2914	389	2293	1582.18	1027.51	1737.04	2781.49	1019.16	1767.28	11265	0.473422	1413.46	1711.1	0.275692
307	TGGT1_025200_33_10881	TGGT1_225200	TGGT1_225200	NA	1429	1549	1040	1391	1450.86	1629.71	1098.93	1167.35	5409	0.365512	1450.86	1278.68	-0.182251	NA	1549	1040	1391	2547	492	925	1300.85	877.349	941.262	2431.18	1289.01	712.925	7944	0.390365	1024.16	1307.29	0.352134
308	TGGT1_025200_40_10881	TGGT1_225200	TGGT1_225200	NA	2300	1423	1892	3593	2335.18	1497.14	1999.21	3015.32	9208	0.49505	2335.18	2082.02	-0.165548	NA	1423	1892	3593	1650	891	2176	1195.03	1596.1	2431.31	1574.97	2334.37	1677.11	11625	0.480066	1667.61	1833.72	0.136999
309	TGGT1_025200_46_11718	TGGT1_225200	TGGT1_225200	NA	12849	13236	13118	17546	13045.5	13925.6	13861.4	14724.9	56749	0.936469	13045.5	14165.3	0.118803	NA	13236	13118	17546	10506	4549	19944	11115.5	11066.4	11873	10028.3	11918.1	15371.4	78899	0.946013	11345.7	12247.5	0.110341
310	TGGT1_025200_51_1674	TGGT1_225200	TGGT1_225200	NA	978	893	734	1506	992.958	939.527	775.593	1263.86	4111	0.29703	992.958	972.929	-0.0293975	NA	893	734	1506	670	291	875	749.938	619.206	1019.08	639.533	762.403	674.388	4969	0.285714	779.273	690.217	-0.175078
311	TGGT1_025200_82_837	TGGT1_225200	TGGT1_225200	NA	2496	2331	2346	1976	2534.17	2452.45	2478.94	1658.3	9149	0.493399	2534.17	2160.28	-0.230299	NA	2331	2346	1976	3403	630	1280	1957.57	1979.1	1337.12	3248.25	1650.56	986.534	11966	0.493355	1730.29	1742.33	0.0100105
312	TGGT1_025320_28_1246	TGGT1_225320	TGGT1_225320	NA	2705	2563	2313	4230	2746.37	2696.54	2444.07	3549.9	11811	0.570957	2746.37	2860.08	0.0585305	NA	2563	2313	4230	3439	917	2391	2152.4	1951.26	2862.36	3282.62	2402.49	1842.81	15853	0.57309	2290.8	2440.36	0.0912441
313	TGGT1_025320_30_1246	TGGT1_225320	TGGT1_225320	NA	4641	6614	4793	5919	4711.98	6958.6	5064.6	4967.34	21967	0.749175	4711.98	5594.1	0.247573	NA	6614	4793	5919	4361	1415	4273	5554.42	4043.4	4005.27	4162.69	3707.22	3293.33	27375	0.733389	4480.63	3704.13	-0.274568
314	TGGT1_025320_4_1869	TGGT1_225320	TGGT1_225320	NA	913	528	526	1740	926.964	555.51	555.807	1460.24	3707	0.275578	926.964	766.796	-0.273669	NA	528	526	1740	696	239	707	443.413	443.736	1177.42	664.35	626.166	544.906	4436	0.262458	614.17	609.728	-0.0104721
315	TGGT1_025320_58_623	TGGT1_225320	TGGT1_225320	NA	4123	3023	4381	6887	4186.06	3180.5	4629.26	5779.7	18414	0.70132	4186.06	4398.5	0.0714181	NA	3023	4381	6887	4977	1824	5234	2538.71	3695.83	4660.29	4750.68	4778.78	4034	26326	0.719269	3523	4507.5	0.355524
316	TGGT1_025320_6_1246	TGGT1_225320	TGGT1_225320	NA	10805	10606	10431	15317	10970.3	11158.6	11022.1	12854.3	47159	0.905941	10970.3	11649.5	0.0866718	NA	10606	10431	15317	8181	3242	11676	8906.88	8799.65	10364.7	7808.98	8493.86	8999.04	59453	0.897841	9330.74	8419.73	-0.148216
317	TGGT1_025330_16_768	TGGT1_225330	TGGT1_225330	NA	7776	9565	9195	12751	7894.93	10063.4	9716.05	10700.9	39287	0.872937	7894.93	10152	0.362763	NA	9565	9195	12751	6325	2303	11011	8032.66	7756.95	8628.34	6037.38	6033.73	8486.5	51150	0.865449	8131.29	6761.68	-0.266103
318	TGGT1_025330_19_768	TGGT1_225330	TGGT1_225330	NA	8134	6968	7543	9591	8258.4	7331.05	7970.44	8048.95	32236	0.827558	8258.4	7776.71	-0.0867033	NA	6968	7543	9591	8457	2798	11193	5851.7	6363.31	6490.04	8072.43	7330.6	8626.77	46550	0.845515	6228.8	7992.16	0.359631
319	TGGT1_025330_58_768	TGGT1_225330	TGGT1_225330	NA	1940	804	1964	2007	1969.67	845.89	2075.29	1684.31	6715	0.415017	1969.67	1435.29	-0.456615	NA	804	1964	2007	1510	701	2374	675.197	1656.84	1358.1	1441.33	1836.58	1829.71	9360	0.42608	1149.6	1691.94	0.557548
320	TGGT1_025330_66_768	TGGT1_225330	TGGT1_225330	NA	11437	16868	13627	16411	11611.9	17746.9	14399.2	13772.4	58343	0.939769	11611.9	15211	0.389505	NA	16868	13627	16411	11365	3201	13652	14165.7	11495.8	11105	10848.2	8386.44	10522	75124	0.936047	12183.3	9855.48	-0.305908
321	TGGT1_025330_71_768	TGGT1_225330	TGGT1_225330	NA	13986	11159	11033	19075	14199.9	11740.4	11658.2	16008.1	55253	0.931518	14199.9	12988.3	-0.128671	NA	11159	11033	19075	9389	3560	13312	9371.29	9307.5	12907.7	8962.05	9327	10260	67528	0.916113	10403	9500.9	-0.130868
322	TGGT1_025860_28_5208	TGGT1_225860	TGGT1_225860	NA	863	909	521	1443	876.199	956.361	550.523	1210.99	3736	0.278878	876.199	860.689	-0.0257659	NA	909	521	1443	743	100	843	763.375	439.518	976.449	709.213	261.994	649.725	4559	0.269103	689.374	494.234	-0.480092
323	TGGT1_025860_7_5208	TGGT1_225860	TGGT1_225860	NA	1343	691	1633	1471	1363.54	727.002	1725.54	1234.49	5138	0.35066	1363.54	1156.95	-0.237026	NA	691	1633	1471	1250	498	1221	580.3	1377.61	995.396	1193.16	1304.73	941.061	6764	0.348837	926.669	1135.74	0.293507
324	TGGT1_025860_78_4340	TGGT1_225860	TGGT1_225860	NA	1616	1557	1219	478	1640.72	1638.12	1288.08	401.147	4870	0.337459	1640.72	945.941	-0.794504	NA	1557	1219	478	1417	356	1795	1307.56	1028.35	323.453	1352.56	932.7	1383.46	6822	0.351329	757.656	1203.99	0.668205
325	TGGT1_025860_87_4340	TGGT1_225860	TGGT1_225860	NA	277	90	94	87	281.237	94.6892	99.3267	73.0121	548	0.0742574	281.237	88.2241	-1.67254	NA	90	94	87	285	158	3	75.5817	79.2989	58.8711	272.04	413.951	2.31219	717	0.0722591	70.6635	63.856	-0.146144
326	TGGT1_025860_94_4340	TGGT1_225860	TGGT1_225860	NA	1036	695	558	642	1051.84	731.211	589.62	538.779	2931	0.233498	1051.84	614.717	-0.774928	NA	695	558	642	82	212	941	583.659	470.732	434.428	78.2712	555.428	725.256	3130	0.214286	492.361	315.918	-0.640168
327	TGGT1_026380_19_1138	TGGT1_226380	GRA35	NA	10423	9469	9327	14890	10582.4	9962.35	9855.53	12496	44109	0.894389	10582.4	10705.4	0.016674	NA	9469	9327	14890	5151	1857	4936	7952.03	7868.31	10075.8	4916.77	4865.23	3804.32	45630	0.841362	8574.57	4498.01	-0.930779
328	TGGT1_026380_49_569	TGGT1_226380	GRA35	NA	1398	1030	1292	1849	1419.38	1083.66	1365.21	1551.72	5569	0.368812	1419.38	1319.18	-0.105626	NA	1030	1292	1849	196	335	1230	864.991	1089.94	1251.18	187.087	877.681	947.997	5932	0.32309	1056.6	537.934	-0.973929
329	TGGT1_026380_55_569	TGGT1_226380	GRA35	NA	5028	5239	5598	4516	5104.9	5511.96	5915.22	3789.91	20381	0.726898	5104.9	4980.84	-0.0354949	NA	5239	5598	4516	2981	1037	3464	4399.69	4722.5	3055.89	2845.44	2716.88	2669.81	22835	0.67608	3989.43	2743.05	-0.540402
330	TGGT1_026380_62_569	TGGT1_226380	GRA35	NA	3417	2786	3705	4821	3469.26	2931.16	3914.95	4045.88	14729	0.631188	3469.26	3594.12	0.0510104	NA	2786	3705	4821	3473	845	3397	2339.67	3125.56	3262.27	3315.07	2213.85	2618.17	19027	0.625415	2878.73	2678.43	-0.104048
331	TGGT1_026380_9_1138	TGGT1_226380	GRA35	NA	4626	4799	6006	6706	4696.75	5049.04	6346.34	5627.81	22137	0.752475	4696.75	5649.68	0.266505	NA	4799	6006	6706	4411	1686	4714	4030.18	5066.69	4537.81	4210.42	4417.22	3633.22	28322	0.745017	4525.14	4073.07	-0.151846
332	TGGT1_026690_10_562	TGGT1_226690	TGGT1_226690	NA	3369	4830	3797	3958	3420.53	5081.65	4012.16	3321.63	15954	0.65099	3420.53	4076.1	0.252971	NA	4830	3797	3958	3494	1209	4614	4056.22	3203.17	2678.3	3335.12	3167.51	3556.15	21902	0.665282	3264.78	3349.16	0.0368163
333	TGGT1_026690_14_843	TGGT1_226690	TGGT1_226690	NA	522	576	147	155	529.984	606.011	155.33	130.079	1400	0.130363	529.984	230.488	-1.20126	NA	576	147	155	561	67	137	483.723	124.01	104.885	535.489	175.536	105.59	1643	0.120432	184.61	214.905	0.219216
334	TGGT1_026690_24_843	TGGT1_226690	TGGT1_226690	NA	335	506	123	226	340.124	532.364	129.97	189.664	1190	0.117987	340.124	235.873	-0.528048	NA	506	123	226	899	29	285	424.937	103.763	152.93	858.119	75.9784	219.658	2068	0.149502	188.924	242.844	0.362227
335	TGGT1_026690_25_1124	TGGT1_226690	TGGT1_226690	NA	5143	4790	4652	6491	5221.66	5039.57	4915.61	5447.37	21076	0.735974	5221.66	5129.24	-0.025764	NA	4790	4652	6491	3344	1423	4754	4022.63	3924.45	4392.33	3191.94	3728.18	3664.05	25454	0.706811	4108.29	3519.69	-0.223091
336	TGGT1_026690_4_562	TGGT1_226690	TGGT1_226690	NA	1613	1918	1419	3136	1637.67	2017.93	1499.41	2631.79	8086	0.462046	1637.67	1996.91	0.286128	NA	1918	1419	3136	813	682	2253	1610.73	1197.08	2122.07	776.03	1786.8	1736.45	10221	0.445183	1599.44	1340.31	-0.254998
337	TGGT1_027010_11_872	TGGT1_227010	ROP30	NA	7243	7166	8499	6925	7353.78	7539.36	8980.61	5811.59	29833	0.811056	7353.78	7327.88	-0.00508869	NA	7166	8499	6925	5167	2523	7848	6017.98	7169.8	4686.01	4932.04	6610.12	6048.68	38128	0.803987	5869.31	5820.57	-0.0120304
338	TGGT1_027010_2_872	TGGT1_227010	ROP30	NA	2325	629	1109	2072	2360.56	661.772	1171.84	1738.86	6135	0.390264	2360.56	1104.79	-1.09535	NA	629	1109	2072	1521	505	1915	528.232	935.558	1402.08	1451.83	1323.07	1475.95	7751	0.383721	884.89	1415.33	0.677565
339	TGGT1_027010_25_436	TGGT1_227010	ROP30	NA	9969	12497	10567	12062	10121.5	13148.1	11165.8	10122.7	45095	0.89769	10121.5	11411.7	0.173092	NA	12497	10567	12062	10463	2533	12558	10494.9	8914.38	8162.11	9987.21	6636.32	9678.82	60680	0.901993	9140.24	8624.45	-0.0838009
340	TGGT1_027010_32_436	TGGT1_227010	ROP30	NA	4237	6033	4546	6013	4301.8	6347.33	4803.61	5046.23	20829	0.731023	4301.8	5358.48	0.316883	NA	6033	4546	6013	3805	1111	5560	5066.49	3835.03	4068.88	3631.97	2910.76	4285.26	27068	0.727575	4291.91	3564.85	-0.267775
341	TGGT1_027010_6_872	TGGT1_227010	ROP30	NA	8869	9179	8217	13906	9004.65	9657.24	8682.63	11670.2	40171	0.879538	9004.65	9927.98	0.14083	NA	9179	8217	13906	7007	2374	10061	7708.49	6931.9	9409.91	6688.37	6219.75	7754.31	50744	0.862957	7951.87	6858.23	-0.213458
342	TGGT1_027280_19_2260	TGGT1_227280	GRA3	NA	21552	54104	52419	64515	21881.6	56922.9	55389.4	54142.2	192590	0.995875	21881.6	55473.2	1.34207	NA	54104	52419	64515	46322	18476	58876	45436.4	44220.9	43656	44215.6	48406.1	45377.5	294712	0.998339	44431.6	45966.2	0.0489873
343	TGGT1_027280_4_2260	TGGT1_227280	GRA3	NA	29078	67417	68003	86127	29522.7	70929.6	71856.5	72279.4	250625	0.999175	29522.7	71686.3	1.27987	NA	67417	68003	86127	57951	21135	77355	56616.6	57367.7	58280.4	55315.8	55372.5	59619.8	377988	1	57417.5	56734.1	-0.0172741
344	TGGT1_027280_45_1808	TGGT1_227280	GRA3	NA	8854	21138	24804	28286	8989.42	22239.3	26209.6	23738.2	83082	0.978548	8989.42	24007.3	1.41717	NA	21138	24804	28286	21391	6445	21382	17751.6	20924.8	19140.6	20418.3	16885.5	16479.7	123446	0.981728	19228.8	17844.1	-0.107818
345	TGGT1_027280_50_1808	TGGT1_227280	GRA3	NA	24580	52886	61525	65982	24955.9	55641.5	65011.4	55373.4	204973	0.997525	24955.9	58510	1.2293	NA	52886	61525	65982	34526	15463	57639	44413.5	51902.8	44648.7	32956	40512.2	44424.1	288021	0.997508	46863.9	38998.3	-0.265064
346	TGGT1_027280_8_2260	TGGT1_227280	GRA3	NA	20097	44854	48825	69393	20404.4	47191	51591.8	58236	183169	0.99505	20404.4	52144.7	1.35364	NA	44854	48825	69393	41144	15116	44579	37668.2	41189	46956.8	39273	39603.1	34358.3	263911	0.995847	41765.6	37666.2	-0.149044
347	TGGT1_027620_0_1612	TGGT1_227620	GRA2	NA	29297	43327	46075	56438	29745.1	45584.4	48685.9	47363.9	175137	0.994224	29745.1	47194.2	0.66596	Essential	43327	46075	56438	33152	14841	46787	36385.9	38869.1	38190.5	31644.5	38882.6	36060.1	240620	0.994186	37800.5	35401.9	-0.0945779
348	TGGT1_027620_4_1209	TGGT1_227620	GRA2	NA	29859	36937	34451	42360	30315.7	38861.5	36403.2	35549.3	143607	0.991749	30315.7	36911.7	0.284013	Essential	36937	34451	42360	23052	10934	32213	31019.6	29063	28664.2	22003.7	28646.5	24827.5	179947	0.990864	29564.6	25013.1	-0.241189
349	TGGT1_027620_8_1209	TGGT1_227620	GRA2	NA	4098	4506	6341	8779	4160.68	4740.77	6700.32	7367.51	23724	0.770627	4160.68	6162.47	0.566692	Essential	4506	6341	8779	2198	2059	4425	3784.12	5349.3	5940.57	2098.05	5394.46	3410.48	28308	0.742525	4935.87	3379.56	-0.54647
350	TGGT1_027810_19_968	TGGT1_227810	ROP11	NA	5310	4177	4972	5568	5391.21	4394.63	5253.75	4672.77	20027	0.721947	5391.21	4760.53	-0.179487	NA	4177	4972	5568	4057	1107	4675	3507.83	4194.41	3767.75	3872.51	2900.28	3603.16	24556	0.697674	3812.97	3433.25	-0.151342
351	TGGT1_027810_24_968	TGGT1_227810	ROP11	NA	3700	3270	1755	1686	3756.59	3440.37	1854.45	1414.92	10411	0.533003	3756.59	2082.18	-0.85133	NA	3270	1755	1686	1805	745	2825	2746.14	1480.53	1140.88	1722.92	1951.86	2177.31	12086	0.497508	1667.73	1941.83	0.219529
352	TGGT1_027810_32_968	TGGT1_227810	ROP11	NA	981	449	310	210	996.004	472.394	327.567	176.236	1950	0.177393	996.004	301	-1.72639	NA	449	310	210	676	209	352	377.069	261.518	142.103	645.26	547.568	271.297	2206	0.155316	241.087	457.656	0.924707
353	TGGT1_027810_44_968	TGGT1_227810	ROP11	NA	1879	1751	1998	3279	1907.74	1842.23	2111.22	2751.8	8907	0.486799	1907.74	2203.76	0.208106	NA	1751	1998	3279	1591	705	3632	1470.48	1685.52	2218.83	1518.65	1847.06	2799.29	12956	0.51495	1765.12	1987.6	0.171264
354	TGGT1_027810_6_1452	TGGT1_227810	ROP11	NA	211	309	254	52	214.227	325.099	268.393	43.6394	826	0.0932343	214.227	156.155	-0.456163	NA	309	254	52	8	175	525	259.497	214.276	35.1873	7.63621	458.49	404.633	1323	0.105482	125.073	112.311	-0.15527
355	TGGT1_028170_10_7128	TGGT1_228170	GRA44	NA	722	1183	413	409	733.043	1244.64	436.403	343.241	2727	0.223597	733.043	571.272	-0.359718	NA	1183	413	409	473	88	439	993.479	348.409	276.762	451.491	230.555	338.35	3005	0.206811	457.564	327.791	-0.481197
356	TGGT1_028170_12_6600	TGGT1_228170	GRA44	NA	122	1	0	2	123.866	1.0521	0	1.67844	125	0.0288779	123.866	1.32887	-6.54244	NA	1	0	2	2	18	49	0.839797	0	1.35336	1.90905	47.159	37.7657	72	0.0199336	1.06609	15.037	3.81811
357	TGGT1_028170_13_7128	TGGT1_228170	GRA44	NA	1539	1275	1535	1854	1562.54	1341.43	1621.98	1555.91	6203	0.39604	1562.54	1501.53	-0.0574606	NA	1275	1535	1854	404	371	799	1070.74	1294.93	1254.56	385.629	971.999	615.813	6238	0.330565	1202.66	613.425	-0.971267
358	TGGT1_028170_24_6072	TGGT1_228170	GRA44	NA	173	58	0	1	175.646	61.0219	0	0.839219	232	0.0412541	175.646	7.15617	-4.61734	NA	58	0	1	0	0	16	48.7082	0	0.67668	0	0	12.3317	75	0.0207641	5.74107	12.3317	1.10298
359	TGGT1_028170_7_6864	TGGT1_228170	GRA44	NA	107	1	0	0	108.636	1.0521	0	0	108	0.0247525	108.636	1.0521	-6.69009	NA	1	0	0	3	0	0	NA	NA	NA	NA	NA	NA	NA	NA	NA	NA	NA
360	TGGT1_028760_2_1737	TGGT1_228760	hypothetical protein	NA	182	152	127	2	184.784	159.919	134.197	1.67844	463	0.0676568	184.784	33.0255	-2.48418	NA	152	127	2	122	14	31	127.649	107.138	1.35336	116.452	36.6792	23.8926	448	0.0564784	26.452	46.7316	0.821023
361	TGGT1_028760_24_1737	TGGT1_228760	hypothetical protein	NA	0	0	0	0	NA	NA	NA	NA	NA	NA	NA	NA	NA	NA	0	0	0	0	0	0	NA	NA	NA	NA	NA	NA	NA	NA	NA	NA	NA
362	TGGT1_028760_30_1737	TGGT1_228760	hypothetical protein	NA	55	0	0	0	55.8412	0	0	0	55	0.0173267	55.8412	1	-5.80326	NA	0	0	0	0	0	1	NA	NA	NA	NA	NA	NA	NA	NA	NA	NA	NA
363	TGGT1_028760_32_1737	TGGT1_228760	hypothetical protein	NA	3397	3147	4873	3946	3448.95	3310.96	5149.14	3311.56	15363	0.636964	3448.95	3836.25	0.153539	NA	3147	4873	3946	3909	1557	4800	2642.84	4110.89	2670.18	3731.24	4079.25	3699.5	22232	0.667774	3072.67	3832.88	0.318939
364	TGGT1_028760_59_1737	TGGT1_228760	hypothetical protein	NA	1960	5267	3625	3797	1989.98	5541.42	3830.42	3186.52	14649	0.629538	1989.98	4074.38	1.03383	NA	5267	3625	3797	1591	913	2444	4423.21	3058.07	2569.35	1518.65	2392.01	1883.66	17637	0.60299	3263.39	1898.49	-0.781522
365	TGGT1_029010_15_2799	TGGT1_229010	RON4	Essential	10489	14339	14981	19136	10649.4	15086.1	15829.9	16059.3	58945	0.942244	10649.4	15652.9	0.555652	NA	14339	14981	19136	11006	4192	9719	12041.8	12638	12948.9	10505.5	10982.8	7490.72	73373	0.931063	12537.3	9525.43	-0.396365
366	TGGT1_029010_20_2799	TGGT1_229010	RON4	Essential	32	0	0	0	NA	NA	NA	NA	NA	NA	NA	NA	NA	NA	0	0	0	0	3	15	0	0	0	0	7.85983	11.5609	18	0.0166113	1	9.53242	3.25284
367	TGGT1_029010_26_3732	TGGT1_229010	RON4	Essential	1454	441	594	1356	1476.24	463.977	627.66	1137.98	3845	0.288779	1476.24	692.02	-1.09304	NA	441	594	1356	118	156	450	370.35	501.102	917.578	112.634	408.711	346.828	3115	0.213455	554.277	251.807	-1.13829
368	TGGT1_029010_27_2799	TGGT1_229010	RON4	Essential	86	308	33	5	87.3153	324.047	34.87	4.1961	432	0.0618812	87.3153	36.1939	-1.27049	NA	308	33	5	3	46	404	258.657	27.839	3.3834	2.86358	120.517	311.375	799	0.0789037	28.9897	47.5424	0.713673
369	TGGT1_029010_5_2799	TGGT1_229010	RON4	Essential	4703	6188	4775	6374	4774.93	6510.41	5045.58	5349.18	22040	0.75165	4774.93	5601.04	0.230217	NA	6188	4775	6374	3459	1474	5775	5196.66	4028.21	4313.16	3301.71	3861.8	4450.96	28045	0.737542	4486.19	3842.91	-0.22329
370	TGGT1_029500_1_1086	TGGT1_229500	TGGT1_229500	NA	1044	2184	1362	1633	1059.97	2297.79	1439.18	1370.45	6223	0.398515	1059.97	1654.86	0.642693	NA	2184	1362	1633	494	574	1261	1834.12	1148.99	1105.02	471.536	1503.85	971.89	7508	0.372924	1325.47	883.307	-0.58552
371	TGGT1_029500_28_1086	TGGT1_229500	TGGT1_229500	NA	1614	1290	578	1422	1638.69	1357.21	610.753	1193.37	4904	0.339109	1638.69	996.39	-0.717756	NA	1290	578	1422	1118	654	1920	1083.34	487.604	962.239	1067.16	1713.44	1479.8	6982	0.354651	798.064	1393.48	0.804116
372	TGGT1_029500_35_1086	TGGT1_229500	TGGT1_229500	NA	5205	3390	3343	5766	5284.61	3566.63	3532.44	4838.94	17704	0.688944	5284.61	3935.75	-0.425158	NA	3390	3343	5766	4553	1258	2548	2846.91	2820.17	3901.74	4345.96	3295.89	1963.82	20858	0.656146	3152.36	3041.26	-0.0517643
373	TGGT1_029500_4_1086	TGGT1_229500	TGGT1_229500	NA	2843	2049	1370	2780	2886.48	2155.76	1447.63	2333.03	9042	0.492574	2886.48	1938.17	-0.574614	NA	2049	1370	2780	1265	218	1420	1720.74	1155.74	1881.17	1207.48	571.148	1094.44	9102	0.421927	1552.39	910.484	-0.769787
374	TGGT1_029500_45_1086	TGGT1_229500	TGGT1_229500	NA	2680	1254	2041	1522	2720.99	1319.34	2156.66	1277.29	7497	0.438119	2720.99	1537.48	-0.823565	NA	1254	2041	1522	3311	712	1394	1053.11	1721.8	1029.91	3160.44	1865.4	1074.4	10234	0.446844	1231.45	1850.24	0.587352
375	TGGT1_030180_105_5185	TGGT1_230180	GRA24	NA	5869	5764	5101	10821	5958.76	6064.32	5390.06	9081.19	27555	0.80033	5958.76	6670.72	0.16283	NA	5764	5101	10821	4248	1773	7596	4840.59	4303.23	7322.35	4054.83	4645.16	5854.46	35303	0.790698	5342.95	4795.35	-0.156001
376	TGGT1_030180_4_6222	TGGT1_230180	GRA24	NA	4450	3036	4350	5847	4518.06	3194.18	4596.5	4906.92	17683	0.686469	4518.06	4161.01	-0.11877	NA	3036	4350	5847	5453	1487	3898	2549.62	3669.68	3956.55	5205.03	3895.86	3004.3	24071	0.690199	3332.78	3934.81	0.239566
377	TGGT1_030180_51_5185	TGGT1_230180	GRA24	NA	3061	5095	4705	6008	3107.82	5360.46	4971.62	5042.03	18869	0.70462	3107.82	5121.95	0.720791	NA	5095	4705	6008	5312	1067	3626	4278.76	3969.16	4065.49	5070.44	2795.48	2794.66	25813	0.711794	4102.45	3408.87	-0.267192
378	TGGT1_030180_89_5185	TGGT1_230180	GRA24	NA	12931	19304	18115	31258	13128.8	20309.8	19141.5	26232.3	81608	0.976898	13128.8	21685.7	0.72401	NA	19304	18115	31258	13721	4953	20061	16211.4	15281.9	21151.7	13097.1	12976.6	15461.6	107412	0.976744	17369.3	13799.5	-0.331922
379	TGGT1_030180_96_4148	TGGT1_230180	GRA24	NA	5071	6372	3959	9545	5148.56	6703.99	4183.34	8010.35	24947	0.783003	5148.56	6079.06	0.239679	NA	6372	3959	9545	6180	1847	6069	5351.18	3339.83	6458.91	5898.97	4839.04	4677.56	33972	0.783223	4869.05	5111.14	0.0700046
380	TGGT1_030350_14_4155	TGGT1_230350	RON11	Essential	989	297	417	607	1004.13	312.474	440.63	509.406	2310	0.19637	1004.13	412.399	-1.28383	NA	297	417	607	496	241	330	249.42	351.783	410.745	473.445	631.406	254.341	2388	0.170266	330.313	423.641	0.359008
381	TGGT1_030350_20_3324	TGGT1_230350	RON11	Essential	969	1231	1066	2325	983.82	1295.14	1126.41	1951.19	5591	0.370462	983.82	1417.22	0.526595	NA	1231	1066	2325	490	195	814	1033.79	899.283	1573.28	467.718	510.889	627.374	6121	0.328073	1135.13	531.226	-1.09546
382	TGGT1_030350_23_3324	TGGT1_230350	RON11	Essential	0	3	4	2	NA	NA	NA	NA	NA	NA	NA	NA	NA	NA	3	4	2	2	46	0	2.51939	3.37442	1.35336	1.90905	120.517	0	57	0.019103	2.25754	15.1682	2.74822
383	TGGT1_030350_23_4155	TGGT1_230350	RON11	Essential	58	0	0	0	58.8871	0	0	0	58	0.0181518	58.8871	1	-5.87988	NA	0	0	0	0	0	3	NA	NA	NA	NA	NA	NA	NA	NA	NA	NA	NA
384	TGGT1_030350_24_3324	TGGT1_230350	RON11	Essential	859	431	546	232	872.138	453.456	576.94	194.699	2068	0.183168	872.138	370.689	-1.23435	NA	431	546	232	282	62	574	361.952	460.608	156.99	269.176	162.436	442.399	2127	0.150332	296.905	268.439	-0.145412
385	TGGT1_031960_25_6846	TGGT1_231960	GRA28	NA	1383	1740	1201	846	1404.15	1830.66	1269.06	709.98	5170	0.35231	1404.15	1181.53	-0.249043	NA	1740	1201	846	1208	277	1209	1461.25	1013.17	572.471	1153.07	725.724	931.812	6481	0.341362	946.353	920.418	-0.0400895
386	TGGT1_031960_40_6846	TGGT1_231960	GRA28	NA	1199	1007	839	784	1217.34	1059.47	886.543	657.948	3829	0.286304	1217.34	851.778	-0.515181	NA	1007	839	784	1308	329	1090	845.675	707.785	530.517	1248.52	861.961	840.095	5357	0.305648	682.236	966.95	0.50317
387	TGGT1_031960_46_6846	TGGT1_231960	GRA28	NA	6299	8482	8376	9078	6395.34	8923.93	8850.64	7618.43	32235	0.826733	6395.34	8442.39	0.400631	NA	8482	8376	9078	7710	2273	9116	7123.16	7066.04	6142.9	7359.4	5955.13	7025.97	45035	0.836379	6761.98	6752.74	-0.00197304
388	TGGT1_031960_51_6846	TGGT1_231960	GRA28	NA	8299	11791	9099	15643	8425.93	12405.3	9614.61	13127.9	44832	0.89604	8425.93	11612.1	0.462725	NA	11791	9099	15643	7900	3359	10561	9902.04	7675.96	10585.3	7540.76	8800.39	8139.67	58353	0.896179	9300.8	8144.07	-0.191606
389	TGGT1_031960_63_6846	TGGT1_231960	GRA28	NA	5992	6013	5733	7419	6083.64	6326.29	6057.87	6226.17	25157	0.786304	6083.64	6202.45	0.0279027	NA	6013	5733	7419	6684	2073	6944	5049.7	4836.39	5020.29	6380.05	5431.14	5351.95	34866	0.789037	4967.89	5702.64	0.198997
390	TGGT1_032000_11_1442	TGGT1_232000	GRA30	NA	3383	4549	4300	3365	3434.74	4786.01	4543.67	2823.97	15597	0.642739	3434.74	3945.3	0.199935	NA	4549	4300	3365	2565	1097	3992	3820.24	3627.5	2277.03	2448.36	2874.08	3076.75	19868	0.636213	3160.01	2787.12	-0.181156
391	TGGT1_032000_11_2163	TGGT1_232000	GRA30	NA	6794	7571	7811	9625	6897.91	7965.46	8253.62	8077.49	31801	0.820957	6897.91	8097.99	0.231405	NA	7571	7811	9625	8357	3236	8581	6358.1	6589.4	6513.04	7976.98	8478.14	6613.63	45181	0.83804	6486.13	7647.62	0.237652
392	TGGT1_032000_15_2163	TGGT1_232000	GRA30	NA	11007	12397	11472	13983	11175.3	13042.9	12122.1	11734.8	48859	0.910891	11175.3	12287.8	0.136913	NA	12397	11472	13983	12464	3740	13709	10411	9677.84	9462.01	11897.2	9798.59	10565.9	67765	0.916944	9842.02	10719.4	0.123204
393	TGGT1_032000_69_1442	TGGT1_232000	GRA30	NA	749	415	217	488	760.455	436.622	229.297	409.539	1869	0.169967	760.455	344.826	-1.141	NA	415	217	488	534	159	475	348.516	183.062	330.22	509.717	416.571	366.096	2288	0.16113	276.19	426.781	0.627833
394	TGGT1_032000_75_721	TGGT1_232000	GRA30	NA	5968	6402	7962	10958	6059.28	6735.56	8413.18	9196.17	31290	0.819307	6059.28	8047.24	0.409348	NA	6402	7962	10958	8151	2413	11127	5376.38	6716.78	7415.06	7780.34	6321.92	8575.91	47013	0.849668	6445.48	7499.68	0.218541
395	TGGT1_032020_15_2816	TGGT1_232020	RON12	NA	0	0	0	0	NA	NA	NA	NA	NA	NA	NA	NA	NA	NA	0	0	0	0	0	0	NA	NA	NA	NA	NA	NA	NA	NA	NA	NA	NA
396	TGGT1_032020_47_2816	TGGT1_232020	RON12	NA	24073	31323	31826	45558	24441.2	32955	33629.5	38233.2	132780	0.989274	24441.2	34862.7	0.512369	NA	31323	31826	45558	25805	8413	28256	26305	26848.6	30828.2	24631.6	22041.6	21777.7	171181	0.989203	27923.4	22781.5	-0.293614
397	TGGT1_032020_7_3520	TGGT1_232020	RON12	NA	5513	5107	4061	7018	5597.32	5373.08	4291.12	5889.64	21699	0.744224	5597.32	5139.98	-0.122974	NA	5107	4061	7018	5101	1289	4586	4288.84	3425.88	4748.94	4869.04	3377.11	3534.57	27162	0.729236	4116.89	3873.54	-0.0879035
398	TGGT1_032020_73_2112	TGGT1_232020	RON12	NA	3444	2670	2519	2734	3496.67	2809.11	2661.74	2294.43	11367	0.559406	3496.67	2579.11	-0.43911	NA	2670	2519	2734	1806	830	2357	2242.26	2125.04	1850.04	1723.87	2174.55	1816.61	12916	0.51412	2065.75	1895.45	-0.124126
399	TGGT1_032020_95_2816	TGGT1_232020	RON12	NA	1407	731	1151	2032	1428.52	769.086	1216.22	1705.29	5321	0.360561	1428.52	1168.41	-0.289972	NA	731	1151	2032	900	470	1569	613.891	970.99	1375.01	859.074	1231.37	1209.27	6853	0.352159	935.846	1085.55	0.214078
400	TGGT1_034370_17_1233	TGGT1_234370	SRS42	NA	369	87	71	3	374.644	91.5329	75.0233	2.51766	530	0.0734323	374.644	25.8577	-3.85685	NA	87	71	3	169	113	253	73.0623	59.896	2.03004	161.315	296.054	194.995	696	0.0697674	20.7109	210.389	3.3446
401	TGGT1_034370_19_1233	TGGT1_234370	SRS42	NA	118	21	0	0	119.805	22.0941	0	0	139	0.0330033	119.805	22.0941	-2.43895	NA	21	0	0	80	0	11	17.6357	0	0	76.3621	0	8.47802	112	0.0232558	17.6357	25.4441	0.528827
402	TGGT1_034370_23_1233	TGGT1_234370	SRS42	NA	815	635	1281	2202	827.465	668.085	1353.59	1847.96	4933	0.340759	827.465	1186.69	0.520173	NA	635	1281	2202	434	219	439	533.271	1080.66	1490.05	414.264	573.768	338.35	5210	0.297342	950.486	431.645	-1.13882
403	TGGT1_034370_30_1233	TGGT1_234370	SRS42	NA	1150	1444	643	221	1167.59	1519.24	679.437	185.467	3458	0.264851	1167.59	576.342	-1.01853	NA	1444	643	221	388	357	333	1212.67	542.438	149.546	370.356	935.32	256.653	3386	0.225914	461.625	446.316	-0.0486564
404	TGGT1_034370_34_1233	TGGT1_234370	SRS42	NA	768	727	382	1115	779.746	764.878	403.647	935.73	2992	0.240924	779.746	661.071	-0.238199	NA	727	382	1115	44	126	73	610.532	322.257	754.498	41.9992	330.113	56.2632	2467	0.175249	529.488	92.054	-2.52405
405	TGGT1_034540_2_3640	TGGT1_234540	TGGT1_234540	NA	4067	4682	5307	8923	4129.2	4925.94	5607.73	7488.35	22979	0.757426	4129.2	5914.09	0.518292	NA	4682	5307	8923	3014	1685	6160	3931.93	4477.01	6038.01	2876.94	4414.6	4747.69	29771	0.759967	4736.92	3921.35	-0.2726
406	TGGT1_034540_20_3640	TGGT1_234540	TGGT1_234540	NA	1050	954	1292	519	1066.06	1003.71	1365.21	435.555	3815	0.284653	1066.06	841.944	-0.340491	NA	954	1292	519	733	274	465	801.166	1089.94	351.197	699.668	717.864	358.389	4237	0.254983	674.36	564.629	-0.256215
407	TGGT1_034540_31_2912	TGGT1_234540	TGGT1_234540	NA	517	205	625	309	524.907	215.681	660.417	259.319	1656	0.155941	524.907	333.033	-0.656395	NA	205	625	309	534	282	467	172.158	527.253	209.094	509.717	738.824	359.931	2422	0.171927	266.745	513.684	0.945421
408	TGGT1_034540_5_3640	TGGT1_234540	TGGT1_234540	NA	1254	1582	1810	1961	1273.18	1664.43	1912.57	1645.71	6607	0.412541	1273.18	1736.78	0.447979	NA	1582	1810	1961	1066	745	1598	1328.56	1526.93	1326.97	1017.53	1951.86	1231.63	8762	0.415282	1391.08	1347.38	-0.0460499
409	TGGT1_034540_55_2184	TGGT1_234540	TGGT1_234540	NA	798	108	858	441	810.205	113.627	906.62	370.096	2205	0.189769	810.205	336.569	-1.26739	NA	108	858	441	191	189	1031	90.698	723.813	298.416	182.315	495.169	794.622	2818	0.196013	269.577	415.507	0.624179
410	TGGT1_034950_10_1588	TGGT1_234950	ROP48?	NA	4864	5865	4579	7776	4938.39	6170.58	4838.48	6525.77	23084	0.759076	4938.39	5797.25	0.231328	NA	5865	4579	7776	4941	1132	4068	4925.41	3862.87	5261.86	4716.31	2965.78	3135.33	28361	0.745847	4643.34	3526.48	-0.396934
411	TGGT1_034950_2_1588	TGGT1_234950	ROP48?	NA	3711	1609	3789	2274	3767.76	1692.83	4003.71	1908.38	11383	0.561056	3767.76	2347.37	-0.682663	NA	1609	3789	2274	2309	1205	4417	1351.23	3196.42	1538.77	2204	3157.03	3404.31	15603	0.567276	1880.14	2871.93	0.611182
412	TGGT1_034950_21_1191	TGGT1_234950	ROP48?	NA	324	5	30	247	328.955	5.26051	31.7	207.287	606	0.080033	328.955	32.5752	-3.33605	NA	5	30	247	15	17	451	4.19898	25.3082	167.14	14.3179	44.539	347.599	765	0.0780731	26.0913	60.5201	1.21385
413	TGGT1_034950_24_1191	TGGT1_234950	ROP48?	NA	5753	4909	5043	8390	5840.99	5164.77	5328.77	7041.05	24095	0.773927	5840.99	5786.8	-0.0134468	NA	4909	5043	8390	5773	1868	6459	4122.56	4254.3	5677.34	5510.48	4894.05	4978.14	32442	0.774917	4634.97	5120.45	0.143712
414	TGGT1_034950_7_1588	TGGT1_234950	ROP48?	NA	4188	3952	4114	6734	4252.05	4157.91	4347.13	5651.3	18988	0.706271	4252.05	4674.57	0.136675	NA	3952	4114	6734	2975	1432	6450	3318.88	3470.59	4556.76	2839.72	3751.76	4971.2	25657	0.708472	3744.12	3755.41	0.00434123
415	TGGT1_035130_39_1586	TGGT1_235130	TGGT1_235130	NA	5669	3677	3843	4542	5755.7	3868.58	4060.77	3811.73	17731	0.689769	5755.7	3912.26	-0.556991	NA	3677	3843	4542	3783	1348	4813	3087.93	3241.97	3073.48	3610.97	3531.68	3709.52	22006	0.666944	3133.54	3616.66	0.206863
416	TGGT1_035130_49_1586	TGGT1_235130	TGGT1_235130	NA	2953	4986	3843	5540	2998.16	5245.78	4060.77	4649.28	17322	0.679868	2998.16	4626.66	0.625893	NA	4986	3843	5540	3654	1561	6299	4187.23	3241.97	3748.81	3487.84	4089.73	4854.82	25883	0.712625	3705.75	4106.53	0.148153
417	TGGT1_035130_53_0	TGGT1_235130	TGGT1_235130	NA	4047	2362	3422	4463	4108.9	2485.06	3615.91	3745.44	14294	0.621287	4108.9	3228.64	-0.347825	NA	2362	3422	4463	3452	1256	3399	1983.6	2886.82	3020.02	3295.03	3290.65	2619.71	18354	0.612126	2586	3051.16	0.238636
418	TGGT1_035130_56_0	TGGT1_235130	TGGT1_235130	NA	2353	2039	1593	919	2388.99	2145.24	1683.27	771.243	6904	0.424092	2388.99	1406.93	-0.763846	NA	2039	1593	919	454	496	1956	1712.35	1343.86	621.869	433.355	1299.49	1507.55	7457	0.368771	1126.89	946.882	-0.25109
419	TGGT1_035130_66_0	TGGT1_235130	TGGT1_235130	NA	3045	2163	1845	4662	3091.57	2275.7	1949.55	3912.44	11715	0.569307	3091.57	2589.2	-0.255834	NA	2163	1845	4662	2436	588	2265	1816.48	1556.45	3154.68	2325.23	1540.53	1745.7	13959	0.535714	2073.83	1842.33	-0.170766
420	TGGT1_036860_16_536	TGGT1_236860	TGGT1_236860	NA	468	207	828	120	475.158	217.785	874.92	100.706	1623	0.15429	475.158	267.722	-0.82767	NA	207	828	120	338	306	705	173.838	698.505	81.2016	322.63	801.703	543.364	2504	0.17691	214.434	519.92	1.27776
421	TGGT1_036860_18_2144	TGGT1_236860	TGGT1_236860	NA	2816	3122	3445	3663	2859.07	3284.66	3640.22	3074.06	13046	0.59571	2859.07	3324.89	0.21776	NA	3122	3445	3663	3525	1646	3948	2621.85	2906.22	2478.68	3364.71	4312.43	3042.84	19349	0.631229	2663.09	3534.4	0.408367
422	TGGT1_036860_20_1608	TGGT1_236860	TGGT1_236860	NA	25	0	30	3	25.3824	0	31.7	2.51766	58	0.0181518	25.3824	8.93363	-1.50651	NA	0	30	3	2	36	142	0	25.3082	2.03004	1.90905	94.318	109.444	213	0.0307309	7.16774	27.0106	1.91393
423	TGGT1_036860_32_536	TGGT1_236860	TGGT1_236860	NA	6306	4935	5940	8583	6402.45	5192.12	6276.6	7203.02	25764	0.788779	6402.45	6168.71	-0.0536532	NA	4935	5940	8583	8109	2182	5688	4144.4	5011.02	5807.94	7740.25	5716.72	4383.91	35437	0.791528	4940.87	5788.79	0.228498
424	TGGT1_036860_34_1876	TGGT1_236860	TGGT1_236860	NA	913	484	627	1242	926.964	509.217	662.53	1042.31	3266	0.255776	926.964	705.833	-0.393186	NA	484	627	1242	918	328	1810	406.462	528.94	840.436	876.255	859.341	1395.02	5409	0.30814	565.341	1016.54	0.846478
425	TGGT1_036870_1_822	TGGT1_236870	GRA28?	NA	3869	2694	5886	4337	3928.17	2834.36	6219.54	3639.69	16786	0.669142	3928.17	4003.37	0.0273578	NA	2694	5886	4337	5174	1448	6810	2262.41	4965.46	2934.76	4938.72	3793.68	5248.67	26349	0.7201	3206.52	4615.74	0.525551
426	TGGT1_036870_15_822	TGGT1_236870	GRA28?	NA	4830	2337	3769	3200	4903.87	2458.76	3982.58	2685.5	14136	0.614686	4903.87	2973.73	-0.721646	NA	2337	3769	3200	2146	720	2750	1962.6	3179.55	2165.38	2048.41	1886.36	2119.51	14922	0.553156	2381.83	2015.7	-0.24079
427	TGGT1_036870_21_822	TGGT1_236870	GRA28?	NA	299	11	159	686	303.573	11.5731	168.01	575.705	1155	0.112211	303.573	103.831	-1.5478	NA	11	159	686	273	2	150	9.23776	134.133	464.202	260.586	5.23989	115.609	1281	0.103821	83.1643	54.045	-0.621804
428	TGGT1_036870_23_822	TGGT1_236870	GRA28?	NA	4150	4228	4742	6241	4213.47	4448.29	5010.71	5237.57	19361	0.711221	4213.47	4887.36	0.214045	NA	4228	4742	6241	2362	1143	4998	3550.66	4000.38	4223.16	2254.59	2994.6	3852.11	23714	0.686047	3914.56	2962.79	-0.40189
429	TGGT1_036890_1_1712	TGGT1_236890	GRA37	NA	3772	3082	3699	5594	3829.69	3242.58	3908.61	4694.59	16147	0.655116	3829.69	3903.94	0.0277047	NA	3082	3699	5594	571	347	2141	2588.25	3120.5	3785.35	545.035	909.12	1650.13	15434	0.563953	3126.89	935.093	-1.74155
430	TGGT1_036890_44_1284	TGGT1_236890	GRA37	NA	1544	572	1059	2004	1567.61	601.802	1119.01	1681.8	5179	0.353135	1567.61	1042.37	-0.588708	NA	572	1059	2004	467	147	555	480.364	893.378	1356.07	445.764	385.132	427.755	4804	0.2799	834.889	418.764	-0.995446
431	TGGT1_036890_48_1284	TGGT1_236890	GRA37	NA	693	1351	73	719	703.599	1421.39	77.1367	603.399	2836	0.231023	703.599	404.445	-0.79881	NA	1351	73	719	134	188	313	1134.57	61.5832	486.533	127.907	492.549	241.238	2778	0.19186	323.942	247.702	-0.387132
432	TGGT1_037180_26_902	TGGT1_237180	ROP24	NA	562	18	332	136	570.595	18.9378	350.813	114.134	1048	0.104785	570.595	91.1885	-2.64554	NA	18	332	136	232	164	155	15.1163	280.077	92.0284	221.45	429.671	119.463	1037	0.0946844	73.038	224.844	1.62221
433	TGGT1_037180_30_902	TGGT1_237180	ROP24	NA	150	6	260	1	152.294	6.31261	274.733	0.839219	417	0.0585809	152.294	11.3327	-3.7483	NA	6	260	1	139	0	5	5.03878	219.337	0.67668	132.679	0	3.85365	411	0.0531561	9.07696	22.6119	1.3168
434	TGGT1_037180_34_902	TGGT1_237180	ROP24	NA	852	314	1283	940	865.031	330.36	1355.7	788.866	3389	0.260726	865.031	706.944	-0.291155	NA	314	1283	940	1486	402	728	263.696	1082.35	636.079	1418.43	1053.22	561.091	5153	0.29402	566.231	942.872	0.735671
435	TGGT1_037180_36_902	TGGT1_237180	ROP24	NA	768	365	510	1623	779.746	384.017	538.9	1362.05	3266	0.255776	779.746	655.668	-0.250038	NA	365	510	1623	571	74	1548	306.526	430.239	1098.25	545.035	193.876	1193.09	4691	0.274917	525.161	501.426	-0.0667238
436	TGGT1_037180_41_902	TGGT1_237180	ROP24	NA	9886	9790	7102	11343	10037.2	10300.1	7504.45	9519.27	38121	0.866337	10037.2	9027.92	-0.152892	NA	9790	7102	11343	5583	2640	13114	8221.61	5991.28	7675.58	5329.12	6916.65	10107.3	49572	0.859635	7230.96	7195.53	-0.00708612
437	TGGT1_037230_36_3252	TGGT1_237230	MYR3	Non-essential	16614	16612	17505	27423	16868.1	17477.5	18497	23013.9	78154	0.972772	16868.1	19522	0.210801	Non-essential	16612	17505	27423	2074	666	2521	13950.7	14767.3	18556.6	1979.69	1744.88	1943.01	66801	0.913621	15636.2	1886.31	-3.05126
438	TGGT1_037230_67_2439	TGGT1_237230	MYR3	Non-essential	182	358	35	340	184.784	376.652	36.9833	285.335	915	0.0948845	184.784	158.404	-0.222224	Non-essential	358	35	340	6	0	0	300.647	29.5262	230.071	5.72716	0	0	739	0.0747508	126.875	5.72716	-4.46944
439	TGGT1_037230_75_2439	TGGT1_237230	MYR3	Non-essential	3976	3757	4300	4238	4036.81	3952.75	4543.67	3556.61	16271	0.660066	4036.81	3997.43	-0.0141437	Non-essential	3757	4300	4238	809	447	2790	3155.12	3627.5	2867.77	772.212	1171.11	2150.34	16341	0.579734	3201.76	1248.19	-1.35903
440	TGGT1_037230_80_2439	TGGT1_237230	MYR3	Non-essential	2927	3982	2310	4951	2971.77	4189.47	2440.9	4154.98	14170	0.616337	2971.77	3489.47	0.231686	Non-essential	3982	2310	4951	235	113	577	3344.07	1948.73	3350.24	224.314	296.054	444.711	12168	0.5	2794.91	309.102	-3.17665
441	TGGT1_037500_0_698	TGGT1_237500	PPM3A	NA	15688	16326	20919	27302	15927.9	17176.6	22104.4	22912.4	80235	0.975248	15927.9	20566.6	0.368743	NA	16326	20919	27302	12002	6103	18189	13710.5	17647.4	18474.7	11456.2	15989.5	14018.8	100841	0.973422	16472.9	13694	-0.266556
442	TGGT1_037500_10_698	TGGT1_237500	PPM3A	NA	1510	741	892	1247	1533.09	779.607	942.547	1046.51	4390	0.312706	1533.09	916.165	-0.742767	NA	741	892	1247	110	501	1072	622.289	752.496	843.82	104.998	1312.59	826.222	4563	0.269934	733.807	484.696	-0.598323
443	TGGT1_037500_18_698	TGGT1_237500	PPM3A	NA	4796	4727	5775	6049	4869.35	4973.29	6102.25	5076.44	21347	0.737624	4869.35	5360.82	0.138723	NA	4727	5775	6049	3889	1251	6767	3969.72	4871.82	4093.24	3712.15	3277.55	5215.53	28458	0.750831	4293.77	3988.64	-0.106351
444	TGGT1_037500_22_1745	TGGT1_237500	PPM3A	NA	9032	7858	8267	13580	9170.14	8267.42	8735.46	11396.6	38737	0.870462	9170.14	9371.53	0.0313407	NA	7858	8267	13580	8639	3122	12281	6599.12	6974.08	9189.31	8246.15	8179.46	9465.33	53747	0.88289	7506.18	8610.68	0.198048
445	TGGT1_037500_9_1396	TGGT1_237500	PPM3A	NA	6305	6999	5779	6709	6401.43	7363.66	6106.48	5630.32	25792	0.789604	6401.43	6326.15	-0.0170673	NA	6999	5779	6709	3358	2048	7233	5877.74	4875.19	4539.84	3205.3	5365.64	5574.69	32126	0.772425	5066.96	4576.89	-0.146754
446	TGGT1_037800_18_402	TGGT1_237800	GRA11B	NA	1037	428	606	1496	1052.86	450.3	640.34	1255.47	3567	0.268977	1052.86	712.7	-0.562948	NA	428	606	1496	452	517	1257	359.433	511.225	1012.31	431.446	1354.51	968.807	4756	0.27907	570.841	827.273	0.535275
447	TGGT1_037800_2_804	TGGT1_237800	GRA11B	NA	1971	3026	2651	6208	2001.15	3183.66	2801.22	5209.87	13856	0.608911	2001.15	3595.01	0.845172	NA	3026	2651	6208	4002	437	2778	2541.22	2236.4	4200.83	3820.01	1144.92	2141.09	19102	0.626246	2879.45	2107.77	-0.450071
448	TGGT1_037800_26_402	TGGT1_237800	GRA11B	NA	18566	22336	23410	27037	18850	23499.7	24736.6	22690	91349	0.981848	18850	23627.2	0.325888	NA	22336	23410	27037	20067	6617	21308	18757.7	19748.8	18295.4	19154.5	17336.2	16422.7	120775	0.980897	18924.3	17601.8	-0.104523
449	TGGT1_037800_34_804	TGGT1_237800	GRA11B	NA	7110	8309	9237	10788	7218.74	8741.91	9760.43	9053.5	35444	0.85396	7218.74	9175.52	0.346042	NA	8309	9237	10788	10639	2688	10310	6977.87	7792.38	7300.02	10155.2	7042.41	7946.22	51971	0.871262	7349.18	8283.05	0.172578
450	TGGT1_037800_7_804	TGGT1_237800	GRA11B	NA	13001	13566	13795	18963	13199.8	14272.8	14576.7	15914.1	59325	0.943894	13199.8	14904.5	0.175227	NA	13566	13795	18963	9911	4866	16667	11392.7	11637.5	12831.9	9460.31	12748.6	12845.7	77768	0.94103	11937.8	11571.1	-0.0450103
451	TGGT1_037880_28_1437	TGGT1_237880	GRA13	NA	1002	650	1389	789	1017.32	683.866	1467.71	662.144	3830	0.287129	1017.32	872.679	-0.221257	NA	650	1389	789	277	153	1025	545.868	1171.77	533.9	264.404	400.851	789.998	4283	0.257475	698.977	437.481	-0.676026
452	TGGT1_037880_32_1437	TGGT1_237880	GRA13	NA	74	5	29	3	75.1318	5.26051	30.6433	2.51766	111	0.0255776	75.1318	7.40378	-3.34309	NA	5	29	3	6	83	5	4.19898	24.4646	2.03004	5.72716	217.455	3.85365	131	0.0249169	5.9301	16.8679	1.50815
453	TGGT1_037880_38_1437	TGGT1_237880	GRA13	NA	1057	1380	1120	1185	1073.17	1451.9	1183.47	994.475	4742	0.329208	1073.17	1195.53	0.155783	NA	1380	1120	1185	1586	528	1710	1158.92	944.838	801.866	1513.88	1383.33	1317.95	7509	0.373754	957.57	1402.72	0.550779
454	TGGT1_037880_40_1437	TGGT1_237880	GRA13	NA	0	0	0	0	NA	NA	NA	NA	NA	NA	NA	NA	NA	NA	0	0	0	0	0	0	NA	NA	NA	NA	NA	NA	NA	NA	NA	NA	NA
455	TGGT1_037880_47_1437	TGGT1_237880	GRA13	NA	2783	2697	3412	5376	2825.56	2837.52	3605.35	4511.64	14268	0.619637	2825.56	3587.07	0.344268	NA	2697	3412	5376	2595	839	2198	2264.93	2878.38	3637.83	2477	2198.13	1694.06	17117	0.594684	2873.09	2097.18	-0.454149
456	TGGT1_039010_13_3185	TGGT1_239010	HCE1/TEEGR	NA	8828	9096	8600	10753	8963.02	9569.92	9087.33	9024.13	37277	0.862211	8963.02	9223.94	0.0413991	NA	9096	8600	10753	9988	2526	12264	7638.79	7255.01	7276.34	9533.81	6617.98	9452.23	53227	0.879568	7387.97	8417.35	0.188188
457	TGGT1_039010_49_2548	TGGT1_239010	HCE1/TEEGR	NA	16045	22537	20464	23741	16290.4	23711.2	21623.6	19923.9	82787	0.977723	16290.4	21698	0.413538	NA	22537	20464	23741	19219	6518	20184	18926.5	17263.5	16065.1	18345	17076.8	15556.4	112663	0.978405	17379.1	16954.2	-0.0357086
458	TGGT1_039010_62_2548	TGGT1_239010	HCE1/TEEGR	NA	10326	11388	11244	15346	10483.9	11981.3	11881.2	12878.7	48304	0.908416	10483.9	12239	0.223303	NA	11388	11244	15346	10363	3293	12720	9563.6	9485.5	10384.3	9891.76	8627.47	9803.68	64354	0.908638	9802.87	9422.84	-0.0570419
459	TGGT1_039010_70_2548	TGGT1_239010	HCE1/TEEGR	NA	9570	13604	12318	15472	9716.37	14312.8	13016	12984.4	50964	0.919142	9716.37	13423.8	0.466302	NA	13604	12318	15472	13071	3462	12144	11424.6	10391.5	10469.6	12476.6	9070.24	9359.74	70071	0.922757	10751.9	10193.6	-0.0769253
460	TGGT1_039010_77_2548	TGGT1_239010	HCE1/TEEGR	NA	7968	8568	9983	11799	8089.87	9014.41	10548.7	9901.95	38318	0.867987	8089.87	9801.35	0.276864	NA	8568	9983	11799	8018	3057	11041	7195.38	8421.71	7984.14	7653.39	8009.17	8509.62	52466	0.874585	7850.44	8049.78	0.036175
461	TGGT1_039600_18_2292	TGGT1_239600	ROP23	NA	2415	1982	2867	1153	2451.94	2085.27	3029.46	967.62	8417	0.476898	2451.94	1828.43	-0.423319	NA	1982	2867	1153	2834	908	2041	1664.48	2418.62	780.212	2705.13	2378.91	1573.06	11785	0.487542	1464.49	2163.23	0.562794
462	TGGT1_039600_4_1719	TGGT1_239600	ROP23	NA	11895	14724	14519	15195	12076.9	15491.1	15341.7	12751.9	56333	0.935644	12076.9	14471.4	0.260954	NA	14724	14519	15195	11243	3563	12863	12365.2	12248.3	10282.1	10731.7	9334.86	9913.89	72107	0.928571	11591	9977.17	-0.216299
463	TGGT1_039600_48_1719	TGGT1_239600	ROP23	NA	1486	1180	1904	2274	1508.73	1241.48	2011.89	1908.38	6844	0.420792	1508.73	1682.95	0.157657	NA	1180	1904	2274	1193	206	1484	990.96	1606.22	1538.77	1138.75	539.708	1143.76	8241	0.396179	1347.97	889.149	-0.600286
464	TGGT1_039600_64_1719	TGGT1_239600	ROP23	NA	5419	5165	3310	4198	5501.88	5434.11	3497.57	3523.04	18092	0.697195	5501.88	4060.73	-0.438186	NA	5165	3310	4198	4530	1768	5789	4337.55	2792.33	2840.7	4324	4632.06	4461.75	24760	0.699336	3252.46	4470.83	0.459011
465	TGGT1_039600_68_1719	TGGT1_239600	ROP23	NA	1964	3458	3184	3258	1994.04	3638.17	3364.43	2734.18	11864	0.572607	1994.04	3222.6	0.692534	NA	3458	3184	3258	953	453	1507	2904.02	2686.04	2204.62	909.664	1186.83	1161.49	12813	0.511628	2581.16	1078.36	-1.25919
466	TGGT1_039740_10_2308	TGGT1_239740	GRA14	NA	2381	2190	1277	2297	2417.42	2304.1	1349.36	1927.69	8145	0.466172	2417.42	1816.45	-0.412347	Non-essential	2190	1277	2297	1988	870	3606	1839.15	1077.28	1554.33	1897.6	2279.35	2779.25	12228	0.501661	1454.89	2290.77	0.654919
467	TGGT1_039740_15_2308	TGGT1_239740	GRA14	NA	5631	5709	5310	6931	5717.12	6006.45	5610.9	5816.63	23581	0.768977	5717.12	5809.08	0.0230203	Non-essential	5709	5310	6931	6271	1659	8230	4794.4	4479.54	4690.07	5985.83	4346.49	6343.1	34110	0.785714	4652.81	5485.15	0.237427
468	TGGT1_039740_18_2308	TGGT1_239740	GRA14	NA	1966	3717	2049	2792	1996.07	3910.66	2165.11	2343.1	10524	0.537954	1996.07	2707.12	0.439596	Non-essential	3717	2049	2792	2370	1079	5508	3121.52	1728.55	1889.29	2262.23	2826.92	4245.18	17515	0.602159	2168.28	3005.49	0.471048
469	TGGT1_039740_39_1731	TGGT1_239740	GRA14	NA	4860	4596	4371	3552	4934.33	4835.46	4618.69	2980.91	17379	0.681518	4934.33	4052.92	-0.283891	Non-essential	4596	4371	3552	5593	1666	6876	3859.71	3687.4	2403.57	5338.67	4364.83	5299.54	26654	0.723422	3246.21	4979.81	0.617333
470	TGGT1_039740_48_1731	TGGT1_239740	GRA14	NA	3220	2890	2898	6819	3269.25	3040.57	3062.22	5722.64	15827	0.64934	3269.25	3762.96	0.202909	Non-essential	2890	2898	6819	5818	1578	5468	2427.01	2444.77	4614.28	5553.43	4134.27	4214.35	25471	0.707641	3013.96	4590.89	0.607113
471	TGGT1_040060_25_664	TGGT1_240060	IST	NA	971	1669	1334	570	985.851	1755.96	1409.59	478.355	4544	0.320957	985.851	1057.92	0.101789	NA	1669	1334	570	92	202	658	1401.62	1125.37	385.707	87.8164	529.229	507.14	4525	0.265781	847.347	286.714	-1.56334
472	TGGT1_040060_57_1328	TGGT1_240060	IST	NA	4560	4469	3805	5781	4629.74	4701.84	4020.62	4851.53	18615	0.702145	4629.74	4509.69	-0.0379044	NA	4469	3805	5781	3463	1140	4632	3753.05	3209.92	3911.89	3305.52	2986.74	3570.02	23290	0.681894	3612.06	3278.71	-0.139695
473	TGGT1_040060_59_664	TGGT1_240060	IST	NA	9873	11649	12033	12574	10024	12255.9	12714.9	10552.3	46129	0.901815	10024	11803.3	0.235729	NA	11649	12033	12574	6187	1986	7167	9782.79	10151.1	8508.57	5905.65	5203.21	5523.82	51596	0.868771	9453.9	5536.81	-0.771855
474	TGGT1_040060_85_1328	TGGT1_240060	IST	NA	1663	911	1637	1885	1688.43	958.465	1729.76	1581.93	6096	0.389439	1688.43	1379.06	-0.292001	NA	911	1637	1885	2833	606	1532	765.055	1380.98	1275.54	2704.17	1587.69	1180.76	9404	0.427741	1104.57	1717.86	0.637129
475	TGGT1_040060_88_664	TGGT1_240060	IST	NA	10892	10628	12446	16993	11058.6	11181.7	13151.3	14260.9	50959	0.918317	11058.6	12799.9	0.210969	NA	10628	12446	16993	4509	2587	9247	8925.36	10499.5	11498.8	4303.96	6777.79	7126.94	56410	0.889535	10252.2	5924.06	-0.791271
476	TGGT1_040090_62_1978	TGGT1_240090	ROP34/WNG2	NA	4471	4216	3781	5358	4539.38	4435.66	3995.26	4496.54	17826	0.692244	4539.38	4303.22	-0.0770782	NA	4216	3781	5358	2267	984	3614	3540.58	3189.67	3625.65	2163.91	2578.02	2785.42	20220	0.642857	3446.69	2495.39	-0.465945
477	TGGT1_040090_64_1978	TGGT1_240090	ROP34/WNG2	NA	174	6	69	248	176.661	6.31261	72.91	208.126	497	0.0709571	176.661	45.7553	-1.94898	NA	6	69	248	36	0	68	5.03878	58.2088	167.817	34.3629	0	52.4096	427	0.0539867	36.6479	42.4376	0.21161
478	TGGT1_040090_69_1978	TGGT1_240090	ROP34/WNG2	NA	560	218	526	170	568.565	229.358	555.807	142.667	1474	0.137789	568.565	262.979	-1.11238	NA	218	526	170	166	90	738	183.076	443.736	115.036	158.451	235.795	568.798	1908	0.137043	210.634	276.989	0.395089
479	TGGT1_040090_73_1978	TGGT1_240090	ROP34/WNG2	NA	1850	1142	2369	2969	1878.29	1201.5	2503.24	2491.64	8330	0.475248	1878.29	1956.91	0.0591543	NA	1142	2369	2969	680	258	954	959.048	1998.5	2009.06	649.078	675.945	735.276	8372	0.401993	1567.4	685.835	-1.19244
480	TGGT1_040090_78_1978	TGGT1_240090	ROP34/WNG2	NA	43910	54045	56241	67084	44581.6	56860.8	59428	56298.2	221280	0.99835	44581.6	57513	0.367441	NA	54045	56241	67084	40130	11889	41101	45386.8	47445.2	45394.4	38305.1	31148.5	31677.8	270490	0.996678	46065.4	33559.6	-0.456959
481	TGGT1_041000_1_912	TGGT1_241000	ROP51	NA	918	435	617	1000	932.04	457.664	651.963	839.219	2970	0.237624	932.04	630.302	-0.564349	NA	435	617	1000	1381	201	923	365.312	520.504	676.68	1318.2	526.609	711.383	4557	0.268272	504.844	790.42	0.646782
482	TGGT1_041000_12_912	TGGT1_241000	ROP51	NA	0	1	0	0	NA	NA	NA	NA	NA	NA	NA	NA	NA	NA	1	0	0	0	0	0	NA	NA	NA	NA	NA	NA	NA	NA	NA	NA	NA
483	TGGT1_041000_23_608	TGGT1_241000	ROP51	NA	1766	1112	851	1112	1793.01	1169.94	899.223	933.212	4841	0.334983	1793.01	993.887	-0.85123	NA	1112	851	1112	1193	445	2310	933.854	717.908	752.468	1138.75	1165.87	1780.38	7023	0.357143	796.059	1332.08	0.742737
484	TGGT1_041000_28_608	TGGT1_241000	ROP51	NA	131	8	81	237	133.004	8.41682	85.59	198.895	457	0.0668317	133.004	52.3277	-1.34582	NA	8	81	237	447	22	27	6.71837	68.332	160.373	426.673	57.6388	20.8097	822	0.0813953	41.9122	79.9881	0.932416
485	TGGT1_041000_7_912	TGGT1_241000	ROP51	NA	14	4	135	9	14.2141	4.20841	142.65	7.55297	162	0.0354785	14.2141	16.5514	0.219632	NA	4	135	9	8	128	103	3.35919	113.887	6.09012	7.63621	335.353	79.3851	387	0.0490033	13.257	58.7994	2.14905
486	TGGT1_041610_21_910	TGGT1_241610	GRA21	NA	6930	8430	7087	10596	7035.99	8869.22	7488.6	8892.37	33043	0.834983	7035.99	8390.11	0.253937	NA	8430	7087	10596	5956	2356	9350	7079.49	5978.63	7170.1	5685.16	6172.59	7206.32	43775	0.832226	6720.11	6323.75	-0.0877047
487	TGGT1_041610_31_910	TGGT1_241610	GRA21	NA	24742	31587	33696	33594	25120.4	33232.7	35605.4	28192.7	123619	0.988449	25120.4	32191.4	0.357815	NA	31587	33696	33594	29651	8844	31850	26526.7	28426.1	22732.4	28302.7	23170.8	24547.7	169222	0.988372	25783.9	25249.9	-0.0301917
488	TGGT1_041610_38_1365	TGGT1_241610	GRA21	NA	3598	4677	4828	4468	3653.03	4920.68	5101.59	3749.63	17571	0.683993	3653.03	4548.9	0.316425	NA	4677	4828	4468	4772	1549	2596	3927.73	4072.93	3023.41	4555	4058.29	2000.81	22890	0.677741	3643.47	3331.8	-0.129008
489	TGGT1_041610_40_910	TGGT1_241610	GRA21	NA	2348	3024	1584	1348	2383.91	3181.56	1673.76	1131.27	8304	0.471947	2383.91	1819.56	-0.389742	NA	3024	1584	1348	2360	625	2927	2539.55	1336.27	912.164	2252.68	1637.46	2255.93	11868	0.489203	1457.39	2026.43	0.47556
490	TGGT1_041610_6_910	TGGT1_241610	GRA21	NA	3961	5617	4045	5499	4021.58	5909.66	4274.22	4614.87	19122	0.708746	4021.58	4884.94	0.280579	NA	5617	4045	5499	4423	1979	5489	4717.14	3412.38	3721.06	4221.87	5184.87	4230.53	27052	0.726744	3912.62	4524.24	0.209541
491	TGGT1_042110_17_521	TGGT1_242110	ROP38	NA	941	2535	739	323	955.392	2667.08	780.877	271.068	4538	0.320132	955.392	826.48	-0.209114	Non-essential	2535	739	323	838	223	1178	2128.88	623.424	218.568	799.893	584.247	907.919	5836	0.321429	661.973	751.436	0.182877
492	TGGT1_042110_20_521	TGGT1_242110	ROP38	NA	7624	7109	7033	8654	7740.6	7479.39	7431.54	7262.6	30420	0.812706	7740.6	7390.59	-0.0667565	Non-essential	7109	7033	8654	4561	2004	8750	5970.11	5933.08	5855.99	4353.59	5250.37	6743.88	38111	0.803156	5919.53	5361.86	-0.142749
493	TGGT1_042110_28_1042	TGGT1_242110	ROP38	NA	4142	2668	5402	4623	4205.35	2807.01	5708.11	3879.71	16835	0.669967	4205.35	3961.37	-0.0862267	Non-essential	2668	5402	4623	3027	1366	8088	2240.58	4557.16	3128.29	2889.35	3578.84	6233.66	25174	0.704319	3172.88	4009.55	0.337646
494	TGGT1_042110_33_521	TGGT1_242110	ROP38	NA	1483	1767	1077	1820	1505.68	1859.06	1138.03	1527.38	6147	0.391914	1505.68	1478.42	-0.0263587	Non-essential	1767	1077	1820	1614	607	827	1483.92	908.563	1231.56	1540.61	1590.31	637.393	7712	0.381229	1184.15	1160.18	-0.0294996
495	TGGT1_042110_46_521	TGGT1_242110	ROP38	NA	5880	7000	8472	7094	5969.93	7364.71	8952.08	5953.42	28446	0.805281	5969.93	7321.76	0.294476	Non-essential	7000	8472	7094	6695	2231	7540	5878.58	7147.02	4800.37	6390.55	5845.09	5811.3	39032	0.80814	5864.4	6009.91	0.035358
496	TGGT1_042120_0_834	TGGT1_242118	Predicted lineage-specific rhoptry kinase, subfamily ROPK-Eten1	NA	10194	8349	9059	10188	10349.9	8784	9572.34	8549.97	37790	0.864686	10349.9	8958.29	-0.208323	NA	8349	9059	10188	8110	3056	10715	7011.46	7642.22	6894.01	7741.21	8006.55	8258.37	49477	0.858804	7175.19	7999.25	0.156848
497	TGGT1_042120_1_1251	TGGT1_242118	Predicted lineage-specific rhoptry kinase, subfamily ROPK-Eten1	NA	8142	7237	8454	8985	8266.53	7614.06	8933.06	7540.39	32818	0.830858	8266.53	8004.55	-0.0464615	NA	7237	8454	8985	7600	1458	6027	6077.61	7131.84	6079.97	7254.4	3819.88	4645.19	39761	0.812292	6411.29	5049.15	-0.344574
498	TGGT1_042120_12_834	TGGT1_242118	Predicted lineage-specific rhoptry kinase, subfamily ROPK-Eten1	NA	3981	2860	3843	5044	4041.89	3009.01	4060.77	4233.02	15728	0.646865	4041.89	3725.87	-0.117452	NA	2860	3843	5044	2463	777	5254	2401.82	3241.97	3413.17	2351	2035.7	4049.41	20241	0.644518	2984.26	2686.08	-0.151868
499	TGGT1_042120_2_834	TGGT1_242118	Predicted lineage-specific rhoptry kinase, subfamily ROPK-Eten1	NA	1348	2537	1735	1453	1368.62	2669.18	1833.32	1219.39	7073	0.429868	1368.62	1813.78	0.406284	NA	2537	1735	1453	1370	450	3448	2130.56	1463.66	983.216	1307.7	1178.97	2657.48	10993	0.462625	1452.76	1600.15	0.13941
500	TGGT1_042120_27_834	TGGT1_242118	Predicted lineage-specific rhoptry kinase, subfamily ROPK-Eten1	NA	1462	1367	1193	2485	1484.36	1438.22	1260.6	2085.46	6507	0.409241	1484.36	1557.89	0.069748	NA	1367	1193	2485	2825	645	1456	1148	1006.42	1681.55	2696.54	1689.86	1122.18	9971	0.439369	1247.8	1722.82	0.46539
501	TGGT1_042230_25_904	TGGT1_242230	ROP29	NA	11115	11691	13010	12508	11285	12300.1	13747.2	10497	48324	0.909241	11285	12107.7	0.101522	Non-essential	11691	13010	12508	14195	4146	18674	9818.06	10975.3	8463.91	13549.5	10862.3	14392.6	74224	0.933555	9697.75	12842.8	0.405242
502	TGGT1_042230_27_904	TGGT1_242230	ROP29	NA	1491	2088	1105	2319	1513.8	2196.79	1167.62	1946.15	7003	0.427393	1513.8	1709.05	0.175017	Non-essential	2088	1105	2319	1099	555	1773	1753.5	932.184	1569.22	1049.02	1454.07	1366.5	8939	0.418605	1368.87	1277.4	-0.0997785
503	TGGT1_042230_30_904	TGGT1_242230	ROP29	NA	12691	16050	12507	21220	12885.1	16886.2	13215.7	17808.2	62468	0.95132	12885.1	15839.7	0.297846	Non-essential	16050	12507	21220	12782	5348	18371	13478.7	10551	14359.1	12200.8	14011.5	14159.1	86278	0.957641	12686.9	13426.7	0.0817577
504	TGGT1_042230_47_452	TGGT1_242230	ROP29	NA	7627	9998	9230	10454	7743.65	10518.9	9753.03	8773.2	37309	0.863036	7743.65	9655.09	0.318276	Non-essential	9998	9230	10454	11699	1997	8094	8396.29	7786.48	7074.01	11167	5232.03	6238.28	51472	0.86794	7733.3	7143.16	-0.11452
505	TGGT1_042230_52_452	TGGT1_242230	ROP29	NA	8819	8387	10159	10369	8953.88	8823.98	10734.7	8701.87	37734	0.863861	8953.88	9376.09	0.0664739	Non-essential	8387	10159	10369	8943	3284	11176	7043.37	8570.19	7016.49	8536.33	8603.89	8613.67	52318	0.873754	7509.83	8584.56	0.192964
506	TGGT1_042240_15_1386	TGGT1_242240	ROP19A	NA	4724	7420	4882	9103	4796.25	7806.6	5158.65	7639.41	26129	0.792079	4796.25	6750.76	0.493143	NA	7420	4882	9103	2854	2703	5153	6231.29	4118.48	6159.82	2724.22	7081.71	3971.57	32115	0.771595	5407.06	4247.31	-0.348294
507	TGGT1_042240_17_924	TGGT1_242240	ROP19A	NA	12284	19255	16251	25336	12471.9	20258.2	17171.9	21262.5	73126	0.966172	12471.9	19484	0.64361	NA	19255	16251	25336	13657	3964	12885	16170.3	13709.4	17144.4	13036	10385.5	9930.85	91348	0.963455	15605.8	11037	-0.499732
508	TGGT1_042240_2_1386	TGGT1_242240	ROP19A	NA	1201	824	619	1088	1219.37	866.932	654.077	913.071	3732	0.278053	1219.37	802.982	-0.602694	NA	824	619	1088	467	267	1029	691.992	522.192	736.228	445.764	699.525	793.081	4294	0.258306	643.153	627.685	-0.0351217
509	TGGT1_042240_38_924	TGGT1_242240	ROP19A	NA	3755	3442	3750	3418	3812.43	3621.33	3962.5	2868.45	14365	0.622937	3812.43	3452.72	-0.142976	NA	3442	3750	3418	3516	991	2842	2890.58	3163.52	2312.89	3356.11	2596.36	2190.41	17959	0.607143	2765.48	2672.45	-0.0493666
510	TGGT1_042240_6_1386	TGGT1_242240	ROP19A	NA	4046	3644	5352	6555	4107.88	3833.86	5655.28	5501.08	19597	0.714521	4107.88	4922.43	0.260976	NA	3644	5352	6555	4975	1838	6486	3060.22	4514.98	4435.64	4748.77	4815.46	4998.95	28850	0.753322	3942.65	4853.25	0.299786
511	TGGT1_042820_1_2528	TGGT1_242820	TGGT1_242820	NA	2774	1969	1883	1943	2816.43	2071.59	1989.7	1630.6	8569	0.479373	2816.43	1887.18	-0.577633	NA	1969	1883	1943	2108	551	3086	1653.56	1588.51	1314.79	2012.14	1443.59	2378.47	11540	0.477575	1511.55	1904.58	0.333449
512	TGGT1_042820_13_2528	TGGT1_242820	TGGT1_242820	NA	1336	1790	1768	1831	1356.43	1883.26	1868.19	1536.61	6725	0.416667	1356.43	1755.09	0.371723	NA	1790	1768	1831	1706	742	1853	1503.24	1491.49	1239	1628.42	1944	1428.16	9690	0.437708	1405.75	1653.53	0.234218
513	TGGT1_042820_3_2528	TGGT1_242820	TGGT1_242820	NA	105	11	95	286	106.606	11.5731	100.383	240.017	497	0.0709571	106.606	65.3308	-0.706452	NA	11	95	286	303	16	7	9.23776	80.1425	193.53	289.221	41.9191	5.39511	718	0.0730897	52.3271	40.2916	-0.377079
514	TGGT1_042820_31_1896	TGGT1_242820	TGGT1_242820	NA	199	4	373	2	202.044	4.20841	394.137	1.67844	578	0.0767327	202.044	14.0677	-3.84421	NA	4	373	2	693	21	451	3.35919	314.665	1.35336	661.487	55.0188	347.599	1544	0.112957	11.2676	233.008	4.37012
515	TGGT1_042820_9_2528	TGGT1_242820	TGGT1_242820	NA	34	0	0	0	NA	NA	NA	NA	NA	NA	NA	NA	NA	NA	0	0	0	0	0	0	NA	NA	NA	NA	NA	NA	NA	NA	NA	NA	NA
516	TGGT1_043690_24_2280	TGGT1_243690	TGGT1_243690	NA	0	0	0	1	NA	NA	NA	NA	NA	NA	NA	NA	NA	NA	0	0	1	0	0	2	NA	NA	NA	NA	NA	NA	NA	NA	NA	NA	NA
517	TGGT1_043690_27_2280	TGGT1_243690	TGGT1_243690	NA	501	95	375	685	508.662	99.9497	396.25	574.865	1656	0.155941	508.662	283.426	-0.843739	NA	95	375	685	12	111	295	79.7807	316.352	463.526	11.4543	290.814	227.365	1573	0.115449	227.011	91.1527	-1.31641
518	TGGT1_043690_31_2280	TGGT1_243690	TGGT1_243690	NA	568	349	529	354	576.687	367.184	558.977	297.084	1800	0.164191	576.687	393.597	-0.551069	NA	349	529	354	832	83	340	293.089	446.267	239.545	794.166	217.455	262.048	2487	0.17608	315.254	356.359	0.176816
519	TGGT1_043690_4_2280	TGGT1_243690	TGGT1_243690	NA	834	492	755	660	846.755	517.634	797.783	553.885	2741	0.225248	846.755	611.565	-0.46944	NA	492	755	660	1010	226	1191	413.18	636.922	446.609	964.072	592.107	917.939	4334	0.259136	489.836	806.197	0.718833
520	TGGT1_043690_50_1710	TGGT1_243690	TGGT1_243690	NA	1801	3225	3545	4233	1828.55	3393.03	3745.88	3552.42	12804	0.592409	1828.55	3560.86	0.961531	NA	3225	3545	4233	2320	704	3208	2708.34	2990.58	2864.39	2214.5	1844.44	2472.5	17235	0.598837	2852.09	2161.52	-0.399976
521	TGGT1_043730_28_1586	TGGT1_243730	ROP9 (P36)	NA	14937	17562	18089	16999	15165.5	18477	19114	14265.9	67587	0.960396	15165.5	17143.3	0.176856	NA	17562	18089	16999	10236	4373	14994	14748.5	15260	11502.9	9770.53	11457	11556.3	82253	0.950997	13731	10896.1	-0.333632
522	TGGT1_043730_34_2379	TGGT1_243730	ROP9 (P36)	NA	1131	819	452	580	1148.3	861.671	477.613	486.747	2982	0.238449	1148.3	585.114	-0.972707	NA	819	452	580	646	484	964	687.793	381.31	392.474	616.624	1268.05	742.983	3945	0.243355	468.65	834.409	0.832242
523	TGGT1_043730_37_1586	TGGT1_243730	ROP9 (P36)	NA	8578	8495	10426	11833	8709.19	8937.61	11016.8	9930.48	39332	0.873762	8709.19	9925.43	0.18859	NA	8495	10426	11833	7849	2996	10711	7134.07	8795.43	8007.15	7492.08	7849.35	8255.28	52310	0.872924	7949.82	7859.4	-0.0165041
524	TGGT1_043730_50_1586	TGGT1_243730	ROP9 (P36)	NA	459	410	545	1492	466.02	431.362	575.883	1252.12	2906	0.232673	466.02	677.548	0.539931	NA	410	545	1492	237	106	8	344.317	459.765	1009.61	226.223	277.714	6.16584	2798	0.194352	542.686	72.8968	-2.89619
525	TGGT1_043730_7_1586	TGGT1_243730	ROP9 (P36)	NA	794	228	856	1152	806.144	239.879	904.507	966.781	3030	0.243399	806.144	594.17	-0.440161	NA	228	856	1152	325	886	1946	191.474	722.126	779.535	310.221	2321.27	1499.84	5393	0.307309	475.904	1026	1.10829
526	TGGT1_044250_39_3345	TGGT1_244250	TGGT1_244250	NA	8763	12311	6896	14348	8897.02	12952.4	7286.77	12041.1	42318	0.886139	8897.02	10435.6	0.23012	NA	12311	6896	14348	9402	2825	11092	10338.7	5817.5	9709	8974.46	7401.34	8548.93	56874	0.891196	8358.46	8280.89	-0.0134519
527	TGGT1_044250_41_2676	TGGT1_244250	TGGT1_244250	NA	395	134	367	235	401.041	140.982	387.797	197.217	1131	0.110561	401.041	220.921	-0.860221	NA	134	367	235	204	154	87	112.533	309.603	159.02	194.723	403.471	67.0535	1181	0.0988372	176.948	174.001	-0.0242317
528	TGGT1_044250_51_3345	TGGT1_244250	TGGT1_244250	NA	326	527	795	268	330.986	554.458	840.05	224.911	1916	0.174092	330.986	471.405	0.510199	NA	527	795	268	270	222	756	442.573	670.666	181.35	257.722	581.627	582.671	2838	0.196844	377.575	443.684	0.232769
529	TGGT1_044250_53_3345	TGGT1_244250	TGGT1_244250	NA	1678	1597	2031	1720	1703.66	1680.21	2146.09	1443.46	7026	0.428218	1703.66	1733.03	0.0246519	NA	1597	2031	1720	2754	958	3181	1341.16	1713.36	1163.89	2628.77	2509.91	2451.69	12241	0.502492	1388.08	2529.06	0.865512
530	TGGT1_044250_54_3345	TGGT1_244250	TGGT1_244250	NA	628	477	326	1718	637.605	501.853	344.473	1441.78	3149	0.25165	637.605	629.328	-0.0188512	NA	477	326	1718	634	408	359	400.583	275.015	1162.54	605.17	1068.94	276.692	3922	0.242525	504.064	563.562	0.160969
531	TGGT1_044530_1_2480	TGGT1_244530	GRA47	NA	11958	13935	10998	14650	12140.9	14661	11621.2	12294.6	51541	0.923267	12140.9	12795.1	0.0757158	NA	13935	10998	14650	12639	4695	17474	11702.6	9277.97	9913.36	12064.3	12300.6	13467.7	74391	0.934385	10248.3	12596.2	0.297609
532	TGGT1_044530_11_2480	TGGT1_244530	GRA47	NA	8999	11641	9687	13224	9136.63	12247.5	10235.9	11097.8	43551	0.891914	9136.63	11163.6	0.289069	NA	11641	9687	13224	11390	3526	11611	9776.07	8172	8948.41	10872.1	9237.92	8948.94	61079	0.902824	8941.55	9650.56	0.110087
533	TGGT1_044530_32_2480	TGGT1_244530	GRA47	NA	1834	1290	1294	3682	1862.05	1357.21	1367.33	3090.01	8100	0.462871	1862.05	1789.89	-0.0570206	NA	1290	1294	3682	2152	682	2226	1083.34	1091.63	2491.53	2054.14	1786.8	1715.64	11326	0.474252	1433.62	1846.62	0.365223
534	TGGT1_044530_38_1984	TGGT1_244530	GRA47	NA	1181	679	1119	1802	1199.06	714.377	1182.41	1512.27	4781	0.333333	1199.06	1085.03	-0.144171	NA	679	1119	1802	1646	227	1015	570.222	943.994	1219.38	1571.15	594.727	782.29	6488	0.342193	869.061	900.813	0.0517692
535	TGGT1_044530_53_1984	TGGT1_244530	GRA47	NA	206	735	7	2	209.151	773.295	7.39667	1.67844	950	0.0973597	209.151	21.2534	-3.29878	NA	735	7	2	3	31	72	617.251	5.90524	1.35336	2.86358	81.2182	55.4925	850	0.0830565	17.023	23.4566	0.462507
536	TGGT1_046130_0_1449	TGGT1_246130	TGGT1_246130	NA	1890	4213	4011	4548	1918.91	4432.51	4238.29	3816.77	14662	0.630363	1918.91	4154.44	1.11437	NA	4213	4011	4548	2886	650	2557	3538.06	3383.7	3077.54	2754.76	1702.96	1970.76	18865	0.620432	3327.52	2098.81	-0.664872
537	TGGT1_046130_2_966	TGGT1_246130	TGGT1_246130	NA	0	0	0	0	NA	NA	NA	NA	NA	NA	NA	NA	NA	NA	0	0	0	0	0	0	NA	NA	NA	NA	NA	NA	NA	NA	NA	NA	NA
538	TGGT1_046130_24_966	TGGT1_246130	TGGT1_246130	NA	217	60	155	131	220.319	63.1261	163.783	109.938	563	0.0759076	220.319	104.362	-1.078	NA	60	155	131	278	36	338	50.3878	130.759	88.645	265.358	94.318	260.507	998	0.0913621	83.5892	186.817	1.16023
539	TGGT1_046130_45_966	TGGT1_246130	TGGT1_246130	NA	319	464	455	950	323.879	488.175	480.783	797.258	2188	0.188119	323.879	571.972	0.82049	NA	464	455	950	116	191	838	389.666	383.84	642.846	110.725	500.409	645.871	3014	0.207641	458.124	329.538	-0.475293
540	TGGT1_046130_9_1449	TGGT1_246130	TGGT1_246130	NA	323	256	176	400	327.94	269.338	185.973	335.688	1155	0.112211	327.94	256.19	-0.356221	NA	256	176	400	258	68	361	214.988	148.475	270.672	246.268	178.156	278.233	1519	0.111296	205.196	230.253	0.166216
541	TGGT1_046180_22_2068	TGGT1_246178,TGGT1_246182	TGGT1_246178,TGGT1_246182	NA	693	1055	628	585	703.599	1109.97	663.587	490.943	2961	0.236799	703.599	712.437	0.018009	NA	1055	628	585	223	79	517	885.986	529.784	395.858	212.859	206.976	398.467	3087	0.212625	570.63	259.897	-1.13462
542	TGGT1_046180_27_2068	TGGT1_246178,TGGT1_246182	TGGT1_246178,TGGT1_246182	NA	1056	1965	1470	2359	1072.15	2067.38	1553.3	1979.72	6850	0.421617	1072.15	1852.51	0.788971	NA	1965	1470	2359	428	484	1605	1650.2	1240.1	1596.29	408.537	1268.05	1237.02	8311	0.400332	1483.78	862.148	-0.783265
543	TGGT1_046180_40_2068	TGGT1_246178,TGGT1_246182	TGGT1_246178,TGGT1_246182	NA	986	1289	1868	1464	1001.08	1356.16	1973.85	1228.62	5607	0.371287	1001.08	1487.12	0.570968	NA	1289	1868	1464	1551	686	1044	1082.5	1575.85	990.659	1480.47	1797.28	804.642	7902	0.389535	1191.12	1288.86	0.113777
544	TGGT1_046180_47_2068	TGGT1_246178,TGGT1_246182	TGGT1_246178,TGGT1_246182	NA	3950	7221	4349	5828	4010.41	7597.23	4595.44	4890.97	21348	0.738449	4010.41	5547.87	0.468182	NA	7221	4349	5828	2107	1126	5674	6064.17	3668.84	3943.69	2011.19	2950.06	4373.12	26305	0.718439	4443.59	2960.45	-0.585909
545	TGGT1_046180_49_2068	TGGT1_246178,TGGT1_246182	TGGT1_246178,TGGT1_246182	NA	522	190	416	912	529.984	199.899	439.573	765.368	2040	0.182343	529.984	406.666	-0.382104	NA	190	416	912	1174	230	342	159.561	350.94	617.132	1120.61	602.587	263.589	3264	0.22093	325.721	562.516	0.788255
546	TGGT1_046550_13_997	TGGT1_246550	ASP3	NA	1526	1671	3068	3718	1549.34	1758.06	3241.85	3120.22	9983	0.518152	1549.34	2610.18	0.752498	NA	1671	3068	3718	991	817	2726	1403.3	2588.18	2515.9	945.936	2140.49	2101.01	12991	0.515781	2090.64	1620.32	-0.367665
547	TGGT1_046550_27_997	TGGT1_246550	ASP3	NA	96	0	128	1	97.4683	0	135.253	0.839219	225	0.040429	97.4683	10.654	-3.19354	NA	0	128	1	1	0	2	0	107.981	0.67668	0.954526	0	1.54146	132	0.0257475	8.54803	1.213	-2.81702
548	TGGT1_046550_28_2991	TGGT1_246550	ASP3	NA	51	0	0	0	51.78	0	0	0	51	0.0156766	51.78	1	-5.69432	NA	0	0	0	0	0	0	NA	NA	NA	NA	NA	NA	NA	NA	NA	NA	NA
549	TGGT1_046550_48_997	TGGT1_246550	ASP3	NA	44	3	158	1	44.673	3.15631	166.953	0.839219	206	0.039604	44.673	7.61874	-2.55178	NA	3	158	1	0	0	1	2.51939	133.29	0.67668	0	0	0.770729	163	0.0290698	6.10227	0.770729	-2.98505
550	TGGT1_046550_68_1994	TGGT1_246550	ASP3	NA	1935	2169	2877	1093	1964.59	2282.01	3040.03	917.267	8074	0.460396	1964.59	1853.09	-0.0842971	NA	2169	2877	1093	1277	1107	2460	1821.52	2427.05	739.611	1218.93	2900.28	1895.99	10983	0.461794	1484.24	1885.46	0.345192
551	TGGT1_046710_11_1724	TGGT1_246710	TGGT1_246710	NA	0	0	0	0	NA	NA	NA	NA	NA	NA	NA	NA	NA	NA	0	0	0	0	0	0	NA	NA	NA	NA	NA	NA	NA	NA	NA	NA	NA
552	TGGT1_046710_14_2155	TGGT1_246710	TGGT1_246710	NA	2636	3044	3766	6218	2676.32	3202.6	3979.41	5218.27	15664	0.64604	2676.32	4051.5	0.598207	NA	3044	3766	6218	3394	1279	2558	2556.34	3177.02	4207.59	3239.66	3350.91	1971.53	20259	0.645349	3245.07	2776.44	-0.225014
553	TGGT1_046710_15_1724	TGGT1_246710	TGGT1_246710	NA	3172	4355	4617	3460	3220.51	4581.9	4878.63	2903.7	15604	0.644389	3220.51	4018.82	0.319481	NA	4355	4617	3460	3109	1507	3452	3657.31	3894.93	2341.31	2967.62	3948.25	2660.56	20500	0.651163	3218.9	3147.23	-0.0324821
554	TGGT1_046710_19_1724	TGGT1_246710	TGGT1_246710	NA	1256	957	1122	3411	1275.21	1006.86	1185.58	2862.58	6746	0.417492	1275.21	1506.21	0.24019	NA	957	1122	3411	2261	271	2097	803.685	946.525	2308.15	2158.18	710.005	1616.22	10119	0.443522	1206.41	1352.95	0.165395
555	TGGT1_046710_8_2155	TGGT1_246710	TGGT1_246710	NA	262	834	520	856	266.007	877.453	549.467	718.372	2472	0.207096	266.007	702.271	1.40056	NA	834	520	856	351	75	174	700.39	438.675	579.238	335.039	196.496	134.107	2810	0.195183	562.488	206.681	-1.44442
556	TGGT1_047220_35_3480	TGGT1_247220	TGGT1_247220	NA	1531	1536	1645	3029	1554.42	1616.03	1738.22	2542	7741	0.447195	1554.42	1925.64	0.308968	NA	1536	1645	3029	1221	632	1333	1289.93	1387.73	2049.66	1165.48	1655.8	1027.38	9396	0.42691	1542.35	1256.27	-0.295993
557	TGGT1_047220_42_3480	TGGT1_247220	TGGT1_247220	NA	1811	1726	2410	3337	1838.7	1815.93	2546.57	2800.48	9284	0.497525	1838.7	2348.34	0.35296	NA	1726	2410	3337	708	734	2139	1449.49	2033.09	2258.08	675.805	1923.04	1648.59	11054	0.465947	1880.92	1289.16	-0.545005
558	TGGT1_047220_47_3480	TGGT1_247220	TGGT1_247220	NA	428	1454	284	823	434.546	1529.76	300.093	690.678	2989	0.240099	434.546	681.896	0.650042	NA	1454	284	823	490	205	516	1221.06	239.584	556.907	467.718	537.088	397.696	3772	0.236711	546.168	464.01	-0.23519
[truncated: 739 more rows]

## Sheet: PRU- normalised and guide L2FCs
	guide	gene	identity	invitro.controls	Inoculum_pool_thaw.raw.reads	HFF_R2_minusIFNg_1.raw.reads.vitro	HFF_R2_minusIFNg_2.raw.reads.vitro	HFF_R2_minusIFNg_3.raw.reads.vitro	Inoculum_pool_thaw.normalised.reads	HFF_R2_minusIFNg_1.normalised.reads.vitro	HFF_R2_minusIFNg_2.normalised.reads.vitro	HFF_R2_minusIFNg_3.normalised.reads.vitro	raw.read.sum.vitro	raw.read.sum.percentile.vitro	plasmid.geomean	invitro.geomean	l2fc.vitro	invivo.controls	HFF_R2_minusIFNg_1.raw.reads.vivo	HFF_R2_minusIFNg_2.raw.reads.vivo	HFF_R2_minusIFNg_3.raw.reads.vivo	HFF_R2_plusIFNg_1.raw.reads	HFF_R2_plusIFNg_2.raw.reads	HFF_R2_plusIFNg_3.raw.reads	HFF_R2_minusIFNg_1.normalised.reads.vivo	HFF_R2_minusIFNg_2.normalised.reads.vivo	HFF_R2_minusIFNg_3.normalised.reads.vivo	HFF_R2_plusIFNg_1.normalised.reads	HFF_R2_plusIFNg_2.normalised.reads	HFF_R2_plusIFNg_3.normalised.reads	raw.read.sum.vivo	raw.read.sum.percentile.vivo	inoculum.geomean	gamma.geomean	l2fc.gamma
[truncated: 1,299 more rows]

[truncated: 2 more sheets: RH- gene L2FCs, p-values, DISCO, PRU- gene L2FCs, p-values,DISCO]
