# Supplementary material for: A heterotrimeric complex of Toxoplasma proteins promotes parasite survival in interferon gamma-stimulated human cells
Source: PLoS Biol. 2023 Jul 17;21(7):e3002202. doi: 10.1371/journal.pbio.3002202 (PMC10373997; doi:10.1371/journal.pbio.3002202)
Supplement: S2 Data — Individual and median plaque area measurements. (XLSX) [file pbio.3002202.s013.xlsx]

## Sheet: Sheet1
	Individual plaque area [mm2]										Median plaque area per replicate [mm2]											Grand median plaque area [mm2]
Replicate	RH∆Ku80	RH∆GRA57	RH∆GRA57:COMP	RH∆GRA70	RH∆GRA71	RH∆MYR1	RH∆MYR3	PRU∆Ku80	PRU∆GRA57		Replicate	RH∆Ku80	RH∆GRA57	RH∆GRA57:COMP	RH∆GRA70	RH∆GRA71	RH∆MYR1	RH∆MYR3	PRU∆Ku80	PRU∆GRA57		RH∆Ku80	RH∆GRA57	RH∆GRA57:COMP	RH∆GRA70	RH∆GRA71	RH∆MYR1	RH∆MYR3	PRU∆Ku80	PRU∆GRA57
1	2.90322	2	2.94623			1.69892		0.974908	1.05376		1	2.90322	2.39426	3.31182			2.82437		1.29749	0.860213		2.6115	2.69175	2.96774	1.528	1.722	2.1375	1.0655	1.11864	1.1155
1	3.2258	1.59856	3.15412			3.29748		1.11828	1.90681		2	3.41935	2.68817	4.02867			2.21505		1.48387	1.51971
1	0.989245	2.10035	5.87096			3.44802		0.494623	2.15053		3	1.951	2.891	1.9875	1.521	1.46	1.715	0.854	0.775	0.603
1	2.8172	2.21505	3.53404			2.55197		1.41935	1.16846		4	1.826	2.6435	2.7945	2.0195	1.8795	2.188	1.672	1.392	1.367
1	6.75984	3.72759	2.96774			3.40501		0.989245	0.78136		5	2.1915	3.042	3.279	1.288	2.296	2.016	0.94	1.0585	1.112
1	1.90681	2.2939	2.21505			4.75268		0.903224	1.34767
1	2.44444	3.67741	5.83511			2.40143		1.31899	0.45878
1	3.59856	2.93906	3.32616			1.68458		1.87096	1.94982
1	4.37275	2.19354	3.18279			2.82437		1.66308	0.903224
1	2.24372	1.97132	0.774192			0.272401		0.83154	0.630823
1	1.94265	2.74551	3.4982			4.83153		1.15412	0.824371
1	2.89605	1.4982	1.96415			1.82078		1.03942	1.19713
1	2.35125	2.28673	5.21863			2.82437		1.35484	1.23297
1	2.17204	3.25447	4.36558			4.63082		1.30466	0.243727
1	5.47669	3.14695	3.29748			3.70609		1.7276	0.896056
1	5.37633	1.67742	8.02149			3.94264		1.77061	0.695339
1	3.67024	2.06451	3.40501			1.57706		1.83512	0.630823
1	3.94981	3.41218	2.4086					1.44086	0.365591
1	2.2939	3.57705	3.99282					1.43369	0.681003
1	2.81003	2.83154	2.98924					1.58423	0.422939
1	2.48028	1.79211						1.69892
1	5.16128	2.69534						1.45519
1	3.18996	2.91039						0.974908
1	2.50896	3.71325						0.587812
1	4.27239	3.70609						1.29749
1	4.46594	2.76702						1.29749
1	3.27598	0.860213						0.838708
1	2.4301	3.41218						1.95699
1	1.34767	3.31899						2.19354
1	3.39784	2.55913						1.18996
1	2.88888	1.18996						1.18279
1	4.64515	2.681						1.49104
1	4.24372	1.83512						0.810035
1		2.26523						2.22222
1		2.28673						2.50896
1		3.08243						1.37634
1		0.996413						0.688171
1		1.13978						0.767024
1		2.38709						1.62007
1		2.51612						1.13261
1		6.13619						0.652328
1		1.98566						0.853045
1		1.64874						1.03942
1		2.05018						0.946235
1		2.87455						1.73476
1		3.23297						0.587812
1		3.27598						0.989245
1		2.30824						1.362
1		0.430107						1.73476
1		3.40501						0.566307
1		0.78136						1.03226
1		2.37276
1		2.18638
1		2.75268
1		1.17562
1		1.8638
1		2.98207
1		2.98207
1		4.01433
1		4.32257
1		2.36559
1		2.51612
1		2.39426
1		2.15053
1		1.45519
1		4.12902
1		4.19354
1		3.97849
1		0.64516
2	2.1577	3.06809	7.5197			3.27598		1.6129	3.16845
2	1.94265	1.39068	3.24731			2.34408		1.48387	1.08244
2	4.91755	1.64157	0.673833			1.97132		1.03942	1.80645
2	3.23297	2.30107	8.11468			4.35841		2.00716	1.12545
2	3.0896	2.34408	4.87454			4.13619		0.802865	3.06093
2	3.57705	2.18638	2.31541			1.67025		2.43727	1.51971
2	4.30824	4.36558	4.26522			3.62723		1.2043	0.702508
2	4.1792	1.24731	4.00716			1.48387		0.953403	0.824371
2	5.53404	3.06809	3.82078			1.43369		2.40143	1.78494
2	4.48028	4.12902	3.39067			1.92831		1.74193	2.71684
2	2.38709	2.83154	3.29748			1.39785		0.50896	1.17562
2	3.52687	4.67383	4.05017			2.41577		3.16845	1.06093
2	3.17562	3.59856	4.27239			4.25806		1.78494	3.67024
2	6.12185	2.25806	4.35841			2.46594		1.46236	1.59139
2	2.75268	2	2.22939			1.96415		2.21505	1.97849
2	3.4767	2.61648	4.67383			2.66666		1.11111	0.96774
2	3.3405	1.89247	4.38709			2.47311		0.795697	4.52329
2	3.92831	2.98924	4.60931			1.89964			1.25448
2	2.83154	2.15053	1.79928			2.46594			2.59498
2	4.22938	2.35125	4.25806			1.33333			2.80286
2	2.98207	2.68817	6.60931			1.68458			0.659497
2	4.07884	3.01792	3.64157			1.2258			2.12186
2	4.35125	3.36917	1.87813			1.29032			1.24014
2	2.26523	5.16128	2.99641			2.0215			2.43727
2	3.41935	0.602149				1.71326			1.33333
2	2.5448	3.72759				3.84229			1.83512
2	2.64516	2.22222				1.94265			1.05376
2		3.29032				2.87455			1.26165
2		3.21863				3.21863			1.51971
2		3.66308				2.45161			2.04301
2		5.08243				2.19354			1.08244
2		3.4982				1.2258			1.53405
2		0.795697				2.22939			1.83512
2		1.72043				0.788529			1.68458
2		3.55555				1.72043			1.14695
2		2.14336				2.55197			0.394264
2		3.24731				4.15053			1.31899
2		5.26164				2.75268			2.17921
2		3.00358				2.89605			1.0896
2		3.45519				1.94982
2		2.12186				6.22938
2		4.20071				2.21505
2		1.74193				1.70609
2		5.06092
2		1.59139
2		2.42293
2		2.85304
2		3.50537
2		1.97132
2		1.3405
2		3.04659
2		2.0215
2		2.74551
2		2.89605
2		2.17204
2		4.01433
2		2.2939
2		3.59856
2		2.72401
2		2.8387
2		3.81361
2		2.36559
2		2.58064
2		2.32974
2		0.853045
2		1.60573
2		2.48745
2		1.72043
2		1.70609
2		3.64874
2		2.53763
3	2.877	2.712	2.403	0.108	1.478	0.904	0.933	1.815	1.937
3	0.99	0.56	4.104	1.27	1.212	2.159	1.069	1.119	0.99
3	4.843	1.105	2.575	1.657	2.116	0.911	0.301	2.511	1.363
3	1.794	3.831	2.36	1.693	0.273	2.21	1.227	1.033	1.772
3	0.911	2.776	4.964		0.61	1.083	0.215	1.973	1.507
3	1.951	2.712	2.454	1.291	2.116	3.623	0.445	1.141	0.466
3	3.68	1.937	2.124	1.277	1.794	1.112	1.098	3.006	0.481
3	5.689	4.147	0.868	1.363	1.083	2.346	0.854	3.508	0.99
3	0.402	3.838	0.689		2.597	2.059	0.638	0.969	0.452
3	3.279	4.749	2.296	1.966	1.442	1.542	1.507	0.746	1.04
3	3.867	3.35	3.544		1.951	4.046	1.033	0.796	0.502
3	0.918	2.583	0.653	2.217	1.428	1.6	0.158	0.115	0.481
3	0.352	2.116	1.32	1.126	2.446	3.236	1.621	0.595	1.09
3	2.69	8.057	2.145	1.578	2.87	3.114	0.911	1.564	0.631
3	2.159	2.733	0.122	2.296	1.865	2.159	1.306	0.646	0.344
3	2.69	3.049	0.265	1.686	1.212	3.429	0.954	0.933	0.445
3	1.951	4.57	6.636	0.631	0.524	0.969	1.255	0.165	0.603
3	1.765	2.26	2.504	0.631	1.227	3.013	1.679	1.456	0.918
3	0.344	3.558	1.471	0.839	1.951	0.265	0.667	1.542	0.409
3	0.818	1.564	1.32	1.93	1.026	2.367	1.342	0.89	0.395
3	0.423	3.666	0.552	0.947	0.99	2.877	0.911	0.194	0.122
3	2.324	2.626	1.255	3.558	1.291	0.294	1.851	0.373	1.019
3	4.046	5.237	0.638		1.994	2.03	0.445	0.187	0.682
3	1.42	3.006	5.158	0.904	3.788	1.98	1.707	0.459	0.208
3	2.432	3.953	2.611	0.775	1.557	1.521	0.187	1.227	1.277
3	2.167	1.758	1.851	0.897	0.746	0.61	0.997	1.299	0.531
3	1.557		1.342	0.581	1.593	1.715	0.258	0.66	0.373
3	1.363		2.776	1.177	1.492	1.134	0.603	0.897	1.263
3	1.033		4.634	0.215	2.934	1.37	0.983	0.775	0.438
3	3.322		1.621	0.359	2.03	1.499	0.402	0.344	1.04
3	1.808		0.1	1.542	0.796	0.502	1.636	0.61	0.811
3	1.148		0.179	1.75	0.66		0.725	0.143	0.509
3	4.907			1.829	1.062		0.94	0.158	0.165
3	2.662				3.817		0.868	0.208	0.215
3	4.19			2.037	1.707		0.129	1.614	0.868
3	1.42			2.461	0.481		0.502	0.43	1.112
3	2.59			1.55	3.881		0.423	1.342	0.129
3	3.322			1.786	1.227		0.567	0.287	0.187
3	1.37			0.567	1.248		0.115	1.119	0.696
3	1.715			1.937	4.347		1.399	0.682	0.868
3	3.063			2.002	0.552		0.273	1.557	1.643
3	1.7			1.994	1.636		0.366	0.725	0.653
3	1.765			1.521	0.983		0.997	1.607	1.327
3	1.966			0.997	1.865		0.287	1.428	1.162
3	3.644			1.75	2.095		0.911	0.552	0.1
3	1.951			1.571	2.855		2.116	0.1	0.481
3				1.851	1.564		1.765	1.062	0.502
3				1.334	1.664		1.241	0.66	0.567
3				1.198	2.439		0.961	0.66	0.115
3				0.33	0.854		1.169	0.89	0.847
3				1.191	1.679		0.258	1.076	0.208
3				1.994	1.435		0.473	1.248	0.165
3				1.184	0.976		1.829	0.882	0.897
3				2.159	3.078		0.258	0.768	0.38
3					1.657		0.136	1.184	1.923
3					0.997		0.28	0.308
3					2.353		2.669	1.055
3					1.413		0.129	0.251
3					0.108		0.739	0.151
3					0.402		0.71	0.366
3					1.435		0.108	0.1
3					1.263		1.693	1.148
3					0.954		2.145	0.595
3					2.848		0.136	0.638
3					0.258		1.141	0.33
3					0.172		0.997
3							0.725
3							0.179
3							0.646
3							0.581
3							1.571
3							0.273
3							0.438
3							1.636
3							0.323
4	3.2	2.324	5.309	2.461	4.347	3.422	1.951	1.607	0.976
4	0.108	1.858	1.177	1.535	1.134	2.941	1.765	2.339	0.882
4	1.923	3.293	2.769	1.528	3.257	1.614	1.442	0.954	2.489
4	1.248	2.037	2.784	2.927	1.629	3.214	1.758	2.31	2.088
4	1.729	2.726	3.085	2.023	2.159	2.647	2.389	0.373	2.317
4	2.977	1.837	5.065	1.428	2.54	1.55	1.664	0.94	1.944
4		3.336	2.705	1.808	1.844		2.353	1.542	1.456
4		1.521	5.646	1.471	1.306		1.349	2.167	1.306
4		2.676	3.106	2.052	1.499	3.494	1.004	1.485	1.184
4		4.835	1.629	2.518	2.977	1.485	2.776	1.255	0.488
4		1.119		1.255	2.375	1.141	1.105	1.04	0.682
4		2.375	1.42	2.654	2.941	3.365	1.047	2.167	1.944
4		0.337	7.088	2.482	1.994	2.468	3.013	0.667	1.119
4		3.429	2.69	2.339	1.299	1.406	1.507	1.227	1.915
4		3.214	3.795	1.485	1.693	4.082	1.413	0.983	1.435
4		3.508	1.923	1.456	1.04		3.487	0.782	1.923
4		2.403	2.145	1.255	3.666	2.683	3.716	0.796	2.217
4		1.887	5.954	2.016	1.915		1.858	1.033	0.739
4		3.415	1.406	2.389	2.798	2.776	1.004	0.624	2.432
4		2.21	2.597	3.056	1.987	1.55	1.593	0.703	2.052
4		2.475	4.269	2.927	3.236	3.58	0.545	1.507	0.854
4		3.286	4.003	1.406	2.676	3.3	1.22	0.89	1.263
4		3.271	2.841	1.478	1.915	4.857	2.145	1.542	1.578
4		2.984	2.116	1.32	3.042	0.294	1.772	2.167	1.392
4			3.716	1.241	1.585	0.502	1.794	1.464	3.279
4		1.205	2.36		1.736	2.116	1.585	0.947	1.342
4		2.611	2.245	3.479	1.399	1.277	2.862	3.343	1.141
4			4.197		1.019	1.987	1.09	1.492	0.66
4		2.984	2.425	2.396	1.399	0.122	1.062	1.392	0.947
4		5.094	2.906	1.09	2.152	0.847	1.284	4.061	2.97
4		2.195	2.697	2.217	1.399	1.75	1.435	1.349	1.299
4		2.741	2.862	3.766	1.707	7.475	0.524	1.37
4			3.372		0.976	1.872	1.313	1.42	1.392
4			2.468		0.89	1.88	2.26	2.36	1.241
4			2.195		1.205	2.26	0.904	1.966	1.198
4			2.446		1.966	0.603	1.973	1.521	1.263
4			4.642		2.31	2.769	2.138	1.277	1.937
4			2.805		4.383	2.009	2.009	1.349	2.059
4			3.924		1.169	3.558	2.855	1.672	1.155
4			3.164		1.019	1.729	0.811	1.442
4			2.683			1.657	2.253	0.631
4						0.997	0.933
4						1.894	0.696
4						2.102	3.314
4						3.931	1.88
4						1.7	1.815
4						4.017	1.55
4						2.906	2.059
4						2.841	1.937
4						2.827	1.672
4						1.55	0.423
4						4.606	2.862
4						4.039	1.485
4						2.633	1.808
4							1.42
4							1.062
4							1.621
4							2.26
							1.198
							2.109
							3.508
							4.096
							0.653
							2.913
							1.959
							1.334
							1.198
							1.672
5	1.75	5.158	0.782	0.631	1.722	2.396	1.801	1.105	1.09
5	2.324	4.477	2.604	1.392	4.541	1.607	0.732	1.019	1.679
5	2.109	3.96	3.006	0.983	4.139	1.191	1.32	1.148	1.047
5		2.174	3.515	1.105	2.181	2.64	0.588	1.22	1.528
5	1.743	2.31	3.121	0.969	3.451	2.045	0.976	0.366	0.696
5	3.472	2.561	2.748	3.035	2.296	1.621	0.839	1.291	0.875
5	3.049	2.454	4.233	1.299	2.819	2.554	2.762	1.779	0.466
5	2.382	2.08	2.08		0.961	2.009	1.004	0.603	1.75
5	3.264	3.192	3.63	2.296	2.016	3.314	1.148	1.865	0.976
5	1.392	4.656	0.947	1.277	2.769	3.164	1.169	1.291	1.837
5	1.255	2.733	1.126	1.019	1.966	2.719	1.636	1.363	1.794
5		2.963	2.776	1.198	4.52	4.132	1.664	0.832	1.248
5	2.633	3.91	1.93	1.327	2.217	4.104	1.062	0.99	0.689
5	2.475	6.234	1.794	3.372	2.432	1.736	0.531	1.055	1.464
5	2.03	3.537	4.441	0.99	3.601	2.741	0.653	0.882	0.517
5		3.752	3.881	2.654	2.152	1.865	0.689	0.588	0.925
5	2.454	5.718	4.369	3.027	1.794	2.992	0.703	1.062	0.473
5	1.915	1.736	3.931	1.22	2.073	2.016	1.277	0.495	1.872
5		2.482	3.279	4.204	2.525	2.827	0.947	0.904	0.344
5	3.056	2.324	5.352	2.676		0.624	0.875	1.04	0.976
5	1.471	2.425	3.429	2.418		1.672	2.159	1.557	1.557
5		3.845	3.687	1.119		2.188	1.241	0.933	1.134
5	1.492	2.683	2.396	0.789		1.485	1.32	0.796	1.306
5	1.076	3.121	3.544	1.578		0.337	0.832	0.947	1.585
5	2.274	2.489	6.119	1.535		1.499	1.392	0.387
5		3.637		1.026		4.197	0.552	0.983
5	2.697			0.811		2.016	0.832	0.854
5						1.915	1.413	2.002
5	0.961					1.27	0.538	1.263
5							0.588	0.732
5							0.94	1.248
5							0.739	1.37
5							0.94	1.299
5							0.581	2.891
5							1.313	1.306
5							0.832	1.356
5							0.531	0.538
5							1.004	0.56
5							0.803	0.567
5							0.717	0.775
5							0.646	1.406
5							1.09	2.375
5							0.825	3.946
5							0.782	1.313
5							0.76
5							1.241
5							0.961
5							0.588
5							2.267
5							1.198
5							1.148
5							2.834
5							0.545
5							1.722
5							0.768
5							0.567
5							2.145
5							0.753
5							1.291
5							0.725
5							2.217
5							0.653
5							0.897
