# Supplementary material for: A heterotrimeric complex of Toxoplasma proteins promotes parasite survival in interferon gamma-stimulated human cells
Source: PLoS Biol. 2023 Jul 17;21(7):e3002202. doi: 10.1371/journal.pbio.3002202 (PMC10373997; doi:10.1371/journal.pbio.3002202)
Supplement: S3 Data — (A) HFFs, (B) MEFs, and (C) HFFs +/− tryptophan supplementation. Total mCherry area +/− IFNγ per biological replicate. (XLSX) [file pbio.3002202.s014.xlsx]

## Sheet: A
Date	Toxo Strain	Row	Column	Sum Toxoplasma area	Interferon gamma	Percentage survival [mean area minus gamma / mean area plus gamma] *100			Replicate	RHdUPRT	RHdGRA57	RHdGRA57_COMP	RHdMYR1	RHdMYR3
210625	RHdUPRT	B	2	7510000	minus	27.1621			210625	27.1621	8.87154	23.9374	8.5328	3.57341
210625	RHdUPRT	C	2	7860000	minus				210709	45.8412	26.3941	68.4136	11.277	6.99203
210625	RHdUPRT	D	2	7640000	minus				210711	65.0473	35.5615	66.1302	16.3351	7.17303
210625	RHdUPRT	E	2	2110000	plus				210813	72.5538	46.1538	79.0993	26.8996	13.7805
210625	RHdUPRT	F	2	2220000	plus				210829	29.8507	24.4444	44.1897	10.3283	4.95417
210625	RHdUPRT	G	2	1920000	plus				210901	33.6825	25.2622	31.6145	14.0013	8.30811
210625	RHdGRA57	B	3	6450000	minus	8.87154
210625	RHdGRA57	C	3	6720000	minus
210625	RHdGRA57	D	3	6680000	minus
210625	RHdGRA57	E	3	535000	plus
210625	RHdGRA57	F	3	573000	plus
210625	RHdGRA57	G	3	653000	plus
210625	RHdGRA57_COMP	B	4	6440000	minus	23.9374
210625	RHdGRA57_COMP	C	4	5310000	minus
210625	RHdGRA57_COMP	D	4	6130000	minus
210625	RHdGRA57_COMP	E	4	1700000	plus
210625	RHdGRA57_COMP	F	4	1340000	plus
210625	RHdGRA57_COMP	G	4	1240000	plus
210625	RHdMYR3	B	7	5960000	minus	3.57341
210625	RHdMYR3	C	7	5890000	minus
210625	RHdMYR3	D	7	6200000	minus
210625	RHdMYR3	E	7	234000	plus
210625	RHdMYR3	F	7	206000	plus
210625	RHdMYR3	G	7	205000	plus
210625	RHdMYR1	B	8	7570000	minus	8.5328
210625	RHdMYR1	C	8	7560000	minus
210625	RHdMYR1	D	8	7430000	minus
210625	RHdMYR1	E	8	737000	plus
210625	RHdMYR1	F	8	595000	plus
210625	RHdMYR1	G	8	593000	plus
210709	RHdUPRT	B	2	7170000	minus	45.8412
210709	RHdUPRT	C	2	7020000	minus
210709	RHdUPRT	D	2	6970000	minus
210709	RHdUPRT	E	2	2920000	plus
210709	RHdUPRT	F	2	3220000	plus
210709	RHdUPRT	G	2	3560000	plus
210709	RHdGRA57	B	3	5830000	minus	26.3941
210709	RHdGRA57	C	3	5460000	minus
210709	RHdGRA57	D	3	4850000	minus
210709	RHdGRA57	E	3	1580000	plus
210709	RHdGRA57	F	3	1340000	plus
210709	RHdGRA57	G	3	1340000	plus
210709	RHdGRA57_COMP	B	4	4370000	minus	68.4136
210709	RHdGRA57_COMP	C	4	5170000	minus
210709	RHdGRA57_COMP	D	4	4580000	minus
210709	RHdGRA57_COMP	E	4	3390000	plus
210709	RHdGRA57_COMP	F	4	3120000	plus
210709	RHdGRA57_COMP	G	4	3150000	plus
210709	RHdMYR3	B	5	6860000	minus	6.99203
210709	RHdMYR3	C	5	6630000	minus
210709	RHdMYR3	D	5	6590000	minus
210709	RHdMYR3	E	5	469000	plus
210709	RHdMYR3	F	5	458000	plus
210709	RHdMYR3	G	5	477000	plus
210709	RHdMYR1	B	6	6970000	minus	11.277
210709	RHdMYR1	C	6	6770000	minus
210709	RHdMYR1	D	6	7090000	minus
210709	RHdMYR1	E	6	1010000	plus
210709	RHdMYR1	F	6	593000	plus
210709	RHdMYR1	G	6	746000	plus
210711	RHdUPRT	B	2	7870000	minus	65.0473
210711	RHdUPRT	C	2	7690000	minus
210711	RHdUPRT	D	2	7700000	minus
210711	RHdUPRT	E	2	5280000	plus
210711	RHdUPRT	F	2	5050000	plus
210711	RHdUPRT	G	2	4800000	plus
210711	RHdGRA57	B	3	6600000	minus	35.5615
210711	RHdGRA57	C	3	6270000	minus
210711	RHdGRA57	D	3	5830000	minus
210711	RHdGRA57	E	3	2440000	plus
210711	RHdGRA57	F	3	2060000	plus
210711	RHdGRA57	G	3	2150000	plus
210711	RHdGRA57_COMP	B	4	5440000	minus	66.1302
210711	RHdGRA57_COMP	C	4	4430000	minus
210711	RHdGRA57_COMP	D	4	4420000	minus
210711	RHdGRA57_COMP	E	4	3270000	plus
210711	RHdGRA57_COMP	F	4	3190000	plus
210711	RHdGRA57_COMP	G	4	2990000	plus
210711	RHdMYR3	B	5	7310000	minus	7.17303
210711	RHdMYR3	C	5	7430000	minus
210711	RHdMYR3	D	5	7510000	minus
210711	RHdMYR3	E	5	549000	plus
210711	RHdMYR3	F	5	537000	plus
210711	RHdMYR3	G	5	510000	plus
210711	RHdMYR1	B	6	8610000	minus	16.3351
210711	RHdMYR1	C	6	8780000	minus
210711	RHdMYR1	D	6	8750000	minus
210711	RHdMYR1	E	6	1370000	plus
210711	RHdMYR1	F	6	1450000	plus
210711	RHdMYR1	G	6	1450000	plus
210813	RHdUPRT	B	2	8950000	minus	72.5538
210813	RHdUPRT	C	2	8980000	minus
210813	RHdUPRT	D	2	8660000	minus
210813	RHdUPRT	E	2	6920000	plus
210813	RHdUPRT	F	2	5150000	plus
210813	RHdUPRT	G	2	6250000	plus
210813	RHdUPRT	B	3	8860000	minus
210813	RHdUPRT	C	3	8750000	minus
210813	RHdUPRT	D	3	8740000	minus
210813	RHdUPRT	E	3	6810000	plus
210813	RHdUPRT	F	3	6380000	plus
210813	RHdUPRT	G	3	6900000	plus
210813	RHdGRA57	B	4	8290000	minus	46.1538
210813	RHdGRA57	C	4	7700000	minus
210813	RHdGRA57	D	4	7720000	minus
210813	RHdGRA57	E	4	3600000	plus
210813	RHdGRA57	F	4	3680000	plus
210813	RHdGRA57	G	4	3700000	plus
210813	RHdGRA57	B	5	8260000	minus
210813	RHdGRA57	C	5	7880000	minus
210813	RHdGRA57	D	5	7990000	minus
210813	RHdGRA57	E	5	3570000	plus
210813	RHdGRA57	F	5	4090000	plus
210813	RHdGRA57	G	5	3440000	plus
210813	RHdGRA57_COMP	B	6	8180000	minus	79.0993
210813	RHdGRA57_COMP	C	6	8220000	minus
210813	RHdGRA57_COMP	D	6	8030000	minus
210813	RHdGRA57_COMP	E	6	5830000	plus
210813	RHdGRA57_COMP	F	6	6920000	plus
210813	RHdGRA57_COMP	G	6	7080000	plus
210813	RHdGRA57_COMP	B	7	8340000	minus
210813	RHdGRA57_COMP	C	7	7950000	minus
210813	RHdGRA57_COMP	D	7	8130000	minus
210813	RHdGRA57_COMP	E	7	6630000	plus
210813	RHdGRA57_COMP	F	7	6000000	plus
210813	RHdGRA57_COMP	G	7	6180000	plus
210813	RHdMYR1	B	8	9120000	minus	26.8996
210813	RHdMYR1	C	8	9160000	minus
210813	RHdMYR1	D	8	9200000	minus
210813	RHdMYR1	E	8	2540000	plus
210813	RHdMYR1	F	8	2550000	plus
210813	RHdMYR1	G	8	2810000	plus
210813	RHdMYR1	B	9	8740000	minus
210813	RHdMYR1	C	9	8880000	minus
210813	RHdMYR1	D	9	8990000	minus
210813	RHdMYR1	E	9	2300000	plus
210813	RHdMYR1	F	9	2250000	plus
210813	RHdMYR1	G	9	2100000	plus
210813	RHdMYR3	B	10	7650000	minus	13.7805
210813	RHdMYR3	C	10	7650000	minus
210813	RHdMYR3	D	10	7630000	minus
210813	RHdMYR3	E	10	964000	plus
210813	RHdMYR3	F	10	945000	plus
210813	RHdMYR3	G	10	1040000	plus
210813	RHdMYR3	B	11	7570000	minus
210813	RHdMYR3	C	11	7460000	minus
210813	RHdMYR3	D	11	7880000	minus
210813	RHdMYR3	E	11	938000	plus
210813	RHdMYR3	F	11	1360000	plus
210813	RHdMYR3	G	11	1070000	plus
210829	RHdUPRT	B	2	4090000	minus	29.8507
210829	RHdUPRT	C	2	4590000	minus
210829	RHdUPRT	D	2	4970000	minus
210829	RHdUPRT	E	2	1250000	plus
210829	RHdUPRT	F	2	1290000	plus
210829	RHdUPRT	G	2	1050000	plus
210829	RHdUPRT	B	3	4180000	minus
210829	RHdUPRT	C	3	4790000	minus
210829	RHdUPRT	D	3	4850000	minus
210829	RHdUPRT	E	3	1750000	plus
210829	RHdUPRT	F	3	1650000	plus
210829	RHdUPRT	G	3	1210000	plus
210829	RHdGRA57	B	4	3270000	minus	24.4444
210829	RHdGRA57	C	4	4260000	minus
210829	RHdGRA57	D	4	4260000	minus
210829	RHdGRA57	E	4	1040000	plus
210829	RHdGRA57	F	4	916000	plus
210829	RHdGRA57	G	4	859000	plus
210829	RHdGRA57	B	5	3420000	minus
210829	RHdGRA57	C	5	3790000	minus
210829	RHdGRA57	D	5	3500000	minus
210829	RHdGRA57	E	5	1020000	plus
210829	RHdGRA57	F	5	938000	plus
210829	RHdGRA57	G	5	727000	plus
210829	RHdGRA57_COMP	B	6	3620000	minus	44.1897
210829	RHdGRA57_COMP	C	6	3230000	minus
210829	RHdGRA57_COMP	D	6	2630000	minus
210829	RHdGRA57_COMP	E	6	1410000	plus
210829	RHdGRA57_COMP	F	6	1610000	plus
210829	RHdGRA57_COMP	G	6	1250000	plus
210829	RHdGRA57_COMP	B	7	3700000	minus
210829	RHdGRA57_COMP	C	7	3180000	minus
210829	RHdGRA57_COMP	D	7	2830000	minus
210829	RHdGRA57_COMP	E	7	1340000	plus
210829	RHdGRA57_COMP	F	7	1470000	plus
210829	RHdGRA57_COMP	G	7	1400000	plus
210829	RHdMYR1	B	8	5530000	minus	10.3283
210829	RHdMYR1	C	8	4460000	minus
210829	RHdMYR1	D	8	5550000	minus
210829	RHdMYR1	E	8	560000	plus
210829	RHdMYR1	F	8	467000	plus
210829	RHdMYR1	G	8	521000	plus
210829	RHdMYR1	B	9	4830000	minus
210829	RHdMYR1	C	9	4920000	minus
210829	RHdMYR1	D	9	5170000	minus
210829	RHdMYR1	E	9	602000	plus
210829	RHdMYR1	F	9	568000	plus
210829	RHdMYR1	G	9	428000	plus
210829	RHdMYR3	B	10	3120000	minus	4.95417
210829	RHdMYR3	C	10	3930000	minus
210829	RHdMYR3	D	10	4670000	minus
210829	RHdMYR3	E	10	178000	plus
210829	RHdMYR3	F	10	220000	plus
210829	RHdMYR3	G	10	173000	plus
210829	RHdMYR3	B	11	4190000	minus
210829	RHdMYR3	C	11	4340000	minus
210829	RHdMYR3	D	11	4840000	minus
210829	RHdMYR3	E	11	268000	plus
210829	RHdMYR3	F	11	201000	plus
210829	RHdMYR3	G	11	203000	plus
210901	RHdUPRT	B	2	7150000	minus	33.6825
210901	RHdUPRT	C	2	6840000	minus
210901	RHdUPRT	D	2	7090000	minus
210901	RHdUPRT	E	2	2400000	plus
210901	RHdUPRT	F	2	2300000	plus
210901	RHdUPRT	G	2	2090000	plus
210901	RHdUPRT	B	3	6800000	minus
210901	RHdUPRT	C	3	6990000	minus
210901	RHdUPRT	D	3	7140000	minus
210901	RHdUPRT	E	3	2500000	plus
210901	RHdUPRT	F	3	2840000	plus
210901	RHdUPRT	G	3	2020000	plus
210901	RHdGRA57	B	4	6270000	minus	25.2622
210901	RHdGRA57	C	4	5600000	minus
210901	RHdGRA57	D	4	5480000	minus
210901	RHdGRA57	E	4	1630000	plus
210901	RHdGRA57	F	4	1490000	plus
210901	RHdGRA57	G	4	1520000	plus
210901	RHdGRA57	B	5	5820000	minus
210901	RHdGRA57	C	5	5570000	minus
210901	RHdGRA57	D	5	5580000	minus
210901	RHdGRA57	E	5	1530000	plus
210901	RHdGRA57	F	5	1500000	plus
210901	RHdGRA57	G	5	1000000	plus
210901	RHdGRA57_COMP	B	6	3840000	minus	31.6145
210901	RHdGRA57_COMP	C	6	4460000	minus
210901	RHdGRA57_COMP	D	6	4920000	minus
210901	RHdGRA57_COMP	E	6	1540000	plus
210901	RHdGRA57_COMP	F	6	1700000	plus
210901	RHdGRA57_COMP	G	6	1380000	plus
210901	RHdGRA57_COMP	B	7	4690000	minus
210901	RHdGRA57_COMP	C	7	4930000	minus
210901	RHdGRA57_COMP	D	7	5280000	minus
210901	RHdGRA57_COMP	E	7	1580000	plus
210901	RHdGRA57_COMP	F	7	1270000	plus
210901	RHdGRA57_COMP	G	7	1420000	plus
210901	RHdMYR1	B	8	7740000	minus	14.0013
210901	RHdMYR1	C	8	7360000	minus
210901	RHdMYR1	D	8	7330000	minus
210901	RHdMYR1	E	8	1060000	plus
210901	RHdMYR1	F	8	1180000	plus
210901	RHdMYR1	G	8	1060000	plus
210901	RHdMYR1	B	9	7410000	minus
210901	RHdMYR1	C	9	7560000	minus
210901	RHdMYR1	D	9	7410000	minus
210901	RHdMYR1	E	9	934000	plus
210901	RHdMYR1	F	9	1050000	plus
210901	RHdMYR1	G	9	990000	plus
210901	RHdMYR3	B	10	6740000	minus	8.30811
210901	RHdMYR3	C	10	6720000	minus
210901	RHdMYR3	D	10	7070000	minus
210901	RHdMYR3	E	10	532000	plus
210901	RHdMYR3	F	10	613000	plus
210901	RHdMYR3	G	10	615000	plus
210901	RHdMYR3	B	11	6610000	minus
210901	RHdMYR3	C	11	7110000	minus
210901	RHdMYR3	D	11	6710000	minus
210901	RHdMYR3	E	11	504000	plus
210901	RHdMYR3	F	11	589000	plus
210901	RHdMYR3	G	11	550000	plus

## Sheet: B
Replicate	Toxo Strain	Row	Column	Sum Toxoplasma area	Interferon gamma	Percentage survival [mean area minus gamma / mean area plus gamma] *100			Replicate	RHdUPRT	RHdGRA57	RHdGRA57_COMP	RHdMYR1	RHdMYR3
1	RHdUPRT	B	2	24600	minus	88.9151			1	88.9151	83.0399	92.8793	38.6816	52.5136
1	RHdUPRT	C	2	35700	minus				2	78.8991	86.5569	81.9176	70.0557	63.0058
1	RHdUPRT	D	2	24500	minus				3	104.727	73.3273	89.858	80.6912	73.4752
1	RHdUPRT	E	2	24800	plus
1	RHdUPRT	F	2	16500	plus
1	RHdUPRT	G	2	34100	plus
1	RHdGRA57	B	3	37300	minus	83.0399
1	RHdGRA57	C	3	33200	minus
1	RHdGRA57	D	3	37400	minus
1	RHdGRA57	E	3	32400	plus
1	RHdGRA57	F	3	28600	plus
1	RHdGRA57	G	3	28600	plus
1	RHdGRA57_COMP	B	4	62000	minus	92.8793
1	RHdGRA57_COMP	C	4	46300	minus
1	RHdGRA57_COMP	D	4	53200	minus
1	RHdGRA57_COMP	E	4	48100	plus
1	RHdGRA57_COMP	F	4	41500	plus
1	RHdGRA57_COMP	G	4	60400	plus
1	RHdMYR1	B	7	52100	minus	38.6816
1	RHdMYR1	C	7	56800	minus
1	RHdMYR1	D	7	51900	minus
1	RHdMYR1	E	7	22000	plus
1	RHdMYR1	F	7	22800	plus
1	RHdMYR1	G	7	17400	plus
1	RHdMYR3	B	8	47800	minus	52.5136
1	RHdMYR3	D	8	56300	minus
1	RHdMYR3	E	8	32800	plus
1	RHdMYR3	F	8	26400	plus
1	RHdMYR3	G	8	22800	plus
2	RHdUPRT	B	2	59900	minus	78.8991
2	RHdUPRT	C	2	49000	minus
2	RHdUPRT	D	2	54600	minus
2	RHdUPRT	E	2	54600	plus
2	RHdUPRT	F	2	35600	plus
2	RHdUPRT	G	2	38800	plus
2	RHdGRA57	B	3	49600	minus	86.5569
2	RHdGRA57	C	3	53300	minus
2	RHdGRA57	D	3	42900	minus
2	RHdGRA57	E	3	37500	plus
2	RHdGRA57	F	3	53400	plus
2	RHdGRA57	G	3	35300	plus
2	RHdGRA57_COMP	B	4	42200	minus	81.9176
2	RHdGRA57_COMP	C	4	51900	minus
2	RHdGRA57_COMP	D	4	61300	minus
2	RHdGRA57_COMP	E	4	44100	plus
2	RHdGRA57_COMP	F	4	31900	plus
2	RHdGRA57_COMP	G	4	51300	plus
2	RHdMYR1	B	7	51900	minus	70.0557
2	RHdMYR1	C	7	38200	minus
2	RHdMYR1	D	7	53500	minus
2	RHdMYR1	E	7	26400	plus
2	RHdMYR1	F	7	34200	plus
2	RHdMYR1	G	7	40000	plus
2	RHdMYR3	B	8	25500	minus	63.0058
2	RHdMYR3	C	8	41400	minus
2	RHdMYR3	D	8	36900	minus
2	RHdMYR3	E	8	21000	plus
2	RHdMYR3	F	8	20300	plus
2	RHdMYR3	G	8	24100	plus
3	RHdUPRT	B	2		minus	104.727
3	RHdUPRT	C	2	38000	minus
3	RHdUPRT	D	2	43100	minus
3	RHdUPRT	E	2	41300	plus
3	RHdUPRT	F	2	36300	plus
3	RHdUPRT	G	2	49800	plus
3	RHdGRA57	B	3		minus	73.3273
3	RHdGRA57	C	3	51000	minus
3	RHdGRA57	D	3	59100	minus
3	RHdGRA57	E	3	35600	plus
3	RHdGRA57	F	3	48400	plus
3	RHdGRA57	G	3	37100	plus
3	RHdGRA57_COMP	B	4	65900	minus	89.858
3	RHdGRA57_COMP	C	4	62100	minus
3	RHdGRA57_COMP	D	4	69200	minus
3	RHdGRA57_COMP	E	4	58100	plus
3	RHdGRA57_COMP	F	4	70700	plus
3	RHdGRA57_COMP	G	4	48400	plus
3	RHdMYR1	B	7	50000	minus	80.6912
3	RHdMYR1	C	7	40900	minus
3	RHdMYR1	D	7	42200	minus
3	RHdMYR1	E	7	40400	plus
3	RHdMYR1	F	7	35100	plus
3	RHdMYR1	G	7	31900	plus
3	RHdMYR3	B	8	68600	minus	73.4752
3	RHdMYR3	C	8	76200	minus
3	RHdMYR3	D	8	66700	minus
3	RHdMYR3	E	8	52700	plus
3	RHdMYR3	F	8	50700	plus
3	RHdMYR3	G	8	52000	plus

## Sheet: C
Date	Row	Column	Toxoplasma strain	Treatment	Interferon gamma	Sum Toxoplasma Area	Percentage survival [mean area minus gamma / mean area plus gamma] *100			Replicate	Treatment	RHdUPRT	RHdGRA57	RHdGRA57_COMP	RHdMYR1	RHdMYR3
210709	C	7	RHdUPRT	NaOH	minus	5860000	36.0375			210709	NaOH	36.0375	22.3904	59.3006	9.48438	7.02927
210709	D	7	RHdUPRT	NaOH	minus	6220000				210709	L-Tryp	52.6131	26.8575	58.089	25	12.5597
210709	E	7	RHdUPRT	NaOH	plus	2310000				210711	NaOH	65.3757	42.0105	47.2913	12.8373	7.13516
210709	F	7	RHdUPRT	NaOH	plus	2210000				210711	L-Tryp	67.1323	41.1946	76.6308	27.4404	11.4706
210709	G	7	RHdUPRT	NaOH	plus	2010000
210709	B	8	RHdGRA57	NaOH	minus	4430000	22.3904
210709	C	8	RHdGRA57	NaOH	minus	4990000
210709	D	8	RHdGRA57	NaOH	minus	4720000
210709	E	8	RHdGRA57	NaOH	plus	1130000
210709	F	8	RHdGRA57	NaOH	plus	966000
210709	G	8	RHdGRA57	NaOH	plus	1070000
210709	B	9	RHdGRA57_COMP	NaOH	minus	4600000	59.3006
210709	C	9	RHdGRA57_COMP	NaOH	minus	4710000
210709	D	9	RHdGRA57_COMP	NaOH	minus	4130000
210709	E	9	RHdGRA57_COMP	NaOH	plus	2780000
210709	F	9	RHdGRA57_COMP	NaOH	plus	2690000
210709	G	9	RHdGRA57_COMP	NaOH	plus	2500000
210709	B	10	RHdMYR3	NaOH	minus	6100000	7.02927
210709	C	10	RHdMYR3	NaOH	minus	6310000
210709	D	10	RHdMYR3	NaOH	minus	5700000
210709	E	10	RHdMYR3	NaOH	plus	429000
210709	F	10	RHdMYR3	NaOH	plus	397000
210709	G	10	RHdMYR3	NaOH	plus	447000
210709	B	11	RHdMYR1	NaOH	minus	6770000	9.48438
210709	C	11	RHdMYR1	NaOH	minus	6270000
210709	D	11	RHdMYR1	NaOH	minus	6160000
210709	E	11	RHdMYR1	NaOH	plus	762000
210709	F	11	RHdMYR1	NaOH	plus	530000
210709	G	11	RHdMYR1	NaOH	plus	529000
210709	B	2	RHdUPRT	L-Tryp	minus	6640000	52.6131
210709	C	2	RHdUPRT	L-Tryp	minus	6770000
210709	D	2	RHdUPRT	L-Tryp	minus	6490000
210709	E	2	RHdUPRT	L-Tryp	plus	3390000
210709	F	2	RHdUPRT	L-Tryp	plus	3680000
210709	G	2	RHdUPRT	L-Tryp	plus	3400000
210709	B	3	RHdGRA57	L-Tryp	minus	5870000	26.8575
210709	C	3	RHdGRA57	L-Tryp	minus	5520000
210709	D	3	RHdGRA57	L-Tryp	minus	5030000
210709	E	3	RHdGRA57	L-Tryp	plus	1020000
210709	F	3	RHdGRA57	L-Tryp	plus	1710000
210709	G	3	RHdGRA57	L-Tryp	plus	1680000
210709	B	4	RHdGRA57_COMP	L-Tryp	minus	6940000	58.089
210709	C	4	RHdGRA57_COMP	L-Tryp	minus	6550000
210709	D	4	RHdGRA57_COMP	L-Tryp	minus	6290000
210709	E	4	RHdGRA57_COMP	L-Tryp	plus	3760000
210709	F	4	RHdGRA57_COMP	L-Tryp	plus	3820000
210709	G	4	RHdGRA57_COMP	L-Tryp	plus	3910000
210709	B	5	RHdMYR3	L-Tryp	minus	6120000	12.5597
210709	C	5	RHdMYR3	L-Tryp	minus	6310000
210709	D	5	RHdMYR3	L-Tryp	minus	6010000
210709	E	5	RHdMYR3	L-Tryp	plus	874000
210709	F	5	RHdMYR3	L-Tryp	plus	764000
210709	G	5	RHdMYR3	L-Tryp	plus	678000
210709	B	6	RHdMYR1	L-Tryp	minus	5270000	25
210709	C	6	RHdMYR1	L-Tryp	minus	5030000
210709	D	6	RHdMYR1	L-Tryp	minus	5580000
210709	E	6	RHdMYR1	L-Tryp	plus	1270000
210709	F	6	RHdMYR1	L-Tryp	plus	1420000
210709	G	6	RHdMYR1	L-Tryp	plus	1280000
210711	B	7	RHdUPRT	NaOH	minus	8210000	65.3757
210711	C	7	RHdUPRT	NaOH	minus	6400000
210711	D	7	RHdUPRT	NaOH	minus	7080000
210711	E	7	RHdUPRT	NaOH	plus	4670000
210711	F	7	RHdUPRT	NaOH	plus	4860000
210711	G	7	RHdUPRT	NaOH	plus	4650000
210711	B	8	RHdGRA57	NaOH	minus	4840000	42.0105
210711	C	8	RHdGRA57	NaOH	minus	4110000
210711	D	8	RHdGRA57	NaOH	minus	4380000
210711	E	8	RHdGRA57	NaOH	plus	1650000
210711	F	8	RHdGRA57	NaOH	plus	1710000
210711	G	8	RHdGRA57	NaOH	plus	2240000
210711	B	9	RHdGRA57_COMP	NaOH	minus	5590000	47.2913
210711	C	9	RHdGRA57_COMP	NaOH	minus	5070000
210711	D	9	RHdGRA57_COMP	NaOH	minus	5030000
210711	E	9	RHdGRA57_COMP	NaOH	plus	2000000
210711	F	9	RHdGRA57_COMP	NaOH	plus	2420000
210711	G	9	RHdGRA57_COMP	NaOH	plus	3000000
210711	B	10	RHdMYR3	NaOH	minus	7210000	7.13516
210711	C	10	RHdMYR3	NaOH	minus	7580000
210711	D	10	RHdMYR3	NaOH	minus	7480000
210711	E	10	RHdMYR3	NaOH	plus	593000
210711	F	10	RHdMYR3	NaOH	plus	528000
210711	G	10	RHdMYR3	NaOH	plus	468000
210711	B	11	RHdMYR1	NaOH	minus	8600000	12.8373
210711	C	11	RHdMYR1	NaOH	minus	8620000
210711	D	11	RHdMYR1	NaOH	minus	8720000
210711	E	11	RHdMYR1	NaOH	plus	1120000
210711	F	11	RHdMYR1	NaOH	plus	1070000
210711	G	11	RHdMYR1	NaOH	plus	1140000
210711	B	2	RHdUPRT	L-Tryp	minus	8620000	67.1323
210711	C	2	RHdUPRT	L-Tryp	minus	8500000
210711	D	2	RHdUPRT	L-Tryp	minus	8650000
210711	E	2	RHdUPRT	L-Tryp	plus	6020000
210711	F	2	RHdUPRT	L-Tryp	plus	5730000
210711	G	2	RHdUPRT	L-Tryp	plus	5550000
210711	B	3	RHdGRA57	L-Tryp	minus	7060000	41.1946
210711	C	3	RHdGRA57	L-Tryp	minus	6080000
210711	D	3	RHdGRA57	L-Tryp	minus	6280000
210711	E	3	RHdGRA57	L-Tryp	plus	3070000
210711	F	3	RHdGRA57	L-Tryp	plus	2320000
210711	G	3	RHdGRA57	L-Tryp	plus	2610000
210711	B	4	RHdGRA57_COMP	L-Tryp	minus	5490000	76.6308
210711	C	4	RHdGRA57_COMP	L-Tryp	minus	4280000
210711	D	4	RHdGRA57_COMP	L-Tryp	minus	4180000
210711	E	4	RHdGRA57_COMP	L-Tryp	plus	3770000
210711	F	4	RHdGRA57_COMP	L-Tryp	plus	3820000
210711	G	4	RHdGRA57_COMP	L-Tryp	plus	3100000
210711	B	5	RHdMYR3	L-Tryp	minus	7230000	11.4706
210711	C	5	RHdMYR3	L-Tryp	minus	7360000
210711	D	5	RHdMYR3	L-Tryp	minus	7510000
210711	E	5	RHdMYR3	L-Tryp	plus	879000
210711	F	5	RHdMYR3	L-Tryp	plus	868000
210711	G	5	RHdMYR3	L-Tryp	plus	788000
210711	B	6	RHdMYR1	L-Tryp	minus	8750000	27.4404
210711	C	6	RHdMYR1	L-Tryp	minus	8570000
210711	D	6	RHdMYR1	L-Tryp	minus	8700000
210711	E	6	RHdMYR1	L-Tryp	plus	2580000
210711	F	6	RHdMYR1	L-Tryp	plus	2320000
210711	G	6	RHdMYR1	L-Tryp	plus	2240000
