# Supplementary material for: A heterotrimeric complex of Toxoplasma proteins promotes parasite survival in interferon gamma-stimulated human cells
Source: PLoS Biol. 2023 Jul 17;21(7):e3002202. doi: 10.1371/journal.pbio.3002202 (PMC10373997; doi:10.1371/journal.pbio.3002202)
Supplement: S4 Data. Co-immunoprecipitation and mass spectrometry results — (XLSX) [file pbio.3002202.s015.xlsx]

## Sheet: Sheet1
LFQ intensity HA1	LFQ intensity HA2	LFQ intensity HA3	LFQ intensity RH1	LFQ intensity RH2	LFQ intensity RH3	Potential contaminant	t-test SignificantLFQ log2 [HA/RH] S0=1	Intensity	Q-value	Score	MS/MS count	-Log t-test p valueLFQ log2 [HA/RH] S0=1	t-test DifferenceLFQ log2 [HA/RH] S0=1	Protein IDs	Majority protein IDs	Protein names	Gene names	Fasta headers	Razor + unique peptides HA1	Razor + unique peptides HA2	Razor + unique peptides HA3	Razor + unique peptides RH1	Razor + unique peptides RH2	Razor + unique peptides RH3	Unique peptides HA1	Unique peptides HA2	Unique peptides HA3	Unique peptides RH1	Unique peptides RH2	Unique peptides RH3	Sequence coverage HA1 [%]	Sequence coverage HA2 [%]	Sequence coverage HA3 [%]	Sequence coverage RH1 [%]	Sequence coverage RH2 [%]	Sequence coverage RH3 [%]	Identification type HA1	Identification type HA2	Identification type HA3	Identification type RH1	Identification type RH2	Identification type RH3
27.4631	27.2643	27.5867	14.4447	13.9993	14.5244		+	9.96521	0	323.31	330	6.59274	13.1152	TGGT1_249990-t26_1-p1	TGGT1_249990-t26_1-p1			hypothetical protein | transcript_product=hypothetical protein | location=TGGT1_chrXII:4909167-4913985(-) |	67	64	58	2	2	3	67	64	58	2	2	3	72.4	70.5	67.5	2.7	3.5	3.3	By MS/MS	By MS/MS	By MS/MS	By matching	By MS/MS	By MS/MS
27.8555	27.2539	28.0757	14.8959	14.6777	14.9136		+	9.96302	0	323.31	363	6.02536	12.8993	TGGT1_309600-t26_1-p1	TGGT1_309600-t26_1-p1			hypothetical protein | transcript_product=hypothetical protein | location=TGGT1_chrXI:713110-720853(+) |	62	59	60	2	1	2	62	59	60	2	1	2	58.2	58.8	58	4.1	2.6	2.8	By MS/MS	By MS/MS	By MS/MS	By MS/MS	By matching	By MS/MS
27.7674	25.3621	27.9028	16.0082	15.6422	14.7775		+	10.1002	0	323.31	661	3.66597	11.5348	TGGT1_217680-t26_1-p1	TGGT1_217680-t26_1-p1			hypothetical protein | transcript_product=hypothetical protein | location=TGGT1_chrXII:1930956-1942802(-) |	131	108	120	3	2	1	131	108	120	3	2	1	68.5	60.4	63.8	2.5	1.3	0.5	By MS/MS	By MS/MS	By MS/MS	By matching	By MS/MS	By matching
24.2869	24.8792	24.5718	19.9749	19.6015	19.3431		+	8.42987	0	109.01	34	4.40699	4.9395	TGGT1_291890-t26_1-p1	TGGT1_291890-t26_1-p1			microneme protein MIC1 | transcript_product=microneme protein MIC1 | location=TGGT1_chrIX:4200849-4203191(-) |	11	12	11	2	1	1	11	12	11	2	1	1	35.1	37.1	35.5	3.7	6.6	2	By MS/MS	By MS/MS	By MS/MS	By matching	By matching	By matching
25.3782	24.5139	24.451	20.8182	21.0399	18.6644		+	8.40907	0	29.99	31	2.31738	4.60683	TGGT1_261570-t26_1-p1	TGGT1_261570-t26_1-p1			ribosomal protein RPL7A | transcript_product=ribosomal protein RPL7A | location=TGGT1_chrVIIb:1628077-1630958(+) |	12	9	9	2	1	0	12	9	9	2	1	0	44.6	38	32.6	8	2.9	0	By MS/MS	By MS/MS	By MS/MS	By MS/MS	By MS/MS
23.3558	22.8598	23.7582	18.3646	19.0584	18.8668		+	8.32783	0	138.76	30	3.78837	4.56133	TGGT1_212300-t26_1-p1	TGGT1_212300-t26_1-p1			hypothetical protein | transcript_product=hypothetical protein | location=TGGT1_chrX:3837742-3842895(+) |	17	13	13	0	0	0	17	13	13	0	0	0	35	27.8	27.5	0	0	0	By MS/MS	By MS/MS	By MS/MS
24.0667	21.9562	24.2277	16.5953	20.4179	19.6153		+	8.52006	0	68.128	51	1.52507	4.54066	TGGT1_268890-t26_1-p1	TGGT1_268890-t26_1-p1			citrate synthase I | transcript_product=citrate synthase I | location=TGGT1_chrVIII:6220882-6228739(+) |	16	11	13	0	3	2	16	11	13	0	3	2	40	24.1	28.6	0	5.4	4.5	By MS/MS	By MS/MS	By MS/MS		By MS/MS	By MS/MS
23.7707	20.4616	23.9348	18.3241	17.3357	19.0356		+	8.42252	0	112.58	58	1.65784	4.4906	TGGT1_226960-t26_1-p1	TGGT1_226960-t26_1-p1			phosphofructokinase PFKII | transcript_product=phosphofructokinase PFKII | location=TGGT1_chrX:1093641-1104060(-) |	24	11	20	3	3	4	24	11	20	3	3	4	35.7	15.6	27.8	3.5	2.5	4	By MS/MS	By MS/MS	By MS/MS	By MS/MS	By matching	By MS/MS
21.1021	22.4524	23.6192	18.2599	17.9362	18.0536		+	7.32932	0	16.615	4	2.3772	4.30799	Q8N8Y2	Q8N8Y2	V-type proton ATPase subunit d 2	ATP6V0D2	VA0D2_HUMAN V-type proton ATPase subunit d 2 OS=Homo sapiens OX=9606 GN=ATP6V0D2 PE=1 SV=1	1	1	2	0	0	0	1	1	2	0	0	0	5.1	5.1	5.1	0	0	0	By matching	By MS/MS	By MS/MS
22.5388	22.4071	21.1376	17.7	16.7886	18.6783		+	7.77714	0	39.577	21	2.4387	4.30553	TGGT1_275650-t26_1-p1	TGGT1_275650-t26_1-p1			hypothetical protein | transcript_product=hypothetical protein | location=TGGT1_chrIII:288290-290923(+) |	8	8	4	1	1	1	8	8	4	1	1	1	15.3	15.3	6.4	2.2	1.4	2.2	By MS/MS	By MS/MS	By MS/MS	By matching	By matching	By MS/MS
22.5699	22.3908	23.223	18.6038	18.7377	18.2426		+	7.47574	0	5.0001	4	3.8615	4.19987	TGGT1_218820-t26_1-p1	TGGT1_218820-t26_1-p1			alba 2 | transcript_product=alba 2 | location=TGGT1_chrXII:1217304-1219105(+) |	1	2	2	0	0	0	1	2	2	0	0	0	12.2	19.6	19.6	0	0	0	By MS/MS	By MS/MS	By MS/MS
23.3361	22.7665	22.4527	18.8782	18.7664	18.3128		+	7.67117	0	6.0919	8	3.75912	4.19925	TGGT1_229250A-t26_1-p1	TGGT1_229250A-t26_1-p1			ribosomal protein RPL28 | transcript_product=ribosomal protein RPL28 | location=TGGT1_chrVIII:108601-108824(-) |	3	3	1	0	0	0	3	3	1	0	0	0	47.3	47.3	18.9	0	0	0	By MS/MS	By MS/MS	By matching
23.0728	22.2401	21.817	17.681	18.18	19.1941		+	7.30908	0.001443	2.7975	3	2.65033	4.02494	TGGT1_227600-t26_1-p1	TGGT1_227600-t26_1-p1			ribosomal protein RPL34 | transcript_product=ribosomal protein RPL34 | location=TGGT1_chrX:803568-805820(-) |	1	1	2	0	0	0	1	1	2	0	0	0	6	6	11.9	0	0	0	By MS/MS	By MS/MS	By MS/MS
24.9945	22.5682	23.7549	18.6437	20.2692	20.4231		+	8.19418	0	316.21	23	1.94053	3.99386	TGGT1_216880-t26_1-p1	TGGT1_216880-t26_1-p1			guanine nucleotide-binding protein | transcript_product=guanine nucleotide-binding protein | location=TGGT1_chrXI:5736268-5739860(-) |	12	4	6	0	2	2	12	4	6	0	2	2	57	20.9	27.7	0	12.1	12.1	By MS/MS	By MS/MS	By MS/MS		By matching	By MS/MS
23.1425	21.6419	22.1674	19.3258	19.1094	16.8118		+	7.66396	0	9.7749	10	1.88299	3.9016	TGGT1_215280-t26_1-p1	TGGT1_215280-t26_1-p1			succinate dehydrogenase [ubiquinone] iron-sulfur protein | transcript_product=succinate dehydrogenase [ubiquinone] iron-sulfur protein | location=TGGT1_chrX:6762757-6766076(+) |	4	3	3	0	0	0	4	3	3	0	0	0	16.7	11.4	11.4	0	0	0	By MS/MS	By MS/MS	By MS/MS
22.7989	21.6686	23.1655	17.5913	18.9285	19.4573		+	7.52951	0	11.113	8	2.2545	3.8853	TGGT1_213730-t26_1-p1	TGGT1_213730-t26_1-p1			lanthionine synthetase C family protein | transcript_product=lanthionine synthetase C family protein | location=TGGT1_chrV:1138293-1139567(-) |	4	2	5	0	0	0	4	2	5	0	0	0	13.2	7.3	19.3	0	0	0	By MS/MS	By matching	By MS/MS
21.4644	22.3333	21.9506	18.0267	18.3488	17.786		+	7.23512	0	4.3077	4	3.68004	3.86224	TGGT1_324600-t26_1-p1	TGGT1_324600-t26_1-p1			heat shock protein | transcript_product=heat shock protein | location=TGGT1_chrVIII:2284363-2285174(-) |	1	2	1	0	0	0	1	2	1	0	0	0	5.9	23.8	5.9	0	0	0	By MS/MS	By MS/MS	By MS/MS
23.8593	24.2626	23.4178	18.6115	20.7794	20.6472		+	8.17158	0	13.564	21	2.17438	3.83382	TGGT1_262690-t26_1-p1	TGGT1_262690-t26_1-p1			ribosomal protein RPL27 | transcript_product=ribosomal protein RPL27 | location=TGGT1_chrVIIb:1055303-1056255(+) |	7	6	6	0	1	1	7	6	6	0	1	1	42.3	36.6	40.8	0	7	5.6	By MS/MS	By MS/MS	By MS/MS		By matching	By MS/MS
22.9706	21.4844	23.8866	19.0136	18.2733	19.8173		+	7.96984	0	39.89	25	1.97025	3.7458	TGGT1_273960-t26_1-p1	TGGT1_273960-t26_1-p1			chaperonin GroS protein | transcript_product=chaperonin GroS protein | location=TGGT1_chrVIII:3141275-3146091(+) |	7	5	9	1	0	2	7	5	9	1	0	2	31.3	25.1	37.7	4	0	5.6	By MS/MS	By MS/MS	By MS/MS	By matching		By matching
23.1154	22.6353	22.8869	18.6443	18.726	20.0937		+	7.80475	0	23.432	15	2.79348	3.72449	TGGT1_312090-t26_1-p1	TGGT1_312090-t26_1-p1			ribosomal protein RPL23 | transcript_product=ribosomal protein RPL23 | location=TGGT1_chrXI:2381590-2383685(-) |	5	4	3	0	1	0	5	4	3	0	1	0	43.2	43.2	28.1	0	10.8	0	By MS/MS	By MS/MS	By MS/MS		By MS/MS
22.1729	22.8002	23.1818	18.5707	19.7665	18.6742		+	7.7158	0	61.355	23	2.81472	3.71447	TGGT1_247440-t26_1-p1	TGGT1_247440-t26_1-p1			hypothetical protein | transcript_product=hypothetical protein | location=TGGT1_chrXII:3270269-3271405(-) |	4	7	7	1	0	1	4	7	7	1	0	1	25.1	43.7	43.7	6.6	0	6.9	By MS/MS	By MS/MS	By MS/MS	By matching		By MS/MS
25.7806	25.2227	25.3099	22.1109	20.7492	22.3659		+	8.78258	0	31.516	44	2.65012	3.69573	TGGT1_227360-t26_1-p1	TGGT1_227360-t26_1-p1			ribosomal protein RPL3 | transcript_product=ribosomal protein RPL3 | location=TGGT1_chrX:901297-903989(-) |	15	11	9	4	2	2	15	11	9	4	2	2	37.8	33.7	24.7	16.7	8.2	6.2	By MS/MS	By MS/MS	By MS/MS	By MS/MS	By matching	By MS/MS
24.235	22.7219	24.3304	19.6961	19.9683	20.6361		+	8.20183	0	30.858	40	2.46208	3.66226	TGGT1_307850-t26_1-p1	TGGT1_307850-t26_1-p1			6-phosphogluconate dehydrogenase | transcript_product=6-phosphogluconate dehydrogenase | location=TGGT1_chrXII:390090-394283(-) |	14	10	12	1	2	1	14	10	12	1	2	1	35	29.9	33.9	2	5.3	2	By MS/MS	By MS/MS	By MS/MS	By matching	By matching	By MS/MS
22.406	21.9328	23.0598	17.666	19.3646	19.593		+	7.83393	0	21.986	20	2.18738	3.59168	TGGT1_268835-t26_1-p1	TGGT1_268835-t26_1-p1			hypothetical protein | transcript_product=hypothetical protein | location=TGGT1_chrVIII:6256688-6265329(+) |	7	6	7	1	1	1	7	6	7	1	1	1	13.9	11.7	13.8	2.8	2.8	1.8	By MS/MS	By MS/MS	By MS/MS	By MS/MS	By matching	By matching
22.8379	22.2597	23.0315	17.1576	18.9725	21.3189		+	7.67751	0	11.742	10	1.35639	3.56004	TGGT1_294620-t26_1-p1	TGGT1_294620-t26_1-p1			putative eukaryotic initiation factor-3, subunit 8 | transcript_product=putative eukaryotic initiation factor-3, subunit 8 | location=TGGT1_chrIa:989669-996523(-) |	5	3	4	0	0	1	5	3	4	0	0	1	6.4	4.4	6.6	0	0	1.6	By MS/MS	By MS/MS	By MS/MS			By MS/MS
22.1896	22.6999	22.3804	19.7165	18.5203	18.3725		+	8.11508	0	88.442	55	2.85367	3.55352	TGGT1_314780-t26_1-p1	TGGT1_314780-t26_1-p1			myosin G | transcript_product=myosin G | location=TGGT1_chrXI:4226752-4246422(-) |	21	23	14	6	4	1	21	23	14	6	4	1	16.8	17.9	11.7	5.5	3.1	0.6	By MS/MS	By MS/MS	By MS/MS	By MS/MS	By MS/MS	By MS/MS
23.1618	21.8941	23.2679	18.3225	20.3491	19.0432		+	7.79775	0	13.826	15	2.05788	3.53638	TGGT1_286630-t26_1-p1	TGGT1_286630-t26_1-p1			redoxin domain-containing protein | transcript_product=redoxin domain-containing protein | location=TGGT1_chrV:1606591-1607469(+) |	5	4	5	1	2	0	5	4	5	1	2	0	24.3	19.2	24.3	4.5	13.4	0	By MS/MS	By MS/MS	By MS/MS	By MS/MS	By matching
26.0031	24.2975	26.034	21.1118	22.4553	22.241		+	8.83931	0	237.57	78	2.10949	3.50886	TGGT1_277270-t26_1-p1	TGGT1_277270-t26_1-p1			NTPase II | transcript_product=NTPase II | location=AAQM03000418:1-4939(+) |	27	17	24	1	5	3	4	3	5	0	0	0	67.1	40.5	54.6	2.6	10.8	6.1	By MS/MS	By MS/MS	By MS/MS	By MS/MS	By MS/MS	By MS/MS
24.9745	24.4358	24.623	21.8307	20.9294	20.7639		+	8.56244	0	92.749	41	3.1713	3.50311	TGGT1_313390-t26_1-p1	TGGT1_313390-t26_1-p1			ribosomal protein RPL6 | transcript_product=ribosomal protein RPL6 | location=TGGT1_chrXI:3299999-3300967(+) |	12	9	12	4	5	2	12	9	12	4	5	2	31.4	31.4	31.4	19.3	24.2	7.5	By MS/MS	By MS/MS	By MS/MS	By MS/MS	By MS/MS	By matching
22.8776	21.1494	23.4307	18.8034	18.3562	19.8083		+	7.93802	0	67.194	27	1.90345	3.49661	TGGT1_263500-t26_1-p1	TGGT1_263500-t26_1-p1			putative vacuolar protein sorting-associated protein 26 | transcript_product=putative vacuolar protein sorting-associated protein 26 | location=TGGT1_chrVIIb:491007-496795(+) |	7	4	6	0	2	2	7	4	6	0	2	2	28.3	18.8	26.1	0	9	8.7	By MS/MS	By MS/MS	By MS/MS		By MS/MS	By MS/MS
21.9234	21.5987	22.354	18.9781	18.5676	17.9499		+	7.43222	0	9.0454	8	3.13644	3.46017	TGGT1_311430-t26_1-p1	TGGT1_311430-t26_1-p1			fibrillarin | transcript_product=fibrillarin | location=TGGT1_chrXI:2031325-2032910(-) |	3	4	2	0	0	0	3	4	2	0	0	0	14.5	21.1	9.9	0	0	0	By MS/MS	By MS/MS	By MS/MS
22.411	20.5666	23.1025	18.3904	18.5298	18.8836		+	7.71246	0	9.3077	9	1.94666	3.42545	TGGT1_215590-t26_1-p1;H0Y8X1	TGGT1_215590-t26_1-p1			flavoprotein subunit of succinate dehydrogenase | transcript_product=flavoprotein subunit of succinate dehydrogenase | location=TGGT1_chrX:6924001-6933881(-) |	5	2	5	0	0	0	5	2	5	0	0	0	11.5	6.6	11.5	2.1	2.1	0	By MS/MS	By MS/MS	By MS/MS	By matching	By matching
22.8007	21.6579	23.1002	18.3511	20.2548	18.737		+	7.66275	0	18.266	10	2.02288	3.4053	TGGT1_294670-t26_1-p1	TGGT1_294670-t26_1-p1			translation initiation factor 3 subunit | transcript_product=translation initiation factor 3 subunit | location=TGGT1_chrIa:1039815-1044413(-) |	5	2	4	0	1	0	5	2	4	0	1	0	31	11.9	27.1	0	6.9	0	By MS/MS	By MS/MS	By MS/MS		By MS/MS
23.6827	23.8943	23.288	20.4004	21.1331	19.1552		+	8.27671	0	63.726	33	2.30613	3.3921	TGGT1_316400B-t26_1-p1	TGGT1_316400B-t26_1-p1			alpha tubulin TUBA1 | transcript_product=alpha tubulin TUBA1 | location=TGGT1_chrXI:5219470-5220918(+) |	9	10	8	2	3	1	9	10	8	2	3	1	47.9	51.2	43.1	16	24.3	7.2	By MS/MS	By MS/MS	By MS/MS	By MS/MS	By MS/MS	By MS/MS
22.528	21.6629	23.1674	18.2615	20.0717	18.9076		+	7.72401	0	10.403	12	2.0996	3.37251	TGGT1_304955-t26_1-p1	TGGT1_304955-t26_1-p1			serine/threonine specific protein phosphatase | transcript_product=serine/threonine specific protein phosphatase | location=TGGT1_chrIX:4886317-4901581(-) |	5	4	5	0	1	0	5	4	5	0	1	0	2.6	1.9	2.6	0	0.5	0	By MS/MS	By MS/MS	By MS/MS		By matching
26.3275	26.2104	23.912	21.1724	21.701	23.5329		+	8.78584	0	114.76	32	1.46179	3.34787	TGGT1_319560-t26_1-p1	TGGT1_319560-t26_1-p1			microneme protein MIC3 | transcript_product=microneme protein MIC3 | location=TGGT1_chrIV:856315-857588(+) |	11	13	7	1	1	1	11	13	7	1	1	1	31.9	35	18.8	3.1	3.1	3.1	By MS/MS	By MS/MS	By MS/MS	By matching	By matching	By MS/MS
21.7148	21.5228	22.0237	17.3184	18.3402	19.6126		+	7.37628	0	25.809	14	2.09492	3.33004	TGGT1_204340-t26_1-p1	TGGT1_204340-t26_1-p1			hypothetical protein | transcript_product=hypothetical protein | location=TGGT1_chrVIIa:1770608-1775101(-) |	5	3	4	0	0	0	5	3	4	0	0	0	14.4	3.3	9.1	0	0	0	By MS/MS	By MS/MS	By MS/MS
22.8318	23.0029	22.997	18.1795	18.7031	22.0067		+	7.95387	0	27.612	16	1.29518	3.31414	TGGT1_320050-t26_1-p1	TGGT1_320050-t26_1-p1			ribosomal protein RPL5 | transcript_product=ribosomal protein RPL5 | location=TGGT1_chrIV:494655-497683(+) |	5	5	5	0	0	2	5	5	5	0	0	2	28.7	28.7	28.7	0	0	8.1	By MS/MS	By MS/MS	By MS/MS			By MS/MS
21.6244	21.797	21.7606	18.6767	17.5456	19.0458		+	7.20371	0	10.197	7	2.72162	3.30463	TGGT1_321680-t26_1-p1	TGGT1_321680-t26_1-p1			hypothetical protein | transcript_product=hypothetical protein | location=TGGT1_chrIb:1645852-1649258(-) |	2	3	1	1	1	1	2	3	1	1	1	1	8.9	8.9	5.4	3.5	3.5	3.5	By MS/MS	By MS/MS	By MS/MS	By matching	By matching	By MS/MS
20.9986	20.4571	22.8039	18.3885	17.7669	18.2266		+	7.09899	0.001476	2.9545	3	1.962	3.2925	TGGT1_209260-t26_1-p1	TGGT1_209260-t26_1-p1			putative cytochrome c oxidase subunit | transcript_product=putative cytochrome c oxidase subunit | location=TGGT1_chrIb:1169758-1172481(-) |	1	1	1	0	0	0	1	1	1	0	0	0	8.1	8.1	8.1	0	0	0	By MS/MS	By MS/MS	By MS/MS
21.099	21.3502	21.8403	18.8421	18.1677	17.576		+	7.1667	0	4.7791	4	2.79359	3.23456	TGGT1_239740-t26_1-p1	TGGT1_239740-t26_1-p1			dense granule protein GRA14 | transcript_product=dense granule protein GRA14 | location=TGGT1_chrVI:875718-876944(-) |	2	2	2	0	0	0	2	2	2	0	0	0	7.1	7.1	7.1	0	0	0	By MS/MS	By MS/MS	By MS/MS
24.0023	24.0132	24.8016	22.1719	18.2052	22.7413		+	7.96557	0	5.9834	7	1.04674	3.23295	TGGT1_254440-t26_1-p1	TGGT1_254440-t26_1-p1			ribosomal protein RPL12 | transcript_product=ribosomal protein RPL12 | location=TGGT1_chrIII:1720222-1723221(-) |	2	2	2	1	0	2	2	2	2	1	0	2	15.8	15.8	15.8	9.1	0	15.8	By MS/MS	By MS/MS	By MS/MS	By MS/MS		By MS/MS
23.5225	23.386	22.3363	21.5106	19.8954	18.1539		+	7.93237	0	186.44	23	1.44385	3.22831	TGGT1_218520-t26_1-p1	TGGT1_218520-t26_1-p1			microneme protein MIC6 | transcript_product=microneme protein MIC6 | location=TGGT1_chrXII:1418869-1419918(-) |	5	4	4	1	2	1	5	4	4	1	2	1	23.5	14.3	14.3	3.4	8.3	4.9	By MS/MS	By MS/MS	By MS/MS	By MS/MS	By MS/MS	By MS/MS
22.9742	21.1615	23.3553	18.4743	18.7667	20.6064		+	7.72108	0	26.771	18	1.55708	3.21455	TGGT1_259550-t26_1-p1	TGGT1_259550-t26_1-p1			dihydropteroate synthase | transcript_product=dihydropteroate synthase | location=TGGT1_chrVIIb:2750606-2755609(-) |	7	4	8	0	1	0	7	4	8	0	1	0	14.4	8.4	15	0	1.7	0	By MS/MS	By MS/MS	By MS/MS		By matching
23.0136	23.4545	22.9319	19.0885	19.6135	21.127		+	8.43881	0	154.12	78	2.13944	3.19033	TGGT1_243250-t26_1-p1	TGGT1_243250-t26_1-p1			myosin H | transcript_product=myosin H | location=TGGT1_chrVI:2380998-2399536(-) |	26	26	20	3	5	11	26	26	20	3	5	11	29.6	27.7	21	4	5.3	10.6	By MS/MS	By MS/MS	By MS/MS	By MS/MS	By MS/MS	By MS/MS
22.0709	20.3863	23.309	19.5282	18.4888	18.1985		+	7.83537	0	35.551	27	1.56142	3.18353	TGGT1_294350-t26_1-p1	TGGT1_294350-t26_1-p1			DEAD/DEAH box helicase domain-containing protein | transcript_product=DEAD/DEAH box helicase domain-containing protein | location=TGGT1_chrIa:802644-825713(-) |	12	6	15	1	1	1	12	6	15	1	1	1	8.2	3.9	9.6	0.6	0.3	0.6	By MS/MS	By MS/MS	By MS/MS	By MS/MS	By MS/MS	By matching
24.1138	23.2162	23.1845	20.5047	19.4473	21.0854		+	8.10394	0	8.4003	19	2.29074	3.15906	TGGT1_228470-t26_1-p1	TGGT1_228470-t26_1-p1			ribosomal protein RPL15 | transcript_product=ribosomal protein RPL15 | location=TGGT1_chrX:205832-208062(+) |	4	4	4	1	1	0	4	4	4	1	1	0	21	21	21	7.3	7.3	0	By MS/MS	By MS/MS	By MS/MS	By matching	By MS/MS
21.623	21.9802	22.9998	17.8612	18.9179	20.3519		+	7.49049	0	5.6052	5	1.71816	3.15735	TGGT1_251540-t26_1-p1	TGGT1_251540-t26_1-p1			dense granule protein GRA9 | transcript_product=dense granule protein GRA9 | location=TGGT1_chrXII:5372511-5374084(+) |	2	2	2	0	0	1	2	2	2	0	0	1	9.7	9.7	9.7	0	0	3.5	By MS/MS	By MS/MS	By MS/MS			By matching
22.1311	21.1641	22.7213	19.9449	17.9831	18.6588		+	7.16947	0	3.5376	5	1.89427	3.14322	TGGT1_215220-t26_1-p1	TGGT1_215220-t26_1-p1			hypothetical protein | transcript_product=hypothetical protein | location=TGGT1_chrX:6716950-6719044(+) |	1	1	2	1	0	0	1	1	2	1	0	0	13.1	13.1	17.3	13.1	0	0	By MS/MS	By MS/MS	By MS/MS	By matching
22.4808	21.688	23.0407	18.6327	19.553	19.7198		+	7.36228	0	6.8327	5	2.40776	3.10131	Q92504	Q92504	Zinc transporter SLC39A7	SLC39A7	S39A7_HUMAN Zinc transporter SLC39A7 OS=Homo sapiens OX=9606 GN=SLC39A7 PE=1 SV=2	2	2	2	0	0	0	2	2	2	0	0	0	8.5	8.5	8.5	0	0	0	By MS/MS	By MS/MS	By MS/MS
23.0242	22.4699	23.1212	20.8481	18.8084	19.6903		+	7.57977	0	45.639	13	2.10926	3.08947	TGGT1_290700-t26_1-p1	TGGT1_290700-t26_1-p1			hypothetical protein | transcript_product=hypothetical protein | location=TGGT1_chrIX:3657972-3658910(+) |	3	2	3	1	0	0	3	2	3	1	0	0	26.9	16.3	26.9	6.4	0	0	By MS/MS	By MS/MS	By MS/MS	By MS/MS
23.6807	22.5349	24.2109	17.4834	21.4954	22.211		+	7.89514	0	4.4187	9	0.927027	3.07888	TGGT1_360830-t26_1-p1	TGGT1_360830-t26_1-p1			nucleoside-triphosphatase | transcript_product=nucleoside-triphosphatase | location=AAQM03000066:41-1153(+) |	3	3	3	0	1	2	3	3	3	0	1	2	67.3	42.2	54.9	5.9	16.8	17	By MS/MS	By MS/MS	By MS/MS	By matching	By matching	By MS/MS
23.7008	24.1289	23.2154	22.8826	21.4198	17.5626		+	8.12594	0	60.539	17	0.886447	3.06004	TGGT1_261250-t26_1-p1	TGGT1_261250-t26_1-p1			histone H2A1 | transcript_product=histone H2A1 | location=TGGT1_chrVIIb:1779724-1780266(-) |	3	3	2	1	1	0	2	2	2	1	1	0	25.6	25.6	21.7	17.8	17.8	5	By MS/MS	By MS/MS	By MS/MS	By MS/MS	By MS/MS	By matching
21.9816	21.4589	22.7778	19.2141	18.7647	19.087		+	7.34945	0	27.75	8	2.77459	3.05081	TGGT1_226410-t26_1-p1	TGGT1_226410-t26_1-p1			EF-1 guanine nucleotide exchange domain-containing protein | transcript_product=EF-1 guanine nucleotide exchange domain-containing protein | location=TGGT1_chrX:1563878-1565889(-) |	2	2	2	0	0	0	2	2	2	0	0	0	14.6	14.6	14.6	0	0	0	By MS/MS	By MS/MS	By MS/MS
23.7441	23.777	23.2184	22.2059	20.9432	18.4719		+	7.80649	0	8.0802	7	1.28244	3.03946	TGGT1_310490-t26_1-p1	TGGT1_310490-t26_1-p1			ribosomal protein RPL27A | transcript_product=ribosomal protein RPL27A | location=TGGT1_chrXI:1345590-1346369(-) |	2	2	1	1	2	0	2	2	1	1	2	0	25.2	25.2	8.8	8.8	25.2	0	By MS/MS	By MS/MS	By MS/MS	By matching	By matching
25.1784	24.6351	24.8497	21.9094	20.9666	22.8468		+	8.67333	0	42.389	41	2.20734	2.98011	TGGT1_292130-t26_1-p1	TGGT1_292130-t26_1-p1			ribosomal protein RPL13A | transcript_product=ribosomal protein RPL13A | location=TGGT1_chrIX:4373947-4376715(-) |	10	7	8	4	2	4	10	7	8	4	2	4	34.3	25.9	29.7	19.2	7.3	16.1	By MS/MS	By MS/MS	By MS/MS	By MS/MS	By matching	By MS/MS
21.8201	21.9614	22.3805	19.1786	18.6449	19.4232		+	7.62551	0	23.436	17	3.32178	2.97181	TGGT1_208830-t26_1-p1	TGGT1_208830-t26_1-p1			hypothetical protein | transcript_product=hypothetical protein | location=TGGT1_chrIb:904648-906165(-) |	6	6	5	0	0	0	6	6	5	0	0	0	14.9	18	11.9	0	0	0	By MS/MS	By MS/MS	By MS/MS
21.9977	22.6229	22.0894	18.9587	19.4874	19.458		+	7.44869	0	8.0641	10	3.45714	2.93533	P0DUB6;P0DTE8;P0DTE7;Q5T085;P19961;P04746;H7BZQ8;CON__Q3MHH8	P0DUB6;P0DTE8;P0DTE7;Q5T085;P19961;P04746	Alpha-amylase;Alpha-amylase 2B;Pancreatic alpha-amylase	AMY1B;AMY2B;AMY2A	AMY1A_HUMAN Alpha-amylase 1A OS=Homo sapiens OX=9606 GN=AMY1A PE=1 SV=1;AMY1C_HUMAN Alpha-amylase 1C OS=Homo sapiens OX=9606 GN=AMY1C PE=1 SV=1;AMY1B_HUMAN Alpha-amylase 1B OS=Homo sapiens OX=9606 GN=AMY1B PE=1 SV=1;Q5T085_HUMAN Alpha-amylase (Fragment) OS	3	2	2	0	0	0	3	2	2	0	0	0	8.4	5.3	5.3	0	0	0	By MS/MS	By MS/MS	By MS/MS
21.3054	21.347	21.9785	18.2374	18.857	18.7616		+	7.10068	0	9.1687	3	3.2604	2.92493	TGGT1_271610-t26_1-p1	TGGT1_271610-t26_1-p1			pyrroline-5-carboxylate reductase | transcript_product=pyrroline-5-carboxylate reductase | location=TGGT1_chrVIII:4443685-4446486(-) |	1	1	3	0	0	0	1	1	3	0	0	0	6.7	2.9	17.3	0	0	0	By matching	By matching	By MS/MS
25.4341	24.8276	24.9619	22.0224	20.8648	23.564		+	8.70469	0	36.182	37	1.6586	2.92417	TGGT1_314810-t26_1-p1	TGGT1_314810-t26_1-p1			ribosomal protein RPL7 | transcript_product=ribosomal protein RPL7 | location=TGGT1_chrXI:4256933-4260657(+) |	11	10	7	4	2	4	11	10	7	4	2	4	40.7	32.6	22.9	16.3	8.9	17.4	By MS/MS	By MS/MS	By MS/MS	By MS/MS	By matching	By MS/MS
23.6201	22.2215	23.0297	19.7189	20.7758	19.703		+	7.9091	0	26.129	24	2.23476	2.89118	TGGT1_268850-t26_1-p1;TGGT1_268860-t26_1-p1	TGGT1_268850-t26_1-p1			enolase 2 | transcript_product=enolase 2 | location=TGGT1_chrVIII:6248823-6250901(-) |	9	6	4	1	4	1	9	6	4	1	4	1	37.3	27.2	17.1	7.4	22.9	7.4	By MS/MS	By MS/MS	By MS/MS	By MS/MS	By MS/MS	By MS/MS
22.3753	22.8493	21.6068	18.8947	19.6191	19.7441		+	7.94636	0	146.36	31	2.50702	2.85784	TGGT1_221670-t26_1-p1	TGGT1_221670-t26_1-p1			transcriptional elongation factor FACT140 | transcript_product=transcriptional elongation factor FACT140 | location=TGGT1_chrII:521099-534404(-) |	10	12	6	0	2	1	10	12	6	0	2	1	14.9	16.5	9.7	0	3.1	1.9	By MS/MS	By MS/MS	By MS/MS		By MS/MS	By MS/MS
22.1888	21.3416	21.6653	18.2272	19.3359	19.0652		+	7.14607	0	5.5648	5	2.63104	2.85582	TGGT1_290160-t26_1-p1	TGGT1_290160-t26_1-p1			putative sortilin | transcript_product=putative sortilin | location=TGGT1_chrIX:3410442-3420211(-) |	1	1	2	0	0	0	1	1	2	0	0	0	2.1	2.1	3.7	0	0	0	By MS/MS	By MS/MS	By MS/MS
24.8502	24.2917	25.3745	22.2902	21.2689	22.4314		+	8.22368	0	21.452	12	2.38473	2.84195	TGGT1_245680-t26_1-p1	TGGT1_245680-t26_1-p1			ribosomal protein RPL21 | transcript_product=ribosomal protein RPL21 | location=TGGT1_chrXII:2403148-2403621(+) |	5	6	4	1	1	2	5	6	4	1	1	2	30.6	30.6	21	6.4	6.4	11.5	By MS/MS	By MS/MS	By MS/MS	By MS/MS	By matching	By matching
23.1738	22.9833	21.9388	18.7688	21.7613	19.1777		+	7.59468	0	5.2383	4	1.29449	2.79605	Q60FE5;A0A087WWY3	Q60FE5;A0A087WWY3		FLNA	Q60FE5_HUMAN Filamin-A OS=Homo sapiens OX=9606 GN=FLNA PE=1 SV=1;A0A087WWY3_HUMAN Filamin-A OS=Homo sapiens OX=9606 GN=FLNA PE=1 SV=1	1	1	1	0	1	0	1	1	1	0	1	0	68.8	66	60.3	54	59.1	48.8	By MS/MS	By MS/MS	By matching	By matching	By matching	By matching
20.653	23.2879	22.4063	19.2021	18.8482	19.9205		+	7.85375	0	33.434	19	1.53973	2.79209	Q13488;E9PMC5;E9PM12;E9PNA6;H0YEL3;H0YCE3	Q13488;E9PMC5;E9PM12;E9PNA6	V-type proton ATPase 116 kDa subunit a isoform 3;V-type proton ATPase subunit a	TCIRG1	VPP3_HUMAN V-type proton ATPase 116 kDa subunit a3 OS=Homo sapiens OX=9606 GN=TCIRG1 PE=1 SV=3;E9PMC5_HUMAN V-type proton ATPase subunit a OS=Homo sapiens OX=9606 GN=TCIRG1 PE=1 SV=1;E9PM12_HUMAN V-type proton ATPase subunit a (Fragment) OS=Homo sapiens OX	6	7	7	1	2	2	6	7	7	1	2	2	10.4	10.7	11.7	2.8	4	4	By MS/MS	By MS/MS	By MS/MS	By MS/MS	By MS/MS	By MS/MS
21.7808	21.2861	22.8617	17.7881	19.4128	20.3624		+	7.62787	0	18.596	13	1.46391	2.78843	TGGT1_236210-t26_1-p1	TGGT1_236210-t26_1-p1			putative peptidase M16 family potein | transcript_product=putative peptidase M16 family potein | location=TGGT1_chrX:5216353-5222014(+) |	4	4	6	0	1	1	4	4	6	0	1	1	15.9	15.9	23.6	0	3.1	4.7	By MS/MS	By MS/MS	By MS/MS		By MS/MS	By MS/MS
22.6737	21.01	22.5509	18.6268	19.3527	19.8918		+	7.77488	0	46.418	23	1.8971	2.78776	TGGT1_201680-t26_1-p1	TGGT1_201680-t26_1-p1			putative eukaryotic initiation factor-3 subunit 10 | transcript_product=putative eukaryotic initiation factor-3 subunit 10 | location=TGGT1_chrVIIa:3754116-3762345(+) |	10	6	7	2	2	2	10	6	7	2	2	2	13.8	9.3	11.2	3.2	2.5	3.6	By MS/MS	By MS/MS	By MS/MS	By MS/MS	By matching	By matching
21.1371	20.9928	21.1707	18.4355	18.8883	17.637		+	7.01022	0	3.648	4	2.77542	2.77992	TGGT1_262380-t26_1-p1	TGGT1_262380-t26_1-p1			putative elongation factor Tu | transcript_product=putative elongation factor Tu | location=TGGT1_chrVIIb:1291090-1294751(-) |	1	2	2	0	0	0	1	2	2	0	0	0	3.1	6.3	6.3	0	0	0	By MS/MS	By MS/MS	By MS/MS
22.0653	21.7963	22.6751	18.3284	20.7984	19.1342		+	7.45535	0	13.922	7	1.63193	2.7586	TGGT1_300140-t26_1-p1	TGGT1_300140-t26_1-p1			putative elongation factor 1-gamma | transcript_product=putative elongation factor 1-gamma | location=TGGT1_chrXII:146844-149444(+) |	4	3	2	0	1	0	4	3	2	0	1	0	20.6	15.2	7.4	0	4.3	0	By MS/MS	By MS/MS	By MS/MS		By MS/MS
21.3483	22.9787	20.9396	18.8931	18.2397	19.8672		+	7.20091	0.0071615	2.3462	2	1.61315	2.75553	TGGT1_272030B-t26_1-p1	TGGT1_272030B-t26_1-p1			kelch repeat-containing protein | transcript_product=kelch repeat-containing protein | location=TGGT1_chrVIII:4200814-4202673(-) |	1	1	1	0	0	1	1	1	1	0	0	1	7.8	7.8	7.8	0	0	7.8	By MS/MS	By MS/MS	By matching			By matching
23.9121	22.8292	24.2912	19.715	21.9562	21.1112		+	7.80404	0	7.3515	8	1.60215	2.75003	TGGT1_408820-t26_1-p1	TGGT1_408820-t26_1-p1			NTPase | transcript_product=NTPase | location=AAQM03000066:3951-4340(+) |	2	2	2	0	1	1	2	2	2	0	1	1	21.5	11.5	21.5	0	10.8	11.5	By MS/MS	By MS/MS	By MS/MS		By MS/MS	By MS/MS
23.6695	22.1512	23.6784	19.8397	20.5762	20.8692		+	8.18358	0	26.364	31	2.00479	2.73802	TGGT1_231410-t26_1-p1	TGGT1_231410-t26_1-p1			hypothetical protein | transcript_product=hypothetical protein | location=TGGT1_chrVIII:1401693-1406022(+) |	10	8	9	2	4	3	10	8	9	2	4	3	22.2	20.3	20.3	3.3	11.2	5.4	By MS/MS	By MS/MS	By MS/MS	By MS/MS	By matching	By matching
25.8327	25.5395	25.3745	22.6955	22.5888	23.2959		+	9.15649	0	122.01	115	3.34299	2.72217	TGGT1_309120-t26_1-p1	TGGT1_309120-t26_1-p1			ribosomal protein RPL4 | transcript_product=ribosomal protein RPL4 | location=TGGT1_chrXI:476484-477734(-) |	25	26	21	9	9	9	25	26	21	9	9	9	53.4	61.3	49.8	27.4	25.2	22.4	By MS/MS	By MS/MS	By MS/MS	By MS/MS	By MS/MS	By MS/MS
21.7565	21.1069	22.7029	18.2213	20.2966	18.9018		+	7.1304	0	6.3209	4	1.62034	2.71557	TGGT1_231910-t26_1-p1	TGGT1_231910-t26_1-p1			ATP synthase F1 gamma subunit | transcript_product=ATP synthase F1 gamma subunit | location=TGGT1_chrVIII:1625860-1630528(+) |	1	1	2	0	1	0	1	1	2	0	1	0	7.3	7.3	14	0	7.3	0	By MS/MS	By MS/MS	By MS/MS		By MS/MS
24.7515	25.1803	25.0684	20.9219	22.5436	23.4021		+	8.61497	0	46.397	45	1.67017	2.71087	TGGT1_233460-t26_1-p1	TGGT1_233460-t26_1-p1			SAG-related sequence SRS29B | transcript_product=SAG-related sequence SRS29B | location=TGGT1_chrVIII:2660455-2661465(+) |	12	13	8	2	3	4	12	13	8	2	3	4	55.4	55.4	37.8	7.4	12.5	15.8	By MS/MS	By MS/MS	By MS/MS	By MS/MS	By MS/MS	By MS/MS
24.0085	24.2356	23.4635	20.6579	21.3666	21.5613		+	8.47233	0	157.4	55	2.78757	2.70727	TGGT1_221620-t26_1-p1;TGGT1_212240-t26_1-p1	TGGT1_221620-t26_1-p1;TGGT1_212240-t26_1-p1			putative beta-tubulin | transcript_product=putative beta-tubulin | location=TGGT1_chrII:472166-474503(-) |;putative beta-1 tubulin | transcript_product=putative beta-1 tubulin | location=TGGT1_chrX:3870160-3872634(-) |	14	13	12	3	3	4	2	1	1	0	0	0	60.6	50.1	47	15.6	15.6	16.9	By MS/MS	By MS/MS	By MS/MS	By MS/MS	By MS/MS	By MS/MS
21.6877	23.6357	22.8547	19.3716	20.2361	20.4924		+	7.87829	0	14.261	19	1.82144	2.69261	TGGT1_215980-t26_1-p1	TGGT1_215980-t26_1-p1			hypothetical protein | transcript_product=hypothetical protein | location=TGGT1_chrXI:6414554-6415186(+) |	4	5	4	1	0	2	4	5	4	1	0	2	29.5	29.5	18.1	4.8	0	9	By MS/MS	By MS/MS	By MS/MS	By matching		By MS/MS
24.7633	23.5846	23.8819	22.1152	20.367	21.7185		+	8.55019	0	122.45	40	1.8649	2.67639	TGGT1_204020-t26_1-p1	TGGT1_204020-t26_1-p1			ribosomal protein RPL8 | transcript_product=ribosomal protein RPL8 | location=TGGT1_chrVIIa:1947745-1950214(+) |	10	9	9	3	2	3	10	9	9	3	2	3	40.8	30.4	30.4	13.8	10	14.2	By MS/MS	By MS/MS	By MS/MS	By MS/MS	By MS/MS	By MS/MS
24.4695	23.8569	24.4351	21.5301	21.0373	22.1743		+	8.28135	0	14.863	21	2.64798	2.67326	TGGT1_267060-t26_1-p1	TGGT1_267060-t26_1-p1			ribosomal protein RPL14 | transcript_product=ribosomal protein RPL14 | location=TGGT1_chrIX:634719-636622(+) |	7	7	5	2	1	2	7	7	5	2	1	2	40.8	40.8	25.5	14	5.7	12.1	By MS/MS	By MS/MS	By MS/MS	By matching	By MS/MS	By MS/MS
23.636	23.9853	23.7922	17.0802	23.0751	23.2384			8.34256	0	172.23	37	0.588418	2.67325	TGGT1_288650-t26_1-p1	TGGT1_288650-t26_1-p1			dense granule protein GRA12 | transcript_product=dense granule protein GRA12 | location=TGGT1_chrIX:2467879-2469672(-) |	10	9	7	0	4	4	10	9	7	0	4	4	36	33.7	25.9	0	13.5	13.3	By MS/MS	By MS/MS	By MS/MS		By MS/MS	By MS/MS
20.0626	20.0601	22.1961	16.9441	18.6643	18.7034		+	7.10281	0	7.133	4	1.35858	2.66901	TGGT1_284540-t26_1-p1	TGGT1_284540-t26_1-p1			ATP synthase F1, delta subunit protein | transcript_product=ATP synthase F1, delta subunit protein | location=TGGT1_chrV:2579034-2580826(-) |	1	2	3	0	0	0	1	2	3	0	0	0	5.2	12.3	15.9	0	0	0	By matching	By MS/MS	By MS/MS
22.2161	22.0989	22.1559	19.0174	19.0242	20.4619		+	7.68443	0	12.419	14	2.27763	2.65582	TGGT1_271050-t26_1-p1	TGGT1_271050-t26_1-p1			SAG-related sequence SRS34A | transcript_product=SAG-related sequence SRS34A | location=TGGT1_chrVIII:4754604-4755164(+) |	5	4	2	0	0	1	5	4	2	0	0	1	31.7	31.7	7.5	0	0	7	By MS/MS	By MS/MS	By MS/MS			By matching
24.5401	22.9921	24.2899	21.2014	21.1645	21.5205		+	8.35363	0	56.297	43	2.23507	2.64525	TGGT1_290200-t26_1-p1	TGGT1_290200-t26_1-p1			NAD/NADP octopine/nopaline dehydrogenase, alpha-helical domain-containing protein | transcript_product=NAD/NADP octopine/nopaline dehydrogenase, alpha-helical domain-containing protein | location=TGGT1_chrIX:3448166-3452814(-) |	15	11	8	2	2	4	15	11	8	2	2	4	59.5	42.3	31.3	10.8	10.8	10.3	By MS/MS	By MS/MS	By MS/MS	By MS/MS	By MS/MS	By MS/MS
21.694	22.0484	22.0199	17.0942	21.1563	19.5888		+	7.56104	0	11.043	7	1.0441	2.64102	TGGT1_266960-t26_1-p1	TGGT1_266960-t26_1-p1			beta-tubulin | transcript_product=beta-tubulin | location=TGGT1_chrIX:705551-707606(-) |	2	4	3	0	1	0	2	4	3	0	1	0	55	52.1	43	12.2	15.6	13.6	By MS/MS	By MS/MS	By MS/MS	By matching	By MS/MS	By matching
25.1964	25.0887	25.9057	22.686	22.7748	22.8799		+	9.0026	0	119.43	87	3.24587	2.61666	TGGT1_218410-t26_1-p1	TGGT1_218410-t26_1-p1			ribosomal protein RPP0 | transcript_product=ribosomal protein RPP0 | location=TGGT1_chrXII:1471598-1473146(+) |	18	18	18	7	9	6	18	18	18	7	9	6	66.6	66.6	66.6	31.8	40.4	20.7	By MS/MS	By MS/MS	By MS/MS	By MS/MS	By MS/MS	By MS/MS
20.4106	20.4012	20.4606	17.2858	17.5586	18.6186		+	6.85487	0	5.4948	2	2.51342	2.60315	TGGT1_304740-t26_1-p1	TGGT1_304740-t26_1-p1			rhoptry kinase family protein ROP35 | transcript_product=rhoptry kinase family protein ROP35 | location=TGGT1_chrVIIa:653060-656106(-) |	2	2	1	0	0	0	2	2	1	0	0	0	5.9	5.9	3	0	0	0	By MS/MS	By MS/MS	By MS/MS
21.8925	22.9981	22.5584	18.4554	19.6776	21.5475		+	7.53617	0	4.3579	6	1.27224	2.5895	TGGT1_233480-t26_1-p1	TGGT1_233480-t26_1-p1			SAG-related sequence SRS29C | transcript_product=SAG-related sequence SRS29C | location=TGGT1_chrVIII:2667297-2668415(+) |	2	2	2	0	1	1	2	2	2	0	1	1	7	7	7	0	3.5	3.5	By MS/MS	By MS/MS	By MS/MS		By MS/MS	By MS/MS
21.855	22.0827	22.0015	19.3683	19.1122	19.7616		+	7.41078	0	15.386	11	3.66958	2.56573	TGGT1_222860-t26_1-p1	TGGT1_222860-t26_1-p1			putative eukaryotic translation initiation factor | transcript_product=putative eukaryotic translation initiation factor | location=TGGT1_chrII:1241196-1252687(-) |	3	3	4	0	0	2	3	3	4	0	0	2	6.7	6.3	9.4	0	0	3	By MS/MS	By MS/MS	By MS/MS			By MS/MS
22.3	21.0329	23.2513	20.071	19.2348	19.6325		+	7.57995	0	29.377	6	1.68605	2.54862	TGGT1_316330-t26_1-p1	TGGT1_316330-t26_1-p1			superoxide dismutase SOD2 | transcript_product=superoxide dismutase SOD2 | location=TGGT1_chrXI:5187948-5189870(-) |	3	2	4	1	0	0	3	2	4	1	0	0	19.9	13.6	26.5	6.3	0	0	By MS/MS	By MS/MS	By MS/MS	By matching
25.822	23.7832	26.1437	22.4321	22.4239	23.2918		+	8.6369	0	85.442	39	1.48042	2.5337	TGGT1_251810-t26_1-p1	TGGT1_251810-t26_1-p1			putative translation initiation factor eIF-5A | transcript_product=putative translation initiation factor eIF-5A | location=TGGT1_chrXII:5518720-5519205(-) |	11	7	10	3	2	3	11	7	10	3	2	3	82.6	65.8	80.7	16.8	16.1	21.1	By MS/MS	By MS/MS	By MS/MS	By MS/MS	By MS/MS	By MS/MS
23.5353	24.0651	23.3382	19.819	22.2514	21.3317		+	8.17722	0	53.422	24	1.55921	2.51218	TGGT1_231640-t26_1-p1	TGGT1_231640-t26_1-p1			alveolin domain containing intermediate filament IMC1 | transcript_product=alveolin domain containing intermediate filament IMC1 | location=TGGT1_chrVIII:1511977-1514752(+) |	6	6	6	1	3	2	6	6	6	1	3	2	16.9	16.9	16.4	2	6.7	5.6	By MS/MS	By MS/MS	By MS/MS	By matching	By MS/MS	By MS/MS
20.9419	20.9534	20.3075	18.6648	18.096	17.9822		+	7.01666	0	8.52	7	2.9357	2.48662	A0A3B3ITW3;P28288	A0A3B3ITW3;P28288	ATP-binding cassette sub-family D member 3	ABCD3	A0A3B3ITW3_HUMAN ATP-binding cassette sub-family D member 3 OS=Homo sapiens OX=9606 GN=ABCD3 PE=1 SV=2;ABCD3_HUMAN ATP-binding cassette sub-family D member 3 OS=Homo sapiens OX=9606 GN=ABCD3 PE=1 SV=1	3	3	1	0	0	0	3	3	1	0	0	0	7	6.2	2.3	0	0	0	By MS/MS	By MS/MS	By matching
22.2083	22.1875	22.4336	17.9667	18.3716	23.0669			7.33574	0	7.3831	6	0.687183	2.47475	C9JA28;Q9UNL2	C9JA28;Q9UNL2	Translocon-associated protein subunit gamma	SSR3	C9JA28_HUMAN Signal sequence receptor subunit gamma OS=Homo sapiens OX=9606 GN=SSR3 PE=1 SV=1;SSRG_HUMAN Translocon-associated protein subunit gamma OS=Homo sapiens OX=9606 GN=SSR3 PE=1 SV=1	1	1	1	0	1	1	1	1	1	0	1	1	8	8	8	0	8	8	By MS/MS	By MS/MS	By MS/MS		By MS/MS	By MS/MS
21.3696	23.092	21.5648	18.9609	19.9241	19.7356		+	7.61543	0	15.784	17	1.78762	2.46861	TGGT1_216000-t26_1-p1	TGGT1_216000-t26_1-p1			alveolin domain containing intermediate filament IMC3 | transcript_product=alveolin domain containing intermediate filament IMC3 | location=TGGT1_chrXI:6395592-6397208(+) |	4	4	4	1	1	1	4	4	4	1	1	1	13.2	11.5	13.2	2.4	2.4	3.5	By MS/MS	By MS/MS	By MS/MS	By matching	By MS/MS	By MS/MS
20.5075	20.7689	21.6027	18.8719	19.1873	17.4319		+	7.00117	0	4.4411	3	1.75191	2.46268	TGGT1_256770-t26_1-p1	TGGT1_256770-t26_1-p1			putative eukaryotic translation initiation factor 4A, isoform 3 | transcript_product=putative eukaryotic translation initiation factor 4A, isoform 3 | location=TGGT1_chrVIIb:4408455-4411451(+) |	2	2	1	0	0	0	1	1	1	0	0	0	8.4	8.4	4.8	0	0	0	By MS/MS	By MS/MS	By MS/MS
20.866	21.4298	21.4688	18.9757	17.4188	20.0227		+	7.18935	0	6.4968	5	1.45589	2.44912	TGGT1_319530-t26_1-p1	TGGT1_319530-t26_1-p1			splicing factor SF2 | transcript_product=splicing factor SF2 | location=TGGT1_chrIV:876124-882127(+) |	3	3	1	0	0	1	3	3	1	0	0	1	10.2	10.2	3.3	0	0	3.3	By MS/MS	By MS/MS	By MS/MS			By matching
21.8498	19.4896	23.8083	17.6754	20.4027	19.746			7.54297	0	10.391	7	0.75016	2.44119	TGGT1_306650-t26_1-p1	TGGT1_306650-t26_1-p1			hypothetical protein | transcript_product=hypothetical protein | location=TGGT1_chrIX:6020484-6022587(-) |	1	1	3	0	1	1	1	1	3	0	1	1	4.5	5.2	16.8	0	5.2	4.5	By MS/MS	By matching	By MS/MS		By matching	By MS/MS
21.7004	22.3628	22.2214	17.4994	19.7607	21.712		+	7.31387	0	11.484	9	0.923027	2.43747	P36383;Q5H9P2;K7ERH3	P36383;Q5H9P2;K7ERH3	Gap junction gamma-1 protein	GJC1;DKFZp686P0738	CXG1_HUMAN Gap junction gamma-1 protein OS=Homo sapiens OX=9606 GN=GJC1 PE=1 SV=2;Q5H9P2_HUMAN Gap junction protein (Fragment) OS=Homo sapiens OX=9606 GN=GJC1 PE=1 SV=1;K7ERH3_HUMAN Connexin-45 (Fragment) OS=Homo sapiens OX=9606 GN=GJC1 PE=1 SV=1	2	2	2	0	0	1	2	2	2	0	0	1	8.6	8.6	8.6	0	0	6.3	By MS/MS	By MS/MS	By MS/MS			By MS/MS
20.9424	20.911	20.8339	17.5497	18.3836	19.5503		+	6.99752	0	11.92	8	1.83966	2.40122	TGGT1_202200-t26_1-p1	TGGT1_202200-t26_1-p1			hypothetical protein | transcript_product=hypothetical protein | location=TGGT1_chrVIIa:3420532-3424661(-) |	2	2	2	0	0	1	2	2	2	0	0	1	6.4	6.4	6.4	0	0	3.7	By MS/MS	By MS/MS	By MS/MS			By MS/MS
21.7258	19.4586	23.2093	18.9144	18.9653	19.3264		+	7.40336	0	11.167	8	1.02419	2.3959	TGGT1_230410-t26_1-p1	TGGT1_230410-t26_1-p1			peroxiredoxin PRX3 | transcript_product=peroxiredoxin PRX3 | location=TGGT1_chrVIII:753559-755687(-) |	3	1	5	0	0	1	3	1	5	0	0	1	11	2.8	21.9	0	0	3.9	By MS/MS	By matching	By MS/MS			By MS/MS
21.4283	22.0386	21.5029	19.0525	19.4824	19.2837		+	7.46571	0	14.893	2	3.31891	2.38368	TGGT1_230210-t26_1-p1	TGGT1_230210-t26_1-p1			alveolin domain containing intermediate filament IMC10 | transcript_product=alveolin domain containing intermediate filament IMC10 | location=TGGT1_chrVIII:682439-685345(+) |	3	3	2	0	0	1	3	3	2	0	0	1	9.1	9.1	6.2	0	0	2.9	By MS/MS	By MS/MS	By MS/MS			By MS/MS
20.7816	20.8297	21.5001	18.553	18.5434	18.8645		+	6.93207	0	3.9602	3	3.13857	2.38354	TGGT1_234420-t26_1-p1	TGGT1_234420-t26_1-p1			ATPase, AAA family protein | transcript_product=ATPase, AAA family protein | location=TGGT1_chrX:4262179-4269625(-) |	3	2	2	0	0	0	3	2	2	0	0	0	7.5	4.1	4.1	0	0	0	By MS/MS	By matching	By MS/MS
24.6546	24.19	24.67	22.1634	21.2349	22.9761		+	8.55415	0	29.74	36	1.97079	2.38006	TGGT1_262670-t26_1-p1	TGGT1_262670-t26_1-p1			ribosomal protein RPL18A | transcript_product=ribosomal protein RPL18A | location=TGGT1_chrVIIb:1067095-1069205(+) |	7	7	7	4	3	5	7	7	7	4	3	5	41.5	41.5	41.5	23.5	15.8	33.3	By MS/MS	By MS/MS	By MS/MS	By MS/MS	By MS/MS	By MS/MS
21.3695	20.9903	22.8778	19.7376	19.0986	19.3274		+	7.59298	0	16.574	9	1.75266	2.358	TGGT1_220100-t26_1-p1	TGGT1_220100-t26_1-p1			phosphoribosylpyrophosphate synthetase | transcript_product=phosphoribosylpyrophosphate synthetase | location=TGGT1_chrV:29152-31918(+) |	5	4	6	1	1	0	5	4	6	1	1	0	14.2	10.2	16.7	2.9	2.9	0	By MS/MS	By MS/MS	By MS/MS	By matching	By matching
26.9397	26.1039	27.2494	24.2596	24.2403	24.7308		+	9.45263	0	275.94	181	2.47115	2.35412	TGGT1_311720-t26_1-p1	TGGT1_311720-t26_1-p1			chaperonin protein BiP | transcript_product=chaperonin protein BiP | location=TGGT1_chrXI:2188121-2191497(-) |	35	28	34	7	11	11	32	25	31	5	9	8	50.9	41.6	51.6	16.9	23.7	21	By MS/MS	By MS/MS	By MS/MS	By MS/MS	By MS/MS	By MS/MS
20.2955	21.2251	22.67	18.6214	18.7658	19.7504		+	7.4541	0	12.798	8	1.41027	2.35095	TGGT1_309810-t26_1-p1	TGGT1_309810-t26_1-p1			ribosomal protein RPP2 | transcript_product=ribosomal protein RPP2 | location=TGGT1_chrXI:791021-791848(-) |	2	3	3	0	0	1	2	3	3	0	0	1	39.8	42.5	42.5	0	0	23	By MS/MS	By MS/MS	By MS/MS			By matching
21.5834	20.7826	21.7111	17.7715	18.6969	20.6251		+	7.34526	0	3.7211	6	1.2295	2.3279	TGGT1_229920-t26_1-p1	TGGT1_229920-t26_1-p1			hypothetical protein | transcript_product=hypothetical protein | location=TGGT1_chrVIII:465698-467668(-) |	3	2	3	0	0	1	3	2	3	0	0	1	15	9.1	15	0	0	3.3	By MS/MS	By MS/MS	By MS/MS			By matching
21.1848	22.4692	20.7059	19.5905	19.0597	18.743		+	7.07693	0.0071895	2.3589	3	1.78978	2.32225	TGGT1_315570-t26_1-p1	TGGT1_315570-t26_1-p1			hypothetical protein | transcript_product=hypothetical protein | location=TGGT1_chrXI:4757280-4758139(+) |	1	1	1	0	0	1	1	1	1	0	0	1	16.5	16.5	16.5	0	0	16.5	By MS/MS	By MS/MS	By MS/MS			By matching
21.4076	20.4543	21.5312	19.2408	18.6239	18.5645		+	7.00932	0	5.9366	5	2.34563	2.32132	TGGT1_315930-t26_1-p1	TGGT1_315930-t26_1-p1			putative integral membrane protein, DUF56 family protein | transcript_product=putative integral membrane protein, DUF56 family protein | location=TGGT1_chrXI:5025586-5027085(+) |	2	2	2	0	0	0	2	2	2	0	0	0	20.4	20.4	20.4	0	0	0	By MS/MS	By MS/MS	By MS/MS
24.4973	23.2093	25.1944	20.3595	22.679	22.9035		+	8.64337	0	107.66	68	1.09097	2.31964	TGGT1_244560-t26_1-p1	TGGT1_244560-t26_1-p1			putative heat shock protein 90 | transcript_product=putative heat shock protein 90 | location=TGGT1_chrVI:3273039-3276701(+) |	21	15	20	3	9	11	20	14	19	2	8	10	30.5	21.9	29.3	4.9	14.9	16.4	By MS/MS	By MS/MS	By MS/MS	By MS/MS	By MS/MS	By MS/MS
23.7247	23.7915	23.7478	21.4579	21.5245	21.323		+	8.40758	0	32.437	37	5.5037	2.31955	TGGT1_224850-t26_1-p1	TGGT1_224850-t26_1-p1			putative polyadenylate binding protein | transcript_product=putative polyadenylate binding protein | location=TGGT1_chrX:2687512-2689821(+) |	13	13	12	4	4	3	13	13	12	4	4	3	19.1	19.1	16.1	7.2	6.8	4.8	By MS/MS	By MS/MS	By MS/MS	By MS/MS	By MS/MS	By MS/MS
23.6091	24.2797	23.1896	21.5912	20.916	21.6144		+	8.16864	0	144.59	41	2.39066	2.31891	TGGT1_318525-t26_1-p1	TGGT1_318525-t26_1-p1			hypothetical protein | transcript_product=hypothetical protein | location=TGGT1_chrIV:1192489-1200329(-) |	12	15	10	3	2	3	12	15	10	3	2	3	16.4	20.7	14.2	6.3	4.1	4.7	By MS/MS	By MS/MS	By MS/MS	By MS/MS	By MS/MS	By MS/MS
23.9378	19.9576	23.203	20.0634	19.6184	20.4778		+	7.81603	0	46.584	18	0.86201	2.31289	P31930	P31930	Cytochrome b-c1 complex subunit 1, mitochondrial	UQCRC1	QCR1_HUMAN Cytochrome b-c1 complex subunit 1, mitochondrial OS=Homo sapiens OX=9606 GN=UQCRC1 PE=1 SV=3	8	2	5	2	0	1	8	2	5	2	0	1	33.5	7.9	14.8	7.3	0	3.5	By MS/MS	By MS/MS	By MS/MS	By matching		By MS/MS
24.7135	24.0147	24.1264	22.3051	20.868	22.78		+	8.35572	0	12.754	17	1.69826	2.3005	TGGT1_215460-t26_1-p1	TGGT1_215460-t26_1-p1			ribosomal protein RPS24 | transcript_product=ribosomal protein RPS24 | location=TGGT1_chrX:6863478-6865141(-) |	5	4	5	3	2	3	5	4	5	3	2	3	18.7	13.9	18.7	13.9	9.4	14.2	By MS/MS	By MS/MS	By MS/MS	By MS/MS	By matching	By MS/MS
20.7779	20.679	21.8047	18.8655	17.6949	19.8071		+	7.16364	0	7.1601	8	1.49971	2.29802	TGGT1_252290-t26_1-p1	TGGT1_252290-t26_1-p1			putative importin alpha | transcript_product=putative importin alpha | location=TGGT1_chrIII:450884-460151(+) |	4	4	4	1	0	0	4	4	4	1	0	0	13	13	13	4	0	0	By MS/MS	By MS/MS	By MS/MS	By matching
23.6817	24.1172	24.8817	22.1315	21.5895	22.0799		+	8.27305	0	15.905	18	2.37502	2.29323	TGGT1_231140-t26_1-p1	TGGT1_231140-t26_1-p1			ribosomal protein RPS25 | transcript_product=ribosomal protein RPS25 | location=TGGT1_chrVIII:1259763-1260788(+) |	8	8	8	2	1	1	8	8	8	2	1	1	44.7	44.7	44.7	8.7	7.5	7.5	By MS/MS	By MS/MS	By MS/MS	By MS/MS	By MS/MS	By MS/MS
22.9265	21.3727	23.8537	19.5786	20.6684	21.0355		+	7.94713	0	15.377	10	1.27041	2.29013	TGGT1_262960-t26_1-p1	TGGT1_262960-t26_1-p1			putative U1 snRNP-associated protein Usp106 | transcript_product=putative U1 snRNP-associated protein Usp106 | location=TGGT1_chrVIIb:870974-873912(+) |	7	3	6	0	1	2	7	3	6	0	1	2	21.3	7.9	15.7	0	2.8	6.1	By MS/MS	By MS/MS	By MS/MS		By MS/MS	By matching
24.8641	24.9545	25.2134	23.1176	22.6801	22.5298		+	8.80935	0	86.571	43	3.39556	2.23485	TGGT1_248480-t26_1-p1	TGGT1_248480-t26_1-p1			ribosomal protein RPS9 | transcript_product=ribosomal protein RPS9 | location=TGGT1_chrXII:3816916-3818776(+) |	10	10	10	6	6	3	10	10	10	6	6	3	51.1	51.1	51.1	43.6	44.7	14.9	By MS/MS	By MS/MS	By MS/MS	By MS/MS	By MS/MS	By MS/MS
25.9434	26.0149	25.9336	23.0819	23.9054	24.2148		+	8.81609	0	70.076	27	2.55821	2.22998	TGGT1_249850-t26_1-p1	TGGT1_249850-t26_1-p1			GAP40 protein | transcript_product=GAP40 protein | location=TGGT1_chrXII:4837577-4838852(+) |	8	7	5	4	4	3	8	7	5	4	4	3	26.8	23.6	13.2	11.4	7.8	6	By MS/MS	By MS/MS	By MS/MS	By MS/MS	By MS/MS	By MS/MS
25.1143	25.0864	25.3907	23.2382	22.9588	22.7185		+	8.72573	0	93.042	34	3.61999	2.22534	TGGT1_284560-t26_1-p1	TGGT1_284560-t26_1-p1			ribosomal protein RPL9 | transcript_product=ribosomal protein RPL9 | location=TGGT1_chrV:2561959-2564374(+) |	8	6	6	3	3	3	8	6	6	3	3	3	60.5	43.2	42.6	21.1	21.1	21.1	By MS/MS	By MS/MS	By MS/MS	By MS/MS	By MS/MS	By MS/MS
22.0952	21.3403	23.8765	19.7363	20.4736	20.4261		+	7.88955	0	24.97	22	1.32097	2.22533	TGGT1_205470-t26_1-p1	TGGT1_205470-t26_1-p1			putative translation elongation factor 2 family protein | transcript_product=putative translation elongation factor 2 family protein | location=TGGT1_chrVIIa:1297616-1301283(+) |	10	7	8	1	3	3	10	7	8	1	3	3	19.7	12.7	15.3	1.2	4.6	6.1	By MS/MS	By MS/MS	By MS/MS	By matching	By matching	By MS/MS
24.2212	24.5537	23.8837	22.0131	21.6803	22.3609		+	8.09251	0	35.909	23	2.87501	2.20143	TGGT1_246940-t26_1-p1	TGGT1_246940-t26_1-p1			hypothetical protein | transcript_product=hypothetical protein | location=TGGT1_chrXII:2958189-2959370(+) |	6	6	4	2	1	1	6	6	4	2	1	1	31	31	18.6	8.1	4.3	4.3	By MS/MS	By MS/MS	By MS/MS	By MS/MS	By MS/MS	By MS/MS
26.6604	27.2204	26.6542	24.3196	24.1786	25.4884		+	9.91397	0	323.31	341	2.06035	2.1828	TGGT1_263180-t26_1-p1	TGGT1_263180-t26_1-p1			myosin D | transcript_product=myosin D | location=TGGT1_chrVIIb:714013-721737(-) |	61	65	57	35	35	34	61	65	57	35	35	34	78.8	84.5	72.9	42.6	47.3	49.3	By MS/MS	By MS/MS	By MS/MS	By MS/MS	By MS/MS	By MS/MS
22.3877	19.7388	21.6926	19.5206	18.9395	18.8194		+	7.17806	0	9.427	7	1.24518	2.17987	Q7Z7L1;K7ER38;C9JUT2;K7EIM3;K7ES87;C9JDG6;C9J902;Q08AF3;Q68D06	Q7Z7L1	Schlafen family member 11	SLFN11	SLN11_HUMAN Schlafen family member 11 OS=Homo sapiens OX=9606 GN=SLFN11 PE=1 SV=2	4	1	2	0	1	0	4	1	2	0	1	0	7.3	1.9	3.9	0	1.3	0	By MS/MS	By matching	By MS/MS		By MS/MS
21.0432	19.1438	21.9488	18.7021	18.0219	18.9146		+	6.84417	0.0072655	2.4076	2	1.17151	2.16577	TGGT1_226590-t26_1-p1	TGGT1_226590-t26_1-p1			putative cytochrome C oxidase subunit IIa | transcript_product=putative cytochrome C oxidase subunit IIa | location=TGGT1_chrX:1425019-1427425(+) |	1	1	1	1	0	0	1	1	1	1	0	0	3.7	3.7	3.7	3.7	0	0	By MS/MS	By matching	By MS/MS	By matching
23.8279	25.0254	24.6186	22.3445	21.4931	23.15		+	8.36074	0	65.72	33	1.65865	2.16147	TGGT1_305050-t26_1-p1	TGGT1_305050-t26_1-p1			putative calmodulin | transcript_product=putative calmodulin | location=TGGT1_chrIX:4983149-4983550(+) |	7	9	8	2	2	4	7	9	8	2	2	4	42.9	69.9	57.9	18.8	18.8	36.1	By MS/MS	By MS/MS	By MS/MS	By MS/MS	By MS/MS	By MS/MS
22.2143	21.9578	21.7731	18.154	22.0928	19.2194			7.21943	0.0014881	3.0203	6	0.847679	2.15968	Q71U36;P0DPH8;P0DPH7;Q6PEY2;F8VQQ4	Q71U36;P0DPH8;P0DPH7;Q6PEY2;F8VQQ4	Tubulin alpha-1A chain;Tubulin alpha-3E chain	TUBA1A;TUBA3E	TBA1A_HUMAN Tubulin alpha-1A chain OS=Homo sapiens OX=9606 GN=TUBA1A PE=1 SV=1;TBA3D_HUMAN Tubulin alpha-3D chain OS=Homo sapiens OX=9606 GN=TUBA3D PE=1 SV=1;TBA3C_HUMAN Tubulin alpha-3C chain OS=Homo sapiens OX=9606 GN=TUBA3C PE=1 SV=1;TBA3E_HUMAN Tubulin	1	1	1	1	1	0	1	1	1	1	1	0	66.5	61.4	52.3	51.4	54.3	32.6	By MS/MS	By MS/MS	By MS/MS	By MS/MS	By MS/MS	By matching
24.1	24.1477	24.3001	21.2983	22.3763	22.4352		+	8.28677	0	56.578	24	2.33824	2.14602	TGGT1_220950-t26_1-p1	TGGT1_220950-t26_1-p1			hypothetical protein | transcript_product=hypothetical protein | location=TGGT1_chrII:72817-74397(+) |	6	7	6	1	4	3	3	3	3	1	3	2	29.3	35.9	29.3	3.6	18.6	9.3	By MS/MS	By MS/MS	By MS/MS	By matching	By MS/MS	By MS/MS
20.4534	20.1603	20.8807	18.3158	17.7676	18.9774		+	6.67341	0.0014577	2.8746	2	2.2045	2.14455	TGGT1_216790-t26_1-p1	TGGT1_216790-t26_1-p1			putative ATP-binding cassette sub-family E member 1 | transcript_product=putative ATP-binding cassette sub-family E member 1 | location=TGGT1_chrXI:5800419-5807047(-) |	1	1	1	0	0	0	1	1	1	0	0	0	2.8	2.8	2.8	0	0	0	By MS/MS	By matching	By MS/MS
21.4408	20.6303	21.3593	17.7479	18.7424	20.523		+	6.96488	0.0014174	2.6989	2	1.18085	2.13905	TGGT1_226500-t26_1-p1	TGGT1_226500-t26_1-p1			hypothetical protein | transcript_product=hypothetical protein | location=TGGT1_chrX:1482024-1483843(+) |	2	1	1	0	0	1	2	1	1	0	0	1	22.8	10.9	10.9	0	0	10.9	By MS/MS	By MS/MS	By MS/MS			By matching
20.9436	21.692	21.9099	19.6936	19.5331	18.9055		+	7.51103	0	13.172	15	2.31409	2.13775	TGGT1_258390-t26_1-p1	TGGT1_258390-t26_1-p1			putative DnaJ protein | transcript_product=putative DnaJ protein | location=TGGT1_chrVIIb:3406355-3407941(-) |	4	5	5	1	2	1	4	5	5	1	2	1	15.9	18.4	18.6	3	5.8	3	By MS/MS	By MS/MS	By MS/MS	By MS/MS	By MS/MS	By matching
20.6192	20.6831	20.9107	17.2404	19.5411	19.0336		+	6.74896	0	21.698	4	1.41212	2.13262	TGGT1_235020-t26_1-p1	TGGT1_235020-t26_1-p1			putative COPI protein | transcript_product=putative COPI protein | location=TGGT1_chrX:4501792-4518157(-) |	1	1	1	0	0	0	1	1	1	0	0	0	1.4	1.4	1.4	0	0	0	By MS/MS	By MS/MS	By MS/MS
26.3911	26.9284	26.4459	24.3319	24.0034	25.034		+	9.56211	0	323.31	215	2.44139	2.13204	TGGT1_297470-t26_1-p1	TGGT1_297470-t26_1-p1			putative myosin light chain 2 | transcript_product=putative myosin light chain 2 | location=TGGT1_chrII:1781267-1787079(+) |	29	30	27	15	18	16	29	30	27	15	18	16	81.2	78.5	80.4	50.4	53.1	53.7	By MS/MS	By MS/MS	By MS/MS	By MS/MS	By MS/MS	By MS/MS
23.8004	23.7032	23.7057	20.8539	21.8921	22.0752		+	8.21977	0	44.854	31	2.29609	2.12936	TGGT1_258870A-t26_1-p1	TGGT1_258870A-t26_1-p1			hypothetical protein | transcript_product=hypothetical protein | location=TGGT1_chrVIIb:3082018-3084228(-) |	9	7	9	2	2	3	6	4	6	0	0	1	30.7	24.8	33.9	6.6	6.6	13.6	By MS/MS	By MS/MS	By MS/MS	By MS/MS	By MS/MS	By MS/MS
23.9822	22.5294	24.3326	21.1715	21.3929	21.8929		+	8.50096	0	72.256	47	1.64186	2.129	TGGT1_230450-t26_1-p1	TGGT1_230450-t26_1-p1			bifunctional GMP synthase/glutamine amidotransferase protein | transcript_product=bifunctional GMP synthase/glutamine amidotransferase protein | location=TGGT1_chrVIII:791884-796519(+) |	18	11	16	5	7	5	18	11	16	5	7	5	40.2	25.7	33.7	9.3	12.5	9.3	By MS/MS	By MS/MS	By MS/MS	By MS/MS	By MS/MS	By MS/MS
21.0358	21.4827	20.4973	19.0016	19.2574	18.3907		+	7.22935	0	17.699	10	2.28192	2.12206	TGGT1_261460-t26_1-p1	TGGT1_261460-t26_1-p1			transcriptional elongation factor FACT80 | transcript_product=transcriptional elongation factor FACT80 | location=TGGT1_chrVIIb:1701910-1709548(-) |	3	4	2	0	0	0	3	4	2	0	0	0	8.9	15	5.4	0	0	0	By MS/MS	By MS/MS	By matching
20.946	21.6232	21.8521	18.4876	19.259	20.3239		+	7.235	0	11.532	8	1.61998	2.11692	TGGT1_248630-t26_1-p1	TGGT1_248630-t26_1-p1			actin-related protein ARP1 | transcript_product=actin-related protein ARP1 | location=TGGT1_chrXII:3967125-3972429(-) |	2	3	2	0	1	1	2	3	2	0	1	1	8.4	13.1	8.4	0	2.9	2.9	By MS/MS	By MS/MS	By MS/MS		By matching	By MS/MS
24.8175	24.4604	24.3637	21.7084	22.3205	23.3031		+	8.44717	0	16.978	29	1.91194	2.10319	TGGT1_289530-t26_1-p1;REV__A0A0G2JHN8;REV__A0A140T9I1;REV__U3KQA6;REV__M0QZD9;REV__A0A0G2JHL0;REV__A0A140T9F7;REV__A0A140T9V2;REV__Q15059;REV__P25440;REV__H0Y6K2;REV__A0A140T9E9;REV__A0A0G2JK44;REV__O60885	TGGT1_289530-t26_1-p1			ribosomal protein RPL19 | transcript_product=ribosomal protein RPL19 | location=TGGT1_chrIX:3095967-3098521(-) |	6	6	5	1	2	2	6	6	5	1	2	2	22.5	22.5	20.9	4.8	10.2	10.2	By MS/MS	By MS/MS	By MS/MS	By MS/MS	By MS/MS	By MS/MS
21.3659	20.8312	21.6183	19.6001	19.638	18.2782		+	7.23885	0	13.948	10	1.85233	2.0997	TGGT1_228190-t26_1-p1	TGGT1_228190-t26_1-p1			putative eukaryotic initiation factor-3, subunit 5 | transcript_product=putative eukaryotic initiation factor-3, subunit 5 | location=TGGT1_chrX:414529-416813(+) |	3	2	2	1	0	0	3	2	2	1	0	0	18.5	12.7	12.7	3.8	0	0	By MS/MS	By MS/MS	By MS/MS	By matching
22.0669	22.1816	21.6835	19.812	19.5721	20.2649		+	7.58966	0	26.002	11	2.93561	2.09435	TGGT1_219280-t26_1-p1	TGGT1_219280-t26_1-p1			actin like protein ALP1 | transcript_product=actin like protein ALP1 | location=TGGT1_chrXII:936313-942608(-) |	6	6	3	2	0	1	6	6	3	2	0	1	26.6	23.4	12.8	9.7	0	3.1	By MS/MS	By MS/MS	By MS/MS	By matching		By matching
23.3102	22.7908	23.7923	20.7876	21.3651	21.5131		+	7.82741	0	8.9545	6	2.32966	2.07587	TGGT1_258870B-t26_1-p1	TGGT1_258870B-t26_1-p1			hypothetical protein | transcript_product=hypothetical protein | location=TGGT1_chrVIIb:3077592-3081353(-) |	3	3	4	1	1	1	3	3	4	1	1	1	21.2	21.8	26.9	13.6	10	10	By MS/MS	By MS/MS	By MS/MS	By matching	By matching	By matching
21.6286	20.2626	22.2643	17.761	20.3177	19.8523		+	7.27834	0	20.689	9	0.989339	2.07484	TGGT1_214940-t26_1-p1	TGGT1_214940-t26_1-p1			MIC2-associated protein M2AP | transcript_product=MIC2-associated protein M2AP | location=TGGT1_chrX:6494811-6496996(+) |	3	2	2	0	1	0	3	2	2	0	1	0	19.1	13.3	13.3	0	6.1	0	By MS/MS	By MS/MS	By MS/MS		By matching
22.0629	18.5758	20.9755	17.6757	18.2069	19.5127			7.29911	0	14.607	12	0.823912	2.07298	TGGT1_300120-t26_1-p1	TGGT1_300120-t26_1-p1			aminotransferase, class V superfamily protein | transcript_product=aminotransferase, class V superfamily protein | location=TGGT1_chrXII:157591-165938(-) |	5	1	4	0	0	0	5	1	4	0	0	0	12.3	1.7	10.6	0	0	0	By MS/MS	By matching	By MS/MS
28.0253	28.5003	27.9475	25.6726	25.9356	26.6476		+	10.3523	0	323.31	560	2.44256	2.07244	TGGT1_235470-t26_1-p1;REV__F8WBT6	TGGT1_235470-t26_1-p1			myosin A | transcript_product=myosin A | location=TGGT1_chrX:4773284-4778894(+) |	77	80	70	44	43	41	77	80	70	44	43	41	76.9	80.6	77.7	56	55.1	54.5	By MS/MS	By MS/MS	By MS/MS	By MS/MS	By MS/MS	By MS/MS
20.8342	20.7298	21.8884	19.2346	18.8809	19.1223		+	7.21035	0	8.2282	4	2.24134	2.07157	P36551;H0YA22	P36551	Oxygen-dependent coproporphyrinogen-III oxidase, mitochondrial	CPOX	HEM6_HUMAN Oxygen-dependent coproporphyrinogen-III oxidase, mitochondrial OS=Homo sapiens OX=9606 GN=CPOX PE=1 SV=3	4	1	4	0	0	0	4	1	4	0	0	0	12.6	4.4	12.6	0	0	0	By MS/MS	By matching	By MS/MS
23.3174	22.4882	22.9784	20.0003	21.241	21.3328		+	7.98688	0	76.76	26	1.86446	2.06998	TGGT1_235930-t26_1-p1	TGGT1_235930-t26_1-p1			domain K- type RNA binding proteins family protein | transcript_product=domain K- type RNA binding proteins family protein | location=TGGT1_chrX:5075263-5081044(+) |	8	8	9	3	4	4	8	8	9	3	4	4	19.5	19.5	17.5	8.4	8.4	10.2	By MS/MS	By MS/MS	By MS/MS	By MS/MS	By MS/MS	By MS/MS
21.3058	20.1786	21.3751	19.1588	19.8484	17.7165		+	6.85976	0.007727	2.3001	3	1.29852	2.04527	TGGT1_217540-t26_1-p1	TGGT1_217540-t26_1-p1			RNA recognition motif-containing protein | transcript_product=RNA recognition motif-containing protein | location=TGGT1_chrXII:1835563-1837479(-) |	1	1	1	0	1	0	1	1	1	0	1	0	3.7	3.7	3.7	0	3.7	0	By MS/MS	By MS/MS	By MS/MS		By matching
22.3378	23.3167	22.5634	19.4637	21.364	21.2661		+	8.02387	0	13.679	14	1.39004	2.04136	TGGT1_231630-t26_1-p1	TGGT1_231630-t26_1-p1			alveolin domain containing intermediate filament IMC4 | transcript_product=alveolin domain containing intermediate filament IMC4 | location=TGGT1_chrVIII:1508307-1510463(-) |	6	6	4	0	4	2	6	6	4	0	4	2	16.8	16.8	10	0	10.2	4.9	By MS/MS	By MS/MS	By MS/MS		By matching	By matching
21.3607	21.3837	22.5396	21.0626	19.1526	18.9469		+	7.13758	0	4.1457	3	1.23206	2.04061	TGGT1_223040-t26_1-p1	TGGT1_223040-t26_1-p1			hypothetical protein | transcript_product=hypothetical protein | location=TGGT1_chrII:1361784-1363339(-) |	1	1	1	1	0	0	1	1	1	1	0	0	9.2	9.2	9.2	9.2	0	0	By MS/MS	By MS/MS	By MS/MS	By matching
21.5106	21.3064	21.5472	19.4274	19.2271	19.6382		+	7.33325	0	20.066	12	3.87148	2.02383	TGGT1_299780-t26_1-p1	TGGT1_299780-t26_1-p1			hypothetical protein | transcript_product=hypothetical protein | location=TGGT1_chrXII:309236-312184(-) |	4	5	3	0	1	0	4	5	3	0	1	0	8.4	14.7	6.8	0	3.1	0	By MS/MS	By MS/MS	By MS/MS		By matching
22.2707	22.0026	23.0986	20.9888	19.3958	20.9202		+	7.57142	0	4.1556	3	1.51753	2.02237	TGGT1_252630-t26_1-p1	TGGT1_252630-t26_1-p1			hypothetical protein | transcript_product=hypothetical protein | location=TGGT1_chrIII:604444-605972(-) |	2	1	3	1	0	1	2	1	3	1	0	1	24.3	17.6	33.1	6.6	0	17.6	By MS/MS	By MS/MS	By MS/MS	By matching		By matching
20.1632	19.8544	20.9924	16.2987	19.2363	19.4083			6.92818	0	8.1181	3	0.884859	2.02223	TGGT1_232090-t26_1-p1	TGGT1_232090-t26_1-p1			3-hydroxyacyl-CoA dehydrogenase, NAD binding domain-containing protein | transcript_product=3-hydroxyacyl-CoA dehydrogenase, NAD binding domain-containing protein | location=TGGT1_chrVIII:1845712-1847937(+) |	2	1	3	0	0	0	2	1	3	0	0	0	6.7	3.1	12.2	0	0	0	By matching	By matching	By MS/MS
21.8874	21.3267	22.2411	17.7899	21.119	20.4816			7.53894	0	13.41	11	0.89393	2.02153	TGGT1_266060-t26_1-p1	TGGT1_266060-t26_1-p1			ribosomal protein RPSA | transcript_product=ribosomal protein RPSA | location=TGGT1_chrIX:1148543-1150882(-) |	4	2	5	0	2	1	4	2	5	0	2	1	18.5	10.5	20.2	0	8	3.5	By MS/MS	By MS/MS	By MS/MS		By MS/MS	By MS/MS
24.1202	22.9532	24.3879	21.2485	22.0699	22.0805		+	8.32218	0	40.873	39	1.75197	2.02078	TGGT1_236070-t26_1-p1	TGGT1_236070-t26_1-p1			pyrroline-5-carboxylate reductase | transcript_product=pyrroline-5-carboxylate reductase | location=TGGT1_chrX:5149282-5154572(-) |	10	7	10	2	4	3	10	7	10	2	4	3	47.8	34.1	39.2	9.5	15.4	12.5	By MS/MS	By MS/MS	By MS/MS	By matching	By MS/MS	By MS/MS
21.6375	20.9497	22.3956	19.5908	19.864	19.4701		+	7.36144	0	16.755	13	2.01757	2.01926	TGGT1_217820-t26_1-p1	TGGT1_217820-t26_1-p1			PCI domain-containing protein | transcript_product=PCI domain-containing protein | location=TGGT1_chrXII:2088870-2094251(+) |	2	4	3	1	1	0	2	4	3	1	1	0	8.6	18.4	12.7	6.3	6.3	0	By MS/MS	By MS/MS	By MS/MS	By MS/MS	By MS/MS
21.601	22.2429	21.9139	21.6822	18.9978	19.0262		+	7.43984	0	8.27	7	1.04218	2.01719	Q9Y512	Q9Y512	Sorting and assembly machinery component 50 homolog	SAMM50	SAM50_HUMAN Sorting and assembly machinery component 50 homolog OS=Homo sapiens OX=9606 GN=SAMM50 PE=1 SV=3	2	5	2	1	0	0	2	5	2	1	0	0	7.7	16.8	7.9	4.5	0	0	By MS/MS	By MS/MS	By MS/MS	By MS/MS
22.4712	22.9861	21.6406	20.3813	19.7	20.9872		+	7.89026	0	33.674	23	1.68877	2.00976	TGGT1_260440-t26_1-p1	TGGT1_260440-t26_1-p1			nuclear factor NF3 | transcript_product=nuclear factor NF3 | location=TGGT1_chrVIIb:2242975-2247472(-) |	5	6	3	3	1	2	5	6	3	3	1	2	27.6	38.8	11.9	11.9	3.2	7.1	By MS/MS	By MS/MS	By MS/MS	By matching	By MS/MS	By MS/MS
21.7715	21.4011	22.3764	18.177	20.7057	20.6455		+	7.45268	0	8.2145	10	1.07171	2.00693	TGGT1_268200-t26_1-p1	TGGT1_268200-t26_1-p1			RNA recognition motif-containing protein | transcript_product=RNA recognition motif-containing protein | location=TGGT1_chrVIII:6648500-6651532(+) |	3	2	3	0	1	1	3	2	3	0	1	1	10.6	7.3	10.6	0	1.9	1.9	By MS/MS	By MS/MS	By MS/MS		By MS/MS	By MS/MS
21.2957	23.0423	22.3866	21.0162	20.3648	19.3671		+	7.78307	0	12.82	10	1.33247	1.99215	F5GYQ1;P61421;J3QL14;R4GN72;H3BUQ0;H3BTB5;H3BQB4;H3BSG7	F5GYQ1;P61421;J3QL14;R4GN72	V-type proton ATPase subunit d 1	ATP6V0D1	F5GYQ1_HUMAN V-type proton ATPase subunit OS=Homo sapiens OX=9606 GN=ATP6V0D1 PE=1 SV=1;VA0D1_HUMAN V-type proton ATPase subunit d 1 OS=Homo sapiens OX=9606 GN=ATP6V0D1 PE=1 SV=1;J3QL14_HUMAN V-type proton ATPase subunit d 1 (Fragment) OS=Homo sapiens OX=9	5	8	5	2	1	0	5	8	5	2	1	0	16.8	23.2	13	5.4	2.8	0	By MS/MS	By MS/MS	By MS/MS	By MS/MS	By matching
24.8072	24.9201	24.6645	23.0894	21.4515	23.8819		+	8.65472	0	38.386	38	1.29628	1.98969	TGGT1_263050-t26_1-p1	TGGT1_263050-t26_1-p1			ribosomal protein RPL13 | transcript_product=ribosomal protein RPL13 | location=TGGT1_chrVIIb:826699-830544(-) |	10	10	10	6	3	5	10	10	10	6	3	5	25.1	22.8	25.1	20.6	8.7	14.4	By MS/MS	By MS/MS	By MS/MS	By MS/MS	By MS/MS	By MS/MS
21.8209	19.4258	23.1902	19.7485	18.7266	20.0182			7.53295	0	53.188	15	0.782106	1.98118	Q10713	Q10713	Mitochondrial-processing peptidase subunit alpha	PMPCA	MPPA_HUMAN Mitochondrial-processing peptidase subunit alpha OS=Homo sapiens OX=9606 GN=PMPCA PE=1 SV=2	4	2	5	1	1	1	4	2	5	1	1	1	11.4	8.4	14.9	3.2	3.2	3.2	By MS/MS	By MS/MS	By MS/MS	By MS/MS	By matching	By MS/MS
25.4219	25.4098	25.7237	23.7406	22.9939	23.8921		+	8.61493	0	39.196	34	2.5825	1.97624	TGGT1_215470-t26_1-p1	TGGT1_215470-t26_1-p1			ribosomal protein RPL10A | transcript_product=ribosomal protein RPL10A | location=TGGT1_chrX:6865357-6867300(+) |	9	9	9	5	3	3	9	9	9	5	3	3	41.9	41.9	40.6	25.3	16.1	9.2	By MS/MS	By MS/MS	By MS/MS	By MS/MS	By MS/MS	By MS/MS
21.4661	21.2448	20.8132	18.4803	20.4979	18.6305		+	6.98481	0	36.408	4	1.36142	1.97179	TGGT1_320210-t26_1-p1	TGGT1_320210-t26_1-p1			WD domain, G-beta repeat domain containing protein | transcript_product=WD domain, G-beta repeat domain containing protein | location=TGGT1_chrIV:376406-380420(+) |	2	2	1	0	0	0	2	2	1	0	0	0	6.8	6.8	2.9	0	0	0	By MS/MS	By MS/MS	By MS/MS
25.4064	25.1955	25.046	23.2034	22.8023	23.7344		+	8.94292	0	323.31	93	2.61269	1.96925	TGGT1_232710-t26_1-p1	TGGT1_232710-t26_1-p1			ribosomal protein RPS3A | transcript_product=ribosomal protein RPS3A | location=TGGT1_chrVIII:2231374-2232762(+) |	18	18	14	7	7	7	18	18	14	7	7	7	51	51	40.5	30.9	27	22.8	By MS/MS	By MS/MS	By MS/MS	By MS/MS	By MS/MS	By MS/MS
27.8841	28.4359	27.846	25.8737	25.9381	26.4764		+	9.82563	0	323.31	208	2.71852	1.95926	TGGT1_219320-t26_1-p1	TGGT1_219320-t26_1-p1			acid phosphatase GAP50 | transcript_product=acid phosphatase GAP50 | location=TGGT1_chrXII:907511-910397(-) |	21	23	23	16	14	12	21	23	23	16	14	12	51.3	57.3	57.3	40.1	34.1	30.4	By MS/MS	By MS/MS	By MS/MS	By MS/MS	By MS/MS	By MS/MS
23.3522	23.5893	23.235	22.2612	20.6041	21.4541		+	7.86891	0	5.0299	5	1.78779	1.95235	TGGT1_248390-t26_1-p1	TGGT1_248390-t26_1-p1			ribosomal protein RPL26 | transcript_product=ribosomal protein RPL26 | location=TGGT1_chrXII:3763041-3764059(-) |	2	2	2	2	2	2	2	2	2	2	2	2	21.3	21.3	21.3	21.3	21.3	21.3	By MS/MS	By MS/MS	By MS/MS	By MS/MS	By MS/MS	By MS/MS
22.0698	22.0653	21.8703	19.7473	20.4164	19.9993		+	7.646	0	13.646	16	3.15703	1.94746	TGGT1_248810-t26_1-p1	TGGT1_248810-t26_1-p1			nuclear factor NF7 | transcript_product=nuclear factor NF7 | location=TGGT1_chrXII:4119880-4123828(+) |	5	4	3	1	2	1	5	4	3	1	2	1	18.7	14.5	13.1	3.8	8.9	3.8	By MS/MS	By MS/MS	By MS/MS	By MS/MS	By MS/MS	By MS/MS
21.5582	21.6918	22.2768	20.0562	20.1645	19.467		+	7.67868	0	80.037	18	2.48721	1.94641	TGGT1_290670-t26_1-p1	TGGT1_290670-t26_1-p1			leucyl aminopeptidase LAP | transcript_product=leucyl aminopeptidase LAP | location=TGGT1_chrIX:3637150-3642271(+) |	5	5	6	2	2	1	5	5	6	2	2	1	10.5	10.5	12	3.2	3.8	2.3	By MS/MS	By MS/MS	By MS/MS	By matching	By MS/MS	By matching
20.8586	21.5863	21.6869	20.1493	19.9333	18.2444		+	7.28753	0	7.5785	9	1.37626	1.93495	TGGT1_237180-t26_1-p1	TGGT1_237180-t26_1-p1			hypothetical protein | transcript_product=hypothetical protein | location=TGGT1_chrX:5659103-5659870(-) |	2	2	2	1	1	1	2	2	2	1	1	1	11.4	11.4	11.4	7.5	7.5	7.5	By MS/MS	By MS/MS	By MS/MS	By MS/MS	By MS/MS	By MS/MS
20.5354	20.8864	21.2875	18.5643	19.0665	19.3057		+	6.8049	0.002805	2.6588	3	2.47484	1.92424	TGGT1_200360-t26_1-p1	TGGT1_200360-t26_1-p1			hypothetical protein | transcript_product=hypothetical protein | location=TGGT1_chrVIII:6800991-6801551(+) |	1	1	1	0	0	0	1	1	1	0	0	0	8.1	8.1	8.1	0	0	0	By MS/MS	By MS/MS	By MS/MS
23.3745	23.5295	22.7071	21.7984	20.2223	21.8943		+	8.1919	0	46.353	29	1.47268	1.89866	TGGT1_232440-t26_1-p1	TGGT1_232440-t26_1-p1			Brf1p family coiled coil protein | transcript_product=Brf1p family coiled coil protein | location=TGGT1_chrVIII:2091405-2096025(+) |	8	8	8	4	1	4	8	8	8	4	1	4	25.9	26.1	27.4	16	5.6	9.8	By MS/MS	By MS/MS	By MS/MS	By MS/MS	By MS/MS	By MS/MS
21.4779	20.9924	21.7493	19.3048	19.0423	20.1853		+	6.97988	0.0007716	3.3005	2	2.00465	1.89576	O75400	O75400	Pre-mRNA-processing factor 40 homolog A	PRPF40A	PR40A_HUMAN Pre-mRNA-processing factor 40 homolog A OS=Homo sapiens OX=9606 GN=PRPF40A PE=1 SV=2	1	1	1	0	0	1	1	1	1	0	0	1	1.7	1.7	1.7	0	0	1.7	By MS/MS	By MS/MS	By MS/MS			By matching
22.1498	20.6736	21.5464	19.4575	20.8445	18.3818		+	7.03751	0.00076104	3.1724	5	1.07111	1.89534	P00403	P00403	Cytochrome c oxidase subunit 2	MT-CO2	COX2_HUMAN Cytochrome c oxidase subunit 2 OS=Homo sapiens OX=9606 GN=MT-CO2 PE=1 SV=1	1	1	1	0	1	0	1	1	1	0	1	0	7.5	7.5	7.5	0	7.5	0	By MS/MS	By MS/MS	By MS/MS		By MS/MS
24.2394	24.5819	24.8192	23.0629	22.7587	22.1529		+	8.32453	0	16.252	24	2.40476	1.88868	TGGT1_212290-t26_1-p1	TGGT1_212290-t26_1-p1			ribosomal protein RPS19 | transcript_product=ribosomal protein RPS19 | location=TGGT1_chrX:3845925-3847625(-) |	5	5	5	3	4	1	5	5	5	3	4	1	16.3	16.3	16.3	9.3	15.3	4.2	By MS/MS	By MS/MS	By MS/MS	By MS/MS	By MS/MS	By MS/MS
23.343	22.3488	23.2772	18.667	22.3553	22.299			7.73511	0	23.879	15	0.677895	1.88256	TGGT1_247550-t26_1-p1	TGGT1_247550-t26_1-p1			heat shock protein HSP60 | transcript_product=heat shock protein HSP60 | location=TGGT1_chrXII:3342084-3346052(-) |	5	3	5	0	1	3	5	3	5	0	1	3	14.3	8.2	15.3	0	2.1	9.9	By MS/MS	By MS/MS	By MS/MS		By MS/MS	By MS/MS
25.2559	25.1438	25.1687	23.5791	22.7582	23.6102		+	8.57953	0	30.523	20	2.58004	1.87365	TGGT1_229670-t26_1-p1	TGGT1_229670-t26_1-p1			ribosomal protein RPS23 | transcript_product=ribosomal protein RPS23 | location=TGGT1_chrVIII:368147-371053(+) |	4	4	4	4	4	4	4	4	4	4	4	4	35	35	35	35	35	35	By MS/MS	By MS/MS	By MS/MS	By MS/MS	By MS/MS	By MS/MS
24.8103	23.268	24.8099	22.1885	22.2899	22.7946		+	8.61425	0	39.216	57	1.57258	1.87173	TGGT1_237140-t26_1-p1	TGGT1_237140-t26_1-p1			putative ethylene inducible protein | transcript_product=putative ethylene inducible protein | location=TGGT1_chrX:5625979-5630291(+) |	13	9	14	4	6	6	13	9	14	4	6	6	48.5	28.7	45	15	22.1	16.3	By MS/MS	By MS/MS	By MS/MS	By MS/MS	By MS/MS	By MS/MS
22.3031	22.7016	23.1536	20.9993	19.6616	21.8983		+	7.77629	0	21.466	11	1.26077	1.86638	TGGT1_262050-t26_1-p1	TGGT1_262050-t26_1-p1			rhoptry kinase family protein ROP39 | transcript_product=rhoptry kinase family protein ROP39 | location=TGGT1_chrVIIb:1382528-1384294(+) |	6	3	3	1	0	2	6	3	3	1	0	2	15.8	6.6	6.6	2.9	0	4.4	By MS/MS	By MS/MS	By MS/MS	By matching		By MS/MS
20.5728	22.5359	21.7689	19.5562	19.3186	20.4423		+	7.61012	0	31.733	15	1.3045	1.85351	Q93050;B7Z641;B7Z2A9;K7EPG4;F5H1T6;K7EM24;K7EQW2;K7ELZ6;K7EN36;Q9Y487	Q93050;B7Z641;B7Z2A9	V-type proton ATPase 116 kDa subunit a isoform 1;V-type proton ATPase subunit a	ATP6V0A1	VPP1_HUMAN V-type proton ATPase 116 kDa subunit a1 OS=Homo sapiens OX=9606 GN=ATP6V0A1 PE=1 SV=3;B7Z641_HUMAN V-type proton ATPase subunit a OS=Homo sapiens OX=9606 GN=ATP6V0A1 PE=1 SV=1;B7Z2A9_HUMAN V-type proton ATPase subunit a OS=Homo sapiens OX=9606 G	3	7	5	2	2	3	3	7	5	2	2	3	4.9	10.9	7.4	2.6	3.6	4.7	By MS/MS	By MS/MS	By MS/MS	By matching	By MS/MS	By MS/MS
22.6754	21.4117	22.9012	17.3177	22.2544	21.8918			7.49821	0	5.6415	9	0.483924	1.84149	Q9NWB6	Q9NWB6	Arginine and glutamate-rich protein 1	ARGLU1	ARGL1_HUMAN Arginine and glutamate-rich protein 1 OS=Homo sapiens OX=9606 GN=ARGLU1 PE=1 SV=1	1	1	2	0	3	2	1	1	2	0	3	2	5.5	5.5	8.4	0	11.4	5.9	By MS/MS	By MS/MS	By MS/MS		By MS/MS	By MS/MS
22.22	22.9712	22.2736	21.0203	19.3834	21.5426		+	7.68168	0	17.853	16	1.24459	1.83951	TGGT1_244110-t26_1-p1	TGGT1_244110-t26_1-p1			nucleosome assembly protein (nap) protein | transcript_product=nucleosome assembly protein (nap) protein | location=TGGT1_chrVI:2942300-2948890(+) |	3	5	4	1	0	2	3	5	4	1	0	2	5.8	13	9.2	2	0	4.5	By MS/MS	By MS/MS	By MS/MS	By MS/MS		By MS/MS
20.4686	20.604	22.1964	19.4803	19.2013	19.1232		+	7.21072	0	5.4974	4	1.49211	1.82143	TGGT1_262040-t26_1-p1	TGGT1_262040-t26_1-p1			SAC3/GANP family protein | transcript_product=SAC3/GANP family protein | location=TGGT1_chrVIIb:1387326-1388856(+) |	2	2	2	1	1	1	2	2	2	1	1	1	16	16	16	9.3	9.3	6.7	By MS/MS	By MS/MS	By MS/MS	By MS/MS	By matching	By matching
21.0639	21.0072	21.1198	21.0787	18.2742	18.4142			7.22822	0	7.0713	6	0.925333	1.80799	A0A3B3ISZ5;A0A3B3IRI3;A0A3B3ITE1;A0A1B0GTW1;A0A2R8YDH4;Q9UDY2;A0A3B3IT83;A0A3B3IS03;A0A3B3IRV6;A0A3B3ISF1;A0A3B3IU51	A0A3B3ISZ5;A0A3B3IRI3;A0A3B3ITE1;A0A1B0GTW1;A0A2R8YDH4;Q9UDY2;A0A3B3IT83;A0A3B3IS03;A0A3B3IRV6;A0A3B3ISF1;A0A3B3IU51	Tight junction protein ZO-2	TJP2	A0A3B3ISZ5_HUMAN Tight junction protein ZO-2 OS=Homo sapiens OX=9606 GN=TJP2 PE=1 SV=1;A0A3B3IRI3_HUMAN Tight junction protein ZO-2 OS=Homo sapiens OX=9606 GN=TJP2 PE=1 SV=1;A0A3B3ITE1_HUMAN Tight junction protein ZO-2 (Fragment) OS=Homo sapiens OX=9606 GN	2	3	1	2	0	1	2	3	1	2	0	1	2.6	4.1	1.5	3.1	0	1.1	By MS/MS	By MS/MS	By matching	By MS/MS		By MS/MS
24.8326	24.2535	24.0398	22.9418	21.9464	22.8506		+	8.49028	0	52.081	32	1.97617	1.79574	TGGT1_245460-t26_1-p1	TGGT1_245460-t26_1-p1			ribosomal protein RPS8 | transcript_product=ribosomal protein RPS8 | location=TGGT1_chrXII:2220293-2224095(-) |	8	7	7	5	2	4	8	7	7	5	2	4	40.5	36.1	36.1	28.3	13.7	25.4	By MS/MS	By MS/MS	By MS/MS	By MS/MS	By MS/MS	By MS/MS
26.8011	27.2639	26.5272	24.4352	24.8849	25.8868		+	9.40415	0	221.1	98	1.69659	1.79511	TGGT1_223940-t26_1-p1	TGGT1_223940-t26_1-p1			GAP45 protein | transcript_product=GAP45 protein | location=TGGT1_chrX:3344621-3345358(-) |	12	14	13	8	8	9	12	14	13	8	8	9	50.2	55.5	54.7	31	38.4	44.9	By MS/MS	By MS/MS	By MS/MS	By MS/MS	By MS/MS	By MS/MS
19.6409	19.604	20.8015	17.8251	16.8174	20.0737			6.69859	0.0007722	3.3236	2	0.788753	1.77676	TGGT1_249270-t26_1-p1	TGGT1_249270-t26_1-p1			putative protein disulfide isomerase-related protein (provisional) | transcript_product=putative protein disulfide isomerase-related protein (provisional) | location=TGGT1_chrXII:4348987-4354246(+) |	2	2	1	0	0	0	2	2	1	0	0	0	4.9	4.9	3.5	0	0	0	By MS/MS	By MS/MS	By MS/MS
20.4874	20.3124	21.3568	18.7051	19.9894	18.1347		+	6.74754	0	4.027	3	1.30707	1.77578	TGGT1_269950-t26_1-p1	TGGT1_269950-t26_1-p1			hypothetical protein | transcript_product=hypothetical protein | location=TGGT1_chrVIII:5501073-5504592(-) |	1	1	1	0	0	0	1	1	1	0	0	0	2.3	2.3	2.3	0	0	0	By MS/MS	By MS/MS	By MS/MS
21.8969	19.0367	21.4796	19.3511	19.221	18.5459			7.50081	0	24.112	12	0.888067	1.76511	TGGT1_241170-t26_1-p1	TGGT1_241170-t26_1-p1			hypothetical protein | transcript_product=hypothetical protein | location=TGGT1_chrVI:1639455-1643673(+) |	7	2	8	0	0	1	7	2	8	0	0	1	8.3	3	9.7	0	0	0.9	By MS/MS	By MS/MS	By MS/MS			By matching
24.8335	22.1436	23.0902	21.8237	23.4464	19.5124	+		7.75494	0	34.255	12	0.564016	1.76159	CON__P35908;H0YID6	CON__P35908				1	1	1	1	1	0	1	1	1	1	1	0	91.9	89.9	92.6	84.2	91.9	78.9	By MS/MS	By MS/MS	By MS/MS	By MS/MS	By MS/MS	By matching
22.8691	21.362	20.671	18.4904	20.4829	20.6481			7.33209	0.0014804	2.9925	2	0.861948	1.76026	H0YMV8;Q71UM5;P42677;C9J1C5;C9JLI6;TGGT1_217570-t26_1-p1	H0YMV8;Q71UM5;P42677;C9J1C5;C9JLI6;TGGT1_217570-t26_1-p1	40S ribosomal protein S27;40S ribosomal protein S27-like	RPS27L;RPS27	H0YMV8_HUMAN 40S ribosomal protein S27 OS=Homo sapiens OX=9606 GN=RPS27L PE=1 SV=1;RS27L_HUMAN 40S ribosomal protein S27-like OS=Homo sapiens OX=9606 GN=RPS27L PE=1 SV=3;RS27_HUMAN 40S ribosomal protein S27 OS=Homo sapiens OX=9606 GN=RPS27 PE=1 SV=3;C9J1C5	2	2	1	0	1	1	2	2	1	0	1	1	21	21	8	0	8	8	By MS/MS	By MS/MS	By matching		By matching	By matching
22.3779	20.9404	22.1157	17.9422	21.3521	20.8864			7.51507	0	12.535	13	0.689949	1.75111	TGGT1_289650-t26_1-p1	TGGT1_289650-t26_1-p1			PEP-carboxykinase I | transcript_product=PEP-carboxykinase I | location=TGGT1_chrIX:3173228-3176423(+) |	5	5	5	0	2	1	5	5	5	0	2	1	11.4	11.5	11.5	0	3.7	2.1	By MS/MS	By MS/MS	By MS/MS		By MS/MS	By matching
21.7185	21.0559	21.7768	20.7473	18.827	19.7511		+	7.22973	0	5.4166	4	1.3552	1.74193	TGGT1_250770-t26_1-p1	TGGT1_250770-t26_1-p1			putative eukaryotic initiation factor-4A | transcript_product=putative eukaryotic initiation factor-4A | location=TGGT1_chrXII:5123731-5125767(-) |	2	3	3	0	0	0	2	3	3	0	0	0	10.7	15.3	15.3	4.4	4.4	4.4	By MS/MS	By MS/MS	By MS/MS	By matching	By matching	By matching
25.7316	25.8233	25.4504	24.305	23.6031	23.8867		+	8.93262	0	80.51	66	2.76394	1.73683	TGGT1_210690-t26_1-p1	TGGT1_210690-t26_1-p1			ribosomal protein RPS6 | transcript_product=ribosomal protein RPS6 | location=TGGT1_chrIV:2087216-2087986(+) |	14	16	15	7	7	5	14	16	15	7	7	5	53.9	53.9	53.9	36.3	42.6	25.4	By MS/MS	By MS/MS	By MS/MS	By MS/MS	By MS/MS	By MS/MS
21.3288	21.5364	22.0872	19.1894	19.8736	20.6833		+	7.06774	0	11.372	8	1.6274	1.7354	TGGT1_297430-t26_1-p1	TGGT1_297430-t26_1-p1			hypothetical protein | transcript_product=hypothetical protein | location=TGGT1_chrII:1749482-1752364(+) |	1	1	2	1	0	1	1	1	2	1	0	1	9.7	9.7	19.4	9.7	0	9.7	By MS/MS	By MS/MS	By MS/MS	By MS/MS		By MS/MS
22.8597	22.6614	23.3023	17.517	23.2657	22.8605	+		7.57156	0.00076628	3.2305	5	0.39121	1.72673	CON__P04259	CON__P04259				1	1	1	0	1	1	0	0	0	0	0	0	60.1	60.8	57.8	50.4	59	56	By MS/MS	By MS/MS	By MS/MS	By matching	By MS/MS	By MS/MS
24.2838	23.7362	24.849	22.1611	22.6499	22.8996		+	8.55945	0	69.789	42	1.94441	1.7195	TGGT1_204400-t26_1-p1	TGGT1_204400-t26_1-p1			putative ATPase synthase subunit alpha | transcript_product=putative ATPase synthase subunit alpha | location=TGGT1_chrVIIa:1716199-1723634(+) |	12	12	12	5	7	8	12	12	12	5	7	8	33.8	31.5	31.7	19.1	26	18.4	By MS/MS	By MS/MS	By MS/MS	By MS/MS	By MS/MS	By MS/MS
26.2073	27.2297	27.1234	25.135	24.6939	25.6371		+	9.4086	0	171.81	171	1.79507	1.69811	TGGT1_257680-t26_1-p1	TGGT1_257680-t26_1-p1			myosin light chain MLC1 | transcript_product=myosin light chain MLC1 | location=TGGT1_chrVIIb:3843366-3845688(+) |	14	14	14	10	9	9	14	14	14	10	9	9	83.6	83.6	83.6	60.1	60.1	68.1	By MS/MS	By MS/MS	By MS/MS	By MS/MS	By MS/MS	By MS/MS
21.9408	21.659	22.8256	19.9344	20.3341	21.064		+	7.44475	0	10.3	14	1.61084	1.69765	TGGT1_246540-t26_1-p1	TGGT1_246540-t26_1-p1			cytochrome c1, heme protein | transcript_product=cytochrome c1, heme protein | location=TGGT1_chrXII:2770945-2774311(+) |	3	3	4	1	1	1	3	3	4	1	1	1	12.3	12.3	15.1	4.8	4.8	4.8	By MS/MS	By MS/MS	By MS/MS	By MS/MS	By MS/MS	By MS/MS
23.7529	23.3255	23.9264	21.9465	21.5837	22.3911		+	7.97632	0	16.281	15	2.34766	1.69453	TGGT1_223050-t26_1-p1	TGGT1_223050-t26_1-p1			ribosomal protein RPS20 | transcript_product=ribosomal protein RPS20 | location=TGGT1_chrII:1366681-1368519(+) |	4	2	3	1	1	3	4	2	3	1	1	3	17.6	10.7	10.7	5.2	5.2	10.7	By MS/MS	By MS/MS	By MS/MS	By MS/MS	By MS/MS	By MS/MS
22.3012	22.1999	22.2802	20.1425	20.7059	20.8592		+	7.93648	0	37.583	32	2.81175	1.69124	TGGT1_262920-t26_1-p1	TGGT1_262920-t26_1-p1			trypsin domain-containing protein | transcript_product=trypsin domain-containing protein | location=TGGT1_chrVIIb:896939-905694(+) |	9	10	7	2	2	5	9	10	7	2	2	5	16.6	21.3	12.4	3.5	2.6	8.4	By MS/MS	By MS/MS	By MS/MS	By MS/MS	By MS/MS	By MS/MS
21.3801	19.616	21.4467	18.6271	19.5155	19.2551		+	6.83442	0.000777	3.3889	2	1.20684	1.6817	TGGT1_219520-t26_1-p1	TGGT1_219520-t26_1-p1			histone arginine methyltransferase PRMT1 | transcript_product=histone arginine methyltransferase PRMT1 | location=TGGT1_chrXII:823809-827267(-) |	1	1	1	1	0	0	1	1	1	1	0	0	4.6	4.6	4.6	4.6	0	0	By MS/MS	By matching	By MS/MS	By matching
21.1706	20.9058	21.5634	19.461	19.4914	19.644		+	6.94902	0	3.7915	6	2.96634	1.68116	TGGT1_267350-t26_1-p1	TGGT1_267350-t26_1-p1			LSM domain-containing protein | transcript_product=LSM domain-containing protein | location=TGGT1_chrIX:540789-541154(-) |	1	1	1	1	1	0	1	1	1	1	1	0	20.7	20.7	20.7	20.7	20.7	0	By MS/MS	By MS/MS	By MS/MS	By MS/MS	By MS/MS
22.1619	22.4215	23.1896	20.692	21.0092	21.0358		+	7.5144	0	33.19	8	2.16274	1.67869	TGGT1_286450-t26_1-p1	TGGT1_286450-t26_1-p1			dense granule protein GRA5 | transcript_product=dense granule protein GRA5 | location=TGGT1_chrV:1680404-1680766(+) |	2	2	2	1	2	1	2	2	2	1	2	1	31.7	31.7	31.7	14.2	31.7	17.5	By MS/MS	By MS/MS	By MS/MS	By MS/MS	By MS/MS	By MS/MS
22.3629	21.9772	22.1791	20.2948	20.1701	21.044		+	7.73112	0	22.884	14	2.32015	1.67008	TGGT1_249900-t26_1-p1	TGGT1_249900-t26_1-p1			putative adenine nucleotide translocator | transcript_product=putative adenine nucleotide translocator | location=TGGT1_chrXII:4873424-4874380(+) |	7	5	5	1	3	1	7	5	5	1	3	1	31.4	23	22.6	3.8	13.8	3.5	By MS/MS	By MS/MS	By MS/MS	By MS/MS	By MS/MS	By MS/MS
25.228	24.5398	25.9307	22.845	23.6464	24.197		+	9.00685	0	183.98	109	1.38752	1.67004	TGGT1_261950-t26_1-p1	TGGT1_261950-t26_1-p1			ATP synthase beta subunit ATP-B | transcript_product=ATP synthase beta subunit ATP-B | location=TGGT1_chrVIIb:1457013-1460114(-) |	23	21	23	10	15	11	20	18	20	8	12	8	64.8	56.8	64.8	32.5	47.1	29.6	By MS/MS	By MS/MS	By MS/MS	By MS/MS	By MS/MS	By MS/MS
21.476	21.7649	22.2447	20.6654	19.1281	20.6892		+	7.549	0	36.064	14	1.38225	1.66764	TGGT1_271888-t26_1-p1	TGGT1_271888-t26_1-p1			putative 3-ketoacyl-CoA reductase | transcript_product=putative 3-ketoacyl-CoA reductase | location=TGGT1_chrVIII:4294988-4299861(-) |	4	4	4	2	0	1	4	4	4	2	0	1	15.5	15.5	15.5	9.6	0	4.1	By MS/MS	By MS/MS	By MS/MS	By MS/MS		By MS/MS
21.98	21.5255	21.7824	19.0659	21.2567	19.9627		+	7.38762	0	21.194	11	1.20683	1.66758	TGGT1_235970-t26_1-p1	TGGT1_235970-t26_1-p1			putative eukaryotic initiation factor-2 gamma | transcript_product=putative eukaryotic initiation factor-2 gamma | location=TGGT1_chrX:5097473-5103737(+) |	2	2	3	0	2	0	2	2	3	0	2	0	9.2	9.2	13.8	0	9.2	0	By MS/MS	By MS/MS	By MS/MS		By MS/MS
24.3735	24.8641	24.2285	22.7132	22.5689	23.1825		+	9.20952	0	244.93	198	2.47459	1.66717	TGGT1_255190-t26_1-p1	TGGT1_255190-t26_1-p1			myosin C | transcript_product=myosin C | location=TGGT1_chrVIIb:4925758-4933694(+) |	46	49	43	18	24	15	46	49	43	18	24	15	52.6	56.4	50.6	20.3	32.1	18	By MS/MS	By MS/MS	By MS/MS	By MS/MS	By MS/MS	By MS/MS
21.3804	21.5948	21.1277	17.9795	20.8128	20.3365			7.23942	0	83.499	7	0.870643	1.65801	P54289;H0Y715;E7ERK3	P54289;H0Y715	Voltage-dependent calcium channel subunit alpha-2/delta-1;Voltage-dependent calcium channel subunit alpha-2-1;Voltage-dependent calcium channel subunit delta-1	CACNA2D1	CA2D1_HUMAN Voltage-dependent calcium channel subunit alpha-2/delta-1 OS=Homo sapiens OX=9606 GN=CACNA2D1 PE=1 SV=3;H0Y715_HUMAN Voltage-dependent calcium channel subunit alpha-2/delta-1 (Fragment) OS=Homo sapiens OX=9606 GN=CACNA2D1 PE=1 SV=1	3	4	1	0	1	0	3	4	1	0	1	0	5.3	7.3	1.9	0	1.9	0	By MS/MS	By MS/MS	By MS/MS		By matching
21.6896	21.0266	20.6745	20.5117	18.6089	19.3041		+	7.04001	0	4.5185	6	1.23304	1.65535	TGGT1_247470-t26_1-p1	TGGT1_247470-t26_1-p1			putative nucleolar protein | transcript_product=putative nucleolar protein | location=TGGT1_chrXII:3291010-3295334(+) |	2	1	1	1	0	1	2	1	1	1	0	1	5.8	3.2	3.2	3.2	0	3.2	By MS/MS	By MS/MS	By matching	By matching		By MS/MS
21.3122	21.0638	21.3051	21.6348	19.0158	18.13			7.02379	0.0054127	2.5178	2	0.70647	1.63349	A0A0C4DG72	A0A0C4DG72		COL28A1	A0A0C4DG72_HUMAN Collagen alpha-1(XXVIII) chain (Fragment) OS=Homo sapiens OX=9606 GN=COL28A1 PE=4 SV=1	1	1	1	1	0	0	1	1	1	1	0	0	13.1	13.1	13.1	13.1	0	0	By matching	By matching	By MS/MS	By matching
25.148	24.8823	24.9558	23.8139	23.0634	23.2194		+	8.46243	0	37.38	27	2.59651	1.62981	TGGT1_309820-t26_1-p1	TGGT1_309820-t26_1-p1			ribosomal protein RPL11 | transcript_product=ribosomal protein RPL11 | location=TGGT1_chrXI:792484-794108(+) |	8	6	7	3	1	2	8	6	7	3	1	2	46.9	33.1	44	21.1	8	13.7	By MS/MS	By MS/MS	By MS/MS	By MS/MS	By MS/MS	By MS/MS
24.1771	24.0136	23.9414	22.8017	21.6701	22.777		+	8.17499	0	13.544	23	1.89387	1.62774	TGGT1_267400-t26_1-p1	TGGT1_267400-t26_1-p1			ribosomal protein RPL32 | transcript_product=ribosomal protein RPL32 | location=TGGT1_chrIX:508439-508944(-) |	5	5	3	2	1	2	5	5	3	2	1	2	34.3	34.3	25.4	17.2	8.2	17.2	By MS/MS	By MS/MS	By MS/MS	By MS/MS	By MS/MS	By MS/MS
23.2821	23.5078	23.3644	21.6307	21.7411	21.9004		+	8.10278	0	44.414	19	4.03824	1.62737	TGGT1_255260-t26_1-p1	TGGT1_255260-t26_1-p1			apical membrane antigen AMA1 | transcript_product=apical membrane antigen AMA1 | location=TGGT1_chrVIIb:4856406-4860874(+) |	5	5	4	2	2	2	5	5	4	2	2	2	15.5	15.5	12.8	6	6.2	6.2	By MS/MS	By MS/MS	By MS/MS	By MS/MS	By MS/MS	By MS/MS
20.1067	20.4056	21.6268	19.1102	19.9813	18.1983			6.76766	0.001444	2.8018	2	1.09573	1.61644	TGGT1_316540-t26_1-p1	TGGT1_316540-t26_1-p1			IMC sub-compartment protein ISP3 | transcript_product=IMC sub-compartment protein ISP3 | location=TGGT1_chrXI:5335579-5336073(-) |	1	1	1	0	0	0	1	1	1	0	0	0	11.6	11.6	11.6	0	0	0	By MS/MS	By MS/MS	By matching
24.4287	24.2364	23.9496	21.798	22.5243	23.4443		+	8.6052	0	32.255	34	1.50603	1.61598	TGGT1_207440-t26_1-p1	TGGT1_207440-t26_1-p1			ribosomal protein RPS4 | transcript_product=ribosomal protein RPS4 | location=TGGT1_chrIb:77395-80548(-) |	16	13	11	3	1	5	16	13	11	3	1	5	43.9	37.8	30.4	9	2.2	13.1	By MS/MS	By MS/MS	By MS/MS	By MS/MS	By MS/MS	By MS/MS
20.7799	20.6876	21.3808	19.8594	19.7227	18.4238		+	7.13997	0	6.9901	3	1.47745	1.61415	TGGT1_319340-t26_1-p1	TGGT1_319340-t26_1-p1			hypothetical protein | transcript_product=hypothetical protein | location=TGGT1_chrIV:962742-964670(+) |	1	2	3	1	0	0	1	2	3	1	0	0	3.3	5	7.7	3.3	0	0	By matching	By MS/MS	By MS/MS	By matching
21.4243	21.4419	21.788	19.9243	20.6102	19.2886		+	7.2229	0	11.169	6	1.80336	1.6104	TGGT1_219800-t26_1-p1	TGGT1_219800-t26_1-p1			putative vacuolar ATP synthase subunit b | transcript_product=putative vacuolar ATP synthase subunit b | location=TGGT1_chrXII:574692-577426(+) |	2	1	3	1	1	0	2	1	3	1	1	0	10.7	5.7	13.5	7.7	7.7	2.8	By MS/MS	By MS/MS	By MS/MS	By matching	By matching	By matching
23.85	23.4554	23.4002	22.1041	21.7081	22.0855		+	7.91059	0	7.0654	12	2.95186	1.60263	TGGT1_243570-t26_1-p1	TGGT1_243570-t26_1-p1			ribosomal protein RPS26 | transcript_product=ribosomal protein RPS26 | location=TGGT1_chrVI:2643618-2644858(-) |	2	3	3	2	2	1	2	3	3	2	2	1	13.4	21.4	21.4	18.8	18.8	10.7	By MS/MS	By MS/MS	By MS/MS	By MS/MS	By MS/MS	By MS/MS
22.4281	21.8337	22.1821	19.6149	20.3693	21.6699			7.63672	0	55.685	16	1.20166	1.59656	TGGT1_252360-t26_1-p1	TGGT1_252360-t26_1-p1			rhoptry kinase family protein ROP24 (incomplete catalytic triad) | transcript_product=rhoptry kinase family protein ROP24 (incomplete catalytic triad) | location=TGGT1_chrIII:494762-496369(+) |	5	3	5	1	1	2	5	3	5	1	1	2	15.7	8.8	15.7	3	2.4	6.9	By MS/MS	By MS/MS	By MS/MS	By matching	By MS/MS	By MS/MS
19.892	20.6344	20.7292	18.1977	18.9922	19.2898		+	6.67127	0.0014194	2.7079	5	1.71563	1.59198	TGGT1_209170-t26_1-p1	TGGT1_209170-t26_1-p1			hypothetical protein | transcript_product=hypothetical protein | location=TGGT1_chrIb:1108738-1109988(-) |	1	1	1	0	0	0	1	1	1	0	0	0	4.6	4.6	4.6	0	0	0	By MS/MS	By MS/MS	By MS/MS
21.1352	21.8471	21.5119	18.7785	20.6384	20.3222			7.29765	0.0014793	2.9923	5	1.22029	1.58501	TGGT1_248700-t26_1-p1	TGGT1_248700-t26_1-p1			alveolin domain containing intermediate filament IMC12 | transcript_product=alveolin domain containing intermediate filament IMC12 | location=TGGT1_chrXII:4033434-4035280(+) |	2	2	2	0	1	1	2	2	2	0	1	1	9	9	9	0	4.7	4.7	By MS/MS	By MS/MS	By MS/MS		By matching	By matching
21.1474	19.6963	20.2732	18.2678	18.9996	19.0963		+	6.94833	0	14.58	7	1.47963	1.58445	TGGT1_308890-t26_1-p1	TGGT1_308890-t26_1-p1			transcription elongation factor SPT6 | transcript_product=transcription elongation factor SPT6 | location=TGGT1_chrXI:296965-314183(+) |	3	1	3	0	0	0	3	1	3	0	0	0	2.2	0.6	2.2	0	0	0	By MS/MS	By MS/MS	By MS/MS
24.1946	24.1146	24.1203	22.4431	22.1483	23.1073		+	8.53754	0	42.462	39	2.28404	1.57693	TGGT1_288720-t26_1-p1	TGGT1_288720-t26_1-p1			ribosomal protein RPL10 | transcript_product=ribosomal protein RPL10 | location=TGGT1_chrIX:2518172-2520490(-) |	9	8	9	6	4	4	8	7	8	5	4	4	42.5	42.1	42.5	28.5	31.7	19	By MS/MS	By MS/MS	By MS/MS	By MS/MS	By MS/MS	By MS/MS
19.9696	19.9894	20.8057	18.8769	18.1055	19.0616		+	6.7517	0	4.721	5	1.76112	1.57358	TGGT1_239820-t26_1-p1	TGGT1_239820-t26_1-p1			D-3-phosphoglycerate dehydrogenase | transcript_product=D-3-phosphoglycerate dehydrogenase | location=TGGT1_chrVI:931789-940557(-) |	2	1	2	0	0	0	2	1	2	0	0	0	6.1	3.5	6.1	0	0	0	By MS/MS	By MS/MS	By MS/MS
25.4042	25.8588	25.1572	23.4453	23.845	24.4306		+	8.9783	0	262.94	82	1.94801	1.56646	TGGT1_205580-t26_1-p1	TGGT1_205580-t26_1-p1			nuclear factor NF4 | transcript_product=nuclear factor NF4 | location=TGGT1_chrVIIa:1205711-1209756(+) |	15	15	12	6	7	8	15	15	12	6	7	8	48.9	39.2	33.4	21.3	23.9	24.7	By MS/MS	By MS/MS	By MS/MS	By MS/MS	By MS/MS	By MS/MS
25.0684	25.0457	25.0092	23.3372	23.394	23.7111		+	9.08874	0	152.94	97	3.72899	1.56031	TGGT1_270240-t26_1-p1	TGGT1_270240-t26_1-p1			MAG1 protein | transcript_product=MAG1 protein | location=TGGT1_chrVIII:5310162-5311630(+) |	24	23	23	10	13	12	24	23	23	10	13	12	43.4	43.4	40	31.6	33.2	32.1	By MS/MS	By MS/MS	By MS/MS	By MS/MS	By MS/MS	By MS/MS
23.2239	22.9332	22.5	19.0532	22.1544	22.7715			7.59478	0	20.517	7	0.596377	1.55934	Q5VZR0;Q9H4G4;A0A088AWP7;A0A087WUM5	Q5VZR0;Q9H4G4	Golgi-associated plant pathogenesis-related protein 1	GLIPR2	Q5VZR0_HUMAN Golgi-associated plant pathogenesis-related protein 1 OS=Homo sapiens OX=9606 GN=GLIPR2 PE=1 SV=1;GAPR1_HUMAN Golgi-associated plant pathogenesis-related protein 1 OS=Homo sapiens OX=9606 GN=GLIPR2 PE=1 SV=3	1	3	2	0	1	1	1	3	2	0	1	1	10.2	26.6	16.4	0	10.2	10.2	By MS/MS	By MS/MS	By MS/MS		By MS/MS	By MS/MS
20.6693	20.4087	21.9674	19.7029	19.2547	19.4235		+	6.8565	0.0014903	3.0231	1	1.44648	1.55478	TGGT1_247410-t26_1-p1	TGGT1_247410-t26_1-p1			hypothetical protein | transcript_product=hypothetical protein | location=TGGT1_chrXII:3259987-3261819(-) |	1	1	1	0	0	0	1	1	1	0	0	0	11.1	11.1	11.1	0	0	0	By matching	By matching	By MS/MS
21.4181	24.8714	23.9383	19.9918	24.7784	20.8006			8.34735	0	11.971	24	0.358638	1.55231	P31151;Q86SG5	P31151	Protein S100-A7	S100A7	S10A7_HUMAN Protein S100-A7 OS=Homo sapiens OX=9606 GN=S100A7 PE=1 SV=4	4	5	6	1	5	1	4	5	6	1	5	1	23.8	23.8	43.6	11.9	23.8	10.9	By MS/MS	By MS/MS	By MS/MS	By matching	By MS/MS	By matching
22.5735	22.4542	23.3798	21.4667	20.7816	21.5151		+	8.44251	0	107.41	71	1.83815	1.548	TGGT1_223920-t26_1-p1	TGGT1_223920-t26_1-p1			rhoptry neck protein RON3 | transcript_product=rhoptry neck protein RON3 | location=TGGT1_chrX:3357300-3367973(+) |	24	24	26	10	6	8	24	24	26	10	6	8	17.1	17.4	19.5	8.1	3.6	4.8	By MS/MS	By MS/MS	By MS/MS	By MS/MS	By MS/MS	By MS/MS
23.0487	21.4162	22.6746	19.2469	21.7531	21.4987			7.82198	0	11.812	8	0.759177	1.54694	TGGT1_300000-t26_1-p1	TGGT1_300000-t26_1-p1			ribosomal protein RPL18 | transcript_product=ribosomal protein RPL18 | location=TGGT1_chrXII:251803-254851(+) |	5	5	3	0	1	1	5	5	3	0	1	1	33.2	28.3	17.1	0	3.7	3.7	By MS/MS	By MS/MS	By MS/MS		By matching	By matching
21.237	20.7082	21.3758	20.5334	19.3785	18.7835			7.2749	0	6.0928	5	1.30738	1.54187	TGGT1_264770-t26_1-p1	TGGT1_264770-t26_1-p1			hypothetical protein | transcript_product=hypothetical protein | location=TGGT1_chrIX:1857065-1859396(+) |	4	3	4	1	0	0	4	3	4	1	0	0	12.5	8.8	12.5	3.7	0	0	By MS/MS	By MS/MS	By MS/MS	By matching
24.8475	24.5868	24.6137	23.1372	22.6825	23.6095		+	8.65018	0	20.814	24	2.27221	1.53957	TGGT1_226970-t26_1-p1	TGGT1_226970-t26_1-p1			ribosomal protein RPS11 | transcript_product=ribosomal protein RPS11 | location=TGGT1_chrX:1087439-1090315(-) |	11	11	7	7	6	5	10	10	7	7	6	5	52.2	52.2	30.4	34.2	29.8	24.8	By MS/MS	By MS/MS	By MS/MS	By MS/MS	By matching	By MS/MS
20.9861	20.3995	21.0454	18.5761	20.5429	18.6959			7.19714	0	13.515	12	1.08103	1.53869	P27824;H0Y9Q7;D6RGY2;D6RFL1;D6RAU8;D6RB85;D6RDP7;D6RHJ3;D6RD16;D6RAQ8;H0Y9H1	P27824;H0Y9Q7;D6RGY2	Calnexin	CANX	CALX_HUMAN Calnexin OS=Homo sapiens OX=9606 GN=CANX PE=1 SV=2;H0Y9Q7_HUMAN Calnexin (Fragment) OS=Homo sapiens OX=9606 GN=CANX PE=1 SV=1;D6RGY2_HUMAN Calnexin (Fragment) OS=Homo sapiens OX=9606 GN=CANX PE=1 SV=1	5	2	2	0	2	1	5	2	2	0	2	1	15.7	4.6	4.9	0	4.6	2.7	By MS/MS	By MS/MS	By MS/MS		By MS/MS	By MS/MS
22.0705	22.5735	22.3528	21.9624	21.9929	18.4265			7.42149	0	3.9135	4	0.574088	1.53833	O14880;Q5VV89;Q5VV87	O14880;Q5VV89;Q5VV87	Microsomal glutathione S-transferase 3	MGST3	MGST3_HUMAN Microsomal glutathione S-transferase 3 OS=Homo sapiens OX=9606 GN=MGST3 PE=1 SV=1;Q5VV89_HUMAN Microsomal glutathione S-transferase 3 OS=Homo sapiens OX=9606 GN=MGST3 PE=1 SV=1;Q5VV87_HUMAN Microsomal glutathione S-transferase 3 OS=Homo sapiens	1	2	1	1	1	0	1	2	1	1	1	0	8.6	18.4	8.6	8.6	8.6	0	By MS/MS	By MS/MS	By matching	By matching	By MS/MS
24.3464	23.8434	24.1397	22.4687	21.9391	23.3123		+	8.51993	0	45.867	32	1.64654	1.53644	TGGT1_305520-t26_1-p1	TGGT1_305520-t26_1-p1			ribosomal protein RPS2 | transcript_product=ribosomal protein RPS2 | location=TGGT1_chrIX:5229307-5231745(+) |	12	9	10	6	6	4	11	8	10	5	5	4	49.4	38.7	40.5	24.9	19.7	11.5	By MS/MS	By MS/MS	By MS/MS	By MS/MS	By MS/MS	By MS/MS
20.8418	20.9611	20.4983	19.2107	19.7759	18.7159		+	7.16233	0	14.542	11	1.98545	1.53287	TGGT1_230960-t26_1-p1	TGGT1_230960-t26_1-p1			putative splicing factor 3b, subunit 3 | transcript_product=putative splicing factor 3b, subunit 3 | location=TGGT1_chrVIII:1132596-1143754(-) |	3	2	3	1	2	0	3	2	3	1	2	0	3.8	2.6	3.8	1.5	2.7	0	By MS/MS	By MS/MS	By MS/MS	By MS/MS	By MS/MS
20.7919	20.155	21.4564	18.7585	19.3025	19.7606		+	6.94602	0	5.4543	5	1.49073	1.5272	TGGT1_202380-t26_1-p1	TGGT1_202380-t26_1-p1			putative rab GDI alpha | transcript_product=putative rab GDI alpha | location=TGGT1_chrVIIa:3266429-3273830(+) |	2	1	2	0	0	0	2	1	2	0	0	0	8.3	4.2	8.3	0	0	0	By MS/MS	By MS/MS	By MS/MS
21.0931	20.929	21.2739	18.2551	21.2323	19.2323			7.02169	0	8.0304	3	0.799363	1.52538	B4DLR2;A0A0D9SEN1;Q12884	B4DLR2;A0A0D9SEN1;Q12884	Prolyl endopeptidase FAP;Antiplasmin-cleaving enzyme FAP, soluble form	FAP	B4DLR2_HUMAN Prolyl endopeptidase FAP OS=Homo sapiens OX=9606 GN=FAP PE=1 SV=1;A0A0D9SEN1_HUMAN Prolyl endopeptidase FAP OS=Homo sapiens OX=9606 GN=FAP PE=1 SV=1;SEPR_HUMAN Prolyl endopeptidase FAP OS=Homo sapiens OX=9606 GN=FAP PE=1 SV=5	2	1	2	0	1	0	2	1	2	0	1	0	2.7	1.8	4.5	0	2.7	0	By MS/MS	By MS/MS	By MS/MS		By matching
22.8765	22.4115	23.7347	20.9831	21.5971	21.8699		+	7.89476	0	81.732	15	1.50647	1.52426	TGGT1_310780-t26_1-p1	TGGT1_310780-t26_1-p1			dense granule protein GRA4 | transcript_product=dense granule protein GRA4 | location=TGGT1_chrXI:1552761-1553798(-) |	4	4	4	1	2	2	4	4	4	1	2	2	23.8	20	20	6.1	13.9	13.9	By MS/MS	By MS/MS	By MS/MS	By matching	By MS/MS	By MS/MS
20.7874	20.0947	21.6281	18.9565	18.9592	20.0239			6.9813	0	4.7899	7	1.25847	1.5235	TGGT1_305290-t26_1-p1	TGGT1_305290-t26_1-p1			putative vacuolar atp synthase subunit e | transcript_product=putative vacuolar atp synthase subunit e | location=TGGT1_chrIX:5114879-5118006(-) |	2	1	2	1	1	1	2	1	2	1	1	1	10.4	3.5	10.4	3.5	3.5	3.5	By MS/MS	By MS/MS	By MS/MS	By MS/MS	By MS/MS	By MS/MS
24.7205	24.5026	24.6977	23.3631	22.5992	23.402		+	8.52633	0	98.608	30	2.30682	1.51885	TGGT1_299050-t26_1-p1	TGGT1_299050-t26_1-p1			ribosomal protein RPL17 | transcript_product=ribosomal protein RPL17 | location=TGGT1_chrIII:2205438-2207707(-) |	6	7	6	5	3	4	6	7	6	5	3	4	30.8	35.4	30.8	29.2	16.9	21	By MS/MS	By MS/MS	By MS/MS	By MS/MS	By MS/MS	By MS/MS
25.4597	24.9939	25.332	22.9722	23.737	24.5231		+	8.60814	0	77.388	68	1.49838	1.51782	TGGT1_264660-t26_1-p1	TGGT1_264660-t26_1-p1			SAG-related sequence SRS44 | transcript_product=SAG-related sequence SRS44 | location=TGGT1_chrIX:1955976-1963333(+) |	22	25	17	4	9	8	22	25	17	4	9	8	14.2	16.3	11.4	2.7	6.7	5.6	By MS/MS	By MS/MS	By MS/MS	By MS/MS	By MS/MS	By MS/MS
20.6957	20.1693	21.3893	18.6864	21.0579	17.9653			7.02379	0.0015004	3.0727	5	0.69053	1.51487	H0YLI6;H0YMU3;H0YL72;P50213;H0YKD0	H0YLI6;H0YMU3;H0YL72;P50213;H0YKD0	Isocitrate dehydrogenase [NAD] subunit alpha, mitochondrial	IDH3A	H0YLI6_HUMAN Isocitrate dehydrogenase [NAD] subunit alpha, mitochondrial (Fragment) OS=Homo sapiens OX=9606 GN=IDH3A PE=1 SV=1;H0YMU3_HUMAN Isocitrate dehydrogenase [NAD] subunit alpha, mitochondrial (Fragment) OS=Homo sapiens OX=9606 GN=IDH3A PE=1 SV=1;H0	2	1	2	0	2	0	2	1	2	0	2	0	26.1	17.2	26.1	0	26.1	0	By MS/MS	By matching	By MS/MS		By MS/MS
23.8939	24.6003	24.0467	22.7492	22.2438	23.0401		+	8.98566	0	159.61	135	2.04642	1.5026	TGGT1_230980-t26_1-p1;M0QZ18;Q8TF21	TGGT1_230980-t26_1-p1			myosin I | transcript_product=myosin I | location=TGGT1_chrVIII:1151501-1167169(-) |	35	36	28	19	14	15	35	36	28	19	14	15	27.7	29.2	22.1	15.2	11.1	11.1	By MS/MS	By MS/MS	By MS/MS	By MS/MS	By MS/MS	By MS/MS
20.5761	20.3641	21.6991	19.1943	18.5462	20.419			6.86124	0.0060322	2.4737	1	1.0191	1.49327	TGGT1_208440-t26_1-p1	TGGT1_208440-t26_1-p1			hypothetical protein | transcript_product=hypothetical protein | location=TGGT1_chrIb:726747-727364(+) |	1	1	1	0	0	1	1	1	1	0	0	1	5.4	5.4	5.4	0	0	5.4	By matching	By matching	By MS/MS			By matching
23.2588	22.4616	23.0476	21.8279	23.4209	19.0646			7.72686	0	20.521	15	0.501166	1.48488	Q9NQC3;H7C106;A0A0U1RQR6	Q9NQC3	Reticulon-4	RTN4	RTN4_HUMAN Reticulon-4 OS=Homo sapiens OX=9606 GN=RTN4 PE=1 SV=2	3	2	2	1	5	1	1	0	0	0	2	1	6.7	4	4	1.2	9.8	2	By MS/MS	By MS/MS	By MS/MS	By MS/MS	By MS/MS	By MS/MS
20.2501	20.1679	20.6012	19.2551	19.1191	18.204		+	6.80104	0	3.8064	2	1.84974	1.48039	TGGT1_207620-t26_1-p1	TGGT1_207620-t26_1-p1			pyridine nucleotide-disulfide oxidoreductase domain-containing protein | transcript_product=pyridine nucleotide-disulfide oxidoreductase domain-containing protein | location=TGGT1_chrIb:171089-178693(-) |	2	1	2	0	0	0	2	1	2	0	0	0	5.3	3	5.3	0	0	0	By MS/MS	By matching	By MS/MS
22.987	23.6777	23.1598	21.5202	21.5174	22.3504		+	7.82545	0	15.802	14	1.88803	1.47884	TGGT1_283510-t26_1-p1	TGGT1_283510-t26_1-p1			hypothetical protein | transcript_product=hypothetical protein | location=TGGT1_chrV:2942804-2948041(+) |	2	4	2	1	2	2	2	4	2	1	2	2	9.2	14.6	9.2	6.1	9.2	9.2	By MS/MS	By MS/MS	By MS/MS	By MS/MS	By MS/MS	By MS/MS
23.3397	22.2682	22.8915	22.3434	19.0221	22.7048			7.73214	0	11.365	11	0.537187	1.47636	A0A2R8Y6J3;P46777;Q5T7N0;A0A2R8Y4A2	A0A2R8Y6J3;P46777;Q5T7N0	60S ribosomal protein L5	RPL5	A0A2R8Y6J3_HUMAN 60S ribosomal protein L5 (Fragment) OS=Homo sapiens OX=9606 GN=RPL5 PE=1 SV=1;RL5_HUMAN 60S ribosomal protein L5 OS=Homo sapiens OX=9606 GN=RPL5 PE=1 SV=3;Q5T7N0_HUMAN 60S ribosomal protein L5 (Fragment) OS=Homo sapiens OX=9606 GN=RPL5 PE=	4	3	2	2	1	1	4	3	2	2	1	1	27.7	21.4	13.4	13.4	5.9	5.9	By MS/MS	By MS/MS	By MS/MS	By MS/MS	By MS/MS	By MS/MS
24.4081	24.3244	24.9501	23.1294	22.6485	23.5286		+	8.42778	0	28.726	23	1.97927	1.45871	TGGT1_238010-t26_1-p1	TGGT1_238010-t26_1-p1			ribosomal protein RPL23A | transcript_product=ribosomal protein RPL23A | location=TGGT1_chrVI:8631-10722(+) |	6	5	6	5	5	3	6	5	6	5	5	3	31.7	31.7	31.7	24.6	24.6	15.6	By MS/MS	By MS/MS	By MS/MS	By MS/MS	By MS/MS	By MS/MS
22.2346	23.0748	24.1063	21.4978	21.2677	22.294			7.8082	0	109.79	9	1.09374	1.45204	TGGT1_260260-t26_1-p1	TGGT1_260260-t26_1-p1			ribosomal protein RPP1 | transcript_product=ribosomal protein RPP1 | location=TGGT1_chrVIIb:2389422-2391225(-) |	1	1	1	1	1	1	1	1	1	1	1	1	10.6	10.6	10.6	10.6	10.6	10.6	By MS/MS	By MS/MS	By MS/MS	By MS/MS	By MS/MS	By matching
25.1948	25.228	25.3321	23.8019	23.7657	23.8353		+	8.93127	0	42.614	71	5.22105	1.45067	TGGT1_232300-t26_1-p1;E9PJN9	TGGT1_232300-t26_1-p1			ribosomal protein RPS3 | transcript_product=ribosomal protein RPS3 | location=TGGT1_chrVIII:1993673-1994649(-) |	13	14	13	8	9	8	12	13	13	7	9	7	62.4	67.1	58	40.4	42.4	36.1	By MS/MS	By MS/MS	By MS/MS	By MS/MS	By MS/MS	By MS/MS
24.9325	24.7473	25.048	22.9904	23.6575	23.8006		+	8.88467	0	191.6	78	2.24223	1.42644	TGGT1_273760-t26_1-p1	TGGT1_273760-t26_1-p1			heat shock protein HSP70 | transcript_product=heat shock protein HSP70 | location=TGGT1_chrVIII:3285695-3287698(-) |	22	20	19	6	9	12	20	17	17	5	7	10	50.4	46.3	45	20.8	25.3	31.3	By MS/MS	By MS/MS	By MS/MS	By MS/MS	By MS/MS	By MS/MS
22.1371	21.5605	21.831	19.6942	20.9625	20.618			7.64165	0	42.523	15	1.57528	1.41795	TGGT1_273460-t26_1-p1	TGGT1_273460-t26_1-p1			eukaryotic translation initiation factor 3 subunit 6 interacting protein | transcript_product=eukaryotic translation initiation factor 3 subunit 6 interacting protein | location=TGGT1_chrVIII:3489847-3495730(-) |	4	4	5	0	0	2	4	4	5	0	0	2	10.5	10.5	13.5	0	0	4.5	By MS/MS	By MS/MS	By MS/MS			By MS/MS
25.7597	25.4383	25.7294	24.0392	24.2729	24.3686		+	8.9096	0	17.277	24	3.24869	1.41558	TGGT1_309590-t26_1-p1	TGGT1_309590-t26_1-p1			rhoptry protein ROP1 | transcript_product=rhoptry protein ROP1 | location=TGGT1_chrXI:707942-709312(+) |	6	7	8	5	7	8	6	7	8	5	7	8	9.6	12.1	14.3	6.6	14	14.3	By MS/MS	By MS/MS	By MS/MS	By MS/MS	By MS/MS	By MS/MS
21.0485	21.3565	21.3835	20.9416	19.6037	18.9996			7.25385	0	28.354	10	1.13955	1.41453	P42167;G5E972;H0YJH7	P42167;G5E972	Lamina-associated polypeptide 2, isoforms beta/gamma;Thymopoietin;Thymopentin	TMPO	LAP2B_HUMAN Lamina-associated polypeptide 2, isoforms beta/gamma OS=Homo sapiens OX=9606 GN=TMPO PE=1 SV=2;G5E972_HUMAN Lamina-associated polypeptide 2, isoforms beta/gamma OS=Homo sapiens OX=9606 GN=TMPO PE=1 SV=1	3	2	1	1	0	0	3	2	1	1	0	0	23.8	24	24	17.6	11.2	14.8	By MS/MS	By MS/MS	By MS/MS	By matching	By matching	By matching
19.9317	20.0616	20.4374	19.1466	19.3066	17.7601			6.66973	0	3.7833	2	1.28276	1.40578	TGGT1_274060-t26_1-p1	TGGT1_274060-t26_1-p1			2-oxoglutarate/malate translocase OMT | transcript_product=2-oxoglutarate/malate translocase OMT | location=TGGT1_chrVIII:3043521-3046134(+) |	1	1	1	1	1	0	1	1	1	1	1	0	7.4	7.4	7.4	7.4	7.4	0	By matching	By MS/MS	By matching	By matching	By MS/MS
20.2808	20.0105	20.6686	19.026	18.4088	19.3246		+	6.68881	0.0014717	2.9403	4	1.87639	1.4002	TGGT1_214210-t26_1-p1	TGGT1_214210-t26_1-p1			rRNA pseudouridine synthase | transcript_product=rRNA pseudouridine synthase | location=TGGT1_chrX:6002905-6008379(-) |	1	1	1	1	1	0	1	1	1	1	1	0	2.8	2.8	2.8	2.8	2.8	0	By MS/MS	By MS/MS	By MS/MS	By MS/MS	By MS/MS
21.848	22.3392	22.2964	21.1928	20.8006	20.3045		+	7.69475	0	76.009	12	2.009	1.39523	TGGT1_225150-t26_1-p1	TGGT1_225150-t26_1-p1			hypothetical protein | transcript_product=hypothetical protein | location=TGGT1_chrX:2357556-2361015(+) |	4	4	3	4	2	0	4	4	3	4	2	0	8.1	8.1	8.1	8.1	5.6	0	By MS/MS	By MS/MS	By MS/MS	By MS/MS	By MS/MS
21.9522	20.1892	23.0281	20.3093	20.5337	20.1442			7.5459	0	12.042	11	0.768557	1.3941	Q9BWS9;E9PPA0;H0YC89;E9PI70;E9PIP0;E9PRL3;E9PPH0	Q9BWS9;E9PPA0	Chitinase domain-containing protein 1	CHID1	CHID1_HUMAN Chitinase domain-containing protein 1 OS=Homo sapiens OX=9606 GN=CHID1 PE=1 SV=1;E9PPA0_HUMAN Chitinase domain-containing protein 1 (Fragment) OS=Homo sapiens OX=9606 GN=CHID1 PE=1 SV=1	4	2	5	1	2	1	4	2	5	1	2	1	19.8	12.7	19.8	4.1	10.7	3.6	By MS/MS	By MS/MS	By MS/MS	By matching	By matching	By MS/MS
21.9944	23.1531	21.962	20.791	21.3873	20.7528			7.75705	0	17.81	15	1.46153	1.39282	TGGT1_209910-t26_1-p1	TGGT1_209910-t26_1-p1			histone H2Bv | transcript_product=histone H2Bv | location=TGGT1_chrIb:1562803-1563174(+) |	4	4	4	2	2	1	4	4	4	2	2	1	39.8	39.8	39.8	23.6	26	13.8	By MS/MS	By MS/MS	By MS/MS	By MS/MS	By MS/MS	By matching
20.8513	20.5362	20.6963	18.3596	19.0839	20.4628			7.01288	0	8.605	6	1.04916	1.3925	TGGT1_205510-t26_1-p1	TGGT1_205510-t26_1-p1			putative nucleolar protein 5 | transcript_product=putative nucleolar protein 5 | location=TGGT1_chrVIIa:1272709-1276843(-) |	2	2	3	0	0	1	2	2	3	0	0	1	5.5	5.9	8.8	0	0	2.9	By MS/MS	By MS/MS	By MS/MS			By MS/MS
22.1336	22.8692	22.7352	20.1745	21.632	21.7744			8.0983	0	33.849	39	1.1656	1.38572	TGGT1_230940-t26_1-p1	TGGT1_230940-t26_1-p1			hypothetical protein | transcript_product=hypothetical protein | location=TGGT1_chrVIII:1112065-1119747(+) |	9	11	12	3	6	5	9	11	12	3	6	5	9.5	12.1	13.1	3.2	7.4	5.6	By MS/MS	By MS/MS	By MS/MS	By MS/MS	By MS/MS	By MS/MS
20.1626	19.9931	21.6772	18.565	19.1512	19.974			6.91389	0	4.1321	2	0.959997	1.3809	TGGT1_297810-t26_1-p1	TGGT1_297810-t26_1-p1			hypothetical protein | transcript_product=hypothetical protein | location=TGGT1_chrII:2012516-2015258(-) |	1	1	2	0	0	0	1	1	2	0	0	0	7.9	6.4	14.3	0	0	0	By MS/MS	By MS/MS	By MS/MS
22.3448	21.8647	20.9745	20.5025	20.8454	19.6996	+		7.4326	0	20.686	10	1.23178	1.3788	CON__Q3SX14	CON__Q3SX14				3	3	2	1	1	1	3	3	2	1	1	1	23.7	26.6	20.2	20.4	17.8	11.7	By MS/MS	By MS/MS	By MS/MS	By matching	By MS/MS	By MS/MS
24.2668	24.4396	24.5001	23.179	22.5285	23.3636		+	8.63538	0	34.332	42	2.19982	1.37848	TGGT1_270380-t26_1-p1	TGGT1_270380-t26_1-p1			ribosomal protein RPS13 | transcript_product=ribosomal protein RPS13 | location=TGGT1_chrVIII:5238468-5240728(-) |	8	8	8	5	5	6	8	8	8	5	5	6	45.7	45.7	45.7	33.1	33.1	38.4	By MS/MS	By MS/MS	By MS/MS	By MS/MS	By MS/MS	By MS/MS
24.6404	24.108	26.1228	21.9768	23.9501	24.8227			8.65026	0	140.27	70	0.593115	1.37388	TGGT1_320490-t26_1-p1	TGGT1_320490-t26_1-p1			N-acyl-phosphatidylethanolamine-hydrolyzing phospholipase D family protein | transcript_product=N-acyl-phosphatidylethanolamine-hydrolyzing phospholipase D family protein | location=TGGT1_chrIV:252635-256451(-) |	24	18	20	1	2	1	24	18	20	1	2	1	32.7	29.5	29.1	0.6	1.7	1.1	By MS/MS	By MS/MS	By MS/MS	By matching	By MS/MS	By MS/MS
26.1161	25.9388	25.2274	24.6368	24.0498	24.4822		+	8.89931	0	42.601	37	1.87723	1.37117	TGGT1_239260-t26_1-p1	TGGT1_239260-t26_1-p1			histone H4 | transcript_product=histone H4 | location=TGGT1_chrVI:491746-492057(-) |	8	8	6	4	5	2	5	5	4	3	3	1	58.3	58.3	43.7	42.7	43.7	21.4	By MS/MS	By MS/MS	By MS/MS	By MS/MS	By MS/MS	By MS/MS
23.9459	23.5484	23.7559	22.1863	22.4428	22.509		+	8.57578	0	170.57	81	3.0858	1.37072	TGGT1_216670-t26_1-p1	TGGT1_216670-t26_1-p1			FUSE-binding protein 2 / KH-type splicing regulatory protein | transcript_product=FUSE-binding protein 2 / KH-type splicing regulatory protein | location=TGGT1_chrXI:5891708-5895741(-) |	21	22	23	8	12	8	21	22	23	8	12	8	34	32.7	33.4	14.1	21.9	14.6	By MS/MS	By MS/MS	By MS/MS	By MS/MS	By MS/MS	By MS/MS
23.116	23.9387	24.6359	22.5062	22.0035	23.0706			8.25703	0	15.04	23	1.20007	1.37009	TGGT1_269442-t26_1-p1	TGGT1_269442-t26_1-p1			putative calmodulin | transcript_product=putative calmodulin | location=TGGT1_chrVIII:5794616-5795668(-) |	5	6	6	3	2	5	5	6	6	3	2	5	60.9	71.3	71.3	50.6	50.6	60.9	By MS/MS	By MS/MS	By MS/MS	By MS/MS	By MS/MS	By MS/MS
23.5865	20.4436	23.9087	21.241	21.3496	21.2416			8.09068	0	46.043	30	0.547515	1.36886	O75439;G3V0E4;F8WAZ6;F8WEA6;F8WBE1	O75439;G3V0E4	Mitochondrial-processing peptidase subunit beta	PMPCB	MPPB_HUMAN Mitochondrial-processing peptidase subunit beta OS=Homo sapiens OX=9606 GN=PMPCB PE=1 SV=2;G3V0E4_HUMAN Beta-MPP OS=Homo sapiens OX=9606 GN=PMPCB PE=1 SV=1	9	3	9	2	3	3	7	3	7	2	3	1	27.8	13.9	27.6	8	8	6.3	By MS/MS	By MS/MS	By MS/MS	By MS/MS	By MS/MS	By MS/MS
23.2814	23.2462	23.9282	21.9833	21.9098	22.4648		+	7.90338	0	13.746	12	2.07766	1.36594	TGGT1_221380-t26_1-p1	TGGT1_221380-t26_1-p1			alba 1 | transcript_product=alba 1 | location=TGGT1_chrII:281451-282798(-) |	4	4	4	3	2	2	4	4	4	3	2	2	28.7	24.7	24.7	12.1	8.1	8.1	By MS/MS	By MS/MS	By MS/MS	By MS/MS	By MS/MS	By MS/MS
22.9667	21.1139	23.0257	21.2017	21.3412	20.4673			7.83242	0	29.149	15	0.933678	1.36539	P04181	P04181	Ornithine aminotransferase, mitochondrial;Ornithine aminotransferase, hepatic form;Ornithine aminotransferase, renal form	OAT	OAT_HUMAN Ornithine aminotransferase, mitochondrial OS=Homo sapiens OX=9606 GN=OAT PE=1 SV=1	7	4	7	2	2	1	7	4	7	2	2	1	23.5	17.1	21	7.1	8.2	3.6	By MS/MS	By MS/MS	By MS/MS	By MS/MS	By MS/MS	By MS/MS
25.2683	25.388	25.1053	23.9973	23.4283	24.253		+	8.62936	0	26.486	24	2.21353	1.36101	TGGT1_225080-t26_1-p1	TGGT1_225080-t26_1-p1			ribosomal protein RPS18 | transcript_product=ribosomal protein RPS18 | location=TGGT1_chrX:2450681-2451929(+) |	7	8	5	5	3	5	7	8	5	5	3	5	43.6	53.2	32.7	35.3	19.9	37.2	By MS/MS	By MS/MS	By MS/MS	By MS/MS	By MS/MS	By MS/MS
20.7341	21.7163	20.588	19.3859	19.8948	19.7297			7.27133	0	12.993	10	1.60005	1.34268	B5MC98;Q9HCU5;F8WCS5;H7C0W3	B5MC98;Q9HCU5	Prolactin regulatory element-binding protein	PREB	B5MC98_HUMAN Prolactin regulatory element-binding protein OS=Homo sapiens OX=9606 GN=PREB PE=1 SV=1;PREB_HUMAN Prolactin regulatory element-binding protein OS=Homo sapiens OX=9606 GN=PREB PE=1 SV=2	2	4	2	1	0	1	2	4	2	1	0	1	11.1	21.4	11.1	7.5	0	3.6	By MS/MS	By MS/MS	By MS/MS	By MS/MS		By MS/MS
26.1861	26.698	26.1931	24.8301	24.8309	25.4504		+	9.9924	0	323.31	596	2.10899	1.32193	TGGT1_278870-t26_1-p1	TGGT1_278870-t26_1-p1			myosin F | transcript_product=myosin F | location=TGGT1_chrXII:5709485-5725053(+) |	96	100	84	54	58	61	96	100	84	54	58	61	57.5	58.9	54.2	36.1	40.2	42.8	By MS/MS	By MS/MS	By MS/MS	By MS/MS	By MS/MS	By MS/MS
22.0462	20.287	22.4177	19.845	20.8506	20.0903	+		7.61712	0	12.69	10	0.848467	1.32168	CON__Q9TT36;P05543	CON__Q9TT36				5	3	6	1	3	3	5	3	6	1	3	3	17	10.5	19.2	4.4	10.5	8.3	By MS/MS	By MS/MS	By MS/MS	By MS/MS	By MS/MS	By MS/MS
21.0145	19.9311	21.524	18.3898	20.3767	19.8174			7.09947	0	4.3008	4	0.791771	1.29526	TGGT1_267330-t26_1-p1	TGGT1_267330-t26_1-p1			fumarate hydratase | transcript_product=fumarate hydratase | location=TGGT1_chrIX:545528-551285(+) |	3	3	3	0	1	0	3	3	3	0	1	0	6.5	6.5	6.5	0	1.7	0	By MS/MS	By MS/MS	By MS/MS		By MS/MS
23.6259	23.2218	24.3359	22.7743	23.3127	21.2399			7.81083	0.0041494	2.6044	2	0.85182	1.28556	D6RCT7;C9JKA9;Q9NS87	D6RCT7;C9JKA9;Q9NS87	Kinesin-like protein;Kinesin-like protein KIF15	KIF15	D6RCT7_HUMAN Kinesin-like protein KIF15 (Fragment) OS=Homo sapiens OX=9606 GN=KIF15 PE=1 SV=1;C9JKA9_HUMAN Kinesin-like protein KIF15 OS=Homo sapiens OX=9606 GN=KIF15 PE=1 SV=1;KIF15_HUMAN Kinesin-like protein KIF15 OS=Homo sapiens OX=9606 GN=KIF15 PE=1 SV	1	1	1	2	2	2	1	1	1	2	2	2	2.8	2.8	2.8	3.9	3.9	3.9	By MS/MS	By MS/MS	By MS/MS	By MS/MS	By MS/MS	By MS/MS
19.7917	19.7294	19.8414	18.1365	18.7817	18.5912		+	6.46285	0	5.8074	3	2.56771	1.28438	TGGT1_202460-t26_1-p1	TGGT1_202460-t26_1-p1			diacylglycerol kinase accessory domain (presumed) domain-containing protein | transcript_product=diacylglycerol kinase accessory domain (presumed) domain-containing protein | location=TGGT1_chrVIIa:3208196-3216030(-) |	1	1	1	0	0	0	1	1	1	0	0	0	3.1	3.1	3.1	0	0	0	By MS/MS	By MS/MS	By MS/MS
23.6092	23.949	24.0294	22.1	23.5094	22.1637			7.85042	0	11.5	13	1.25067	1.27148	A0A286YEY1;P01876;A0A0G2JMB2;A0A286YEY5;P01877	A0A286YEY1;P01876;A0A0G2JMB2	Ig alpha-1 chain C region	IGHA1	A0A286YEY1_HUMAN Immunoglobulin heavy constant alpha 1 (Fragment) OS=Homo sapiens OX=9606 GN=IGHA1 PE=1 SV=1;IGHA1_HUMAN Immunoglobulin heavy constant alpha 1 OS=Homo sapiens OX=9606 GN=IGHA1 PE=1 SV=2;A0A0G2JMB2_HUMAN Immunoglobulin heavy constant alpha 2	3	2	1	1	1	1	3	2	1	1	1	1	16.1	12.3	4.3	4.3	4.3	4.3	By MS/MS	By MS/MS	By MS/MS	By matching	By MS/MS	By MS/MS
21.1618	21.2379	22.8426	20.6927	19.384	21.3575			7.30203	0	4.824	4	0.728719	1.2694	TGGT1_206480-t26_1-p1	TGGT1_206480-t26_1-p1			hypothetical protein | transcript_product=hypothetical protein | location=TGGT1_chrVIIa:919383-921082(-) |	1	1	2	1	0	1	1	1	2	1	0	1	6.3	6.3	12.1	5.8	0	5.8	By MS/MS	By MS/MS	By MS/MS	By matching		By MS/MS
21.5157	20.9087	21.2626	21.4636	20.6239	17.7914			7.19723	0	4.5677	5	0.491888	1.26934	P60953;Q5JYX0;A0A590UJK8	P60953;Q5JYX0;A0A590UJK8	Cell division control protein 42 homolog	CDC42	CDC42_HUMAN Cell division control protein 42 homolog OS=Homo sapiens OX=9606 GN=CDC42 PE=1 SV=2;Q5JYX0_HUMAN Cell division control protein 42 homolog (Fragment) OS=Homo sapiens OX=9606 GN=CDC42 PE=1 SV=1;A0A590UJK8_HUMAN Cell division control protein 42 ho	1	2	2	2	1	0	1	2	2	2	1	0	11	19.9	19.9	19.9	11	0	By matching	By MS/MS	By MS/MS	By MS/MS	By MS/MS
30.1757	30.123	27.8653	28.1649	27.6251	28.5746			9.70736	0	30.025	39	0.714859	1.26643	P60709;E7EVS6;A0A6Q8PFE4;A0A2R8Y793;A0A2R8YEA7;A0A2R8YFE2	P60709;E7EVS6;A0A6Q8PFE4;A0A2R8Y793	Actin, cytoplasmic 1;Actin, cytoplasmic 1, N-terminally processed	ACTB	ACTB_HUMAN Actin, cytoplasmic 1 OS=Homo sapiens OX=9606 GN=ACTB PE=1 SV=1;E7EVS6_HUMAN Actin, cytoplasmic 1 OS=Homo sapiens OX=9606 GN=ACTB PE=1 SV=9;A0A6Q8PFE4_HUMAN Actin, cytoplasmic 1 OS=Homo sapiens OX=9606 GN=ACTB PE=4 SV=1;A0A2R8Y793_HUMAN Actin, cy	2	3	1	1	1	1	0	0	0	0	0	0	97.6	97.9	97.6	96.8	97.6	84	By MS/MS	By MS/MS	By MS/MS	By MS/MS	By MS/MS	By MS/MS
23.5416	23.2541	23.1338	21.8229	21.4658	22.8537			7.67603	0.00078247	3.4396	6	1.36114	1.26234	TGGT1_250810-t26_1-p1	TGGT1_250810-t26_1-p1			ribosomal protein RPL35 | transcript_product=ribosomal protein RPL35 | location=TGGT1_chrXII:5165995-5168354(-) |	2	2	2	1	1	1	2	2	2	1	1	1	11.8	11.8	11.8	4.5	4.5	4.5	By MS/MS	By MS/MS	By MS/MS	By matching	By MS/MS	By MS/MS
22.54	21.3196	22.0139	21.8268	21.144	19.1306			7.46037	0	19.167	14	0.642809	1.25736	K7ENG2;P26368	K7ENG2;P26368	Splicing factor U2AF 65 kDa subunit	U2AF2	K7ENG2_HUMAN U2 snRNP auxiliary factor large subunit OS=Homo sapiens OX=9606 GN=U2AF2 PE=1 SV=1;U2AF2_HUMAN Splicing factor U2AF 65 kDa subunit OS=Homo sapiens OX=9606 GN=U2AF2 PE=1 SV=4	2	2	1	2	1	0	2	2	1	2	1	0	16.6	16.6	9.4	16.6	7.2	0	By MS/MS	By MS/MS	By MS/MS	By MS/MS	By MS/MS
21.4631	22.3614	22.1123	19.9791	21.4403	20.7663			7.65307	0	13.579	17	1.17589	1.25039	TGGT1_313010-t26_1-p1	TGGT1_313010-t26_1-p1			DEAD (Asp-Glu-Ala-Asp) box polypeptide DDX6 | transcript_product=DEAD (Asp-Glu-Ala-Asp) box polypeptide DDX6 | location=TGGT1_chrXI:2995385-2998767(-) |	4	5	4	1	2	3	4	5	4	1	2	3	16	17.3	14.7	4.6	7.2	9.5	By MS/MS	By MS/MS	By MS/MS	By matching	By MS/MS	By MS/MS
23.7689	24.2807	24.9735	22.702	23.6218	22.9616			8.38453	0	18.242	31	1.3153	1.24593	TGGT1_275810-t26_1-p1	TGGT1_275810-t26_1-p1			ribosomal protein RPS10 | transcript_product=ribosomal protein RPS10 | location=TGGT1_chrIII:201999-204232(+) |	6	5	6	4	4	3	6	5	6	4	4	3	32.2	21.7	32.2	21.7	21.7	21.1	By MS/MS	By MS/MS	By MS/MS	By MS/MS	By MS/MS	By MS/MS
22.4129	21.4046	22.6268	21.8259	17.9526	22.9474			7.36851	0	8.8735	6	0.326824	1.23947	F8WJN3;Q16630	F8WJN3;Q16630	Cleavage and polyadenylation specificity factor subunit 6	CPSF6	F8WJN3_HUMAN Cleavage and polyadenylation specificity factor subunit 6 OS=Homo sapiens OX=9606 GN=CPSF6 PE=1 SV=1;CPSF6_HUMAN Cleavage and polyadenylation specificity factor subunit 6 OS=Homo sapiens OX=9606 GN=CPSF6 PE=1 SV=2	1	1	1	1	1	1	1	1	1	1	1	1	5.2	5.2	5.2	5.2	5.2	5.2	By MS/MS	By MS/MS	By MS/MS	By MS/MS	By MS/MS	By MS/MS
26.0398	26.5862	25.5131	24.9354	24.4883	25.0245			8.86115	0	28.503	45	1.60426	1.2303	TGGT1_305160-t26_1-p1;TGGT1_251870-t26_1-p1	TGGT1_305160-t26_1-p1;TGGT1_251870-t26_1-p1			histone H2Ba | transcript_product=histone H2Ba | location=TGGT1_chrIX:5039074-5039424(+) |;histone H2Bb | transcript_product=histone H2Bb | location=TGGT1_chrXII:5555742-5556089(+) |	8	8	6	5	5	4	7	7	5	4	4	3	54.3	54.3	51.7	50.9	50.9	31.9	By MS/MS	By MS/MS	By MS/MS	By MS/MS	By MS/MS	By MS/MS
23.4836	22.1402	22.7443	21.1662	21.5983	21.9145			7.94266	0	14.217	16	1.29548	1.22969	TGGT1_248340-t26_1-p1	TGGT1_248340-t26_1-p1			GTP-binding nuclear protein ran/tc4 | transcript_product=GTP-binding nuclear protein ran/tc4 | location=TGGT1_chrXII:3749189-3752256(+) |	6	6	5	2	2	2	5	5	4	2	2	2	37.6	37.6	29.3	9.2	11.8	11.8	By MS/MS	By MS/MS	By MS/MS	By MS/MS	By MS/MS	By MS/MS
24.6935	24.8202	24.6545	23.1621	23.4929	23.8248		+	8.83669	0	277.06	100	2.46777	1.22945	TGGT1_229010-t26_1-p1	TGGT1_229010-t26_1-p1			rhoptry neck protein RON4 | transcript_product=rhoptry neck protein RON4 | location=TGGT1_chrVIII:18238-24970(+) |	24	24	20	9	9	9	24	24	20	9	9	9	46.4	46.4	37.6	18.1	17	14.4	By MS/MS	By MS/MS	By MS/MS	By MS/MS	By MS/MS	By MS/MS
23.9655	23.85	24.0663	22.1632	22.9107	23.1517			8.28856	0	28.385	22	1.7953	1.21872	TGGT1_234450-t26_1-p1	TGGT1_234450-t26_1-p1			ribosomal protein RPS15A | transcript_product=ribosomal protein RPS15A | location=TGGT1_chrX:4292801-4294683(+) |	6	6	6	3	3	2	6	6	6	3	3	2	31.6	31.6	31.6	14.3	14.3	7.4	By MS/MS	By MS/MS	By MS/MS	By MS/MS	By MS/MS	By MS/MS
22.3514	22.3317	22.3781	20.8184	21.1393	21.4475		+	8.0106	0	21.3	25	2.58608	1.21867	TGGT1_269885A-t26_1-p1	TGGT1_269885A-t26_1-p1			rhoptry metalloprotease toxolysin TLN1 | transcript_product=rhoptry metalloprotease toxolysin TLN1 | location=TGGT1_chrVIII:5561686-5568242(+) |	10	10	9	4	6	2	10	10	9	4	6	2	12.5	12.5	10.6	4	6.6	1.7	By MS/MS	By MS/MS	By MS/MS	By MS/MS	By MS/MS	By MS/MS
25.1204	24.9897	25.061	23.6821	23.6338	24.2088		+	8.74426	0	109.77	46	2.53051	1.21548	TGGT1_263700-t26_1-p1	TGGT1_263700-t26_1-p1			ribosomal protein RPS14 | transcript_product=ribosomal protein RPS14 | location=TGGT1_chrVIIb:359504-361231(+) |	10	9	8	5	5	6	9	8	7	4	4	5	64.1	64.1	62.8	30.8	30.8	31.4	By MS/MS	By MS/MS	By MS/MS	By MS/MS	By MS/MS	By MS/MS
20.7799	20.5903	22.5328	19.1098	20.3812	20.7828			7.21701	0	5.5827	3	0.69026	1.20974	O75323;H7C333;C9J7B1;C9K068	O75323;H7C333	Protein NipSnap homolog 2	GBAS	NIPS2_HUMAN Protein NipSnap homolog 2 OS=Homo sapiens OX=9606 GN=NIPSNAP2 PE=1 SV=1;H7C333_HUMAN Protein NipSnap homolog 2 (Fragment) OS=Homo sapiens OX=9606 GN=NIPSNAP2 PE=1 SV=1	3	2	2	0	1	1	3	2	2	0	1	1	14.7	8.7	11.2	0	4.9	4.9	By MS/MS	By MS/MS	By MS/MS		By MS/MS	By MS/MS
21.2361	20.849	22.4807	17.9329	22.396	20.6291			7.17563	0	4.5887	4	0.361426	1.20263	Q16610	Q16610	Extracellular matrix protein 1	ECM1	ECM1_HUMAN Extracellular matrix protein 1 OS=Homo sapiens OX=9606 GN=ECM1 PE=1 SV=2	1	1	1	0	1	1	1	1	1	0	1	1	2.6	2.6	2.6	0	2.6	2.6	By MS/MS	By MS/MS	By MS/MS		By MS/MS	By matching
22.7244	21.4824	22.0406	21.3038	19.4334	21.9223			7.43902	0	22.165	13	0.651713	1.19598	Q99832;F8WBP8;A0A0D9SG95;F8WAM2	Q99832	T-complex protein 1 subunit eta	CCT7	TCPH_HUMAN T-complex protein 1 subunit eta OS=Homo sapiens OX=9606 GN=CCT7 PE=1 SV=2	5	2	2	1	0	1	5	2	2	1	0	1	18.8	8.7	8.7	4.1	0	4.1	By MS/MS	By MS/MS	By MS/MS	By MS/MS		By MS/MS
22.7504	21.2101	22.1936	21.6202	21.9104	19.0783			7.4303	0	5.6207	6	0.515342	1.18176	K7ERP4;K7EKX7;R4GNE4;K7ENB4;A0A087X2I2;A0A087WT12;K7EJ20;P36969;A0A087X247;A0A0A0MTT1	K7ERP4;K7EKX7;R4GNE4;K7ENB4;A0A087X2I2;A0A087WT12;K7EJ20;P36969	Glutathione peroxidase;Phospholipid hydroperoxide glutathione peroxidase, mitochondrial	GPX4	K7ERP4_HUMAN Glutathione peroxidase (Fragment) OS=Homo sapiens OX=9606 GN=GPX4 PE=1 SV=1;K7EKX7_HUMAN Glutathione peroxidase (Fragment) OS=Homo sapiens OX=9606 GN=GPX4 PE=1 SV=3;R4GNE4_HUMAN Glutathione peroxidase (Fragment) OS=Homo sapiens OX=9606 GN=GPX4	3	1	2	1	1	0	3	1	2	1	1	0	29.7	9	17.4	8.4	12.3	0	By MS/MS	By matching	By MS/MS	By MS/MS	By MS/MS
20.7223	19.994	21.0009	18.7162	19.6684	19.8255			6.69206	0.002809	2.6633	2	1.19843	1.16907	TGGT1_318230-t26_1-p1	TGGT1_318230-t26_1-p1			phosphoglycerate kinase PGKI | transcript_product=phosphoglycerate kinase PGKI | location=TGGT1_chrIV:1413955-1416908(+) |	2	1	1	0	0	0	2	1	1	0	0	0	7.4	3.6	3.6	0	0	0	By MS/MS	By MS/MS	By MS/MS
20.2245	23.3979	22.1012	21.5976	20.2553	20.4085			7.74621	0	17.177	9	0.496642	1.15405	Q14254;J3QLD9;E7EMK3	Q14254;J3QLD9;E7EMK3	Flotillin-2	FLOT2	FLOT2_HUMAN Flotillin-2 OS=Homo sapiens OX=9606 GN=FLOT2 PE=1 SV=2;J3QLD9_HUMAN Flotillin OS=Homo sapiens OX=9606 GN=FLOT2 PE=1 SV=1;E7EMK3_HUMAN Flotillin OS=Homo sapiens OX=9606 GN=FLOT2 PE=1 SV=1	2	7	3	3	2	1	2	7	3	3	2	1	7.9	18.2	11	12.6	7.9	3.3	By matching	By MS/MS	By MS/MS	By MS/MS	By matching	By matching
20.1749	19.5437	21.2796	18.6387	19.7507	19.1749			6.96689	0	5.1888	5	0.888582	1.14463	P47985;P0C7P4	P47985;P0C7P4	Cytochrome b-c1 complex subunit Rieske, mitochondrial;Cytochrome b-c1 complex subunit 11;Putative cytochrome b-c1 complex subunit Rieske-like protein 1	UQCRFS1;UQCRFS1P1	UCRI_HUMAN Cytochrome b-c1 complex subunit Rieske, mitochondrial OS=Homo sapiens OX=9606 GN=UQCRFS1 PE=1 SV=2;UCRIL_HUMAN Putative cytochrome b-c1 complex subunit Rieske-like protein 1 OS=Homo sapiens OX=9606 GN=UQCRFS1P1 PE=5 SV=1	2	1	2	0	1	0	2	1	2	0	1	0	16.4	8.8	16.4	0	8.8	0	By MS/MS	By MS/MS	By MS/MS		By MS/MS
20.0389	19.9737	20.1624	18.8049	19.8195	18.1398			6.5974	0.0014599	2.8968	3	1.08747	1.13691	TGGT1_208560-t26_1-p1	TGGT1_208560-t26_1-p1			carrier superfamily protein | transcript_product=carrier superfamily protein | location=TGGT1_chrIb:794791-800321(-) |	1	1	2	0	0	0	1	1	2	0	0	0	2.1	2.1	8.4	0	0	0	By MS/MS	By matching	By MS/MS
21.2035	19.8755	22.3912	19.9485	20.5517	19.5646	+		7.25064	0	7.7523	8	0.657711	1.13512	CON__ENSEMBL:ENSBTAP00000037665	CON__ENSEMBL:ENSBTAP00000037665				1	1	3	1	3	0	1	1	3	1	3	0	3.8	3.8	8.7	3.8	8.7	0	By MS/MS	By matching	By MS/MS	By matching	By MS/MS
24.4416	24.501	24.5115	23.0102	23.2211	23.8377			8.66698	0	33.056	29	1.97488	1.12841	TGGT1_242330-t26_1-p1	TGGT1_242330-t26_1-p1			ribosomal protein RPS5 | transcript_product=ribosomal protein RPS5 | location=TGGT1_chrVI:1882939-1884008(-) |	9	8	9	6	6	5	6	5	6	4	3	3	42.2	36.5	38	26.6	21.4	21.9	By MS/MS	By MS/MS	By MS/MS	By MS/MS	By MS/MS	By MS/MS
23.6726	21.971	23.6587	22.0242	22.4427	21.451			8.00225	0	27.22	21	0.824768	1.12815	D6RFM5;P31040;A0A087X1I3;A0A494C1T6	D6RFM5;P31040;A0A087X1I3;A0A494C1T6	Succinate dehydrogenase [ubiquinone] flavoprotein subunit, mitochondrial	SDHA	D6RFM5_HUMAN Succinate dehydrogenase [ubiquinone] flavoprotein subunit, mitochondrial OS=Homo sapiens OX=9606 GN=SDHA PE=1 SV=1;SDHA_HUMAN Succinate dehydrogenase [ubiquinone] flavoprotein subunit, mitochondrial OS=Homo sapiens OX=9606 GN=SDHA PE=1 SV=2;A0	7	4	6	3	4	1	6	3	5	2	3	1	19.6	11.8	13.6	9.3	11.3	1.9	By MS/MS	By MS/MS	By MS/MS	By MS/MS	By MS/MS	By MS/MS
23.1071	23.1275	21.3146	21.6365	20.7997	21.7368			7.6757	0	5.9496	6	0.773466	1.12542	C9JD32;B9ZVP7;J3KT29;P62829	C9JD32;B9ZVP7;J3KT29;P62829	60S ribosomal protein L23	RPL23	C9JD32_HUMAN 60S ribosomal protein L23 (Fragment) OS=Homo sapiens OX=9606 GN=RPL23 PE=1 SV=1;B9ZVP7_HUMAN 60S ribosomal protein L23 OS=Homo sapiens OX=9606 GN=RPL23 PE=1 SV=1;J3KT29_HUMAN 60S ribosomal protein L23 OS=Homo sapiens OX=9606 GN=RPL23 PE=1 SV=1	2	2	3	3	3	2	2	2	3	3	3	2	41.8	41.8	41.8	41.8	41.8	41.8	By MS/MS	By MS/MS	By MS/MS	By MS/MS	By MS/MS	By matching
21.5255	18.6459	21.2819	19.3838	19.9638	18.7517			7.29115	0	9.2813	9	0.49449	1.118	P11717;S4R328	P11717	Cation-independent mannose-6-phosphate receptor	IGF2R	MPRI_HUMAN Cation-independent mannose-6-phosphate receptor OS=Homo sapiens OX=9606 GN=IGF2R PE=1 SV=3	6	1	4	1	3	1	6	1	4	1	3	1	3.2	0.3	1.8	0.4	1.5	0.4	By MS/MS	By MS/MS	By MS/MS	By matching	By MS/MS	By MS/MS
24.0242	24.4285	24.3908	22.6892	23.1481	23.6589			9.05941	0	235.79	238	1.65006	1.11577	TGGT1_306060-t26_1-p1	TGGT1_306060-t26_1-p1			rhoptry neck protein RON8 | transcript_product=rhoptry neck protein RON8 | location=TGGT1_chrIX:5560917-5575203(-) |	60	66	59	22	29	25	60	66	59	22	29	25	33.2	36.7	31.6	11.9	15.8	12.8	By MS/MS	By MS/MS	By MS/MS	By MS/MS	By MS/MS	By MS/MS
19.9866	19.1868	21.658	19.0473	19.3408	19.1236			7.09314	0	9.9664	4	0.686592	1.10658	TGGT1_244200-t26_1-p1	TGGT1_244200-t26_1-p1			putative 2-oxoglutarate dehydrogenase e1 component, mitochondrial precursor | transcript_product=putative 2-oxoglutarate dehydrogenase e1 component, mitochondrial precursor | location=TGGT1_chrVI:3022117-3029688(-) |	4	1	4	0	1	0	4	1	4	0	1	0	7.1	1.4	7.1	0	1.5	0	By MS/MS	By matching	By MS/MS		By matching
19.7863	19.7884	19.971	18.2808	19.2198	18.756			6.77369	0	8.5621	8	1.77258	1.09641	TGGT1_257470-t26_1-p1	TGGT1_257470-t26_1-p1			myosin J | transcript_product=myosin J | location=TGGT1_chrVIIb:3962778-3973847(+) |	2	4	2	0	0	0	2	4	2	0	0	0	1.5	3	1.5	0	0	0	By MS/MS	By MS/MS	By MS/MS
21.2209	20.7539	21.7269	21.6145	20.6211	18.2166			7.28192	0	5.3413	8	0.444437	1.08313	Q8NDN9	Q8NDN9	RCC1 and BTB domain-containing protein 1	RCBTB1	RCBT1_HUMAN RCC1 and BTB domain-containing protein 1 OS=Homo sapiens OX=9606 GN=RCBTB1 PE=1 SV=1	2	1	2	2	2	1	2	1	2	2	2	1	6.4	3	6.4	6.4	6.4	3	By MS/MS	By MS/MS	By MS/MS	By MS/MS	By MS/MS	By MS/MS
20.322	19.8539	21.3064	17.601	20.5805	20.0539	+		6.82129	0.00076923	3.2694	4	0.461537	1.0823	CON__P50448	CON__P50448				1	1	1	0	1	1	1	1	1	0	1	1	3.4	3.4	3.4	0	3.4	3.4	By MS/MS	By matching	By MS/MS		By MS/MS	By MS/MS
22.298	21.9275	22.3323	22.6491	22.1097	18.5773			7.81332	0	11.19	14	0.346955	1.0739	P53007;B4DP62	P53007;B4DP62	Tricarboxylate transport protein, mitochondrial	SLC25A1	TXTP_HUMAN Tricarboxylate transport protein, mitochondrial OS=Homo sapiens OX=9606 GN=SLC25A1 PE=1 SV=2;B4DP62_HUMAN Solute carrier family 25 (Mitochondrial carrier citrate transporter), member 1, isoform CRA_b OS=Homo sapiens OX=9606 GN=SLC25A1 PE=1 SV=1	3	4	4	3	3	0	3	4	4	3	3	0	16.7	20.6	20.6	20.6	9.3	0	By MS/MS	By MS/MS	By MS/MS	By MS/MS	By MS/MS
20.1288	19.6813	20.0696	18.6999	19.0548	18.9173			6.68736	0.0014738	2.9489	2	2.44648	1.06924	C9JP16;O75718	C9JP16;O75718	Cartilage-associated protein	CRTAP	C9JP16_HUMAN Cartilage-associated protein OS=Homo sapiens OX=9606 GN=CRTAP PE=1 SV=1;CRTAP_HUMAN Cartilage-associated protein OS=Homo sapiens OX=9606 GN=CRTAP PE=1 SV=1	2	2	1	0	0	0	2	2	1	0	0	0	6.4	6.4	2.2	0	0	0	By MS/MS	By MS/MS	By MS/MS
25.2488	23.7768	25.4981	23.8526	23.4573	24.0095			8.85069	0	118.58	39	0.886127	1.06809	P02794;G3V192;G3V1D1;E9PRK8;E9PKY7;E9PPQ4;E9PQR3;E9PKM5;E9PK45	P02794;G3V192;G3V1D1	Ferritin heavy chain;Ferritin heavy chain, N-terminally processed;Ferritin	FTH1	FRIH_HUMAN Ferritin heavy chain OS=Homo sapiens OX=9606 GN=FTH1 PE=1 SV=2;G3V192_HUMAN Ferritin OS=Homo sapiens OX=9606 GN=FTH1 PE=1 SV=1;G3V1D1_HUMAN Ferritin OS=Homo sapiens OX=9606 GN=FTH1 PE=1 SV=1	9	7	12	5	6	5	9	7	12	5	6	5	55.7	53	74.3	38.3	38.3	24.6	By MS/MS	By MS/MS	By MS/MS	By MS/MS	By MS/MS	By MS/MS
23.274	23.5254	23.7668	22.4946	22.4092	22.4669			8.20629	0	33.091	35	2.74376	1.06515	TGGT1_312270-t26_1-p1	TGGT1_312270-t26_1-p1			rhoptry protein ROP13 | transcript_product=rhoptry protein ROP13 | location=TGGT1_chrXI:2519556-2520758(-) |	7	6	5	4	3	5	7	6	5	4	3	5	22	21.8	19	18.8	13	19	By MS/MS	By MS/MS	By MS/MS	By MS/MS	By MS/MS	By MS/MS
24.5005	25.2666	25.8373	23.811	24.2934	24.3297			8.23411	0	16.349	12	1.17784	1.05676	TGGT1_269190-t26_1-p1	TGGT1_269190-t26_1-p1			glyceraldehyde-3-phosphate dehydrogenase GAPDH2 | transcript_product=glyceraldehyde-3-phosphate dehydrogenase GAPDH2 | location=TGGT1_chrVIII:6001367-6005276(-) |	3	4	3	1	1	2	3	4	3	1	1	2	6.6	9.1	6.4	3.6	2.3	4.8	By MS/MS	By MS/MS	By MS/MS	By MS/MS	By MS/MS	By MS/MS
20.9868	21.5163	22.217	21.1857	21.6873	18.6913			7.47487	0	17.666	8	0.457192	1.05196	A0A3F2YNX8;A0A0A0MRJ6;P22061;F6S8N6;C9J0F2	A0A3F2YNX8;A0A0A0MRJ6;P22061;F6S8N6	Protein-L-isoaspartate O-methyltransferase;Protein-L-isoaspartate(D-aspartate) O-methyltransferase	PCMT1	A0A3F2YNX8_HUMAN Protein-L-isoaspartate O-methyltransferase OS=Homo sapiens OX=9606 GN=PCMT1 PE=1 SV=1;A0A0A0MRJ6_HUMAN Protein-L-isoaspartate O-methyltransferase OS=Homo sapiens OX=9606 GN=PCMT1 PE=1 SV=1;PIMT_HUMAN Protein-L-isoaspartate(D-aspartate) O-m	3	2	4	1	1	0	3	2	4	1	1	0	24.8	11.2	35.2	13.6	4.4	0	By MS/MS	By matching	By MS/MS	By MS/MS	By matching
20.7317	20.1728	21.3604	18.7615	20.3606	19.9922			7.22521	0	7.8821	5	0.820596	1.05025	TGGT1_208530-t26_1-p1	TGGT1_208530-t26_1-p1			nicotinate phosphoribosyltransferase | transcript_product=nicotinate phosphoribosyltransferase | location=TGGT1_chrIb:766715-777045(+) |	3	2	4	0	1	2	3	2	4	0	1	2	7.6	3.6	9.7	0	1.7	3.7	By MS/MS	By MS/MS	By MS/MS		By matching	By matching
21.4393	21.1727	21.645	18.4782	21.5054	21.1421			7.37867	0	8.8872	11	0.468727	1.04379	P27487;F8WE17	P27487	Dipeptidyl peptidase 4;Dipeptidyl peptidase 4 membrane form;Dipeptidyl peptidase 4 soluble form	DPP4	DPP4_HUMAN Dipeptidyl peptidase 4 OS=Homo sapiens OX=9606 GN=DPP4 PE=1 SV=2	3	3	3	0	1	1	3	3	3	0	1	1	5.1	6	6	0	1.8	1.8	By MS/MS	By MS/MS	By MS/MS		By MS/MS	By MS/MS
23.5627	23.4416	21.6797	21.5272	22.1788	21.882			7.59085	0.00076161	3.183	7	0.743517	1.03201	E9PMS6;A0A0A0MTE2;E9PMT2;H0Y424;H0YDG6;H0YE95;H0YDQ3;E9PJ10;E9PK58;E9PLU6;E9PRE3;E9PRJ0;U3KQE6	E9PMS6;A0A0A0MTE2;E9PMT2;H0Y424		LMO7	E9PMS6_HUMAN LIM domain only protein 7 OS=Homo sapiens OX=9606 GN=LMO7 PE=1 SV=1;A0A0A0MTE2_HUMAN LIM domain only protein 7 OS=Homo sapiens OX=9606 GN=LMO7 PE=1 SV=1;E9PMT2_HUMAN LIM domain only protein 7 OS=Homo sapiens OX=9606 GN=LMO7 PE=1 SV=1;H0Y424_HU	1	1	1	1	1	1	0	0	0	0	0	0	50.5	51.1	39.2	36	43	35.1	By MS/MS	By MS/MS	By MS/MS	By MS/MS	By MS/MS	By MS/MS
24.8241	25.1465	24.7712	24.1263	23.7076	23.8127			8.70011	0	24.708	36	2.4107	1.03174	TGGT1_239760-t26_1-p1	TGGT1_239760-t26_1-p1			ribosomal protein RPL22 | transcript_product=ribosomal protein RPL22 | location=TGGT1_chrVI:893982-895795(-) |	9	9	7	4	5	5	9	9	7	4	5	5	42.1	42.1	36.8	22.6	22.6	32.3	By MS/MS	By MS/MS	By MS/MS	By MS/MS	By MS/MS	By MS/MS
25.2046	25.6727	24.2801	23.8985	23.8308	24.3495			8.34924	0	11.842	8	1.09578	1.0262	TGGT1_261240-t26_1-p1;TGGT1_218260-t26_1-p1	TGGT1_261240-t26_1-p1;TGGT1_218260-t26_1-p1			histone H3 | transcript_product=histone H3 | location=TGGT1_chrVIIb:1780702-1781112(+) |;histone H3.3 | transcript_product=histone H3.3 | location=TGGT1_chrXII:1578063-1578473(+) |	4	3	3	1	2	2	3	2	2	1	1	1	44.1	20.6	20.6	5.1	13.2	13.2	By MS/MS	By MS/MS	By MS/MS	By MS/MS	By MS/MS	By MS/MS
20.8572	21.5463	21.509	18.3027	21.1393	21.4023			7.16313	0	8.1569	2	0.429968	1.02273	TGGT1_313380-t26_1-p1	TGGT1_313380-t26_1-p1			hypothetical protein | transcript_product=hypothetical protein | location=TGGT1_chrXI:3292372-3294103(+) |	1	2	1	0	1	1	1	2	1	0	1	1	4	9.1	4	0	4	4	By matching	By MS/MS	By matching		By matching	By MS/MS
20.4606	20.9906	21.3822	22.0149	18.6404	19.1185			7.02206	0.0015049	3.0854	2	0.396365	1.01984	A0A2R8YEW1;V9GYA2;A0A2R8Y4D6;A0A2R8Y4H0;A0A2R8Y5A0;A0A2R8YF43;A0A2R8YD58;E7EU96;Q8NEV1;P68400	A0A2R8YEW1;V9GYA2;A0A2R8Y4D6;A0A2R8Y4H0;A0A2R8Y5A0;A0A2R8YF43;A0A2R8YD58;E7EU96;Q8NEV1;P68400	Casein kinase II subunit alpha 3;Casein kinase II subunit alpha	CSNK2A1;CSNK2A3	A0A2R8YEW1_HUMAN Casein kinase II subunit alpha (Fragment) OS=Homo sapiens OX=9606 GN=CSNK2A1 PE=1 SV=1;V9GYA2_HUMAN Casein kinase II subunit alpha (Fragment) OS=Homo sapiens OX=9606 GN=CSNK2A1 PE=1 SV=2;A0A2R8Y4D6_HUMAN Casein kinase II subunit alpha (Fra	1	1	1	1	0	0	1	1	1	1	0	0	13.5	13.5	13.5	13.5	0	0	By MS/MS	By MS/MS	By matching	By MS/MS
22.0377	23.2002	22.6025	21.5239	21.666	21.6176			8.12753	0	62.266	41	1.39386	1.01094	P38606;C9JA17;C9JVW8;TGGT1_256970-t26_1-p1	P38606	V-type proton ATPase catalytic subunit A	ATP6V1A	VATA_HUMAN V-type proton ATPase catalytic subunit A OS=Homo sapiens OX=9606 GN=ATP6V1A PE=1 SV=2	10	13	12	7	6	3	10	13	12	7	6	3	21.4	29	28.2	19.4	13.1	5.8	By MS/MS	By MS/MS	By MS/MS	By MS/MS	By MS/MS	By MS/MS
21.4334	21.3866	21.4506	20.8623	21.6334	18.7495			7.44803	0	10.98	5	0.512724	1.00846	Q9BTV4	Q9BTV4	Transmembrane protein 43	TMEM43	TMM43_HUMAN Transmembrane protein 43 OS=Homo sapiens OX=9606 GN=TMEM43 PE=1 SV=1	3	3	2	2	3	0	3	3	2	2	3	0	17.2	17.2	10.2	13.5	17.2	0	By MS/MS	By MS/MS	By matching	By matching	By MS/MS
21.6888	21.6536	21.4503	21.4283	21.5196	18.837			7.53598	0	16.547	11	0.49568	1.00259	O60488;D6RF95;H0Y9A0	O60488	Long-chain-fatty-acid--CoA ligase 4	ACSL4	ACSL4_HUMAN Long-chain-fatty-acid--CoA ligase 4 OS=Homo sapiens OX=9606 GN=ACSL4 PE=1 SV=2	2	4	2	4	3	0	1	3	2	3	2	0	4.6	9.8	3.9	9.8	7.6	0	By MS/MS	By MS/MS	By MS/MS	By MS/MS	By MS/MS
22.3293	22.7561	23.0436	21.2039	21.4389	22.4857			8.05434	0	19.222	14	1.05541	1.00017	TGGT1_254720-t26_1-p1	TGGT1_254720-t26_1-p1			dense granule protein GRA8 | transcript_product=dense granule protein GRA8 | location=TGGT1_chrIII:1884681-1885484(+) |	4	4	4	2	4	3	4	4	4	2	4	3	18.4	18.4	18.4	10.5	18.4	12.4	By MS/MS	By MS/MS	By MS/MS	By MS/MS	By MS/MS	By MS/MS
23.6905	23.9849	23.9077	22.545	22.8058	23.2432			8.94154	0	290.64	171	1.96218	0.996392	TGGT1_311470-t26_1-p1	TGGT1_311470-t26_1-p1			rhoptry neck protein RON5 | transcript_product=rhoptry neck protein RON5 | location=TGGT1_chrXI:2047692-2067010(-) |	36	41	29	16	22	24	36	41	29	16	22	24	34.7	37.8	27.4	13.8	20.2	21.5	By MS/MS	By MS/MS	By MS/MS	By MS/MS	By MS/MS	By MS/MS
24.7302	25.0717	25.0368	23.6537	23.7611	24.4357			9.04246	0	84.643	99	1.68904	0.996052	TGGT1_239100-t26_1-p1;TGGT1_312510-t26_1-p1	TGGT1_239100-t26_1-p1			ribosomal protein RPS7 | transcript_product=ribosomal protein RPS7 | location=TGGT1_chrVI:457170-458270(+) |	18	19	18	7	12	9	18	19	18	7	12	9	75	76	71.4	35.7	55.6	41.3	By MS/MS	By MS/MS	By MS/MS	By MS/MS	By MS/MS	By MS/MS
23.067	20.8681	23.025	19.289	23.5459	21.1395	+		7.87877	0	15.476	14	0.279945	0.995211	CON__P20930;P20930	CON__P20930;P20930	Filaggrin	FLG	;FILA_HUMAN Filaggrin OS=Homo sapiens OX=9606 GN=FLG PE=1 SV=3	5	3	7	1	6	2	5	3	7	1	6	2	1.4	0.8	2	0.4	2	0.5	By MS/MS	By MS/MS	By MS/MS	By MS/MS	By MS/MS	By MS/MS
27.6365	27.0415	27.5795	26.6576	26.7601	25.856	+		9.36429	0	227.01	99	1.35532	0.994586	CON__P12763;P02765	CON__P12763				14	11	13	9	11	7	14	11	13	9	11	7	37.9	37.6	37.6	32.3	36.8	27.6	By MS/MS	By MS/MS	By MS/MS	By MS/MS	By MS/MS	By MS/MS
21.6871	21.9631	22.091	18.6084	22.5738	21.5832			7.43938	0	10.022	7	0.342917	0.991955	P04040	P04040	Catalase	CAT	CATA_HUMAN Catalase OS=Homo sapiens OX=9606 GN=CAT PE=1 SV=3	2	1	4	0	3	1	2	1	4	0	3	1	4.7	5.3	10.1	0	10.1	2.5	By MS/MS	By matching	By MS/MS		By MS/MS	By MS/MS
23.0022	22.7546	23.5606	21.6641	21.9007	22.7921			7.97942	0	18.97	16	1.1101	0.986817	TGGT1_410360-t26_1-p1	TGGT1_410360-t26_1-p1			putative transmembrane protein | transcript_product=putative transmembrane protein | location=TGGT1_chrII:71310-72374(+) |	2	3	3	1	2	2	1	1	1	0	1	1	24	32.8	26.6	6.2	13.8	13	By MS/MS	By MS/MS	By MS/MS	By MS/MS	By MS/MS	By MS/MS
24.7154	25.1232	24.7762	23.9877	23.7732	23.9317			8.46861	0	10.753	20	2.62253	0.974052	TGGT1_263040-t26_1-p1	TGGT1_263040-t26_1-p1			ribosomal protein RPS16 | transcript_product=ribosomal protein RPS16 | location=TGGT1_chrVIIb:830975-832663(+) |	3	4	3	3	3	3	3	4	3	3	3	3	16.1	17.1	16.1	16.1	15.2	15.2	By MS/MS	By MS/MS	By MS/MS	By MS/MS	By MS/MS	By MS/MS
23.3795	23.1834	23.3056	21.9051	22.3566	22.6987			8.49962	0	64.384	69	1.82587	0.969407	TGGT1_258580-t26_1-p1	TGGT1_258580-t26_1-p1			rhoptry protein ROP17 | transcript_product=rhoptry protein ROP17 | location=TGGT1_chrVIIb:3287362-3289188(-) |	17	20	12	8	8	8	17	20	12	8	8	8	39.1	45.6	24.2	16.4	18.3	16.1	By MS/MS	By MS/MS	By MS/MS	By MS/MS	By MS/MS	By MS/MS
23.7821	24.0925	24.1984	23.0959	22.8449	23.2565			8.78239	0	92.006	112	2.28432	0.958569	TGGT1_300100-t26_1-p1	TGGT1_300100-t26_1-p1			rhoptry neck protein RON2 | transcript_product=rhoptry neck protein RON2 | location=TGGT1_chrXII:175560-186129(-) |	29	27	21	13	13	12	29	27	21	13	13	12	26.2	23.1	17.3	11.4	11.7	11.4	By MS/MS	By MS/MS	By MS/MS	By MS/MS	By MS/MS	By MS/MS
24.2824	23.9017	24.8367	22.8902	23.7183	23.568	+		7.96418	0.0060241	2.4661	8	1.19719	0.948102	CON__P19001	CON__P19001				1	1	1	1	1	1	1	1	1	1	1	1	16.1	16.1	16.6	20.6	16.1	20.6	By MS/MS	By MS/MS	By MS/MS	By MS/MS	By MS/MS	By MS/MS
20.3379	20.821	20.3661	19.735	18.8106	20.1552			6.92187	0.0015186	3.1584	2	1.03567	0.941401	TGGT1_243920-t26_1-p1	TGGT1_243920-t26_1-p1			putative DNA replication licensing factor MCM5 | transcript_product=putative DNA replication licensing factor MCM5 | location=TGGT1_chrVI:2796800-2806044(+) |	1	2	1	1	0	1	1	2	1	1	0	1	1.9	3.7	1.9	1.8	0	1.8	By matching	By MS/MS	By MS/MS	By matching		By matching
20.9406	21.4727	21.7781	21.534	22.0649	17.7907			7.4522	0	14.303	10	0.274069	0.933925	P35637;A0A075B7D9;H3BPE7;Q92804	P35637	RNA-binding protein FUS	FUS	FUS_HUMAN RNA-binding protein FUS OS=Homo sapiens OX=9606 GN=FUS PE=1 SV=1	1	2	3	2	3	0	1	2	3	2	3	0	6.1	7	9.7	7	9.7	0	By MS/MS	By MS/MS	By MS/MS	By MS/MS	By MS/MS
22.3932	22.8993	22.7227	21.2189	21.934	22.064			7.80159	0	12.485	14	1.43752	0.932752	Q8WYL5;F8W1D9	Q8WYL5	Protein phosphatase Slingshot homolog 1	SSH1	SSH1_HUMAN Protein phosphatase Slingshot homolog 1 OS=Homo sapiens OX=9606 GN=SSH1 PE=1 SV=2	5	5	4	1	4	2	5	5	4	1	4	2	9.3	9.3	6.7	1.5	5.8	3.1	By MS/MS	By MS/MS	By MS/MS	By matching	By MS/MS	By MS/MS
21.6095	23.2557	21.3655	21.2831	21.0924	21.0691			7.49798	0	14.662	5	0.709843	0.928672	G8JLA2;F8VZU9;F8W180;H0YI43;F8VXL3	G8JLA2;F8VZU9;F8W180		MYL6	G8JLA2_HUMAN Myosin light polypeptide 6 OS=Homo sapiens OX=9606 GN=MYL6 PE=1 SV=1;F8VZU9_HUMAN Myosin light polypeptide 6 OS=Homo sapiens OX=9606 GN=MYL6 PE=1 SV=1;F8W180_HUMAN Myosin light polypeptide 6 OS=Homo sapiens OX=9606 GN=MYL6 PE=1 SV=1	1	1	1	1	1	1	1	1	1	1	1	1	79.6	87.5	87.5	87.5	77	79.6	By MS/MS	By MS/MS	By matching	By matching	By matching	By MS/MS
23.7012	24.1017	24.7646	23.566	23.3525	22.8715			8.73223	0	39.014	52	1.17047	0.925823	TGGT1_363030-t26_1-p1	TGGT1_363030-t26_1-p1			rhoptry protein ROP8 | transcript_product=rhoptry protein ROP8 | location=AAQM03000199:1511-3196(+) |	18	17	17	13	14	7	15	14	15	11	11	5	42.4	38.1	40.1	31.4	27.3	13.9	By MS/MS	By MS/MS	By MS/MS	By MS/MS	By MS/MS	By MS/MS
19.4427	19.6362	20.5586	18.9173	19.3503	18.6163			6.71357	0	5.2252	5	1.06555	0.917911	TGGT1_240650-t26_1-p1	TGGT1_240650-t26_1-p1			putative coatomer protein complex, subunit alpha | transcript_product=putative coatomer protein complex, subunit alpha | location=TGGT1_chrVI:1326973-1343296(-) |	2	2	2	0	0	0	2	2	2	0	0	0	3.2	3.2	3.2	0	0	0	By MS/MS	By MS/MS	By MS/MS
22.5587	21.7851	22.8232	22.5908	22.7259	19.1056			7.70457	0	5.7563	5	0.303894	0.914876	B5MDF5;P62826;J3KQE5;F5H018;H0YFC6;B4DV51;A0A087X0W0	B5MDF5;P62826;J3KQE5;F5H018	GTP-binding nuclear protein Ran	RAN	B5MDF5_HUMAN GTP-binding nuclear protein Ran OS=Homo sapiens OX=9606 GN=RAN PE=1 SV=1;RAN_HUMAN GTP-binding nuclear protein Ran OS=Homo sapiens OX=9606 GN=RAN PE=1 SV=3;J3KQE5_HUMAN GTP-binding nuclear protein Ran (Fragment) OS=Homo sapiens OX=9606 GN=RAN	4	2	3	2	3	0	4	2	3	2	3	0	27.5	15	22.7	9	13.7	0	By MS/MS	By matching	By MS/MS	By matching	By MS/MS
22.723	23.4443	23.1876	23.9573	23.8709	18.7965			7.79953	0.0021127	2.674	2	0.204442	0.910104	Q8N201	Q8N201	Integrator complex subunit 1	INTS1	INT1_HUMAN Integrator complex subunit 1 OS=Homo sapiens OX=9606 GN=INTS1 PE=1 SV=2	1	2	2	2	2	0	1	2	2	2	2	0	0.7	1.6	1.6	1.6	1.6	0	By MS/MS	By MS/MS	By MS/MS	By MS/MS	By MS/MS
21.3466	21.3162	21.9658	21.04	21.355	19.54			7.34723	0	11.275	10	0.68191	0.897889	A0A0C4DGN4;Q96DA0;I3L1H9;I3L3X0	A0A0C4DGN4;Q96DA0;I3L1H9;I3L3X0	Zymogen granule protein 16 homolog B	ZG16B	A0A0C4DGN4_HUMAN Zymogen granule protein 16 homolog B OS=Homo sapiens OX=9606 GN=ZG16B PE=1 SV=1;ZG16B_HUMAN Zymogen granule protein 16 homolog B OS=Homo sapiens OX=9606 GN=ZG16B PE=1 SV=3;I3L1H9_HUMAN Zymogen granule protein 16 homolog B (Fragment) OS=Hom	2	2	2	1	1	0	2	2	2	1	1	0	20.8	20.8	20.8	9	9	0	By MS/MS	By MS/MS	By MS/MS	By matching	By MS/MS
28.8476	27.6738	27.8897	27.5104	27.1014	27.1069			9.54207	0	140.31	139	1.09518	0.897457	P60981;F6RFD5	P60981;F6RFD5	Destrin	DSTN	DEST_HUMAN Destrin OS=Homo sapiens OX=9606 GN=DSTN PE=1 SV=3;F6RFD5_HUMAN Actin-depolymerizing factor OS=Homo sapiens OX=9606 GN=DSTN PE=1 SV=1	26	21	16	14	12	10	23	18	13	12	9	7	89.7	87.3	81.8	86.7	74.5	53.3	By MS/MS	By MS/MS	By MS/MS	By MS/MS	By MS/MS	By MS/MS
24.1601	22.5566	24.3284	23.6107	22.6634	22.0847			8.19557	0	100.39	34	0.551545	0.895445	P63241;I3L397;I3L504;Q6IS14;F8WCJ1;C9J7B5;C9J4W5;Q9GZV4	P63241;I3L397;I3L504;Q6IS14	Eukaryotic translation initiation factor 5A-1;Eukaryotic translation initiation factor 5A;Eukaryotic translation initiation factor 5A-1-like	EIF5A;EIF5AL1	IF5A1_HUMAN Eukaryotic translation initiation factor 5A-1 OS=Homo sapiens OX=9606 GN=EIF5A PE=1 SV=2;I3L397_HUMAN Eukaryotic translation initiation factor 5A (Fragment) OS=Homo sapiens OX=9606 GN=EIF5A PE=1 SV=8;I3L504_HUMAN Eukaryotic translation initiati	9	5	7	5	2	2	9	5	7	5	2	2	70.1	56.5	59.1	26.6	22.7	31.8	By MS/MS	By MS/MS	By MS/MS	By MS/MS	By MS/MS	By MS/MS
22.9629	23.3196	23.4571	22.0552	22.2743	22.725			8.46737	0	64.021	61	1.65705	0.895041	TGGT1_226250-t26_1-p1	TGGT1_226250-t26_1-p1			DEAD (Asp-Glu-Ala-Asp) box polypeptide DDX3X | transcript_product=DEAD (Asp-Glu-Ala-Asp) box polypeptide DDX3X | location=TGGT1_chrX:1667417-1670378(+) |	17	17	14	4	11	8	17	17	14	4	11	8	38.4	38.4	28.7	10.9	22.8	13.1	By MS/MS	By MS/MS	By MS/MS	By MS/MS	By MS/MS	By MS/MS
21.9984	23.4589	22.4805	21.6368	21.2231	22.3981			8.11348	0	31.559	25	0.744795	0.893246	O75955;A0A140T9R1;A2AB10;A2AB09;A0A140T9X0;A0A140T9W4;A2AB12;A0A0G2JJQ6;A2AB13;A0A140T959;A2AB11;A0A140T9C3;A0A140T974;A0A140T907;A0A140T910;A0A140T957;A0A140T9B1;A0A140T905;A2ABJ5	O75955;A0A140T9R1;A2AB10;A2AB09;A0A140T9X0	Flotillin-1	FLOT1	FLOT1_HUMAN Flotillin-1 OS=Homo sapiens OX=9606 GN=FLOT1 PE=1 SV=3;A0A140T9R1_HUMAN Flotillin (Fragment) OS=Homo sapiens OX=9606 GN=FLOT1 PE=1 SV=1;A2AB10_HUMAN Flotillin (Fragment) OS=Homo sapiens OX=9606 GN=FLOT1 PE=1 SV=1;A2AB09_HUMAN Flotillin (Fragmen	7	11	8	3	2	5	7	11	8	3	2	5	23	37.2	23	10.3	5.9	17.3	By MS/MS	By MS/MS	By MS/MS	By MS/MS	By MS/MS	By MS/MS
24.9395	23.9295	24.2519	23.4737	23.793	23.1808			8.05023	0	3.5102	6	1.20903	0.891132	Q8IUE6	Q8IUE6	Histone H2A type 2-B	HIST2H2AB	H2A2B_HUMAN Histone H2A type 2-B OS=Homo sapiens OX=9606 GN=H2AC21 PE=1 SV=3	2	2	2	2	2	1	1	1	1	1	1	1	55.4	55.4	55.4	55.4	55.4	34.6	By MS/MS	By MS/MS	By MS/MS	By MS/MS	By MS/MS	By MS/MS
24.2099	24.4658	24.9861	23.657	23.3844	23.9593			8.59684	0	68.019	47	1.45847	0.886995	TGGT1_207840-t26_1-p1	TGGT1_207840-t26_1-p1			ribosomal protein RPS17 | transcript_product=ribosomal protein RPS17 | location=TGGT1_chrIb:342658-344358(-) |	10	10	9	6	8	7	10	10	9	6	8	7	62.1	62.1	62.1	56.1	56.1	56.1	By MS/MS	By MS/MS	By MS/MS	By MS/MS	By MS/MS	By MS/MS
23.2835	23.9069	24.0378	22.6521	22.7009	23.2235			8.27921	0	15.298	28	1.39281	0.883901	TGGT1_213350-t26_1-p1	TGGT1_213350-t26_1-p1			ribosomal protein RPS15 | transcript_product=ribosomal protein RPS15 | location=TGGT1_chrV:820008-821446(-) |	4	5	5	3	2	3	4	5	5	3	2	3	34.7	34.7	34.7	27.3	18.7	26.7	By MS/MS	By MS/MS	By MS/MS	By MS/MS	By MS/MS	By MS/MS
23.1553	20.7208	23.3119	21.0708	21.8891	21.5883			7.81447	0	13.044	9	0.4317	0.879974	Q9BPW8;H7C2U6;F8WCR5;C9JDV8;F8WBI5	Q9BPW8;H7C2U6;F8WCR5	Protein NipSnap homolog 1	NIPSNAP1	NIPS1_HUMAN Protein NipSnap homolog 1 OS=Homo sapiens OX=9606 GN=NIPSNAP1 PE=1 SV=1;H7C2U6_HUMAN Protein NipSnap homolog 1 (Fragment) OS=Homo sapiens OX=9606 GN=NIPSNAP1 PE=1 SV=1;F8WCR5_HUMAN Protein NipSnap homolog 1 OS=Homo sapiens OX=9606 GN=NIPSNAP1 P	5	3	5	2	1	1	5	3	4	2	1	1	25.7	12.3	22.9	12.3	3.2	3.2	By MS/MS	By matching	By MS/MS	By matching	By matching	By MS/MS
23.7965	22.5003	20.6597	21.7123	20.4294	22.1958			7.87632	0	11.618	11	0.343777	0.873012	M0R3D6;M0R1A7;M0R117;Q02543;M0R0P7	M0R3D6;M0R1A7;M0R117;Q02543;M0R0P7	60S ribosomal protein L18a	RPL18A	M0R3D6_HUMAN 60S ribosomal protein L18a (Fragment) OS=Homo sapiens OX=9606 GN=RPL18A PE=1 SV=1;M0R1A7_HUMAN 60S ribosomal protein L18a OS=Homo sapiens OX=9606 GN=RPL18A PE=1 SV=1;M0R117_HUMAN 60S ribosomal protein L18a OS=Homo sapiens OX=9606 GN=RPL18A PE=	5	4	1	3	2	2	5	4	1	3	2	2	34.8	34.8	5.7	22	12.8	16.3	By MS/MS	By MS/MS	By matching	By MS/MS	By matching	By MS/MS
21.6726	23.0428	20.8069	20.22	21.4613	21.2249			7.73088	0	22.853	18	0.506068	0.872004	Q9Y5B9	Q9Y5B9	FACT complex subunit SPT16	SUPT16H	SP16H_HUMAN FACT complex subunit SPT16 OS=Homo sapiens OX=9606 GN=SUPT16H PE=1 SV=1	7	9	1	3	3	2	7	9	1	3	3	2	10.4	13	1.4	5.9	4.7	2.6	By MS/MS	By MS/MS	By matching	By MS/MS	By MS/MS	By MS/MS
25.4023	25.8735	25.3984	24.6811	24.4294	24.9573			8.42762	0	71.436	15	1.77817	0.868843	C9JKI3	C9JKI3	Caveolin	CAV1	C9JKI3_HUMAN Caveolin (Fragment) OS=Homo sapiens OX=9606 GN=CAV1 PE=1 SV=1	1	1	1	1	1	1	1	1	1	1	1	1	46.4	46.4	46.4	46.4	46.4	46.4	By MS/MS	By MS/MS	By MS/MS	By MS/MS	By MS/MS	By MS/MS
21.7995	20.0299	21.3147	19.9919	20.9026	19.6519			7.13675	0	5.247	5	0.599306	0.865911	Q04446;E9PGM4	Q04446;E9PGM4	1,4-alpha-glucan-branching enzyme	GBE1	GLGB_HUMAN 1,4-alpha-glucan-branching enzyme OS=Homo sapiens OX=9606 GN=GBE1 PE=1 SV=3;E9PGM4_HUMAN 1,4-alpha-glucan branching enzyme OS=Homo sapiens OX=9606 GN=GBE1 PE=1 SV=1	1	2	3	2	2	0	1	2	3	2	2	0	2.4	4	5.6	4	4	0	By MS/MS	By MS/MS	By MS/MS	By MS/MS	By MS/MS
25.4128	25.7433	24.6696	24.121	24.6992	24.425			9.37559	0	323.31	253	1.12768	0.860182	P13010;C9JZ81;H7C0H9	P13010	X-ray repair cross-complementing protein 5	XRCC5	XRCC5_HUMAN X-ray repair cross-complementing protein 5 OS=Homo sapiens OX=9606 GN=XRCC5 PE=1 SV=3	44	47	33	24	32	15	44	47	33	24	32	15	75.1	74.3	63.5	46.2	58.3	33.6	By MS/MS	By MS/MS	By MS/MS	By MS/MS	By MS/MS	By MS/MS
21.2021	21.9128	21.4077	21.4539	21.1145	19.3739			7.39424	0	14.589	9	0.563212	0.860057	O15460;C9JCP0;C9JX45;A8MXE0;E7ERI1;E7ENX0;E7EPI9	O15460	Prolyl 4-hydroxylase subunit alpha-2	P4HA2	P4HA2_HUMAN Prolyl 4-hydroxylase subunit alpha-2 OS=Homo sapiens OX=9606 GN=P4HA2 PE=1 SV=1	2	3	2	1	3	1	2	3	2	1	3	1	4.9	9.3	6.7	2.2	9	2.6	By MS/MS	By MS/MS	By MS/MS	By matching	By MS/MS	By MS/MS
22.3504	22.5568	22.4431	23.2608	22.4521	19.0598			7.80678	0	8.0279	12	0.266559	0.859233	J3KT73;J3QL01;P63173;J3KSP2	J3KT73;J3QL01;P63173;J3KSP2	60S ribosomal protein L38	RPL38	J3KT73_HUMAN 60S ribosomal protein L38 OS=Homo sapiens OX=9606 GN=RPL38 PE=1 SV=1;J3QL01_HUMAN 60S ribosomal protein L38 OS=Homo sapiens OX=9606 GN=RPL38 PE=1 SV=1;RL38_HUMAN 60S ribosomal protein L38 OS=Homo sapiens OX=9606 GN=RPL38 PE=1 SV=2;J3KSP2_HUMAN	2	3	2	4	2	0	2	3	2	4	2	0	39.1	43.8	39.1	43.8	39.1	0	By MS/MS	By MS/MS	By MS/MS	By MS/MS	By MS/MS
22.2765	22.4868	22.8002	21.4436	21.7794	21.7811			7.73278	0	20.87	20	1.96977	0.853146	TGGT1_411430-t26_1-p1	TGGT1_411430-t26_1-p1			rhoptry protein ROP5 | transcript_product=rhoptry protein ROP5 | location=AAQM03000489:189-1624(+) |	5	4	3	3	3	1	5	4	3	3	3	1	54.9	52.3	39.9	34.1	34.1	24.5	By MS/MS	By MS/MS	By MS/MS	By MS/MS	By MS/MS	By MS/MS
22.2188	22.3287	22.7375	22.1011	21.7702	20.8923			7.49044	0	6.7791	10	1.00146	0.840444	P51636;E9PCT3	P51636;E9PCT3	Caveolin-2;Caveolin	CAV2	CAV2_HUMAN Caveolin-2 OS=Homo sapiens OX=9606 GN=CAV2 PE=1 SV=2;E9PCT3_HUMAN Caveolin OS=Homo sapiens OX=9606 GN=CAV2 PE=1 SV=1	2	2	2	1	2	1	2	2	2	1	2	1	21	21	21	11.1	21	11.1	By MS/MS	By MS/MS	By MS/MS	By MS/MS	By MS/MS	By matching
21.8491	21.0889	21.124	21.3032	18.8596	21.3995			7.3504	0	8.603	5	0.407785	0.833239	O75477;B0QZ43	O75477;B0QZ43	Erlin-1	ERLIN1	ERLN1_HUMAN Erlin-1 OS=Homo sapiens OX=9606 GN=ERLIN1 PE=1 SV=2;B0QZ43_HUMAN Erlin-1 (Fragment) OS=Homo sapiens OX=9606 GN=ERLIN1 PE=1 SV=1	2	4	3	1	0	1	2	4	3	1	0	1	15.8	25.6	21.3	15.8	5.5	11.8	By MS/MS	By MS/MS	By MS/MS	By matching	By matching	By MS/MS
22.4071	23.3111	22.4297	22.1158	21.6391	21.9177			7.76426	0	20.537	10	1.18204	0.825098	TGGT1_300200-t26_1-p1	TGGT1_300200-t26_1-p1			histone H2AZ | transcript_product=histone H2AZ | location=TGGT1_chrXII:122117-123855(-) |	5	4	2	2	1	1	4	3	1	1	0	1	50.3	50.3	25.8	25.8	19.4	29	By MS/MS	By MS/MS	By MS/MS	By MS/MS	By MS/MS	By MS/MS
21.5761	22.5668	22.536	21.1221	21.4266	21.6721			7.59477	0	15.389	11	1.0636	0.819374	TGGT1_410370-t26_1-p1;TGGT1_279100-t26_1-p1;TGGT1_411470-t26_1-p1	TGGT1_410370-t26_1-p1;TGGT1_279100-t26_1-p1;TGGT1_411470-t26_1-p1			putative transmembrane protein | transcript_product=putative transmembrane protein | location=AAQM03000265:733-2584(+) |;hypothetical protein | transcript_product=hypothetical protein | location=AAQM03000427:32-1883(+) |;putative transmembrane protein |	3	5	3	1	2	1	3	5	3	1	2	1	19.5	26.2	19.8	8.5	13.1	8.5	By MS/MS	By MS/MS	By MS/MS	By MS/MS	By matching	By MS/MS
27.1406	26.8171	27.3649	25.6305	26.4543	26.7932			9.30261	0	70.065	92	1.006	0.814931	TGGT1_286420A-t26_1-p1;TGGT1_294800A-t26_1-p1;A0A6Q8PFK6	TGGT1_286420A-t26_1-p1;TGGT1_294800A-t26_1-p1			putative elongation factor 1-alpha (EF-1-ALPHA) | transcript_product=putative elongation factor 1-alpha (EF-1-ALPHA) | location=TGGT1_chrV:1692242-1694172(-) |;putative elongation factor 1-alpha (EF-1-ALPHA) | transcript_product=putative elongation factor	20	17	15	11	14	6	7	7	6	5	5	0	61.2	54	45.8	34.8	42.9	12.7	By MS/MS	By MS/MS	By MS/MS	By MS/MS	By MS/MS	By MS/MS
23.9649	22.9195	24.8027	23.132	22.9464	23.1753			8.22863	0	12.556	18	0.670012	0.811103	P02792	P02792	Ferritin light chain	FTL	FRIL_HUMAN Ferritin light chain OS=Homo sapiens OX=9606 GN=FTL PE=1 SV=2	5	4	4	3	2	3	5	4	4	3	2	3	32.6	24	21.7	17.7	9.1	21.1	By MS/MS	By MS/MS	By MS/MS	By MS/MS	By MS/MS	By MS/MS
25.9833	26.1625	26.3425	25.3315	25.2262	25.4999			9.59355	0	322.83	228	2.46193	0.810219	TGGT1_308090-t26_1-p1	TGGT1_308090-t26_1-p1			rhoptry protein ROP5 | transcript_product=rhoptry protein ROP5 | location=AAQM03000031:206-1855(-) |	30	29	27	22	22	17	13	13	13	9	9	7	69.2	69	66.3	49.7	49.7	33.9	By MS/MS	By MS/MS	By MS/MS	By MS/MS	By MS/MS	By MS/MS
20.5471	19.361	21.294	20.4271	19.2882	19.072			6.89462	0	4.5218	3	0.500728	0.804943	F5GYT8;E9PG35;E9PHF7;Q96RQ3;G5E9X5	F5GYT8;E9PG35;E9PHF7;Q96RQ3;G5E9X5	Methylcrotonoyl-CoA carboxylase subunit alpha, mitochondrial	MCCC1	F5GYT8_HUMAN Methylcrotonoyl-CoA carboxylase subunit alpha, mitochondrial OS=Homo sapiens OX=9606 GN=MCCC1 PE=1 SV=2;E9PG35_HUMAN Methylcrotonoyl-CoA carboxylase subunit alpha, mitochondrial (Fragment) OS=Homo sapiens OX=9606 GN=MCCC1 PE=1 SV=1;E9PHF7_HUMA	1	1	3	1	0	0	1	1	3	1	0	0	2.1	2.1	7.8	2.1	0	0	By MS/MS	By MS/MS	By MS/MS	By matching
19.5115	19.2895	21.2717	19.9971	18.0308	19.6322			6.68034	0.00077459	3.3711	4	0.389471	0.804174	H7BYF7;P33947	H7BYF7;P33947	ER lumen protein-retaining receptor 2	KDELR2	H7BYF7_HUMAN ER lumen protein-retaining receptor 2 OS=Homo sapiens OX=9606 GN=KDELR2 PE=1 SV=1;ERD22_HUMAN ER lumen protein-retaining receptor 2 OS=Homo sapiens OX=9606 GN=KDELR2 PE=1 SV=1	1	1	1	1	0	0	1	1	1	1	0	0	44.7	44.7	44.7	44.7	0	0	By MS/MS	By MS/MS	By MS/MS	By MS/MS
25.7204	24.4778	25.4642	24.3006	24.535	24.426			8.96932	0	166.25	70	0.974382	0.800236	P09382;F8WEI7	P09382	Galectin-1	LGALS1	LEG1_HUMAN Galectin-1 OS=Homo sapiens OX=9606 GN=LGALS1 PE=1 SV=2	13	11	11	10	9	7	13	11	11	10	9	7	88.1	88.1	88.1	74.8	65.9	64.4	By MS/MS	By MS/MS	By MS/MS	By MS/MS	By MS/MS	By MS/MS
22.5451	21.001	22.8713	20.8683	22.074	21.0767	+		7.93179	0	37.138	36	0.510246	0.799476	CON__Q2UVX4	CON__Q2UVX4				13	5	14	4	8	5	12	5	13	3	7	4	11.6	4.4	12.3	3.2	7.7	4.1	By MS/MS	By MS/MS	By MS/MS	By MS/MS	By MS/MS	By MS/MS
21.0487	21.4405	21.6456	18.9414	21.4503	21.3494			7.19645	0	6.264	10	0.403178	0.797857	P20337	P20337	Ras-related protein Rab-3B	RAB3B	RAB3B_HUMAN Ras-related protein Rab-3B OS=Homo sapiens OX=9606 GN=RAB3B PE=1 SV=2	2	1	2	0	2	1	2	1	2	0	2	1	16.9	8.2	16.9	0	16.9	8.7	By MS/MS	By MS/MS	By MS/MS		By MS/MS	By MS/MS
20.0567	20.2167	20.5027	19.3007	19.9136	19.1848			6.92562	0.0014815	2.9927	5	1.41361	0.792334	P11166;A0A6Q8PFI8	P11166;A0A6Q8PFI8	Solute carrier family 2, facilitated glucose transporter member 1	SLC2A1	GTR1_HUMAN Solute carrier family 2, facilitated glucose transporter member 1 OS=Homo sapiens OX=9606 GN=SLC2A1 PE=1 SV=2;A0A6Q8PFI8_HUMAN Solute carrier family 2, facilitated glucose transporter member 1 OS=Homo sapiens OX=9606 GN=SLC2A1 PE=4 SV=1	2	2	2	1	1	0	2	2	2	1	1	0	3.7	3.7	3.7	1.6	1.6	0	By MS/MS	By MS/MS	By MS/MS	By matching	By MS/MS
22.139	22.3884	22.4882	23.0999	22.9582	18.5941			7.58822	0	15.583	9	0.205305	0.787769	P21291;E9PS42;E9PND2;E9PP21	P21291;E9PS42;E9PND2;E9PP21	Cysteine and glycine-rich protein 1	CSRP1	CSRP1_HUMAN Cysteine and glycine-rich protein 1 OS=Homo sapiens OX=9606 GN=CSRP1 PE=1 SV=3;E9PS42_HUMAN Cysteine and glycine-rich protein 1 OS=Homo sapiens OX=9606 GN=CSRP1 PE=1 SV=1;E9PND2_HUMAN Cysteine and glycine-rich protein 1 (Fragment) OS=Homo sapie	3	3	2	1	1	0	3	3	2	1	1	0	28	25.4	19.2	7.8	7.8	0	By MS/MS	By MS/MS	By MS/MS	By MS/MS	By MS/MS
19.8948	21.1079	21.3515	20.4965	19.3506	20.1742			7.16696	0	8.993	5	0.618266	0.777604	TGGT1_315780-t26_1-p1	TGGT1_315780-t26_1-p1			putative myosin regulatory light chain | transcript_product=putative myosin regulatory light chain | location=TGGT1_chrXI:4923626-4926382(+) |	2	4	3	0	0	0	2	4	3	0	0	0	14.1	31.1	20.4	0	0	0	By MS/MS	By MS/MS	By MS/MS
22.7755	21.5235	23.5043	21.2747	22.047	22.1507	+		7.92529	0	32.534	26	0.534329	0.776974	CON__Q2KJF1	CON__Q2KJF1				6	3	5	3	5	3	6	3	5	3	5	3	22.3	12.7	19.5	12.7	19.5	7.2	By MS/MS	By MS/MS	By MS/MS	By MS/MS	By MS/MS	By MS/MS
22.4444	21.5194	22.647	21.2147	21.5641	21.5527			7.57109	0	13.475	7	0.974024	0.759828	O43852;H0Y875	O43852;H0Y875	Calumenin	CALU	CALU_HUMAN Calumenin OS=Homo sapiens OX=9606 GN=CALU PE=1 SV=2;H0Y875_HUMAN Calumenin (Fragment) OS=Homo sapiens OX=9606 GN=CALU PE=1 SV=1	4	3	3	2	1	1	4	3	3	2	1	1	13	8.9	8.9	2.9	2.2	2.2	By MS/MS	By MS/MS	By MS/MS	By MS/MS	By MS/MS	By MS/MS
23.0717	23.6701	23.6087	22.857	22.1362	23.0902			8.42993	0	51.83	40	1.03055	0.755732	TGGT1_262620-t26_1-p1	TGGT1_262620-t26_1-p1			RNA recognition motif-containing protein | transcript_product=RNA recognition motif-containing protein | location=TGGT1_chrVIIb:1093901-1096823(+) |	9	11	10	4	4	7	9	11	10	4	4	7	30.4	39.6	39.6	11.6	11.6	25.6	By MS/MS	By MS/MS	By MS/MS	By MS/MS	By MS/MS	By MS/MS
19.4358	19.7597	19.1985	19.2951	17.0938	19.7692			6.38561	0.0077569	2.3199	2	0.371483	0.745295	TGGT1_312990-t26_1-p1	TGGT1_312990-t26_1-p1			DEAD/DEAH box ATP-dependent RNA helicase | transcript_product=DEAD/DEAH box ATP-dependent RNA helicase | location=TGGT1_chrXI:2984273-2989253(-) |	1	1	1	0	0	0	1	1	1	0	0	0	2.6	2.6	2.6	0	0	0	By MS/MS	By MS/MS	By MS/MS
23.7875	22.3248	24.2348	22.6263	23.3419	22.1467	+		8.57079	0	131.24	54	0.480053	0.74404	CON__Q3T052	CON__Q3T052				14	7	14	7	10	6	14	7	14	7	10	6	25.2	10.2	25.2	15.7	17.4	7.2	By MS/MS	By MS/MS	By MS/MS	By MS/MS	By MS/MS	By MS/MS
21.4331	18.6458	22.2902	18.695	21.0876	20.3688			7.18856	0	5.8872	4	0.220155	0.739222	H7C3P4;F6S8M0;P15586;F5H4C6;H0YFA9	H7C3P4;F6S8M0;P15586;F5H4C6;H0YFA9	N-acetylglucosamine-6-sulfatase	GNS	H7C3P4_HUMAN N-acetylglucosamine-6-sulfatase OS=Homo sapiens OX=9606 GN=GNS PE=1 SV=1;F6S8M0_HUMAN N-acetylglucosamine-6-sulfatase OS=Homo sapiens OX=9606 GN=GNS PE=1 SV=1;GNS_HUMAN N-acetylglucosamine-6-sulfatase OS=Homo sapiens OX=9606 GN=GNS PE=1 SV=3;F	2	0	2	1	1	1	2	0	2	1	1	1	5.2	0	5.2	2.8	2.4	2.4	By MS/MS		By MS/MS	By matching	By MS/MS	By matching
19.8941	19.7867	19.6743	19.3584	19.0874	18.6973			6.46626	0.0076775	2.2649	2	1.66162	0.737332	TGGT1_282070-t26_1-p1	TGGT1_282070-t26_1-p1			hypothetical protein | transcript_product=hypothetical protein | location=TGGT1_chrVIIa:4270196-4276302(+) |	1	1	1	0	0	0	1	1	1	0	0	0	1.8	1.8	1.8	0	0	0	By MS/MS	By MS/MS	By MS/MS
26.1917	25.2492	26.0483	25.1378	25.5121	24.6474			9.4682	0	323.31	229	0.882817	0.730666	P14618;B4DNK4;H3BTN5;H3BQ34;H3BR70;H3BUW1;H3BTJ2;H3BT25;H3BU13;H3BN34;H3BQZ3;P30613	P14618;B4DNK4;H3BTN5;H3BQ34;H3BR70	Pyruvate kinase PKM;Pyruvate kinase	PKM	KPYM_HUMAN Pyruvate kinase PKM OS=Homo sapiens OX=9606 GN=PKM PE=1 SV=4;B4DNK4_HUMAN Pyruvate kinase OS=Homo sapiens OX=9606 GN=PKM PE=1 SV=1;H3BTN5_HUMAN Pyruvate kinase (Fragment) OS=Homo sapiens OX=9606 GN=PKM PE=1 SV=1;H3BQ34_HUMAN Pyruvate kinase OS=H	37	29	32	25	28	19	37	29	32	25	28	19	82.1	64.8	71	53.7	58.2	40.9	By MS/MS	By MS/MS	By MS/MS	By MS/MS	By MS/MS	By MS/MS
23.0543	22.7435	22.5293	21.1474	22.3894	22.6342	+		7.90254	0	12.605	18	0.672897	0.718688	CON__Q3ZBS7;P04004	CON__Q3ZBS7				6	6	4	1	3	3	6	6	4	1	3	3	14.9	14.9	8.9	1.7	7.2	7.2	By MS/MS	By MS/MS	By MS/MS	By MS/MS	By MS/MS	By MS/MS
23.8177	22.3283	24.0332	22.545	23.1832	22.3171	+		8.41785	0	176.04	50	0.525516	0.711338	CON__Q3SZH5	CON__Q3SZH5				11	8	10	7	6	3	11	8	10	7	6	3	42.7	28.5	37.5	28.8	20.3	13	By MS/MS	By MS/MS	By MS/MS	By MS/MS	By MS/MS	By MS/MS
25.3944	25.725	24.6331	24.4004	24.7248	24.5028			9.38963	0	323.31	241	0.984522	0.708139	P12956;B1AHC9	P12956;B1AHC9	X-ray repair cross-complementing protein 6	XRCC6	XRCC6_HUMAN X-ray repair cross-complementing protein 6 OS=Homo sapiens OX=9606 GN=XRCC6 PE=1 SV=2;B1AHC9_HUMAN ATP-dependent DNA helicase 2 subunit 1 OS=Homo sapiens OX=9606 GN=XRCC6 PE=1 SV=1	41	42	28	23	29	19	41	42	28	23	29	19	60.9	65.5	53.2	48.9	55	37.1	By MS/MS	By MS/MS	By MS/MS	By MS/MS	By MS/MS	By MS/MS
23.2954	24.2218	23.9097	23.425	23.1652	22.7261			8.35451	0	20.664	31	0.96914	0.703572	TGGT1_295110-t26_1-p1	TGGT1_295110-t26_1-p1			rhoptry protein ROP7 | transcript_product=rhoptry protein ROP7 | location=AAQM03000462:293-2020(-) |	10	10	8	5	6	4	6	6	5	2	3	2	29.4	29.4	20.3	10.1	13	7.7	By MS/MS	By MS/MS	By MS/MS	By MS/MS	By MS/MS	By MS/MS
26.3486	25.2071	27.1291	25.5609	25.3887	25.6278			9.28112	0	115.78	114	0.553007	0.702483	P07686;Q5URX0;H0YA83;H0Y9B6;D6REQ8;H0Y9M3	P07686;Q5URX0;H0YA83;H0Y9B6	Beta-hexosaminidase subunit beta;Beta-hexosaminidase subunit beta chain B;Beta-hexosaminidase subunit beta chain A	HEXB	HEXB_HUMAN Beta-hexosaminidase subunit beta OS=Homo sapiens OX=9606 GN=HEXB PE=1 SV=3;Q5URX0_HUMAN Beta-N-acetylhexosaminidase OS=Homo sapiens OX=9606 GN=HEXB PE=1 SV=1;H0YA83_HUMAN Beta-N-acetylhexosaminidase (Fragment) OS=Homo sapiens OX=9606 GN=HEXB PE=	24	18	19	15	14	10	24	18	19	15	14	10	47.5	39.7	43.2	26.1	24.6	25.5	By MS/MS	By MS/MS	By MS/MS	By MS/MS	By MS/MS	By MS/MS
20.6054	20.2614	20.6096	20.8904	18.4124	20.0932			6.80919	0.0053908	2.5083	4	0.396426	0.693461	O95573	O95573	Long-chain-fatty-acid--CoA ligase 3	ACSL3	ACSL3_HUMAN Long-chain-fatty-acid--CoA ligase 3 OS=Homo sapiens OX=9606 GN=ACSL3 PE=1 SV=3	1	1	1	1	0	0	1	1	1	1	0	0	5	5	2.6	5	2.4	0	By MS/MS	By MS/MS	By MS/MS	By MS/MS	By matching
28.1659	26.981	28.2806	27.1835	27.1482	27.0172			9.84197	0	258.93	307	0.761611	0.692842	Q9Y305;H7C5Q2;C9J7L8	Q9Y305;H7C5Q2	Acyl-coenzyme A thioesterase 9, mitochondrial	ACOT9	ACOT9_HUMAN Acyl-coenzyme A thioesterase 9, mitochondrial OS=Homo sapiens OX=9606 GN=ACOT9 PE=1 SV=2;H7C5Q2_HUMAN Acyl-coenzyme A thioesterase 9, mitochondrial (Fragment) OS=Homo sapiens OX=9606 GN=ACOT9 PE=1 SV=1	36	32	34	28	28	25	36	32	34	28	28	25	70.4	66.3	66.3	59.2	61	48.5	By MS/MS	By MS/MS	By MS/MS	By MS/MS	By MS/MS	By MS/MS
21.0294	20.4667	21.1316	19.9052	20.6695	19.9846			7.25534	0	11.168	8	1.01526	0.689502	P43243;A8MXP9;A0A0R4J2E8;D6REM6;D6R991;D6RE02;B3KM87;H0Y8T4;D6RIA2;D6RB45;A0A1B0GX04;D6RBI2;D6R8Z5;D6REK4;D6RCM3;D6RBS2;D6R9F3;D6RBK5	P43243;A8MXP9;A0A0R4J2E8;D6REM6;D6R991	Matrin-3	MATR3	MATR3_HUMAN Matrin-3 OS=Homo sapiens OX=9606 GN=MATR3 PE=1 SV=2;A8MXP9_HUMAN Matrin-3 OS=Homo sapiens OX=9606 GN=MATR3 PE=1 SV=1;A0A0R4J2E8_HUMAN Matrin-3 OS=Homo sapiens OX=9606 GN=MATR3 PE=1 SV=1;D6REM6_HUMAN Matrin-3 OS=Homo sapiens OX=9606 GN=MATR3 PE=	3	3	4	1	2	0	3	3	4	1	2	0	7.6	7.6	10.6	2.5	5.2	0	By MS/MS	By MS/MS	By MS/MS	By matching	By MS/MS
19.4996	19.6418	20.1301	19.9004	19.2959	18.0136			6.71013	0	7.0258	7	0.512137	0.687171	P45974;F5H571	P45974;F5H571	Ubiquitin carboxyl-terminal hydrolase 5	USP5	UBP5_HUMAN Ubiquitin carboxyl-terminal hydrolase 5 OS=Homo sapiens OX=9606 GN=USP5 PE=1 SV=2;F5H571_HUMAN Ubiquitin carboxyl-terminal hydrolase 5 (Fragment) OS=Homo sapiens OX=9606 GN=USP5 PE=1 SV=1	1	1	1	1	2	1	1	1	1	1	2	1	1.9	1.9	1.9	1.9	3.7	1.9	By MS/MS	By MS/MS	By MS/MS	By MS/MS	By MS/MS	By MS/MS
22.1551	23.3683	22.8507	22.3663	21.996	21.9986			8.17803	0	40.252	32	0.835973	0.671029	P21281;H0YC04;H0YC45;C9JL73;P15313;E5RGH6;C9JNS9	P21281	V-type proton ATPase subunit B, brain isoform	ATP6V1B2	VATB2_HUMAN V-type proton ATPase subunit B, brain isoform OS=Homo sapiens OX=9606 GN=ATP6V1B2 PE=1 SV=3	8	11	8	5	5	3	7	10	7	4	4	2	22.7	35.4	27	17.6	14.1	7.8	By MS/MS	By MS/MS	By MS/MS	By MS/MS	By MS/MS	By MS/MS
22.5367	22.6121	23.0513	21.8274	22.1424	22.2255			7.83589	0	23.809	21	1.53317	0.668248	TGGT1_210370-t26_1-p1	TGGT1_210370-t26_1-p1			hypothetical protein | transcript_product=hypothetical protein | location=TGGT1_chrIX:4634440-4635879(-) |	8	7	9	3	1	2	8	7	9	3	1	2	24	19.6	27.6	8.4	2.5	3.8	By MS/MS	By MS/MS	By MS/MS	By matching	By MS/MS	By MS/MS
19.7866	18.6795	20.6039	18.151	19.5008	19.4523			6.45914	0.0060484	2.4822	2	0.388043	0.65532	TGGT1_224350A-t26_1-p1	TGGT1_224350A-t26_1-p1			putative aminopeptidase N | transcript_product=putative aminopeptidase N | location=TGGT1_chrX:2967893-2975546(-) |	1	1	1	0	0	0	1	1	1	0	0	0	2	2	2	0	0	0	By MS/MS	By matching	By MS/MS
27.051	27.6149	27.5674	26.526	26.4643	27.2961			9.37882	0	104.54	72	0.940237	0.648959	Q03135;E9PCT5;P56539	Q03135;E9PCT5	Caveolin-1;Caveolin	CAV1	CAV1_HUMAN Caveolin-1 OS=Homo sapiens OX=9606 GN=CAV1 PE=1 SV=4;E9PCT5_HUMAN Caveolin OS=Homo sapiens OX=9606 GN=CAV1 PE=1 SV=1	13	13	12	11	11	8	6	6	5	5	5	4	53.4	53.4	51.1	51.1	51.1	51.1	By MS/MS	By MS/MS	By MS/MS	By MS/MS	By MS/MS	By MS/MS
22.8325	22.6535	22.2286	22.1787	21.7593	21.8397			7.86328	0	26.779	28	1.36813	0.645672	P09543;C9K0L8;K7ERZ0;K7ERC4;K7EN66	P09543	2,3-cyclic-nucleotide 3-phosphodiesterase	CNP	CN37_HUMAN 2,3-cyclic-nucleotide 3-phosphodiesterase OS=Homo sapiens OX=9606 GN=CNP PE=1 SV=2	6	7	7	6	4	4	6	7	7	6	4	4	23.5	28.5	26.6	26.1	18.3	11.6	By MS/MS	By MS/MS	By MS/MS	By MS/MS	By MS/MS	By MS/MS
23.2792	22.4298	23.3581	22.8697	22.4157	21.859			7.88158	0	18.705	16	0.701306	0.64092	E9PKG1;Q99873;E9PQ98;E9PIX6;E9PNR9;H0YDE4;E9PMW9	E9PKG1;Q99873	Protein arginine N-methyltransferase 1	PRMT1	E9PKG1_HUMAN Protein arginine N-methyltransferase 1 OS=Homo sapiens OX=9606 GN=PRMT1 PE=1 SV=1;ANM1_HUMAN Protein arginine N-methyltransferase 1 OS=Homo sapiens OX=9606 GN=PRMT1 PE=1 SV=3	8	4	6	2	2	5	8	4	6	2	2	5	33.8	20	27.1	7.7	9.5	21.8	By MS/MS	By MS/MS	By MS/MS	By MS/MS	By matching	By MS/MS
23.0016	23.7591	24.1514	23.5229	22.3582	23.1131			8.38673	0	48.405	41	0.595899	0.639307	TGGT1_203310-t26_1-p1	TGGT1_203310-t26_1-p1			dense granule protein GRA7 | transcript_product=dense granule protein GRA7 | location=TGGT1_chrVIIa:2502941-2503651(+) |	8	6	8	6	5	4	8	6	8	6	5	4	47	30.5	47	41.5	36.9	29.7	By MS/MS	By MS/MS	By MS/MS	By MS/MS	By MS/MS	By MS/MS
23.0404	22.1888	22.9171	21.9225	21.9124	22.3968			7.78889	0	11.722	13	0.96388	0.638203	TGGT1_289690-t26_1-p1	TGGT1_289690-t26_1-p1			glyceraldehyde-3-phosphate dehydrogenase GAPDH1 | transcript_product=glyceraldehyde-3-phosphate dehydrogenase GAPDH1 | location=TGGT1_chrIX:3189155-3191218(-) |	4	4	3	1	1	3	4	4	3	1	1	3	14.5	14.5	10.2	4.3	4.3	10.2	By MS/MS	By MS/MS	By MS/MS	By MS/MS	By MS/MS	By MS/MS
21.2442	21.3939	21.3804	20.7217	20.7402	20.6568			7.49243	0	9.9221	6	3.51701	0.633252	TGGT1_269885B-t26_1-p1	TGGT1_269885B-t26_1-p1			rhoptry metalloprotease toxolysin TLN1 | transcript_product=rhoptry metalloprotease toxolysin TLN1 | location=TGGT1_chrVIII:5568343-5570523(+) |	5	4	3	1	1	3	5	4	3	1	1	3	12.5	9.5	8.1	2.7	2.7	6.3	By MS/MS	By MS/MS	By matching	By matching	By matching	By matching
21.0885	20.6648	21.2199	20.6697	20.5859	19.8463			6.96399	0.0014925	3.0252	5	0.939113	0.623785	E9PGX9;E9PFL9;E7ERC4;P05455	E9PGX9;E9PFL9;E7ERC4;P05455	Lupus La protein	SSB	E9PGX9_HUMAN Lupus La protein (Fragment) OS=Homo sapiens OX=9606 GN=SSB PE=1 SV=1;E9PFL9_HUMAN Lupus La protein OS=Homo sapiens OX=9606 GN=SSB PE=1 SV=1;E7ERC4_HUMAN Lupus La protein (Fragment) OS=Homo sapiens OX=9606 GN=SSB PE=1 SV=1;LA_HUMAN Lupus La pro	1	1	1	1	1	0	1	1	1	1	1	0	11.7	11.7	11.7	11.7	11.7	0	By MS/MS	By MS/MS	By MS/MS	By MS/MS	By MS/MS
24.0416	21.4356	23.6764	22.5102	22.3383	22.4368			8.1634	0	48.998	22	0.311611	0.622765	Q9Y2H6;G5E9X3;H7C507	Q9Y2H6;G5E9X3	Fibronectin type-III domain-containing protein 3A	FNDC3A	FND3A_HUMAN Fibronectin type-III domain-containing protein 3A OS=Homo sapiens OX=9606 GN=FNDC3A PE=1 SV=4;G5E9X3_HUMAN Fibronectin type III domain containing 3A, isoform CRA_f OS=Homo sapiens OX=9606 GN=FNDC3A PE=1 SV=1	11	5	7	5	3	3	11	5	7	5	3	3	14.9	6.4	8.3	5.9	3	3.2	By MS/MS	By MS/MS	By MS/MS	By MS/MS	By MS/MS	By MS/MS
21.7216	21.8178	21.8141	22.5826	22.0122	18.9056			7.62724	0	8.2935	9	0.209314	0.617732	F8VQR7;Q16527;F8VW96	F8VQR7;Q16527;F8VW96	Cysteine and glycine-rich protein 2	CSRP2	F8VQR7_HUMAN Cysteine and glycine-rich protein 2 OS=Homo sapiens OX=9606 GN=CSRP2 PE=1 SV=1;CSRP2_HUMAN Cysteine and glycine-rich protein 2 OS=Homo sapiens OX=9606 GN=CSRP2 PE=1 SV=3;F8VW96_HUMAN Cysteine and glycine-rich protein 2 OS=Homo sapiens OX=9606	3	3	2	2	2	1	3	3	2	2	2	1	23.5	23.5	16.6	16.6	16.6	5.3	By MS/MS	By MS/MS	By MS/MS	By MS/MS	By MS/MS	By MS/MS
19.2119	19.308	20.1391	17.6709	19.4636	19.6844			6.39773	0.0014892	3.0231	3	0.364809	0.613379	E5RFR9;A0A590UJJ1;A0A590UJY3;Q00005;P63151;Q66LE6	E5RFR9;A0A590UJJ1;A0A590UJY3;Q00005;P63151;Q66LE6	Serine/threonine-protein phosphatase 2A 55 kDa regulatory subunit B beta isoform;Serine/threonine-protein phosphatase 2A 55 kDa regulatory subunit B alpha isoform;Serine/threonine-protein phosphatase 2A 55 kDa regulatory subunit B delta isoform	PPP2R2A;PPP2R2B;PPP2R2D	E5RFR9_HUMAN Serine/threonine-protein phosphatase 2A 55 kDa regulatory subunit B alpha isoform (Fragment) OS=Homo sapiens OX=9606 GN=PPP2R2A PE=1 SV=1;A0A590UJJ1_HUMAN Serine/threonine-protein phosphatase 2A 55 kDa regulatory subunit B OS=Homo sapiens OX=9	1	1	1	0	0	0	1	1	1	0	0	0	7.1	7.1	7.1	0	0	0	By MS/MS	By MS/MS	By MS/MS
21.9517	20.3518	22.0085	20.6422	21.1756	20.6546	+		7.40873	0	39.102	23	0.464495	0.613198	CON__ENSEMBL:ENSBTAP00000007350;CON__P01030;A0A140TA49;A0A140TA44;A0A140TA32;A0A0G2JPR0;P0C0L4	CON__ENSEMBL:ENSBTAP00000007350;CON__P01030			;	7	3	5	2	2	2	7	3	5	2	2	2	7.8	3.2	4.8	2.2	2.2	2.6	By MS/MS	By MS/MS	By MS/MS	By MS/MS	By MS/MS	By MS/MS
24.8285	25.1281	24.9791	24.3032	24.2232	24.5918			8.87112	0	145.12	88	1.89222	0.605831	TGGT1_205250-t26_1-p1	TGGT1_205250-t26_1-p1			rhoptry protein ROP18 | transcript_product=rhoptry protein ROP18 | location=TGGT1_chrVIIa:1426782-1428446(-) |	15	15	14	8	10	8	15	15	14	8	10	8	38.6	38.6	37.4	19	22.9	18.2	By MS/MS	By MS/MS	By MS/MS	By MS/MS	By MS/MS	By MS/MS
24.2547	23.5681	24.0583	23.5309	23.3116	23.2565			8.53923	0	86.886	51	1.26317	0.594046	P22234;E9PBS1;D6RF62	P22234;E9PBS1;D6RF62	Multifunctional protein ADE2;Phosphoribosylaminoimidazole-succinocarboxamide synthase;Phosphoribosylaminoimidazole carboxylase	PAICS	PUR6_HUMAN Multifunctional protein ADE2 OS=Homo sapiens OX=9606 GN=PAICS PE=1 SV=3;E9PBS1_HUMAN AIR carboxylase (Fragment) OS=Homo sapiens OX=9606 GN=PAICS PE=1 SV=1;D6RF62_HUMAN AIR carboxylase OS=Homo sapiens OX=9606 GN=PAICS PE=1 SV=1	12	10	11	7	10	5	12	10	11	7	10	5	37.4	34.1	34.1	18.8	28.5	14.1	By MS/MS	By MS/MS	By MS/MS	By MS/MS	By MS/MS	By MS/MS
20.9666	20.5483	20.8817	19.017	20.704	20.909			7.14891	0	6.5981	9	0.407741	0.588835	TGGT1_227810-t26_1-p1	TGGT1_227810-t26_1-p1			rhoptry kinase family protein ROP11 (incomplete catalytic triad) | transcript_product=rhoptry kinase family protein ROP11 (incomplete catalytic triad) | location=TGGT1_chrX:715479-717059(+) |	3	4	1	0	2	2	3	4	1	0	2	2	7.2	11.8	1.9	0	4	5.1	By MS/MS	By MS/MS	By matching		By MS/MS	By MS/MS
22.0435	19.3949	22.2115	20.3708	21.0485	20.4697	+		7.6638	0	24.238	16	0.24817	0.587001	CON__ENSEMBL:ENSBTAP00000018574	CON__ENSEMBL:ENSBTAP00000018574				8	1	6	3	6	3	8	1	6	3	6	3	24.8	2.8	12.9	7.5	12.9	7.3	By MS/MS	By MS/MS	By MS/MS	By MS/MS	By MS/MS	By MS/MS
21.2358	21.5695	21.6809	18.4068	22.049	22.2851			7.42862	0	9.0176	8	0.174681	0.581795	Q01813;Q5VSR5;B1APP6;V9GYV7;H0Y3Y3	Q01813	ATP-dependent 6-phosphofructokinase, platelet type	PFKP	PFKAP_HUMAN ATP-dependent 6-phosphofructokinase, platelet type OS=Homo sapiens OX=9606 GN=PFKP PE=1 SV=2	2	2	1	0	4	3	1	1	0	0	3	2	5.1	4	2.4	0	7.8	5.6	By MS/MS	By MS/MS	By MS/MS		By MS/MS	By MS/MS
20.0828	20.5912	21.0001	20.9135	20.195	18.8212			6.88579	0	4.3354	4	0.362919	0.581483	Q96EY1	Q96EY1	DnaJ homolog subfamily A member 3, mitochondrial	DNAJA3	DNJA3_HUMAN DnaJ homolog subfamily A member 3, mitochondrial OS=Homo sapiens OX=9606 GN=DNAJA3 PE=1 SV=2	1	1	1	1	1	0	1	1	1	1	1	0	4.8	4.8	4.8	4.8	4.8	0	By MS/MS	By MS/MS	By MS/MS	By matching	By MS/MS
20.2024	20.0847	21.4527	19.1642	19.8945	20.9396			6.87299	0	5.9983	7	0.357603	0.58048	O75306	O75306	NADH dehydrogenase [ubiquinone] iron-sulfur protein 2, mitochondrial	NDUFS2	NDUS2_HUMAN NADH dehydrogenase [ubiquinone] iron-sulfur protein 2, mitochondrial OS=Homo sapiens OX=9606 GN=NDUFS2 PE=1 SV=2	1	1	2	0	1	1	1	1	2	0	1	1	4.1	3.7	7.8	0	4.1	4.1	By MS/MS	By MS/MS	By MS/MS		By MS/MS	By MS/MS
25.1702	25.4298	25.7227	24.6372	24.5993	25.3458			8.9524	0	56.404	45	0.933466	0.580088	TGGT1_227280-t26_1-p1	TGGT1_227280-t26_1-p1			dense granule protein GRA3 | transcript_product=dense granule protein GRA3 | location=TGGT1_chrX:956231-956899(-) |	9	11	11	9	8	8	9	11	11	9	8	8	26.1	32	32	30.6	30.2	34.7	By MS/MS	By MS/MS	By MS/MS	By MS/MS	By MS/MS	By MS/MS
25.2287	23.8781	25.4263	23.884	24.2386	24.6749			8.74867	0	69.814	70	0.465451	0.578536	H3BP20;P06865;H3BS10;H3BU85;H3BTD4;A0A087WUJ7	H3BP20;P06865;H3BS10	Beta-hexosaminidase;Beta-hexosaminidase subunit alpha	HEXA	H3BP20_HUMAN Beta-hexosaminidase OS=Homo sapiens OX=9606 GN=HEXA PE=1 SV=1;HEXA_HUMAN Beta-hexosaminidase subunit alpha OS=Homo sapiens OX=9606 GN=HEXA PE=1 SV=2;H3BS10_HUMAN Beta-hexosaminidase OS=Homo sapiens OX=9606 GN=HEXA PE=1 SV=1	17	12	14	11	13	7	17	12	14	11	13	7	34.1	26.1	26.3	20.9	26.3	13.1	By MS/MS	By MS/MS	By MS/MS	By MS/MS	By MS/MS	By MS/MS
19.245	19.972	20.4028	19.2218	18.5869	20.0821			6.50862	0.0077071	2.2811	3	0.451805	0.576378	TGGT1_226000-t26_1-p1	TGGT1_226000-t26_1-p1			putative ATP synthase | transcript_product=putative ATP synthase | location=TGGT1_chrX:1780321-1782432(-) |	1	1	1	0	0	0	1	1	1	0	0	0	6	6	6	0	0	0	By MS/MS	By MS/MS	By MS/MS
20.579	19.7606	19.6558	20.4128	19.7912	18.0628			6.80144	0	4.7365	5	0.308738	0.57619	A0A5F9ZHL1;P24752;A0A5F9ZHL7;E9PRQ6;A0A5F9ZHH9;A0A5F9ZHD4;A0A5F9ZHJ7;A0A5F9ZI66;A0A5F9ZHJ0	A0A5F9ZHL1;P24752;A0A5F9ZHL7;E9PRQ6;A0A5F9ZHH9;A0A5F9ZHD4;A0A5F9ZHJ7;A0A5F9ZI66;A0A5F9ZHJ0	Acetyl-CoA acetyltransferase, mitochondrial	ACAT1	A0A5F9ZHL1_HUMAN Acetyl-CoA acetyltransferase, mitochondrial OS=Homo sapiens OX=9606 GN=ACAT1 PE=1 SV=1;THIL_HUMAN Acetyl-CoA acetyltransferase, mitochondrial OS=Homo sapiens OX=9606 GN=ACAT1 PE=1 SV=1;A0A5F9ZHL7_HUMAN Acetyl-CoA acetyltransferase, mitocho	1	1	1	2	2	0	1	1	1	2	2	0	3.9	3.9	3.9	10.1	10.1	0	By MS/MS	By MS/MS	By MS/MS	By MS/MS	By MS/MS
21.6163	21.3132	21.5268	22.0225	21.6468	19.0848			7.36059	0.0014981	3.0429	4	0.241282	0.567356	A0A0B4J1Z1;C9JAB2;Q16629	A0A0B4J1Z1;C9JAB2;Q16629	Serine/arginine-rich splicing factor 7	SRSF7	A0A0B4J1Z1_HUMAN Serine/arginine-rich-splicing factor 7 OS=Homo sapiens OX=9606 GN=SRSF7 PE=1 SV=1;C9JAB2_HUMAN Serine/arginine-rich-splicing factor 7 OS=Homo sapiens OX=9606 GN=SRSF7 PE=1 SV=1;SRSF7_HUMAN Serine/arginine-rich splicing factor 7 OS=Homo sap	2	2	1	1	2	0	2	2	1	1	2	0	21.9	21.9	6.6	6.6	21.9	0	By MS/MS	By MS/MS	By MS/MS	By MS/MS	By MS/MS
24.508	24.144	25.3848	22.9526	25.9188	23.4687			8.35013	0	34.621	25	0.223977	0.565534	Q5T749	Q5T749	Keratinocyte proline-rich protein	KPRP	KPRP_HUMAN Keratinocyte proline-rich protein OS=Homo sapiens OX=9606 GN=KPRP PE=1 SV=1	6	5	6	2	5	2	6	5	6	2	5	2	18.5	16.9	16.4	3.1	12.8	3.1	By MS/MS	By MS/MS	By MS/MS	By MS/MS	By MS/MS	By MS/MS
22.3054	20.614	21.9758	21.7914	22.0435	19.3834			7.28033	0.0014399	2.7938	5	0.219175	0.558922	TGGT1_304710-t26_1-p1	TGGT1_304710-t26_1-p1			putative eukaryotic peptide chain release factor | transcript_product=putative eukaryotic peptide chain release factor | location=TGGT1_chrVIIa:615815-622350(-) |	2	1	2	1	1	0	2	1	2	1	1	0	4.5	1.2	4.5	1.2	1.2	0	By MS/MS	By MS/MS	By MS/MS	By MS/MS	By MS/MS
24.3393	25.0873	24.5321	24.042	23.8423	24.4041			8.8216	0	71.639	87	0.936263	0.55676	P21589;Q96B60;H0Y7R7;H0Y3X5	P21589	5-nucleotidase	NT5E	5NTD_HUMAN 5-nucleotidase OS=Homo sapiens OX=9606 GN=NT5E PE=1 SV=1	18	19	15	13	12	7	18	19	15	13	12	7	47.4	49.5	42.3	37.1	36.2	20.2	By MS/MS	By MS/MS	By MS/MS	By MS/MS	By MS/MS	By MS/MS
22.0395	21.9801	21.1621	23.3617	21.3584	18.7916			7.38139	0.0014567	2.8698	5	0.153806	0.556645	P62736;P63267;C9JFL5;F6UVQ4;F6QUT6;F8WB63;B8ZZJ2	P62736;P63267	Actin, aortic smooth muscle;Actin, gamma-enteric smooth muscle	ACTA2;ACTG2	ACTA_HUMAN Actin, aortic smooth muscle OS=Homo sapiens OX=9606 GN=ACTA2 PE=1 SV=1;ACTH_HUMAN Actin, gamma-enteric smooth muscle OS=Homo sapiens OX=9606 GN=ACTG2 PE=1 SV=1	1	1	1	1	1	0	1	1	1	1	1	0	85.1	85.1	85.1	83.6	83.6	71.1	By MS/MS	By MS/MS	By MS/MS	By MS/MS	By MS/MS	By matching
20.9793	20.23	22.1951	20.3264	20.6436	20.7951			7.728	0	106.04	27	0.391412	0.546436	Q16706	Q16706	Alpha-mannosidase 2	MAN2A1	MA2A1_HUMAN Alpha-mannosidase 2 OS=Homo sapiens OX=9606 GN=MAN2A1 PE=1 SV=2	10	4	11	6	7	3	10	4	11	6	7	3	11.6	5.5	11.5	7.7	9	3	By MS/MS	By MS/MS	By MS/MS	By MS/MS	By MS/MS	By MS/MS
24.5814	24.2276	24.3786	24.0187	23.6581	23.872			8.56157	0	38.888	56	1.69195	0.546259	A0A1W2PPS1;Q00839;A0A1W2PP35;A0A1X7SBS1;Q5RI18;A0A1W2PQL0;A0A1W2PP34;A0A1W2PPL4;A0A1W2PPH7;A0A1W2PQ74;A0A1W2PRZ7;A0A1W2PQD4;A0A1W2PRI6;A0A1W2PPE9;A0A1W2PNG3;A0A1W2PP22	A0A1W2PPS1;Q00839;A0A1W2PP35;A0A1X7SBS1;Q5RI18;A0A1W2PQL0;A0A1W2PP34;A0A1W2PPL4;A0A1W2PPH7;A0A1W2PQ74;A0A1W2PRZ7;A0A1W2PQD4	Heterogeneous nuclear ribonucleoprotein U	HNRNPU	A0A1W2PPS1_HUMAN Heterogeneous nuclear ribonucleoprotein U OS=Homo sapiens OX=9606 GN=HNRNPU PE=1 SV=1;HNRPU_HUMAN Heterogeneous nuclear ribonucleoprotein U OS=Homo sapiens OX=9606 GN=HNRNPU PE=1 SV=6;A0A1W2PP35_HUMAN Heterogeneous nuclear ribonucleoprotei	12	9	11	9	9	5	12	9	11	9	9	5	21.6	15.3	20.8	17.5	15.9	10.1	By MS/MS	By MS/MS	By MS/MS	By MS/MS	By MS/MS	By MS/MS
23.8073	22.0978	24.3848	22.5353	23.0409	23.0781	+		8.23121	0	42.358	41	0.314656	0.545223	CON__Q95121;P36955;I3L425;I3L4F9;I3L107;I3L3Z3;I3L1U4;I3L4Z0;I3L2R7;I3L4N7	CON__Q95121				9	4	10	5	8	6	9	4	10	5	8	6	39.2	18	44.5	22.4	34.9	26.2	By MS/MS	By MS/MS	By MS/MS	By MS/MS	By MS/MS	By MS/MS
29.0738	29.4587	28.6385	28.6812	28.3006	28.58			10.7064	0	323.31	1182	0.955367	0.536399	O00159;F5H6E2;I3L501	O00159;F5H6E2	Unconventional myosin-Ic	MYO1C	MYO1C_HUMAN Unconventional myosin-Ic OS=Homo sapiens OX=9606 GN=MYO1C PE=1 SV=4;F5H6E2_HUMAN Unconventional myosin-Ic OS=Homo sapiens OX=9606 GN=MYO1C PE=1 SV=1	108	110	100	94	87	79	88	90	80	76	70	64	74.2	74.7	72	69.4	65.7	63.7	By MS/MS	By MS/MS	By MS/MS	By MS/MS	By MS/MS	By MS/MS
22.6702	21.3725	23.5127	21.7919	21.7483	22.434			7.69176	0	7.7132	9	0.328139	0.527049	O95571;M0QXB5;M0QY80	O95571;M0QXB5	Persulfide dioxygenase ETHE1, mitochondrial	ETHE1	ETHE1_HUMAN Persulfide dioxygenase ETHE1, mitochondrial OS=Homo sapiens OX=9606 GN=ETHE1 PE=1 SV=2;M0QXB5_HUMAN Persulfide dioxygenase ETHE1, mitochondrial OS=Homo sapiens OX=9606 GN=ETHE1 PE=1 SV=1	3	2	2	1	1	3	3	2	2	1	1	3	16.9	12.2	12.2	5.5	5.5	16.9	By MS/MS	By MS/MS	By MS/MS	By MS/MS	By MS/MS	By MS/MS
24.6702	24.5207	24.7193	23.9236	24.1037	24.309			8.76604	0	63.876	54	1.84704	0.524662	TGGT1_209030-t26_1-p1	TGGT1_209030-t26_1-p1			actin ACT1 | transcript_product=actin ACT1 | location=TGGT1_chrIb:1014618-1016180(+) |	10	11	11	4	6	5	10	11	11	4	6	5	57.2	59.8	53.7	34	42	29	By MS/MS	By MS/MS	By MS/MS	By MS/MS	By MS/MS	By MS/MS
20.6781	20.4022	20.6691	18.7348	20.6594	20.7923			6.99438	0	3.7153	4	0.31803	0.52096	TGGT1_251780-t26_1-p1	TGGT1_251780-t26_1-p1			heat shock protein | transcript_product=heat shock protein | location=TGGT1_chrXII:5504595-5509577(-) |	2	1	2	0	1	1	2	1	2	0	1	1	3.4	2.2	4.5	0	2.2	2.2	By MS/MS	By MS/MS	By MS/MS		By MS/MS	By matching
20.2767	21.0164	20.0025	18.7311	20.4743	20.5807			7.093	0	6.5323	7	0.30502	0.503182	Q32P28;E2QRI1	Q32P28;E2QRI1	Prolyl 3-hydroxylase 1	LEPRE1;P3H1	P3H1_HUMAN Prolyl 3-hydroxylase 1 OS=Homo sapiens OX=9606 GN=P3H1 PE=1 SV=2;E2QRI1_HUMAN Prolyl 3-hydroxylase 1 (Fragment) OS=Homo sapiens OX=9606 GN=P3H1 PE=1 SV=1	2	3	1	1	1	1	2	3	1	1	1	1	3	5	1.4	1.4	1.4	1.4	By MS/MS	By MS/MS	By MS/MS	By MS/MS	By MS/MS	By MS/MS
24.2179	24.625	24.1765	23.5601	23.7272	24.2363			9.01762	0	249.39	156	0.937724	0.498608	G3V1L9;Q07157;G5E9E7;A0A087X0K9;H0YKB1;H0YLT6;H0Y3R8	G3V1L9;Q07157;G5E9E7;A0A087X0K9	Tight junction protein ZO-1	TJP1	G3V1L9_HUMAN Tight junction protein 1 (Zona occludens 1), isoform CRA_a OS=Homo sapiens OX=9606 GN=TJP1 PE=1 SV=1;ZO1_HUMAN Tight junction protein ZO-1 OS=Homo sapiens OX=9606 GN=TJP1 PE=1 SV=3;G5E9E7_HUMAN Tight junction protein 1 (Zona occludens 1), isof	36	41	32	16	22	17	36	41	32	16	22	17	29.9	34.4	27.8	14.5	19.7	15	By MS/MS	By MS/MS	By MS/MS	By MS/MS	By MS/MS	By MS/MS
19.1094	18.8587	20.12	18.4378	19.0025	19.1521			6.60147	0	6.7596	5	0.49083	0.498582	TGGT1_229990-t26_1-p1	TGGT1_229990-t26_1-p1			putative T-complex protein 1 subunit alpha | transcript_product=putative T-complex protein 1 subunit alpha | location=TGGT1_chrVIII:493249-499968(-) |	1	2	3	0	0	0	1	2	3	0	0	0	3.1	8.4	10	0	0	0	By matching	By MS/MS	By MS/MS
23.4534	23.5159	22.9771	22.8116	22.4812	23.1652			8.2664	0	101.45	30	0.886793	0.496107	P17302	P17302	Gap junction alpha-1 protein	GJA1	CXA1_HUMAN Gap junction alpha-1 protein OS=Homo sapiens OX=9606 GN=GJA1 PE=1 SV=2	6	7	7	3	4	4	6	7	7	3	4	4	22	28.8	28.8	9.9	12.6	16.8	By MS/MS	By MS/MS	By MS/MS	By MS/MS	By MS/MS	By MS/MS
24.796	23.561	25.0076	23.7947	23.9725	24.1162			8.8132	0	58.018	68	0.463346	0.493728	Q9NVH6	Q9NVH6	Trimethyllysine dioxygenase, mitochondrial	TMLHE	TMLH_HUMAN Trimethyllysine dioxygenase, mitochondrial OS=Homo sapiens OX=9606 GN=TMLHE PE=1 SV=1	18	13	14	11	12	11	18	13	14	11	12	11	48.2	36.8	30.4	24.7	26.4	26.4	By MS/MS	By MS/MS	By MS/MS	By MS/MS	By MS/MS	By MS/MS
24.512	23.3594	24.8343	23.8227	23.8315	23.5972			7.97905	0.0095117	2.2145	2	0.460964	0.484755	TGGT1_293840-t26_1-p1	TGGT1_293840-t26_1-p1			hypothetical protein | transcript_product=hypothetical protein | location=TGGT1_chrIa:579219-588365(-) |	1	1	1	1	1	1	1	1	1	1	1	1	0.8	0.8	0.8	0.8	0.8	0.8	By MS/MS	By MS/MS	By MS/MS	By MS/MS	By MS/MS	By MS/MS
20.2038	19.2395	21.5949	19.9677	20.0002	19.6199			6.96951	0	6.3605	4	0.280164	0.483488	TGGT1_203170-t26_1-p1	TGGT1_203170-t26_1-p1			OB-fold nucleic acid binding domain-containing protein | transcript_product=OB-fold nucleic acid binding domain-containing protein | location=TGGT1_chrVIIa:2609598-2619646(+) |	1	1	3	0	0	0	1	1	3	0	0	0	3.3	3.3	7.9	0	0	0	By MS/MS	By MS/MS	By MS/MS
25.1176	25.0228	25.7717	24.1476	25.5992	24.7187	+		9.29656	0	323.31	149	0.425963	0.482185	P08779;CON__P08779;K7ENW6	P08779;CON__P08779	Keratin, type I cytoskeletal 16	KRT16	K1C16_HUMAN Keratin, type I cytoskeletal 16 OS=Homo sapiens OX=9606 GN=KRT16 PE=1 SV=4;	21	23	21	15	22	14	17	19	17	11	18	11	74.8	75.3	74.2	64.5	74.2	60.5	By MS/MS	By MS/MS	By MS/MS	By MS/MS	By MS/MS	By MS/MS
24.3886	23.9532	24.1476	23.8776	23.6481	23.5256			8.40741	0	135.51	54	1.37472	0.479365	A0A087WTA8;P08123	A0A087WTA8;P08123	Collagen alpha-2(I) chain	COL1A2	A0A087WTA8_HUMAN Collagen alpha-2(I) chain OS=Homo sapiens OX=9606 GN=COL1A2 PE=1 SV=1;CO1A2_HUMAN Collagen alpha-2(I) chain OS=Homo sapiens OX=9606 GN=COL1A2 PE=1 SV=7	13	6	8	4	5	9	13	6	8	4	5	9	16.9	8.4	11.9	6.6	5.9	12.4	By MS/MS	By MS/MS	By MS/MS	By MS/MS	By MS/MS	By MS/MS
22.6756	22.4186	21.6622	21.8164	21.5583	21.9526			7.7167	0	10.351	13	0.663482	0.476374	M0R0F0;P46782;M0QZN2;M0R0R2	M0R0F0;P46782;M0QZN2;M0R0R2	40S ribosomal protein S5;40S ribosomal protein S5, N-terminally processed	RPS5	M0R0F0_HUMAN 40S ribosomal protein S5 (Fragment) OS=Homo sapiens OX=9606 GN=RPS5 PE=1 SV=1;RS5_HUMAN 40S ribosomal protein S5 OS=Homo sapiens OX=9606 GN=RPS5 PE=1 SV=4;M0QZN2_HUMAN 40S ribosomal protein S5 OS=Homo sapiens OX=9606 GN=RPS5 PE=1 SV=1;M0R0R2_H	4	3	3	2	2	1	4	3	3	2	2	1	40	29.5	29.5	22.5	23	12.5	By MS/MS	By MS/MS	By MS/MS	By MS/MS	By MS/MS	By MS/MS
21.854	22.3197	21.5726	21.2659	21.3652	21.6935			7.49893	0	7.8111	9	0.870751	0.473918	TGGT1_236540-t26_1-p1	TGGT1_236540-t26_1-p1			RNA recognition motif-containing protein | transcript_product=RNA recognition motif-containing protein | location=TGGT1_chrX:5301444-5305442(+) |	2	3	2	1	1	1	2	3	2	1	1	1	7.5	10.8	7.5	4.1	3.3	3.3	By MS/MS	By MS/MS	By MS/MS	By matching	By MS/MS	By MS/MS
21.4015	21.4614	20.8653	18.5132	21.1246	22.7038	+		7.25957	0	15.015	6	0.13815	0.462187	P02461;CON__P04258	P02461;CON__P04258	Collagen alpha-1(III) chain	COL3A1	CO3A1_HUMAN Collagen alpha-1(III) chain OS=Homo sapiens OX=9606 GN=COL3A1 PE=1 SV=4;	3	3	1	0	1	2	3	3	1	0	1	2	2.9	2.6	1.1	0	1.1	1.8	By MS/MS	By MS/MS	By matching		By matching	By MS/MS
24.529	23.8099	23.2382	23.1807	23.0917	23.9352			8.09402	0	27.995	20	0.42414	0.456533	P12236;P12235;V9GYG0	P12236;P12235;V9GYG0	ADP/ATP translocase 3;ADP/ATP translocase 3, N-terminally processed;ADP/ATP translocase 1	SLC25A6;SLC25A4	ADT3_HUMAN ADP/ATP translocase 3 OS=Homo sapiens OX=9606 GN=SLC25A6 PE=1 SV=4;ADT1_HUMAN ADP/ATP translocase 1 OS=Homo sapiens OX=9606 GN=SLC25A4 PE=1 SV=4;V9GYG0_HUMAN ADP/ATP translocase 1 OS=Homo sapiens OX=9606 GN=SLC25A4 PE=1 SV=1	3	3	3	3	2	2	3	3	3	3	2	2	34.6	34.6	33.6	33.6	24.5	23.2	By MS/MS	By MS/MS	By MS/MS	By MS/MS	By MS/MS	By MS/MS
20.6134	20.9506	20.3963	20.1724	20.1561	20.2856			7.1295	0	4.6129	6	1.26615	0.448739	A0A024QZ42;O75340	A0A024QZ42;O75340	Programmed cell death protein 6	PDCD6	A0A024QZ42_HUMAN HCG1985580, isoform CRA_c OS=Homo sapiens OX=9606 GN=PDCD6 PE=1 SV=1;PDCD6_HUMAN Programmed cell death protein 6 OS=Homo sapiens OX=9606 GN=PDCD6 PE=1 SV=1	2	2	2	2	1	1	2	2	2	2	1	1	19	19	19	19	10.7	8.3	By MS/MS	By MS/MS	By MS/MS	By MS/MS	By MS/MS	By MS/MS
21.1066	19.9451	20.0437	20.3196	20.4053	19.0306			6.86913	0	3.731	4	0.315176	0.446613	E9PGC8;P78559	E9PGC8;P78559	Microtubule-associated protein 1A;MAP1A heavy chain;MAP1 light chain LC2	MAP1A	E9PGC8_HUMAN Microtubule-associated protein 1A OS=Homo sapiens OX=9606 GN=MAP1A PE=1 SV=1;MAP1A_HUMAN Microtubule-associated protein 1A OS=Homo sapiens OX=9606 GN=MAP1A PE=1 SV=6	1	2	1	1	2	0	1	2	1	1	2	0	1.3	1.8	1.3	0.5	1.8	0	By MS/MS	By MS/MS	By matching	By MS/MS	By MS/MS
20.1661	20.4823	21.5238	20.055	19.9363	20.8445			7.13862	0	10.591	8	0.373795	0.445449	TGGT1_297880-t26_1-p1	TGGT1_297880-t26_1-p1			dense granule protein DG32 | transcript_product=dense granule protein DG32 | location=TGGT1_chrII:2069382-2070384(-) |	2	3	4	1	1	0	2	3	4	1	1	0	17.4	21.5	30.1	4.1	4.1	0	By MS/MS	By MS/MS	By MS/MS	By matching	By MS/MS
24.4794	23.2454	24.2334	23.7843	23.0116	23.8274			8.71786	0	39.519	54	0.410078	0.445005	P30533;A0A3B3IRQ7;D6REW6	P30533;A0A3B3IRQ7	Alpha-2-macroglobulin receptor-associated protein	LRPAP1	AMRP_HUMAN Alpha-2-macroglobulin receptor-associated protein OS=Homo sapiens OX=9606 GN=LRPAP1 PE=1 SV=1;A0A3B3IRQ7_HUMAN Alpha-2-macroglobulin receptor-associated protein OS=Homo sapiens OX=9606 GN=LRPAP1 PE=1 SV=1	13	13	14	12	8	9	13	13	14	12	8	9	31.4	31.4	33.9	30	22.4	25.8	By MS/MS	By MS/MS	By MS/MS	By MS/MS	By MS/MS	By MS/MS
21.5721	20.9982	21.6949	21.075	20.5794	21.2771			7.55053	0	10.18	16	0.676654	0.444565	Q5T8U5;O15260;B7Z1G8	Q5T8U5;O15260	Surfeit locus protein 4	SURF4	Q5T8U5_HUMAN Surfeit locus protein 4 OS=Homo sapiens OX=9606 GN=SURF4 PE=1 SV=1;SURF4_HUMAN Surfeit locus protein 4 OS=Homo sapiens OX=9606 GN=SURF4 PE=1 SV=3	3	3	3	2	2	1	3	3	3	2	2	1	25.3	25.3	25.3	18.3	18.3	9.7	By MS/MS	By MS/MS	By MS/MS	By MS/MS	By MS/MS	By MS/MS
22.883	21.6947	22.6063	22.0019	21.9803	21.8824			7.9824	0	48.03	27	0.537775	0.439803	Q9BQA1;H0Y711	Q9BQA1;H0Y711	Methylosome protein 50	WDR77	MEP50_HUMAN Methylosome protein 50 OS=Homo sapiens OX=9606 GN=WDR77 PE=1 SV=1;H0Y711_HUMAN Methylosome protein 50 (Fragment) OS=Homo sapiens OX=9606 GN=WDR77 PE=1 SV=1	9	4	5	4	4	2	9	4	5	4	4	2	46.5	18.7	18.7	16.7	11.1	6.4	By MS/MS	By MS/MS	By MS/MS	By MS/MS	By MS/MS	By MS/MS
19.3861	19.7766	19.9519	19.0466	19.534	19.2179			6.51495	0	20.878	4	0.932689	0.438681	TGGT1_236970-t26_1-p1	TGGT1_236970-t26_1-p1			SWI2/SNF2-containing PHD finger protein | transcript_product=SWI2/SNF2-containing PHD finger protein | location=TGGT1_chrX:5508193-5518721(+) |	1	2	1	1	0	0	1	2	1	1	0	0	0.7	2	0.7	0.7	0	0	By MS/MS	By MS/MS	By MS/MS	By MS/MS
19.8439	19.7793	21.3721	19.8546	20.8429	18.9883			7.04183	0	7.7288	9	0.228882	0.436495	P42357;F8W0V1;F8VNX0	P42357	Histidine ammonia-lyase	HAL	HUTH_HUMAN Histidine ammonia-lyase OS=Homo sapiens OX=9606 GN=HAL PE=1 SV=1	2	1	3	1	4	0	2	1	3	1	4	0	4.9	2.7	6.4	2.7	9.4	0	By MS/MS	By MS/MS	By MS/MS	By MS/MS	By MS/MS
30.1138	29.516	31.3411	29.0073	30.9629	29.6991	+		10.7721	0	323.31	961	0.214714	0.433884	CON__P35908v2;P35908	CON__P35908v2;P35908	Keratin, type II cytoskeletal 2 epidermal	KRT2	;K22E_HUMAN Keratin, type II cytoskeletal 2 epidermal OS=Homo sapiens OX=9606 GN=KRT2 PE=1 SV=2	74	69	76	62	73	59	1	1	1	1	1	1	91.9	89.8	92.5	84	91.9	84.4	By MS/MS	By MS/MS	By MS/MS	By MS/MS	By MS/MS	By MS/MS
23.3719	22.5169	24.0731	22.4255	22.87	23.3966			8.41162	0	96.875	61	0.328349	0.423237	Q8TDW0;M0R3C1;A6NED7;E9PHY6;Q6P9F7	Q8TDW0	Volume-regulated anion channel subunit LRRC8C	LRRC8C	LRC8C_HUMAN Volume-regulated anion channel subunit LRRC8C OS=Homo sapiens OX=9606 GN=LRRC8C PE=1 SV=2	18	12	15	8	9	8	17	11	14	8	8	8	32.5	18.2	22.8	13	13.8	13.6	By MS/MS	By MS/MS	By MS/MS	By MS/MS	By MS/MS	By MS/MS
22.4021	20.2122	22.7644	21.0128	21.6694	21.4288			7.96197	0	37.123	30	0.198258	0.422572	Q7L1W4;E9PMF9;Q5VWA0;E9PJS7;E9PL08;E9PJ89	Q7L1W4	Volume-regulated anion channel subunit LRRC8D	LRRC8D	LRC8D_HUMAN Volume-regulated anion channel subunit LRRC8D OS=Homo sapiens OX=9606 GN=LRRC8D PE=1 SV=1	12	5	12	5	10	5	12	5	12	5	10	5	20.6	7.7	19.9	9.2	16.2	6.9	By MS/MS	By MS/MS	By MS/MS	By MS/MS	By MS/MS	By MS/MS
21.9817	21.4603	20.7548	21.4592	20.6794	20.8204			7.34193	0	5.2874	3	0.40837	0.412578	Q15293	Q15293	Reticulocalbin-1	RCN1	RCN1_HUMAN Reticulocalbin-1 OS=Homo sapiens OX=9606 GN=RCN1 PE=1 SV=1	2	2	1	2	2	2	2	2	1	2	2	2	9.7	11.2	3.9	11.2	11.2	13	By MS/MS	By MS/MS	By matching	By MS/MS	By MS/MS	By MS/MS
21.0139	20.1614	23.5742	19.5725	23.4779	20.4618			7.77096	0	12.58	10	0.094129	0.412389	Q13867;K7ESE8;J3KSD8;K7ES02;J3KS79;K7ENH5	Q13867;K7ESE8;J3KSD8;K7ES02	Bleomycin hydrolase	BLMH	BLMH_HUMAN Bleomycin hydrolase OS=Homo sapiens OX=9606 GN=BLMH PE=1 SV=1;K7ESE8_HUMAN Bleomycin hydrolase (Fragment) OS=Homo sapiens OX=9606 GN=BLMH PE=1 SV=1;J3KSD8_HUMAN Bleomycin hydrolase (Fragment) OS=Homo sapiens OX=9606 GN=BLMH PE=1 SV=8;K7ES02_HUMA	1	2	4	1	6	2	1	2	4	1	6	2	4.4	4.4	13.2	2.4	19.8	5.1	By MS/MS	By MS/MS	By MS/MS	By matching	By MS/MS	By MS/MS
23.8162	23.6652	24.9771	23.0624	25.8725	22.2899	+		8.51503	0	105.21	33	0.129687	0.411258	CON__Q5D862;Q5D862	CON__Q5D862;Q5D862	Filaggrin-2	FLG2	;FILA2_HUMAN Filaggrin-2 OS=Homo sapiens OX=9606 GN=FLG2 PE=1 SV=1	3	3	10	2	11	2	3	3	10	2	11	2	1.9	1.9	8	1	8.5	1	By MS/MS	By MS/MS	By MS/MS	By MS/MS	By MS/MS	By MS/MS
31.1401	31.6098	30.5853	32.1253	31.0514	28.952			10.1508	0	97.163	132	0.153709	0.402163	Q7Z406;M0QY43	Q7Z406;M0QY43	Myosin-14	MYH14	MYH14_HUMAN Myosin-14 OS=Homo sapiens OX=9606 GN=MYH14 PE=1 SV=2;M0QY43_HUMAN Myosin-14 (Fragment) OS=Homo sapiens OX=9606 GN=MYH14 PE=1 SV=8	3	3	4	4	5	3	3	3	4	4	5	3	8.4	8.4	9.3	9.2	8.5	7.3	By MS/MS	By MS/MS	By MS/MS	By MS/MS	By MS/MS	By MS/MS
22.9198	23.3518	23.0674	22.3611	22.536	23.2456			8.20927	0	21.982	43	0.597297	0.398765	Q9BUP0;A0A087X1Z2;Q8WYH2;C9JTV4;H7C0I0	Q9BUP0;A0A087X1Z2	EF-hand domain-containing protein D1	EFHD1	EFHD1_HUMAN EF-hand domain-containing protein D1 OS=Homo sapiens OX=9606 GN=EFHD1 PE=1 SV=1;A0A087X1Z2_HUMAN EF-hand domain-containing protein D1 OS=Homo sapiens OX=9606 GN=EFHD1 PE=1 SV=1	9	8	6	3	5	6	7	6	4	1	3	4	47.3	38.5	31.4	15.9	26.4	31.4	By MS/MS	By MS/MS	By MS/MS	By MS/MS	By MS/MS	By MS/MS
20.3419	19.7414	20.753	18.658	20.316	20.6908			6.77981	0	3.8761	3	0.220579	0.390512	G3V4F2;A0A087X0W7;A0A087WT95;Q86TX2;P49753	G3V4F2;A0A087X0W7;A0A087WT95;Q86TX2;P49753	Acyl-coenzyme A thioesterase 1;Acyl-coenzyme A thioesterase 2, mitochondrial	ACOT1;ACOT2	G3V4F2_HUMAN Acyl-coenzyme A thioesterase 1 OS=Homo sapiens OX=9606 GN=ACOT1 PE=1 SV=1;A0A087X0W7_HUMAN Acyl-coenzyme A thioesterase 2, mitochondrial OS=Homo sapiens OX=9606 GN=ACOT2 PE=1 SV=1;A0A087WT95_HUMAN Acyl-coenzyme A thioesterase 2, mitochondrial	1	1	1	0	1	1	1	1	1	0	1	1	5.1	5.1	5.1	0	5.1	5.1	By matching	By matching	By MS/MS		By MS/MS	By MS/MS
22.7251	22.0549	23.2877	22.6186	23.0287	21.2602			7.88998	0	16.665	18	0.236871	0.386712	P62495;B7Z7P8;D6RCB3;I3L492;D6RJE8	P62495;B7Z7P8	Eukaryotic peptide chain release factor subunit 1	ETF1	ERF1_HUMAN Eukaryotic peptide chain release factor subunit 1 OS=Homo sapiens OX=9606 GN=ETF1 PE=1 SV=3;B7Z7P8_HUMAN Eukaryotic peptide chain release factor subunit 1 OS=Homo sapiens OX=9606 GN=ETF1 PE=1 SV=1	4	3	6	3	3	1	4	3	6	3	3	1	13.7	11	21.1	12.4	10.1	3	By MS/MS	By MS/MS	By MS/MS	By MS/MS	By MS/MS	By MS/MS
20.9825	21.3508	20.5034	21.9708	21.398	18.3137			7.23927	0	5.7422	4	0.120807	0.384724	A0A087WUT6;O60841	A0A087WUT6;O60841	Eukaryotic translation initiation factor 5B	EIF5B	A0A087WUT6_HUMAN Eukaryotic translation initiation factor 5B OS=Homo sapiens OX=9606 GN=EIF5B PE=1 SV=1;IF2P_HUMAN Eukaryotic translation initiation factor 5B OS=Homo sapiens OX=9606 GN=EIF5B PE=1 SV=4	2	1	1	2	3	1	2	1	1	2	3	1	2.6	1.7	1.7	2.6	3.8	0.9	By MS/MS	By matching	By MS/MS	By MS/MS	By MS/MS	By matching
18.1699	17.6245	19.141	18.5212	18.1897	17.0968			6.03072	0.0048044	2.5805	2	0.239676	0.375875	TGGT1_242660-t26_1-p1	TGGT1_242660-t26_1-p1			putative vacuolar sorting protein 35 | transcript_product=putative vacuolar sorting protein 35 | location=TGGT1_chrVI:2073553-2082575(-) |	1	1	1	0	0	0	1	1	1	0	0	0	2.1	2.1	2.1	0	0	0	By MS/MS	By MS/MS	By MS/MS
22.9939	22.0161	24.0652	22.0808	23.9092	21.9715			7.80034	0	3.93	7	0.161587	0.371233	Q5T750	Q5T750	Skin-specific protein 32	XP32	XP32_HUMAN Skin-specific protein 32 OS=Homo sapiens OX=9606 GN=XP32 PE=1 SV=1	2	2	2	1	2	2	2	2	2	1	2	2	8.4	8.4	8.4	3.6	8.4	8.4	By MS/MS	By MS/MS	By MS/MS	By matching	By MS/MS	By MS/MS
24.0744	22.996	24.4425	23.3557	23.5329	23.5327			8.68737	0	56.016	74	0.34402	0.363848	P00367;P49448	P00367;P49448	Glutamate dehydrogenase 1, mitochondrial;Glutamate dehydrogenase 2, mitochondrial	GLUD1;GLUD2	DHE3_HUMAN Glutamate dehydrogenase 1, mitochondrial OS=Homo sapiens OX=9606 GN=GLUD1 PE=1 SV=2;DHE4_HUMAN Glutamate dehydrogenase 2, mitochondrial OS=Homo sapiens OX=9606 GN=GLUD2 PE=1 SV=2	20	15	15	9	12	10	20	15	15	9	12	10	44.1	38.5	40.7	22	28.9	22.8	By MS/MS	By MS/MS	By MS/MS	By MS/MS	By MS/MS	By MS/MS
22.1049	22.5375	22.5541	21.9532	22.7377	21.4178			7.78672	0	8.4281	9	0.369568	0.362588	TGGT1_236650-t26_1-p1	TGGT1_236650-t26_1-p1			DEAD (Asp-Glu-Ala-Asp) box polypeptide 17 | transcript_product=DEAD (Asp-Glu-Ala-Asp) box polypeptide 17 | location=TGGT1_chrX:5362273-5365892(-) |	3	3	3	2	2	1	3	3	3	2	2	1	11.3	11.3	11.3	5.8	5.8	3.5	By MS/MS	By MS/MS	By MS/MS	By MS/MS	By MS/MS	By MS/MS
21.2139	20.8816	21.6428	19.6014	21.4584	21.5993			7.07405	0.0014588	2.8803	5	0.204117	0.359727	B8ZZC5;B8ZZA8	B8ZZC5;B8ZZA8		GLS	B8ZZC5_HUMAN Glutaminase OS=Homo sapiens OX=9606 GN=GLS PE=1 SV=1;B8ZZA8_HUMAN Glutaminase OS=Homo sapiens OX=9606 GN=GLS PE=1 SV=1	1	1	1	0	1	1	1	1	1	0	1	1	15.5	15.5	15.5	0	15.5	15.5	By MS/MS	By MS/MS	By MS/MS		By MS/MS	By MS/MS
21.2661	21.4313	19.9763	21.2359	19.0097	21.3577			7.18825	0	10.61	11	0.149178	0.356832	P36956;K7EMT8;K7EMD1;K7EIW8;F6V242	P36956	Sterol regulatory element-binding protein 1;Processed sterol regulatory element-binding protein 1	SREBF1	SRBP1_HUMAN Sterol regulatory element-binding protein 1 OS=Homo sapiens OX=9606 GN=SREBF1 PE=1 SV=2	3	3	1	2	0	1	3	3	1	2	0	1	7.4	7.4	3.8	5.1	0	2.3	By MS/MS	By MS/MS	By MS/MS	By MS/MS		By MS/MS
22.4278	21.52	22.6483	21.8057	21.9631	21.7913			7.93646	0	28.468	27	0.421104	0.345312	Q53EP0	Q53EP0	Fibronectin type III domain-containing protein 3B	FNDC3B	FND3B_HUMAN Fibronectin type III domain-containing protein 3B OS=Homo sapiens OX=9606 GN=FNDC3B PE=1 SV=2	9	7	10	3	7	4	9	7	10	3	7	4	11	8.7	12.5	4.3	7.9	5.5	By MS/MS	By MS/MS	By MS/MS	By MS/MS	By MS/MS	By MS/MS
22.7342	22.8957	22.709	22.3596	22.5832	22.3637			8.08686	0	30.072	29	1.66304	0.344153	P61163;R4GMT0;A0A1B0GVS3;P42025	P61163;R4GMT0;A0A1B0GVS3	Alpha-centractin	ACTR1A	ACTZ_HUMAN Alpha-centractin OS=Homo sapiens OX=9606 GN=ACTR1A PE=1 SV=1;R4GMT0_HUMAN Alpha-centractin OS=Homo sapiens OX=9606 GN=ACTR1A PE=1 SV=1;A0A1B0GVS3_HUMAN Alpha-centractin OS=Homo sapiens OX=9606 GN=ACTR1A PE=1 SV=1	8	9	6	5	6	5	8	9	6	5	6	5	42.3	42.3	26.3	23.1	27.1	23.1	By MS/MS	By MS/MS	By MS/MS	By MS/MS	By MS/MS	By MS/MS
23.8279	22.4283	23.7507	22.9635	22.9125	23.1178			8.42789	0	57.803	45	0.299173	0.337734	P49756;E9PQU5;H0YE46;E9PSE8	P49756	RNA-binding protein 25	RBM25	RBM25_HUMAN RNA-binding protein 25 OS=Homo sapiens OX=9606 GN=RBM25 PE=1 SV=3	14	10	12	7	12	10	14	10	12	7	12	10	21.7	15.5	17	12.6	17	13.4	By MS/MS	By MS/MS	By MS/MS	By MS/MS	By MS/MS	By MS/MS
30.5615	29.74	31.4492	29.5925	31.3404	29.8128	+		10.9755	0	323.31	921	0.171543	0.335009	P13645;CON__P13645;Q7Z3Y7;CON__Q7Z3Y7;CON__Q148H6;Q2M2I5;CON__Q2M2I5;Q7Z3Z0;Q7Z3Y8;CON__Q7Z3Z0;CON__Q7Z3Y8;CON__O76013;CON__REFSEQ:XP_986630;CON__O76014;CON__Q7Z3Y9;A0A1B0GVI3;CON__A2A5Y0;CON__A2AB72;O76015;O76013;Q7Z3Y9;O76014;CON__O76015	P13645;CON__P13645	Keratin, type I cytoskeletal 10	KRT10	K1C10_HUMAN Keratin, type I cytoskeletal 10 OS=Homo sapiens OX=9606 GN=KRT10 PE=1 SV=6;	54	50	52	49	53	45	39	36	37	34	38	32	71.1	68.3	69.2	67	69.7	67.3	By MS/MS	By MS/MS	By MS/MS	By MS/MS	By MS/MS	By MS/MS
22.1679	20.8477	22.6116	20.7243	21.6278	22.2749			7.70847	0	15.547	16	0.182833	0.333412	P54886	P54886	Delta-1-pyrroline-5-carboxylate synthase;Glutamate 5-kinase;Gamma-glutamyl phosphate reductase	ALDH18A1	P5CS_HUMAN Delta-1-pyrroline-5-carboxylate synthase OS=Homo sapiens OX=9606 GN=ALDH18A1 PE=1 SV=2	5	3	5	2	3	2	5	3	5	2	3	2	9.3	6.2	9.4	4.5	6.5	2.8	By MS/MS	By MS/MS	By MS/MS	By matching	By MS/MS	By MS/MS
26.3782	25.0451	27.1653	25.576	26.2017	25.8129	+		9.34725	0	125.84	97	0.19844	0.332706	CON__P34955	CON__P34955				19	17	19	16	15	11	19	17	19	16	15	11	37.3	33.7	37.3	33.4	32.2	27.4	By MS/MS	By MS/MS	By MS/MS	By MS/MS	By MS/MS	By MS/MS
21.7523	22.2119	22.496	21.4862	21.2079	22.7833			7.75631	0	33.649	21	0.243306	0.327605	Q96SB3	Q96SB3	Neurabin-2	PPP1R9B	NEB2_HUMAN Neurabin-2 OS=Homo sapiens OX=9606 GN=PPP1R9B PE=1 SV=3	3	4	3	2	3	4	3	4	3	2	3	4	8.6	10	7.3	5.3	8.8	10	By MS/MS	By MS/MS	By MS/MS	By MS/MS	By MS/MS	By MS/MS
22.3736	21.0924	22.9117	21.8157	21.9828	21.597	+		7.9004	0	13.916	18	0.233308	0.327417	CON__Q3SZ57;J3KMX3;P02771	CON__Q3SZ57				6	3	5	4	5	2	6	3	5	4	5	2	14.4	7.2	12	8.2	12	3.4	By MS/MS	By MS/MS	By MS/MS	By MS/MS	By MS/MS	By MS/MS
22.4453	21.4696	23.1694	21.619	22.144	22.3412			8.14019	0	77.258	44	0.239428	0.326688	P29144;A0A494C1B8;A0A494C0U1;Q5VZU9;A0A494C1S4;A0A494C1S6;A0A494C0A3;A0A494C1L2	P29144;A0A494C1B8;A0A494C0U1;Q5VZU9	Tripeptidyl-peptidase 2	TPP2	TPP2_HUMAN Tripeptidyl-peptidase 2 OS=Homo sapiens OX=9606 GN=TPP2 PE=1 SV=4;A0A494C1B8_HUMAN Tripeptidyl-peptidase 2 OS=Homo sapiens OX=9606 GN=TPP2 PE=1 SV=1;A0A494C0U1_HUMAN Tripeptidyl-peptidase 2 (Fragment) OS=Homo sapiens OX=9606 GN=TPP2 PE=1 SV=1;Q5	14	5	14	6	8	5	14	5	14	6	8	5	19.1	9.9	19.9	9	10.7	8	By MS/MS	By MS/MS	By MS/MS	By MS/MS	By MS/MS	By MS/MS
21.3376	21.6393	21.9506	21.8565	19.491	22.6132			7.25477	0	4.5468	5	0.123094	0.322274	J3QSU6;F5H7V9;H0YGZ3	J3QSU6;F5H7V9;H0YGZ3		TNC	J3QSU6_HUMAN Tenascin OS=Homo sapiens OX=9606 GN=TNC PE=1 SV=1;F5H7V9_HUMAN Tenascin OS=Homo sapiens OX=9606 GN=TNC PE=1 SV=1;H0YGZ3_HUMAN Tenascin (Fragment) OS=Homo sapiens OX=9606 GN=TNC PE=1 SV=1	1	1	1	1	0	1	1	1	1	1	0	1	16.3	18.4	14.2	14.9	16.4	14.5	By MS/MS	By MS/MS	By MS/MS	By MS/MS	By matching	By MS/MS
24.3079	23.9014	23.1811	23.5886	23.1521	23.7025			8.15479	0	38.18	24	0.355303	0.315709	H3BNC9;P08708;H0YN88;A0A075B716;H0YN73	H3BNC9;P08708;H0YN88;A0A075B716	40S ribosomal protein S17	RPS17	H3BNC9_HUMAN 40S ribosomal protein S17 OS=Homo sapiens OX=9606 PE=3 SV=2;RS17_HUMAN 40S ribosomal protein S17 OS=Homo sapiens OX=9606 GN=RPS17 PE=1 SV=2;H0YN88_HUMAN 40S ribosomal protein S17 OS=Homo sapiens OX=9606 GN=RPS17 PE=1 SV=1;A0A075B716_HUMAN 40S	3	3	3	3	3	3	3	3	3	3	3	3	10.3	10.3	8.2	8.2	8.2	8.2	By MS/MS	By MS/MS	By MS/MS	By MS/MS	By MS/MS	By MS/MS
22.5558	21.2665	22.8055	21.5149	22.2327	21.9351			7.49492	0	11.97	14	0.238385	0.31502	P56537;A0A0U1RQV5;F8WD20;B7ZBH1;A0A0B4J1Y7;F8WDS6	P56537;A0A0U1RQV5	Eukaryotic translation initiation factor 6	EIF6	IF6_HUMAN Eukaryotic translation initiation factor 6 OS=Homo sapiens OX=9606 GN=EIF6 PE=1 SV=1;A0A0U1RQV5_HUMAN Uncharacterized protein (Fragment) OS=Homo sapiens OX=9606 PE=1 SV=1	3	1	2	1	1	1	3	1	2	1	1	1	25.7	9.8	15.5	9.8	9.8	9.8	By MS/MS	By MS/MS	By MS/MS	By MS/MS	By MS/MS	By MS/MS
20.3502	19.9686	20.2567	19.602	20.6794	19.3506			6.90999	0	5.4156	4	0.302014	0.314516	F8VPD4;P27708	F8VPD4;P27708	CAD protein;Glutamine-dependent carbamoyl-phosphate synthase;Aspartate carbamoyltransferase;Dihydroorotase	CAD	F8VPD4_HUMAN Aspartate carbamoyltransferase OS=Homo sapiens OX=9606 GN=CAD PE=1 SV=1;PYR1_HUMAN CAD protein OS=Homo sapiens OX=9606 GN=CAD PE=1 SV=3	2	1	2	1	2	0	2	1	2	1	2	0	1.1	0.6	2.5	0.5	1.1	0	By MS/MS	By matching	By MS/MS	By matching	By MS/MS
19.6731	19.778	20.6113	18.7049	22.2114	18.2158			7.38714	0	17.374	16	0.084996	0.310056	Q86VP6;A0A0C4DGH5;H0YH27	Q86VP6;A0A0C4DGH5	Cullin-associated NEDD8-dissociated protein 1	CAND1	CAND1_HUMAN Cullin-associated NEDD8-dissociated protein 1 OS=Homo sapiens OX=9606 GN=CAND1 PE=1 SV=2;A0A0C4DGH5_HUMAN Cullin-associated NEDD8-dissociated protein 1 (Fragment) OS=Homo sapiens OX=9606 GN=CAND1 PE=1 SV=1	3	3	5	1	9	1	3	3	5	1	9	1	3.3	3.7	5.9	1.1	10.6	1.1	By MS/MS	By MS/MS	By MS/MS	By MS/MS	By MS/MS	By matching
34.2875	34.4728	33.6459	34.2331	33.438	33.8309			11.9252	0	323.31	2604	0.371421	0.301393	P63261;I3L3I0;I3L1U9;I3L4N8;I3L3R2;J3KT65	P63261	Actin, cytoplasmic 2;Actin, cytoplasmic 2, N-terminally processed	ACTG1	ACTG_HUMAN Actin, cytoplasmic 2 OS=Homo sapiens OX=9606 GN=ACTG1 PE=1 SV=1	55	52	47	47	45	38	0	0	0	0	0	0	97.9	97.9	97.9	97.1	97.6	84.3	By MS/MS	By MS/MS	By MS/MS	By MS/MS	By MS/MS	By MS/MS
24.1251	22.6949	24.5722	23.0944	23.4352	24.0064			8.42267	0	37.735	37	0.172709	0.285418	P00505	P00505	Aspartate aminotransferase, mitochondrial	GOT2	AATM_HUMAN Aspartate aminotransferase, mitochondrial OS=Homo sapiens OX=9606 GN=GOT2 PE=1 SV=3	10	4	10	6	6	6	10	4	10	6	6	6	28.4	13.5	26.5	14.2	12.1	12.1	By MS/MS	By MS/MS	By MS/MS	By MS/MS	By MS/MS	By MS/MS
25.6773	25.3068	25.9484	25.5023	25.2877	25.2902			8.55443	0	12.162	15	0.644503	0.284095	P17066;P48741	P17066	Heat shock 70 kDa protein 6	HSPA6	HSP76_HUMAN Heat shock 70 kDa protein 6 OS=Homo sapiens OX=9606 GN=HSPA6 PE=1 SV=2	3	3	3	1	2	2	3	3	3	1	2	2	15.7	15.7	14.6	12.1	14	11.5	By MS/MS	By MS/MS	By MS/MS	By MS/MS	By MS/MS	By MS/MS
20.964	20.2286	21.7684	19.8631	21.0072	21.2472			7.2168	0	8.3494	10	0.172605	0.281132	P05023;H0Y7C1;M0R116;B1AKY9;A0A2R8YEY8;A0A0A0MT26;P13637;P50993	P05023;H0Y7C1;M0R116;B1AKY9;A0A2R8YEY8;A0A0A0MT26;P13637;P50993	Sodium/potassium-transporting ATPase subunit alpha-1;Sodium/potassium-transporting ATPase subunit alpha-3;Sodium/potassium-transporting ATPase subunit alpha-2	ATP1A1;ATP1A2;ATP1A3	AT1A1_HUMAN Sodium/potassium-transporting ATPase subunit alpha-1 OS=Homo sapiens OX=9606 GN=ATP1A1 PE=1 SV=1;H0Y7C1_HUMAN Sodium/potassium-transporting ATPase subunit alpha (Fragment) OS=Homo sapiens OX=9606 GN=ATP1A2 PE=1 SV=1;M0R116_HUMAN Sodium/potassiu	1	3	1	1	3	2	1	3	1	1	3	2	1.9	6.1	2.4	2.4	6.1	3.6	By MS/MS	By MS/MS	By MS/MS	By MS/MS	By MS/MS	By MS/MS
21.1131	21.8556	21.7538	20.9657	21.5634	21.3505			7.60479	0	25.064	11	0.410305	0.280956	P36543;C9J8H1	P36543;C9J8H1	V-type proton ATPase subunit E 1	ATP6V1E1	VATE1_HUMAN V-type proton ATPase subunit E 1 OS=Homo sapiens OX=9606 GN=ATP6V1E1 PE=1 SV=1;C9J8H1_HUMAN V-type proton ATPase subunit E 1 (Fragment) OS=Homo sapiens OX=9606 GN=ATP6V1E1 PE=1 SV=1	3	4	4	3	2	2	3	4	4	3	2	2	20.8	24.8	24.8	20.8	9.7	9.7	By MS/MS	By MS/MS	By MS/MS	By MS/MS	By MS/MS	By MS/MS
21.8508	22.1955	22.4149	21.9629	21.6193	22.0655			7.80998	0	20.245	25	0.566985	0.271166	A0A2R8Y804;A0A2R8Y543;A0A2R8Y5Z1;B4DGU4;A0A2R8YCH5;A0A2R8Y5A3;P35222;A0A2R8Y5C3;A0A2R8Y750;A0A2R8Y7Z0;A0A2R8Y6G0;A0A2R8Y815;A0A2R8YG06	A0A2R8Y804;A0A2R8Y543;A0A2R8Y5Z1;B4DGU4;A0A2R8YCH5;A0A2R8Y5A3;P35222;A0A2R8Y5C3;A0A2R8Y750;A0A2R8Y7Z0;A0A2R8Y6G0	Catenin beta-1	CTNNB1	A0A2R8Y804_HUMAN Catenin beta-1 OS=Homo sapiens OX=9606 GN=CTNNB1 PE=1 SV=1;A0A2R8Y543_HUMAN Catenin beta-1 OS=Homo sapiens OX=9606 GN=CTNNB1 PE=1 SV=1;A0A2R8Y5Z1_HUMAN Catenin beta-1 OS=Homo sapiens OX=9606 GN=CTNNB1 PE=1 SV=1;B4DGU4_HUMAN Catenin beta-1	4	7	5	3	6	7	4	7	5	3	6	7	11.4	17.5	11.4	6.4	15.5	16.4	By MS/MS	By MS/MS	By MS/MS	By MS/MS	By MS/MS	By MS/MS
21.3781	21.6713	21.2473	21.1575	20.899	21.4471			7.66557	0	19.941	25	0.58414	0.264403	Q16352	Q16352	Alpha-internexin	INA	AINX_HUMAN Alpha-internexin OS=Homo sapiens OX=9606 GN=INA PE=1 SV=2	6	8	4	4	3	4	6	8	4	4	3	4	18.2	25.7	13.6	13.4	11	15.8	By MS/MS	By MS/MS	By MS/MS	By MS/MS	By MS/MS	By MS/MS
24.6382	23.2862	24.6984	23.8057	23.9006	24.1266			8.61584	0	109.06	58	0.217676	0.263295	Q86X55;K7EQA8;K7EPK1;K7EK20;K7EIQ8;K7EQB9	Q86X55;K7EQA8	Histone-arginine methyltransferase CARM1	CARM1	CARM1_HUMAN Histone-arginine methyltransferase CARM1 OS=Homo sapiens OX=9606 GN=CARM1 PE=1 SV=3;K7EQA8_HUMAN Coactivator-associated arginine methyltransferase 1 (Fragment) OS=Homo sapiens OX=9606 GN=CARM1 PE=1 SV=1	14	11	16	10	11	5	14	11	16	10	11	5	38.3	25.7	37.5	21.5	25.7	8.7	By MS/MS	By MS/MS	By MS/MS	By MS/MS	By MS/MS	By MS/MS
24.5232	24.769	23.8898	24.3707	23.8223	24.2055			8.31996	0	8.7682	20	0.352161	0.261161	E7EUA0	E7EUA0		NEXN	E7EUA0_HUMAN Nexilin (Fragment) OS=Homo sapiens OX=9606 GN=NEXN PE=1 SV=1	3	3	2	2	2	1	3	3	2	2	2	1	48.5	42.8	36.3	38.6	32.6	33.8	By MS/MS	By MS/MS	By MS/MS	By MS/MS	By MS/MS	By MS/MS
20.144	20.0028	20.1567	18.7038	21.2657	19.5594			6.87319	0	3.9289	4	0.125245	0.258195	Q9Y2A7	Q9Y2A7	Nck-associated protein 1	NCKAP1	NCKP1_HUMAN Nck-associated protein 1 OS=Homo sapiens OX=9606 GN=NCKAP1 PE=1 SV=1	1	1	1	0	3	0	1	1	1	0	3	0	0.9	0.9	0.9	0	3.9	0	By matching	By MS/MS	By matching		By MS/MS
25.1432	25.5132	25.0838	25.286	24.9077	24.7781			8.79883	0	193.09	111	0.55927	0.25613	Q92614;A0A0D9SFK2;H0YEV9	Q92614;A0A0D9SFK2	Unconventional myosin-XVIIIa	MYO18A	MY18A_HUMAN Unconventional myosin-XVIIIa OS=Homo sapiens OX=9606 GN=MYO18A PE=1 SV=3;A0A0D9SFK2_HUMAN Unconventional myosin-XVIIIa OS=Homo sapiens OX=9606 GN=MYO18A PE=1 SV=1	24	30	20	21	16	13	24	30	20	21	16	13	19	23.7	16.2	17.5	13	8.2	By MS/MS	By MS/MS	By MS/MS	By MS/MS	By MS/MS	By MS/MS
20.4423	20.3898	21.3056	21.0732	18.9243	21.378			6.96488	0	3.6142	6	0.111226	0.254079	H7C4F6;O00629	H7C4F6;O00629	Importin subunit alpha-3	KPNA4	H7C4F6_HUMAN Importin subunit alpha-3 (Fragment) OS=Homo sapiens OX=9606 GN=KPNA4 PE=1 SV=1;IMA3_HUMAN Importin subunit alpha-3 OS=Homo sapiens OX=9606 GN=KPNA4 PE=1 SV=1	1	1	1	1	1	1	1	1	1	1	1	1	10	10	10	10	10	10	By MS/MS	By MS/MS	By MS/MS	By MS/MS	By MS/MS	By MS/MS
20.2961	19.2053	21.0099	19.7252	20.4205	19.634	+		7.0465	0	6.3749	7	0.157398	0.243883	CON__P28800	CON__P28800				3	2	3	2	2	1	3	2	3	2	2	1	9.8	7.1	9.8	7.1	7.1	2.2	By MS/MS	By matching	By MS/MS	By matching	By MS/MS	By MS/MS
22.1805	22.0627	21.7952	21.5646	21.2739	22.4878			7.85882	0	118.26	29	0.244696	0.237364	Q96H55;A0A087WZQ9;A0A087WU55;A0A087WY49;B4DSL5;A0A087WYT7	Q96H55	Unconventional myosin-XIX	MYO19	MYO19_HUMAN Unconventional myosin-XIX OS=Homo sapiens OX=9606 GN=MYO19 PE=1 SV=2	8	7	6	5	4	6	8	7	6	5	4	6	13.9	12.3	10.3	9.1	8.2	10.5	By MS/MS	By MS/MS	By MS/MS	By MS/MS	By MS/MS	By MS/MS
25.984	25.6358	25.7892	25.2942	26.5636	24.8727	+		8.88028	0	323.31	67	0.164362	0.226194	CON__Q86YZ3;Q86YZ3	CON__Q86YZ3;Q86YZ3	Hornerin	HRNR	;HORN_HUMAN Hornerin OS=Homo sapiens OX=9606 GN=HRNR PE=1 SV=2	10	10	10	4	12	7	10	10	10	4	12	7	14.6	13.7	11.4	3.4	12.9	9.3	By MS/MS	By MS/MS	By MS/MS	By MS/MS	By MS/MS	By MS/MS
25.071	23.812	25.461	24.2835	24.6724	24.7099	+		8.8334	0	79.328	92	0.165017	0.226067	CON__ENSEMBL:ENSBTAP00000024146;P01023;P20742	CON__ENSEMBL:ENSBTAP00000024146				23	15	22	15	17	12	23	15	22	15	17	12	25.6	15.1	23.4	14.9	17.4	12	By MS/MS	By MS/MS	By MS/MS	By MS/MS	By MS/MS	By MS/MS
22.1413	22.3155	22.3958	21.7259	22.0927	22.3802			8.32471	0	99.519	81	0.462303	0.21793	P78527	P78527	DNA-dependent protein kinase catalytic subunit	PRKDC	PRKDC_HUMAN DNA-dependent protein kinase catalytic subunit OS=Homo sapiens OX=9606 GN=PRKDC PE=1 SV=3	25	25	21	11	17	12	25	25	21	11	17	12	8.8	8.5	7	3.9	5.7	3.9	By MS/MS	By MS/MS	By MS/MS	By MS/MS	By MS/MS	By MS/MS
20.9225	21.2176	21.0494	20.6	20.3453	21.5907			7.43144	0	23.251	14	0.217773	0.21785	Q6YHK3	Q6YHK3	CD109 antigen	CD109	CD109_HUMAN CD109 antigen OS=Homo sapiens OX=9606 GN=CD109 PE=1 SV=2	4	4	2	2	2	5	4	4	2	2	2	5	5.3	5.3	2.5	2.8	2.5	6.4	By MS/MS	By MS/MS	By MS/MS	By MS/MS	By MS/MS	By MS/MS
21.8955	23.5496	20.4837	21.2112	22.0906	22.0011			7.75934	0	13.432	8	0.0791714	0.208581	E9PKP7;P17480	E9PKP7;P17480	Nucleolar transcription factor 1	UBTF	E9PKP7_HUMAN Nucleolar transcription factor 1 OS=Homo sapiens OX=9606 GN=UBTF PE=1 SV=1;UBF1_HUMAN Nucleolar transcription factor 1 OS=Homo sapiens OX=9606 GN=UBTF PE=1 SV=1	3	5	1	1	2	2	3	5	1	1	2	2	4.8	8.1	1.6	1.7	3.4	3.4	By MS/MS	By MS/MS	By matching	By MS/MS	By matching	By matching
23.8669	22.6958	24.4616	23.2947	23.4591	23.6448			8.14295	0	12.183	19	0.14675	0.208553	P30048	P30048	Thioredoxin-dependent peroxide reductase, mitochondrial	PRDX3	PRDX3_HUMAN Thioredoxin-dependent peroxide reductase, mitochondrial OS=Homo sapiens OX=9606 GN=PRDX3 PE=1 SV=3	5	3	4	4	4	3	5	3	4	4	4	3	32.8	12.9	17.2	17.2	17.2	12.9	By MS/MS	By MS/MS	By MS/MS	By MS/MS	By MS/MS	By MS/MS
22.7431	21.6252	22.9402	21.8805	22.8918	21.9257	+		7.74861	0	10.881	11	0.143631	0.203512	CON__Q58D62	CON__Q58D62				5	4	4	1	3	3	5	4	4	1	3	3	13.2	12.4	8.8	2.8	5.9	5.9	By MS/MS	By MS/MS	By MS/MS	By MS/MS	By MS/MS	By matching
21.9356	22.4774	21.8127	22.135	22.2742	21.2133			7.51757	0	10.984	12	0.198029	0.20104	Q9UJV9;H0Y8L8;A0A499FJW5	Q9UJV9	Probable ATP-dependent RNA helicase DDX41	DDX41	DDX41_HUMAN Probable ATP-dependent RNA helicase DDX41 OS=Homo sapiens OX=9606 GN=DDX41 PE=1 SV=2	2	1	2	3	2	2	2	1	2	3	2	2	4.5	3.2	4.8	8	5.5	5	By MS/MS	By MS/MS	By MS/MS	By MS/MS	By MS/MS	By MS/MS
22.733	22.8887	22.613	22.8119	22.2875	22.5325			7.97917	0	13.629	23	0.514692	0.200956	Q13425;A0A140TA73;H0YCS0;A0A0G2JM75;J3KT21;H7BY41	Q13425;A0A140TA73	Beta-2-syntrophin	SNTB2	SNTB2_HUMAN Beta-2-syntrophin OS=Homo sapiens OX=9606 GN=SNTB2 PE=1 SV=1;A0A140TA73_HUMAN Beta-2-syntrophin (Fragment) OS=Homo sapiens OX=9606 GN=SNTB2 PE=1 SV=1	4	5	4	5	4	5	4	5	4	5	4	5	8.7	11.3	8.7	11.1	8.5	11.1	By MS/MS	By MS/MS	By MS/MS	By MS/MS	By MS/MS	By MS/MS
24.9744	24.0042	25.6807	24.3837	24.8661	24.8152	+		8.83802	0	51.834	56	0.144341	0.198092	CON__Q3SX09;CON__P02070;A0A2R8Y7X9;P69892;P69891;P02100	CON__Q3SX09				9	8	8	7	8	6	8	7	7	7	7	5	53.2	45.3	45.3	40.3	45.3	38.8	By MS/MS	By MS/MS	By MS/MS	By MS/MS	By MS/MS	By MS/MS
19.5867	19.1772	19.9962	19.1063	18.9695	20.1316			6.65624	0	3.7792	3	0.158329	0.184258	P36957;H0YJF9;G3V5M3;G3V3F0;Q86SW4	P36957	Dihydrolipoyllysine-residue succinyltransferase component of 2-oxoglutarate dehydrogenase complex, mitochondrial	DLST	ODO2_HUMAN Dihydrolipoyllysine-residue succinyltransferase component of 2-oxoglutarate dehydrogenase complex, mitochondrial OS=Homo sapiens OX=9606 GN=DLST PE=1 SV=4	2	2	1	0	0	1	2	2	1	0	0	1	5.3	5.5	1.5	0	0	1.8	By MS/MS	By MS/MS	By MS/MS			By MS/MS
22.5291	22.8808	22.7775	21.8024	22.5308	23.3015			8.06606	0	18.772	22	0.154768	0.184239	H0YD13;P16070;H0Y2P0;H0YDW7;H0YCV9;H0Y5E4;E9PKC6;H0YE40;H0YDX6;H0YD17;Q86UZ1;J3KN83	H0YD13;P16070;H0Y2P0;H0YDW7;H0YCV9;H0Y5E4	CD44 antigen	CD44	H0YD13_HUMAN CD44 antigen OS=Homo sapiens OX=9606 GN=CD44 PE=1 SV=2;CD44_HUMAN CD44 antigen OS=Homo sapiens OX=9606 GN=CD44 PE=1 SV=3;H0Y2P0_HUMAN CD44 antigen (Fragment) OS=Homo sapiens OX=9606 GN=CD44 PE=1 SV=1;H0YDW7_HUMAN CD44 antigen (Fragment) OS=Hom	4	5	4	3	4	2	4	5	4	3	4	2	24.3	29.1	24.3	18	24.3	14.1	By MS/MS	By MS/MS	By MS/MS	By MS/MS	By MS/MS	By MS/MS
23.2332	25.3644	24.2526	22.8341	25.7616	23.7023			8.80438	0	87.694	56	0.0599521	0.184076	P06702	P06702	Protein S100-A9	S100A9	S10A9_HUMAN Protein S100-A9 OS=Homo sapiens OX=9606 GN=S100A9 PE=1 SV=1	6	11	6	4	10	4	6	11	6	4	10	4	59.6	67.5	36	31.6	60.5	31.6	By MS/MS	By MS/MS	By MS/MS	By MS/MS	By MS/MS	By MS/MS
21.7176	21.6162	22.0938	21.3548	21.5561	21.9812			7.54944	0	15.192	19	0.309991	0.178475	A0A669KB62;A0A669KB05;C9JZR2;O60716;H0YC95	A0A669KB62;A0A669KB05;C9JZR2;O60716	Catenin delta-1	CTNND1	A0A669KB62_HUMAN Catenin delta-1 OS=Homo sapiens OX=9606 GN=CTNND1 PE=1 SV=1;A0A669KB05_HUMAN Catenin delta-1 OS=Homo sapiens OX=9606 GN=CTNND1 PE=1 SV=1;C9JZR2_HUMAN Catenin delta-1 OS=Homo sapiens OX=9606 GN=CTNND1 PE=1 SV=2;CTND1_HUMAN Catenin delta-1 O	5	4	3	2	3	3	5	4	3	2	3	3	9.3	8	5.2	3.8	5.2	4.6	By MS/MS	By MS/MS	By matching	By MS/MS	By MS/MS	By MS/MS
23.5035	23.8362	23.1682	23.7193	22.4009	23.8618			7.94589	0	8.8481	8	0.127677	0.175268	J3QR09;J3KTE4;P84098	J3QR09;J3KTE4;P84098	Ribosomal protein L19;60S ribosomal protein L19	RPL19	J3QR09_HUMAN Ribosomal protein L19 OS=Homo sapiens OX=9606 GN=RPL19 PE=1 SV=1;J3KTE4_HUMAN Ribosomal protein L19 OS=Homo sapiens OX=9606 GN=RPL19 PE=1 SV=1;RL19_HUMAN 60S ribosomal protein L19 OS=Homo sapiens OX=9606 GN=RPL19 PE=1 SV=1	1	1	1	2	2	2	1	1	1	2	2	2	5.2	5.2	5.2	9.8	9.8	9.8	By MS/MS	By matching	By MS/MS	By MS/MS	By MS/MS	By MS/MS
25.9743	26.4116	26.2875	26.0406	25.9321	26.1874			9.48068	0	323.31	149	0.499474	0.171147	Q6NZI2	Q6NZI2	Polymerase I and transcript release factor	PTRF	CAVN1_HUMAN Caveolae-associated protein 1 OS=Homo sapiens OX=9606 GN=CAVIN1 PE=1 SV=1	18	18	18	14	14	15	18	18	18	14	14	15	37.2	37.2	37.2	33.1	33.3	33.1	By MS/MS	By MS/MS	By MS/MS	By MS/MS	By MS/MS	By MS/MS
23.9284	23.1905	19.6183	21.8916	21.8909	22.4423			7.89433	0	23.272	11	0.0433695	0.170815	P68363;P68366;C9JDS9	P68363;P68366	Tubulin alpha-1B chain;Tubulin alpha-4A chain	TUBA1B;TUBA4A	TBA1B_HUMAN Tubulin alpha-1B chain OS=Homo sapiens OX=9606 GN=TUBA1B PE=1 SV=1;TBA4A_HUMAN Tubulin alpha-4A chain OS=Homo sapiens OX=9606 GN=TUBA4A PE=1 SV=1	3	3	0	3	3	1	1	1	0	1	1	0	66.5	61.4	49.4	54.3	54.3	35.7	By MS/MS	By MS/MS	By matching	By matching	By MS/MS	By MS/MS
21.0141	20.9534	20.8532	20.8645	20.9811	20.467			7.32079	0	4.6568	6	0.448209	0.169336	Q96II8;E9PD99;F8WFB5	Q96II8;E9PD99	Leucine-rich repeat and calponin homology domain-containing protein 3	LRCH3	LRCH3_HUMAN DISP complex protein LRCH3 OS=Homo sapiens OX=9606 GN=LRCH3 PE=1 SV=2;E9PD99_HUMAN DISP complex protein LRCH3 OS=Homo sapiens OX=9606 GN=LRCH3 PE=1 SV=1	3	3	2	2	2	1	3	3	2	2	2	1	5.5	5.5	3.5	3.6	3.5	1.5	By MS/MS	By MS/MS	By MS/MS	By MS/MS	By MS/MS	By MS/MS
20.8329	20.7063	22.0923	21.0108	21.2778	20.8484	+		7.3458	0	7.8583	8	0.131938	0.164885	CON__ENSEMBL:ENSBTAP00000018229;CON__Q3MHN5	CON__ENSEMBL:ENSBTAP00000018229;CON__Q3MHN5			;	2	2	4	2	2	1	2	2	4	2	2	1	6.9	6.9	11.2	6.9	6.9	2.3	By MS/MS	By MS/MS	By MS/MS	By MS/MS	By MS/MS	By matching
21.8397	21.8497	21.641	21.6781	22.1968	20.9811			7.69917	0	10.711	22	0.166222	0.15819	P23246	P23246	Splicing factor, proline- and glutamine-rich	SFPQ	SFPQ_HUMAN Splicing factor, proline- and glutamine-rich OS=Homo sapiens OX=9606 GN=SFPQ PE=1 SV=2	5	4	3	2	4	2	5	4	3	2	4	2	11.6	9.9	7.8	5.7	9.5	5.4	By MS/MS	By MS/MS	By MS/MS	By MS/MS	By MS/MS	By MS/MS
21.7557	21.115	22.0236	20.5466	21.9745	21.8999			7.89736	0	26.716	21	0.106012	0.157756	Q14697;F5H6X6;E9PKU7;E9PNH1	Q14697;F5H6X6;E9PKU7	Neutral alpha-glucosidase AB	GANAB	GANAB_HUMAN Neutral alpha-glucosidase AB OS=Homo sapiens OX=9606 GN=GANAB PE=1 SV=3;F5H6X6_HUMAN Neutral alpha-glucosidase AB OS=Homo sapiens OX=9606 GN=GANAB PE=1 SV=1;E9PKU7_HUMAN Neutral alpha-glucosidase AB OS=Homo sapiens OX=9606 GN=GANAB PE=1 SV=1	10	6	9	3	8	6	10	6	9	3	8	6	14.5	9.4	13.9	5	10.5	6.2	By MS/MS	By MS/MS	By MS/MS	By matching	By MS/MS	By MS/MS
21.8785	22.3357	22.6816	22.115	21.8969	22.434			7.43403	0.00076278	3.2009	8	0.207153	0.149963	TGGT1_295125-t26_1-p1	TGGT1_295125-t26_1-p1			rhoptry protein ROP4 | transcript_product=rhoptry protein ROP4 | location=TGGT1_chrIa:1394541-1396277(-) |	1	1	1	1	1	1	1	1	1	1	1	1	18.1	18.1	14.2	14.2	14.2	9.3	By MS/MS	By MS/MS	By MS/MS	By MS/MS	By MS/MS	By MS/MS
21.8883	22.2003	22.0688	22.1597	21.3839	22.1813			7.41056	0	8.72	7	0.200089	0.144138	F5H365;Q15436;Q5QPE2;A0A2R8YFH5;Q15437	F5H365;Q15436	Protein transport protein Sec23A	SEC23A	F5H365_HUMAN Protein transport protein SEC23 OS=Homo sapiens OX=9606 GN=SEC23A PE=1 SV=1;SC23A_HUMAN Protein transport protein Sec23A OS=Homo sapiens OX=9606 GN=SEC23A PE=1 SV=2	1	1	1	1	3	1	1	1	1	1	3	1	1.4	1.4	1.9	1.4	5.4	1.9	By MS/MS	By MS/MS	By matching	By MS/MS	By MS/MS	By matching
22.3206	22.4183	22.2514	22.5527	22.0801	21.9264			7.55611	0.0027894	2.6341	5	0.299883	0.143646	Q96HS1;F5GXG4	Q96HS1;F5GXG4	Serine/threonine-protein phosphatase PGAM5, mitochondrial	PGAM5	PGAM5_HUMAN Serine/threonine-protein phosphatase PGAM5, mitochondrial OS=Homo sapiens OX=9606 GN=PGAM5 PE=1 SV=2;F5GXG4_HUMAN Serine/threonine-protein phosphatase PGAM5, mitochondrial OS=Homo sapiens OX=9606 GN=PGAM5 PE=1 SV=1	2	1	2	1	1	2	2	1	2	1	1	2	6.6	3.1	6.6	3.1	3.1	6.6	By MS/MS	By MS/MS	By MS/MS	By MS/MS	By matching	By MS/MS
21.4851	20.2799	21.8631	19.168	22.8573	21.1904			7.2823	0	5.141	6	0.0399801	0.13743	Q2L6G8;G8JLG2;Q15517	Q2L6G8;G8JLG2;Q15517	Corneodesmosin	CDSN	Q2L6G8_HUMAN Corneodesmosin OS=Homo sapiens OX=9606 GN=CDSN PE=1 SV=1;G8JLG2_HUMAN Corneodesmosin OS=Homo sapiens OX=9606 GN=CDSN PE=1 SV=1;CDSN_HUMAN Corneodesmosin OS=Homo sapiens OX=9606 GN=CDSN PE=1 SV=3	1	1	2	0	2	2	1	1	2	0	2	2	4.5	4.5	7.9	0	7.9	7.9	By MS/MS	By MS/MS	By MS/MS		By MS/MS	By MS/MS
21.8744	20.9199	22.3785	21.4439	21.7521	21.5742			7.67536	0	20.02	12	0.111207	0.134178	Q13049;Q5JVY0	Q13049	E3 ubiquitin-protein ligase TRIM32	TRIM32	TRI32_HUMAN E3 ubiquitin-protein ligase TRIM32 OS=Homo sapiens OX=9606 GN=TRIM32 PE=1 SV=2	4	2	5	2	3	4	4	2	5	2	3	4	9.6	4	13.3	5.8	6.1	9.8	By MS/MS	By MS/MS	By MS/MS	By MS/MS	By MS/MS	By MS/MS
24.1816	24.5162	24.1205	23.6989	23.7975	24.921			9.01085	0	119.08	157	0.118462	0.133631	P15144;H0YLZ8;H0YMC1;H0YKT6	P15144	Aminopeptidase N	ANPEP	AMPN_HUMAN Aminopeptidase N OS=Homo sapiens OX=9606 GN=ANPEP PE=1 SV=4	28	29	23	19	23	18	28	29	23	19	23	18	38.3	40.5	33.7	26.8	34	24	By MS/MS	By MS/MS	By MS/MS	By MS/MS	By MS/MS	By MS/MS
22.496	21.9907	23.1011	22.28	22.679	22.2297			7.8747	0	28.371	24	0.140321	0.133067	O94925;H7BZD1;C9JIJ6;B7Z509;H7C201	O94925	Glutaminase kidney isoform, mitochondrial	GLS	GLSK_HUMAN Glutaminase kidney isoform, mitochondrial OS=Homo sapiens OX=9606 GN=GLS PE=1 SV=1	5	4	4	3	3	3	5	4	4	3	3	3	13.2	9.7	9.7	7.5	7	8.5	By MS/MS	By MS/MS	By MS/MS	By MS/MS	By MS/MS	By MS/MS
25.9657	25.4104	24.392	25.2842	24.4868	25.604			8.62393	0	28.289	22	0.0815127	0.131044	O15143;C9JEY1;C9K057;F8VXW2;C9JBJ7;C9JTT6;C9JM51;F8WEB3	O15143;C9JEY1;C9K057	Actin-related protein 2/3 complex subunit 1B	ARPC1B	ARC1B_HUMAN Actin-related protein 2/3 complex subunit 1B OS=Homo sapiens OX=9606 GN=ARPC1B PE=1 SV=3;C9JEY1_HUMAN Actin-related protein 2/3 complex subunit 1B (Fragment) OS=Homo sapiens OX=9606 GN=ARPC1B PE=1 SV=2;C9K057_HUMAN Actin-related protein 2/3 com	5	4	2	3	3	2	5	4	2	3	3	2	66.4	55.1	44.1	29	26.3	21.2	By MS/MS	By MS/MS	By MS/MS	By MS/MS	By MS/MS	By MS/MS
19.204	19.0128	19.5607	18.8965	19.4368	19.054			6.37994	0.0072321	2.394	1	0.223783	0.130044	P30044	P30044	Peroxiredoxin-5, mitochondrial	PRDX5	PRDX5_HUMAN Peroxiredoxin-5, mitochondrial OS=Homo sapiens OX=9606 GN=PRDX5 PE=1 SV=4	1	1	1	1	0	0	1	1	1	1	0	0	13.6	13.6	13.6	13.6	0	0	By MS/MS	By matching	By matching	By matching
18.94	18.5959	19.6107	19.4167	19.215	18.1344			6.24115	0.0060525	2.5019	4	0.0908577	0.126849	TGGT1_282170-t26_1-p1	TGGT1_282170-t26_1-p1			hypothetical protein | transcript_product=hypothetical protein | location=TGGT1_chrVIIa:4320803-4324793(-) |	1	1	1	0	0	0	1	1	1	0	0	0	3.7	3.7	3.7	0	0	0	By MS/MS	By MS/MS	By MS/MS
26.9465	27.0928	26.3403	26.5137	26.188	27.3071			9.80969	0	323.31	364	0.110601	0.123563	Q9UHB6;F8VQE1;F8VS07;F8VRN8;F8VTU2;F8VVQ7	Q9UHB6;F8VQE1;F8VS07;F8VRN8	LIM domain and actin-binding protein 1	LIMA1	LIMA1_HUMAN LIM domain and actin-binding protein 1 OS=Homo sapiens OX=9606 GN=LIMA1 PE=1 SV=1;F8VQE1_HUMAN LIM domain and actin-binding protein 1 OS=Homo sapiens OX=9606 GN=LIMA1 PE=1 SV=1;F8VS07_HUMAN LIM domain and actin-binding protein 1 OS=Homo sapiens	49	53	43	43	38	34	49	53	43	43	38	34	66.3	70.4	60.6	61.8	52.3	53.6	By MS/MS	By MS/MS	By MS/MS	By MS/MS	By MS/MS	By MS/MS
21.5911	21.2394	20.7303	20.812	21.2142	21.1847			7.36614	0	9.8852	11	0.155019	0.116625	P11182;Q5VVL7	P11182;Q5VVL7	Lipoamide acyltransferase component of branched-chain alpha-keto acid dehydrogenase complex, mitochondrial	DBT	ODB2_HUMAN Lipoamide acyltransferase component of branched-chain alpha-keto acid dehydrogenase complex, mitochondrial OS=Homo sapiens OX=9606 GN=DBT PE=1 SV=3;Q5VVL7_HUMAN Dihydrolipoamide acetyltransferase component of pyruvate dehydrogenase complex OS=Ho	4	3	2	1	2	1	4	3	2	1	2	1	12.7	10.2	5.4	2.9	5.4	2.9	By MS/MS	By MS/MS	By MS/MS	By MS/MS	By MS/MS	By MS/MS
24.3372	23.6785	24.3255	23.551	23.9076	24.584			8.70647	0	133.93	89	0.0954469	0.0995782	P02452;CON__Q862S4	P02452	Collagen alpha-1(I) chain	COL1A1	CO1A1_HUMAN Collagen alpha-1(I) chain OS=Homo sapiens OX=9606 GN=COL1A1 PE=1 SV=5	21	17	15	10	12	13	21	17	15	10	12	13	24.3	18.6	15.6	11.3	13	13.5	By MS/MS	By MS/MS	By MS/MS	By MS/MS	By MS/MS	By MS/MS
24.2492	22.9829	23.8013	23.6512	23.497	23.5971			8.01957	0	11.542	13	0.0916564	0.0960401	Q5JXI8;A0A494C0D6;Q13642;A0A0D9SFZ9;Q5JXH8;Q5JXH7;Q5JXI3;Q5JXI2;A0A0D9SFI6;A0A0D9SFB0;Q5JXH9;A0A0D9SGB2;Q5JXI0	Q5JXI8;A0A494C0D6;Q13642;A0A0D9SFZ9;Q5JXH8;Q5JXH7;Q5JXI3;Q5JXI2;A0A0D9SFI6;A0A0D9SFB0;Q5JXH9	Four and a half LIM domains protein 1	FHL1	Q5JXI8_HUMAN Four and a half LIM domains protein 1 (Fragment) OS=Homo sapiens OX=9606 GN=FHL1 PE=1 SV=1;A0A494C0D6_HUMAN Four and a half LIM domains protein 1 OS=Homo sapiens OX=9606 GN=FHL1 PE=1 SV=1;FHL1_HUMAN Four and a half LIM domains protein 1 OS=Hom	5	3	2	2	2	2	5	3	2	2	2	2	24.9	14.8	8.9	8.9	8.9	8.9	By MS/MS	By MS/MS	By MS/MS	By MS/MS	By MS/MS	By MS/MS
23.5753	23.1155	22.4845	23.3951	22.6441	22.8703			7.94206	0	12.307	17	0.0809314	0.08859	E5RI99;P62888;A0A0B4J213;E5RJH3;A0A0C4DH44	E5RI99;P62888	60S ribosomal protein L30	RPL30	E5RI99_HUMAN 60S ribosomal protein L30 (Fragment) OS=Homo sapiens OX=9606 GN=RPL30 PE=1 SV=1;RL30_HUMAN 60S ribosomal protein L30 OS=Homo sapiens OX=9606 GN=RPL30 PE=1 SV=2	5	5	2	4	4	3	5	5	2	4	4	3	51.8	51.8	24.6	35.1	42.1	31.6	By MS/MS	By MS/MS	By MS/MS	By MS/MS	By MS/MS	By MS/MS
24.4112	24.3193	24.3475	24.3414	24.1255	24.3458			8.59336	0	101.71	42	0.497078	0.0884082	P52597;A0A1B0GW42;H0YBG7;H0YBD7	P52597	Heterogeneous nuclear ribonucleoprotein F;Heterogeneous nuclear ribonucleoprotein F, N-terminally processed	HNRNPF	HNRPF_HUMAN Heterogeneous nuclear ribonucleoprotein F OS=Homo sapiens OX=9606 GN=HNRNPF PE=1 SV=3	9	9	6	7	8	5	7	7	4	5	6	3	34.9	34.9	26	32.3	37.3	18.3	By MS/MS	By MS/MS	By MS/MS	By MS/MS	By MS/MS	By MS/MS
26.1993	26.2661	25.275	25.9726	25.1956	26.3102			9.65592	0	323.31	283	0.0662476	0.087335	Q0ZGT2;H7BXY5	Q0ZGT2;H7BXY5	Nexilin	NEXN	NEXN_HUMAN Nexilin OS=Homo sapiens OX=9606 GN=NEXN PE=1 SV=1;H7BXY5_HUMAN Nexilin (Fragment) OS=Homo sapiens OX=9606 GN=NEXN PE=1 SV=1	46	42	34	34	30	29	19	18	14	14	14	13	58.7	50.2	46.7	41.9	39.7	35.9	By MS/MS	By MS/MS	By MS/MS	By MS/MS	By MS/MS	By MS/MS
23.5881	23.0441	23.8304	22.8554	23.6184	23.7283			8.42063	0	57.054	58	0.0855693	0.0868117	Q15084	Q15084	Protein disulfide-isomerase A6	PDIA6	PDIA6_HUMAN Protein disulfide-isomerase A6 OS=Homo sapiens OX=9606 GN=PDIA6 PE=1 SV=1	11	9	11	9	11	8	11	9	11	9	11	8	42.3	35	38.2	29.1	33	29.3	By MS/MS	By MS/MS	By MS/MS	By MS/MS	By MS/MS	By MS/MS
20.5798	20.9118	20.2259	18.5599	22.0139	20.8835			7.00488	0	4.1574	4	0.0281201	0.0867189	F5GZS6;J3KPF3;P08195;H0YFX4;F5GZI0	F5GZS6;J3KPF3;P08195;H0YFX4;F5GZI0	4F2 cell-surface antigen heavy chain	SLC3A2	F5GZS6_HUMAN 4F2 cell-surface antigen heavy chain OS=Homo sapiens OX=9606 GN=SLC3A2 PE=1 SV=1;J3KPF3_HUMAN 4F2 cell-surface antigen heavy chain OS=Homo sapiens OX=9606 GN=SLC3A2 PE=1 SV=1;4F2_HUMAN 4F2 cell-surface antigen heavy chain OS=Homo sapiens OX=96	2	1	1	0	1	1	2	1	1	0	1	1	4.3	2	2.3	0	2.3	2	By MS/MS	By MS/MS	By MS/MS		By MS/MS	By matching
22.8617	22.3391	22.782	23.4561	22.1325	22.137			7.91146	0	28.187	23	0.0634903	0.0857347	P15880;E9PQD7;H0YEN5;E9PPT0;E9PMM9;I3L404;E9PM36;H3BNG3;H0YE27	P15880;E9PQD7;H0YEN5;E9PPT0;E9PMM9;I3L404	40S ribosomal protein S2	RPS2	RS2_HUMAN 40S ribosomal protein S2 OS=Homo sapiens OX=9606 GN=RPS2 PE=1 SV=2;E9PQD7_HUMAN 40S ribosomal protein S2 OS=Homo sapiens OX=9606 GN=RPS2 PE=1 SV=1;H0YEN5_HUMAN 40S ribosomal protein S2 (Fragment) OS=Homo sapiens OX=9606 GN=RPS2 PE=1 SV=1;E9PPT0_H	6	3	4	5	2	3	6	3	4	5	2	3	28.7	17.4	20.8	20.1	10.9	11.3	By MS/MS	By MS/MS	By MS/MS	By MS/MS	By MS/MS	By MS/MS
21.4115	21.7789	21.2082	21.7515	20.8076	21.5873			7.39737	0	19.923	9	0.0890321	0.0840346	Q9Y2L9	Q9Y2L9	Leucine-rich repeat and calponin homology domain-containing protein 1	LRCH1	LRCH1_HUMAN Leucine-rich repeat and calponin homology domain-containing protein 1 OS=Homo sapiens OX=9606 GN=LRCH1 PE=1 SV=3	2	4	2	2	2	3	2	4	2	2	2	3	4.1	9.3	4.1	4.3	5.1	6.5	By MS/MS	By MS/MS	By MS/MS	By MS/MS	By MS/MS	By MS/MS
24.3894	23.5536	24.9061	23.9824	24.1318	24.4917			8.5039	0	84.004	30	0.0669726	0.0810312	Q13011;M0R248;M0QZW4;M0QYT0	Q13011;M0R248	Delta(3,5)-Delta(2,4)-dienoyl-CoA isomerase, mitochondrial	ECH1	ECH1_HUMAN Delta(3,5)-Delta(2,4)-dienoyl-CoA isomerase, mitochondrial OS=Homo sapiens OX=9606 GN=ECH1 PE=1 SV=2;M0R248_HUMAN Delta(3,5)-Delta(2,4)-dienoyl-CoA isomerase, mitochondrial (Fragment) OS=Homo sapiens OX=9606 GN=ECH1 PE=1 SV=1	9	5	8	6	4	7	9	5	8	6	4	7	44.5	18.3	37.5	26.5	16.2	29.6	By MS/MS	By MS/MS	By MS/MS	By MS/MS	By MS/MS	By MS/MS
24.285	24.1381	24.2821	24.1518	24.096	24.2185			8.72518	0	91.363	89	0.593187	0.0796693	P26599;A6NLN1;A0A0U1RRM4;A0A6Q8PEX4;K7EKJ7;K7ES59;A0A087WU68;A0A0D9SF20;K7EK45;K7ELW5;O95758;A0A087WUW5;X6R242	P26599;A6NLN1;A0A0U1RRM4;A0A6Q8PEX4	Polypyrimidine tract-binding protein 1	PTBP1	PTBP1_HUMAN Polypyrimidine tract-binding protein 1 OS=Homo sapiens OX=9606 GN=PTBP1 PE=1 SV=1;A6NLN1_HUMAN Polypyrimidine tract-binding protein 1 OS=Homo sapiens OX=9606 GN=PTBP1 PE=1 SV=4;A0A0U1RRM4_HUMAN Polypyrimidine tract-binding protein 1 OS=Homo sap	17	17	12	13	13	12	17	17	12	13	13	12	56.9	56.9	33.5	42.7	40.9	42.4	By MS/MS	By MS/MS	By MS/MS	By MS/MS	By MS/MS	By MS/MS
24.4787	24.4599	24.4857	25.2914	24.5337	23.3661	+		8.45261	0	32.094	27	0.0475088	0.0776831	CON__Q0V8M9;A0A087WW43;E7ET33;Q06033	CON__Q0V8M9				10	4	8	4	7	6	10	4	8	4	7	6	15.8	5.5	9.9	5.5	8.4	7.7	By MS/MS	By MS/MS	By MS/MS	By MS/MS	By MS/MS	By MS/MS
18.99	18.8967	19.3057	18.7899	19.5517	18.6361			6.41369	0.0041351	2.5965	1	0.0818383	0.0715389	Q7L523	Q7L523	Ras-related GTP-binding protein A	RRAGA	RRAGA_HUMAN Ras-related GTP-binding protein A OS=Homo sapiens OX=9606 GN=RRAGA PE=1 SV=1	1	1	1	1	1	0	1	1	1	1	1	0	5.1	5.1	5.1	5.1	5.1	0	By matching	By matching	By matching	By MS/MS	By MS/MS
21.4902	21.0915	21.3757	20.9528	21.2412	21.555			7.24027	0	5.9329	7	0.120394	0.0694675	E7ETU9;O00469	E7ETU9;O00469	Procollagen-lysine,2-oxoglutarate 5-dioxygenase 2	PLOD2	E7ETU9_HUMAN Procollagen-lysine 5-dioxygenase OS=Homo sapiens OX=9606 GN=PLOD2 PE=1 SV=1;PLOD2_HUMAN Procollagen-lysine,2-oxoglutarate 5-dioxygenase 2 OS=Homo sapiens OX=9606 GN=PLOD2 PE=1 SV=2	1	2	2	2	3	2	1	2	2	2	3	2	1.7	3.1	3.1	3.1	5.1	3.7	By MS/MS	By MS/MS	By MS/MS	By MS/MS	By MS/MS	By MS/MS
24.1071	23.5499	24.2113	24.2263	23.6631	23.7717			8.25419	0	10.518	12	0.0917768	0.069046	P61313;A0A2R8YEM3;E7EQV9;E7EX53;A0A2R8Y738;E7ENU7;E7ERA2	P61313;A0A2R8YEM3;E7EQV9;E7EX53;A0A2R8Y738;E7ENU7	60S ribosomal protein L15;Ribosomal protein L15	RPL15	RL15_HUMAN 60S ribosomal protein L15 OS=Homo sapiens OX=9606 GN=RPL15 PE=1 SV=2;A0A2R8YEM3_HUMAN Ribosomal protein L15 (Fragment) OS=Homo sapiens OX=9606 GN=RPL15 PE=1 SV=1;E7EQV9_HUMAN Ribosomal protein L15 (Fragment) OS=Homo sapiens OX=9606 GN=RPL15 PE=1	5	4	3	5	2	4	5	4	3	5	2	4	27.5	19.6	13.7	27.5	6.9	18.1	By MS/MS	By MS/MS	By MS/MS	By MS/MS	By matching	By MS/MS
24.312	23.5052	23.5574	24.5235	22.8414	23.8047			8.62794	0	77.941	47	0.04212	0.0683238	Q02878;F8VZ45;U3KQR5;F8VR69;F8VZA3;F8VWR1;F8VU16	Q02878	60S ribosomal protein L6	RPL6	RL6_HUMAN 60S ribosomal protein L6 OS=Homo sapiens OX=9606 GN=RPL6 PE=1 SV=3	12	10	9	12	8	8	12	10	9	12	8	8	46.9	42.4	40.3	45.1	35.4	33.7	By MS/MS	By MS/MS	By MS/MS	By MS/MS	By MS/MS	By MS/MS
21.5778	21.0841	22.4294	21.5196	21.221	22.16			7.50297	0	17.892	4	0.0451441	0.0635122	B4E372;B4DWG0;O95199	B4E372;B4DWG0;O95199	RCC1 and BTB domain-containing protein 2	RCBTB2	B4E372_HUMAN RCC1 and BTB domain-containing protein 2 OS=Homo sapiens OX=9606 GN=RCBTB2 PE=1 SV=1;B4DWG0_HUMAN RCC1 and BTB domain-containing protein 2 OS=Homo sapiens OX=9606 GN=RCBTB2 PE=1 SV=1;RCBT2_HUMAN RCC1 and BTB domain-containing protein 2 OS=Homo	2	1	3	3	2	2	2	1	3	3	2	2	14.4	4	18.4	18.4	14.4	11.9	By MS/MS	By matching	By MS/MS	By matching	By matching	By MS/MS
25.234	25.4075	25.1947	25.1289	24.918	25.6048			9.68089	0	323.31	509	0.103765	0.0615063	Q702N8	Q702N8	Xin actin-binding repeat-containing protein 1	XIRP1	XIRP1_HUMAN Xin actin-binding repeat-containing protein 1 OS=Homo sapiens OX=9606 GN=XIRP1 PE=1 SV=1	61	67	58	48	46	45	61	67	58	48	46	45	51.1	57.2	47	42.9	42.4	36.5	By MS/MS	By MS/MS	By MS/MS	By MS/MS	By MS/MS	By MS/MS
29.1806	30.942	28.7501	33.0126	28.2599	27.436	+		10.8645	0	323.31	508	0.00967408	0.0547225	CON__P02769;H7C013;A0A087WWT3	CON__P02769				54	62	42	54	35	20	49	57	38	49	31	16	74	77.6	62.8	67.7	56.5	30.6	By MS/MS	By MS/MS	By MS/MS	By MS/MS	By MS/MS	By MS/MS
21.5303	21.2143	22.5622	21.8834	21.3893	21.8731			7.61925	0	30.03	13	0.0416666	0.0536429	Q99714;Q5H928	Q99714	3-hydroxyacyl-CoA dehydrogenase type-2	HSD17B10	HCD2_HUMAN 3-hydroxyacyl-CoA dehydrogenase type-2 OS=Homo sapiens OX=9606 GN=HSD17B10 PE=1 SV=3	5	4	5	2	5	2	5	4	5	2	5	2	40.6	34.1	39.5	15.3	38.3	13.4	By MS/MS	By MS/MS	By MS/MS	By MS/MS	By MS/MS	By MS/MS
24.0258	24.1475	23.9371	23.751	24.0512	24.1519			9.19634	0	323.31	321	0.143127	0.0520789	Q01082;A0A087WUZ3;F8W6C1;A4QPE4;O15020	Q01082;A0A087WUZ3	Spectrin beta chain, non-erythrocytic 1	SPTBN1	SPTB2_HUMAN Spectrin beta chain, non-erythrocytic 1 OS=Homo sapiens OX=9606 GN=SPTBN1 PE=1 SV=2;A0A087WUZ3_HUMAN Spectrin beta chain OS=Homo sapiens OX=9606 GN=SPTBN1 PE=1 SV=1	62	67	57	44	62	49	61	66	56	44	62	48	36.1	41.2	33	27.7	34.7	26	By MS/MS	By MS/MS	By MS/MS	By MS/MS	By MS/MS	By MS/MS
21.2596	21.3173	21.1388	21.1497	21.433	20.9802			7.12756	0	4.0276	3	0.131842	0.0509446	C9JMH2;A0A6Q8PF58;C9J126;P19022	C9JMH2;A0A6Q8PF58;C9J126;P19022	Cadherin-2	CDH2	C9JMH2_HUMAN Cadherin-2 (Fragment) OS=Homo sapiens OX=9606 GN=CDH2 PE=1 SV=2;A0A6Q8PF58_HUMAN Cadherin-2 OS=Homo sapiens OX=9606 GN=CDH2 PE=4 SV=1;C9J126_HUMAN Cadherin-2 OS=Homo sapiens OX=9606 GN=CDH2 PE=1 SV=2;CADH2_HUMAN Cadherin-2 OS=Homo sapiens OX=9	1	1	1	1	1	1	1	1	1	1	1	1	3.8	3.8	3.8	3.8	3.8	3.8	By matching	By matching	By matching	By matching	By MS/MS	By MS/MS
22.0228	21.5685	21.6396	22.4161	21.0711	21.5969			7.43623	0	4.2221	8	0.0399833	0.0489248	A0A2R8Y8A0;E7ETK0;A0A2R8Y849;A0A2R8YD14;P62847	A0A2R8Y8A0;E7ETK0;A0A2R8Y849;A0A2R8YD14;P62847	40S ribosomal protein S24	RPS24	A0A2R8Y8A0_HUMAN 40S ribosomal protein S24 (Fragment) OS=Homo sapiens OX=9606 GN=RPS24 PE=1 SV=1;E7ETK0_HUMAN 40S ribosomal protein S24 OS=Homo sapiens OX=9606 GN=RPS24 PE=1 SV=1;A0A2R8Y849_HUMAN 40S ribosomal protein S24 OS=Homo sapiens OX=9606 GN=RPS24 P	2	1	2	2	2	2	2	1	2	2	2	2	30	13.3	30	30	30	30	By MS/MS	By MS/MS	By MS/MS	By MS/MS	By MS/MS	By MS/MS
23.3335	22.1233	23.7041	22.909	23.3514	22.7555			8.08264	0	42.136	29	0.0319712	0.0483157	Q08554	Q08554	Desmocollin-1	DSC1	DSC1_HUMAN Desmocollin-1 OS=Homo sapiens OX=9606 GN=DSC1 PE=1 SV=2	7	6	5	3	6	2	7	6	5	3	6	2	13.3	12	7.8	4.6	11.3	2.8	By MS/MS	By MS/MS	By MS/MS	By MS/MS	By MS/MS	By MS/MS
23.8222	22.9506	24.1607	23.4499	23.5653	23.7744			8.53666	0	65.34	54	0.0438963	0.047945	Q13557;E9PF82;E9PBG7;D6R938;H0Y9J2;H0Y9C2;A0A5F9ZHM9;D6RFJ0;A0A5F9ZHR5;A0A5F9ZH21;A0A5F9ZHY2;A0A5K1VW76;H7BXS4;A0A5F9ZH90;A0A5F9ZH50;Q9UQM7;E7EQE4;E9PBE8;H7BZC6;E7ETC9	Q13557;E9PF82;E9PBG7;D6R938;H0Y9J2	Calcium/calmodulin-dependent protein kinase type II subunit delta	CAMK2D	KCC2D_HUMAN Calcium/calmodulin-dependent protein kinase type II subunit delta OS=Homo sapiens OX=9606 GN=CAMK2D PE=1 SV=3;E9PF82_HUMAN Calcium/calmodulin-dependent protein kinase OS=Homo sapiens OX=9606 GN=CAMK2D PE=1 SV=1;E9PBG7_HUMAN Calcium/calmodulin-d	14	9	11	8	10	8	10	7	7	5	7	6	36.7	18.8	28.3	20.8	22.2	18.4	By MS/MS	By MS/MS	By MS/MS	By MS/MS	By MS/MS	By MS/MS
22.9692	21.9638	22.9259	22.39	22.5698	22.7814			7.96155	0	14.226	16	0.0383921	0.0392628	P63244;J3KPE3;H0Y8W2;H0YAF8;D6RAU2;E9PD14;D6RFX4;D6RFZ9;D6RHH4;D6R9Z1;H0YAM7;D6RAC2;D6REE5;D6R9L0;H0Y9P0;D6RF23;D6R909;D6RBD0;D6RGK8	P63244;J3KPE3;H0Y8W2;H0YAF8;D6RAU2;E9PD14;D6RFX4;D6RFZ9;D6RHH4;D6R9Z1;H0YAM7;D6RAC2;D6REE5;D6R9L0	Guanine nucleotide-binding protein subunit beta-2-like 1;Guanine nucleotide-binding protein subunit beta-2-like 1, N-terminally processed	GNB2L1	RACK1_HUMAN Receptor of activated protein C kinase 1 OS=Homo sapiens OX=9606 GN=RACK1 PE=1 SV=3;J3KPE3_HUMAN Receptor of-activated protein C kinase 1 OS=Homo sapiens OX=9606 GN=RACK1 PE=1 SV=1;H0Y8W2_HUMAN Receptor of-activated protein C kinase 1 (Fragment	5	3	5	3	3	3	5	3	5	3	3	3	18.6	11	18.6	12.3	12.9	12.9	By MS/MS	By MS/MS	By MS/MS	By MS/MS	By MS/MS	By MS/MS
22.6924	21.4249	22.5629	22.0503	21.9569	22.5554			7.76512	0	11.578	18	0.0297143	0.0391693	O43684;J3QT28;J3QSX4	O43684;J3QT28;J3QSX4	Mitotic checkpoint protein BUB3	BUB3	BUB3_HUMAN Mitotic checkpoint protein BUB3 OS=Homo sapiens OX=9606 GN=BUB3 PE=1 SV=1;J3QT28_HUMAN Mitotic checkpoint protein BUB3 (Fragment) OS=Homo sapiens OX=9606 GN=BUB3 PE=1 SV=1;J3QSX4_HUMAN Mitotic checkpoint protein BUB3 OS=Homo sapiens OX=9606 GN=B	4	2	4	2	4	4	4	2	4	2	4	4	20.1	10.1	20.1	10.1	20.1	16.5	By MS/MS	By MS/MS	By MS/MS	By MS/MS	By MS/MS	By MS/MS
31.0851	30.4509	31.6938	30.3471	31.992	30.7763	+		11.0253	0	323.31	1046	0.0208601	0.0381387	P04264;CON__P04264	P04264;CON__P04264	Keratin, type II cytoskeletal 1	KRT1	K2C1_HUMAN Keratin, type II cytoskeletal 1 OS=Homo sapiens OX=9606 GN=KRT1 PE=1 SV=6;	65	61	66	52	67	54	51	47	52	40	54	41	70.3	70.2	70.3	68.9	69.7	69.7	By MS/MS	By MS/MS	By MS/MS	By MS/MS	By MS/MS	By MS/MS
20.0403	20.1873	20.5773	20.6091	21.144	18.9392			7.08536	0	14.35	7	0.0182505	0.0375017	Q6AWB1;E7EX90;Q14203;C9JJD0;C9JKG6;E9PCY0	Q6AWB1;E7EX90;Q14203	Dynactin subunit 1	DKFZp686E0752;DCTN1	Q6AWB1_HUMAN Dynactin subunit 1 OS=Homo sapiens OX=9606 GN=DCTN1 PE=1 SV=1;E7EX90_HUMAN Dynactin subunit 1 OS=Homo sapiens OX=9606 GN=DCTN1 PE=1 SV=1;DCTN1_HUMAN Dynactin subunit 1 OS=Homo sapiens OX=9606 GN=DCTN1 PE=1 SV=3	1	3	1	2	3	0	1	3	1	2	3	0	1.9	6.7	2	3.9	6.7	0	By MS/MS	By MS/MS	By matching	By MS/MS	By MS/MS
22.0848	22.4917	22.7506	22.4032	22.6257	22.1864			7.62283	0	12.625	11	0.0555686	0.0372836	TGGT1_291960-t26_1-p1	TGGT1_291960-t26_1-p1			rhoptry kinase family protein ROP40 (incomplete catalytic triad) | transcript_product=rhoptry kinase family protein ROP40 (incomplete catalytic triad) | location=TGGT1_chrIX:4241532-4244563(+) |	2	3	2	3	3	2	2	3	2	3	3	2	5.3	9	6.7	9	6.7	5.3	By MS/MS	By MS/MS	By MS/MS	By MS/MS	By MS/MS	By MS/MS
19.9699	20.4292	20.5962	19.9383	20.0242	20.924			6.93908	0	8.5928	6	0.0333851	0.0362473	P08754	P08754	Guanine nucleotide-binding protein G(k) subunit alpha	GNAI3	GNAI3_HUMAN Guanine nucleotide-binding protein G(i) subunit alpha OS=Homo sapiens OX=9606 GN=GNAI3 PE=1 SV=3	2	2	1	1	1	1	2	2	1	1	1	1	16.1	16.1	11.9	11.9	7.3	7.3	By MS/MS	By MS/MS	By MS/MS	By MS/MS	By matching	By MS/MS
23.4342	22.2451	23.5491	22.7343	23.1297	23.2572			8.38973	0	56.975	43	0.0268929	0.0357208	O14744;G3V580;H0YJX6;G3V5L5;G3V2L6;G3V2X6;C9JSX3;H0YJ77;G3V5T6;G3V507;G3V2F5;H0YJD3	O14744;G3V580;H0YJX6	Protein arginine N-methyltransferase 5;Protein arginine N-methyltransferase 5, N-terminally processed	PRMT5	ANM5_HUMAN Protein arginine N-methyltransferase 5 OS=Homo sapiens OX=9606 GN=PRMT5 PE=1 SV=4;G3V580_HUMAN Protein arginine N-methyltransferase 5 (Fragment) OS=Homo sapiens OX=9606 GN=PRMT5 PE=1 SV=1;H0YJX6_HUMAN Protein arginine N-methyltransferase 5 (Frag	15	8	12	9	8	9	15	8	12	9	8	9	30	19.5	26.2	27.8	20.3	15.9	By MS/MS	By MS/MS	By MS/MS	By MS/MS	By MS/MS	By MS/MS
22.1497	22.4099	22.815	22.1346	22.4108	22.7372			8.55811	0	168.72	136	0.0400205	0.0306517	P46939;Q5T097;A0A0D9SG57;A0A0A0MSM3;H0Y337;Q4G0X0	P46939	Utrophin	UTRN	UTRO_HUMAN Utrophin OS=Homo sapiens OX=9606 GN=UTRN PE=1 SV=2	29	36	29	18	26	21	28	35	29	18	26	21	12.8	17.1	13.9	8.9	11.6	8.9	By MS/MS	By MS/MS	By MS/MS	By MS/MS	By MS/MS	By MS/MS
26.8179	26.4053	27.2301	26.288	27.4898	26.5853	+		9.84838	0	323.31	340	0.0232126	0.0300624	CON__P02533;P02533;CON__Q6IFX2;CON__Q61782;CON__P35900;CON__Q9D312;P35900;K7ENV3;C9JTG5;CON__Q8N1A0;Q8N1A0	CON__P02533;P02533	Keratin, type I cytoskeletal 14	KRT14	;K1C14_HUMAN Keratin, type I cytoskeletal 14 OS=Homo sapiens OX=9606 GN=KRT14 PE=1 SV=4	36	33	36	30	39	29	15	15	15	13	17	10	73.5	71	68.6	70.8	75.6	62.9	By MS/MS	By MS/MS	By MS/MS	By MS/MS	By MS/MS	By MS/MS
21.3851	20.8143	21.6529	21.5459	20.6975	21.5206			7.24207	0	4.1578	6	0.0264896	0.0294323	P21912;A0A087WXX8;A0A087WWT1	P21912;A0A087WXX8;A0A087WWT1	Succinate dehydrogenase [ubiquinone] iron-sulfur subunit, mitochondrial	SDHB	SDHB_HUMAN Succinate dehydrogenase [ubiquinone] iron-sulfur subunit, mitochondrial OS=Homo sapiens OX=9606 GN=SDHB PE=1 SV=3;A0A087WXX8_HUMAN Iron-sulfur subunit of complex II (Fragment) OS=Homo sapiens OX=9606 GN=SDHB PE=1 SV=1;A0A087WWT1_HUMAN Succinate	1	1	2	1	2	2	1	1	2	1	2	2	3.2	3.2	8.2	3.2	8.2	8.2	By MS/MS	By matching	By MS/MS	By matching	By MS/MS	By MS/MS
23.3092	21.7462	22.5592	22.9038	21.7974	22.8269			7.68711	0.0059801	2.4409	5	0.0166392	0.0288455	B8ZZK4;H7C2W9;C9JU56;B7Z4E3;B7Z4C8;P62899	B8ZZK4;H7C2W9;C9JU56;B7Z4E3;B7Z4C8;P62899	60S ribosomal protein L31	RPL31	B8ZZK4_HUMAN 60S ribosomal protein L31 OS=Homo sapiens OX=9606 GN=RPL31 PE=1 SV=1;H7C2W9_HUMAN 60S ribosomal protein L31 (Fragment) OS=Homo sapiens OX=9606 GN=RPL31 PE=1 SV=1;C9JU56_HUMAN 60S ribosomal protein L31 (Fragment) OS=Homo sapiens OX=9606 GN=RPL3	2	1	2	2	1	1	2	1	2	2	1	1	22.8	11.4	22.8	22.8	11.4	11.4	By MS/MS	By MS/MS	By MS/MS	By MS/MS	By matching	By MS/MS
22.8422	23.1789	22.7789	22.8833	22.5148	23.3173			8.09587	0	70.144	44	0.0363034	0.0281932	P04899	P04899	Guanine nucleotide-binding protein G(i) subunit alpha-2	GNAI2	GNAI2_HUMAN Guanine nucleotide-binding protein G(i) subunit alpha-2 OS=Homo sapiens OX=9606 GN=GNAI2 PE=1 SV=3	7	7	6	6	6	4	5	5	4	4	5	3	29.3	29.3	23.9	23.9	25.1	19.2	By MS/MS	By MS/MS	By MS/MS	By MS/MS	By MS/MS	By MS/MS
23.3665	23.111	23.0802	22.9996	23.4725	23.0016			8.25438	0	79.973	35	0.0531677	0.0280368	Q15365;J3QT27;E9PFP8;P57721;F8VTZ0	Q15365	Poly(rC)-binding protein 1	PCBP1	PCBP1_HUMAN Poly(rC)-binding protein 1 OS=Homo sapiens OX=9606 GN=PCBP1 PE=1 SV=2	8	8	6	5	6	4	6	6	4	3	4	3	32.3	32.3	23.9	22.2	25.3	16.3	By MS/MS	By MS/MS	By MS/MS	By MS/MS	By MS/MS	By MS/MS
19.8758	20.4441	20.882	21.1248	20.0881	19.907			6.94081	0.005992	2.4473	3	0.0190431	0.0273781	P26447	P26447	Protein S100-A4	S100A4	S10A4_HUMAN Protein S100-A4 OS=Homo sapiens OX=9606 GN=S100A4 PE=1 SV=1	1	1	1	1	1	1	1	1	1	1	1	1	10.9	10.9	10.9	10.9	10.9	10.9	By matching	By matching	By MS/MS	By MS/MS	By MS/MS	By MS/MS
21.0981	20.599	21.8523	20.7336	21.0923	21.6496			7.1084	0.0021157	2.6797	3	0.0181316	0.0246239	P30084	P30084	Enoyl-CoA hydratase, mitochondrial	ECHS1	ECHM_HUMAN Enoyl-CoA hydratase, mitochondrial OS=Homo sapiens OX=9606 GN=ECHS1 PE=1 SV=4	1	1	1	1	1	1	1	1	1	1	1	1	7.2	7.2	7.2	7.2	7.2	7.2	By MS/MS	By matching	By MS/MS	By matching	By matching	By MS/MS
19.814	20.008	19.8673	20.2638	20.8979	18.4562			6.75264	0.0015209	3.1647	3	0.0106624	0.0237325	C9JTK6;J3KQ32;Q9NTK5	C9JTK6;J3KQ32;Q9NTK5	Obg-like ATPase 1	OLA1	C9JTK6_HUMAN Obg-like ATPase 1 (Fragment) OS=Homo sapiens OX=9606 GN=OLA1 PE=1 SV=1;J3KQ32_HUMAN Obg-like ATPase 1 OS=Homo sapiens OX=9606 GN=OLA1 PE=1 SV=1;OLA1_HUMAN Obg-like ATPase 1 OS=Homo sapiens OX=9606 GN=OLA1 PE=1 SV=2	1	1	1	1	1	0	1	1	1	1	1	0	12.9	12.9	12.9	12.9	12.9	0	By MS/MS	By MS/MS	By MS/MS	By MS/MS	By matching
23.4117	22.886	23.7784	23.177	23.7077	23.1222	+		8.5103	0	41.32	60	0.0241768	0.0230732	CON__Q9TRI1;Q5T985;P19823;Q5T987	CON__Q9TRI1				14	11	15	9	10	6	14	11	15	9	10	6	22.5	18.6	23.8	13.7	13	6.4	By MS/MS	By MS/MS	By MS/MS	By MS/MS	By MS/MS	By MS/MS
20.2571	18.8312	20.0207	19.176	20.3053	19.5784			6.70504	0	5.3659	6	0.00980309	0.0164076	Q7L273;K7ENB5;K7EQN1	Q7L273;K7ENB5;K7EQN1	BTB/POZ domain-containing protein KCTD9	KCTD9	KCTD9_HUMAN BTB/POZ domain-containing protein KCTD9 OS=Homo sapiens OX=9606 GN=KCTD9 PE=1 SV=1;K7ENB5_HUMAN BTB/POZ domain-containing protein KCTD9 OS=Homo sapiens OX=9606 GN=KCTD9 PE=1 SV=1;K7EQN1_HUMAN BTB/POZ domain-containing protein KCTD9 OS=Homo sapi	1	1	2	1	2	0	1	1	2	1	2	0	4.6	4.6	8	4.6	8	0	By MS/MS	By matching	By MS/MS	By matching	By MS/MS
22.1501	22.8699	21.5814	21.6325	21.7037	23.2268			7.66632	0	7.0781	5	0.00656388	0.0127977	E9PIM6;E9PNQ8;P04216;J3QRJ3	E9PIM6;E9PNQ8;P04216;J3QRJ3	Thy-1 membrane glycoprotein	THY1	E9PIM6_HUMAN Thy-1 antigen (Fragment) OS=Homo sapiens OX=9606 GN=THY1 PE=1 SV=8;E9PNQ8_HUMAN Thy-1 antigen (Fragment) OS=Homo sapiens OX=9606 GN=THY1 PE=1 SV=1;THY1_HUMAN Thy-1 membrane glycoprotein OS=Homo sapiens OX=9606 GN=THY1 PE=1 SV=2;J3QRJ3_HUMAN Th	2	3	2	3	1	2	2	3	2	3	1	2	17.1	26.3	17.1	17.1	6.6	15.8	By MS/MS	By MS/MS	By MS/MS	By MS/MS	By MS/MS	By MS/MS
23.4621	24.876	23.7147	22.2967	25.8539	23.8709			8.72279	0	22.42	34	0.00305034	0.0104281	P05109	P05109	Protein S100-A8;Protein S100-A8, N-terminally processed	S100A8	S10A8_HUMAN Protein S100-A8 OS=Homo sapiens OX=9606 GN=S100A8 PE=1 SV=1	6	8	7	4	8	5	6	8	7	4	8	5	75.3	75.3	75.3	45.2	75.3	62.4	By MS/MS	By MS/MS	By MS/MS	By MS/MS	By MS/MS	By MS/MS
22.4457	21.9776	22.5697	22.0116	22.6088	22.3557			8.05599	0	28.954	32	0.00739934	0.00562986	P39656;A0A0C4DGS1;U3KQ84	P39656;A0A0C4DGS1	Dolichyl-diphosphooligosaccharide--protein glycosyltransferase 48 kDa subunit	DDOST	OST48_HUMAN Dolichyl-diphosphooligosaccharide--protein glycosyltransferase 48 kDa subunit OS=Homo sapiens OX=9606 GN=DDOST PE=1 SV=4;A0A0C4DGS1_HUMAN Dolichyl-diphosphooligosaccharide--protein glycosyltransferase 48 kDa subunit OS=Homo sapiens OX=9606 GN=D	9	9	9	5	8	5	9	9	9	5	8	5	30.7	30.7	30.7	13.8	28.5	12.5	By MS/MS	By MS/MS	By MS/MS	By MS/MS	By MS/MS	By MS/MS
20.527	20.6212	20.4381	20.472	20.5217	20.5861			7.08846	0	5.2205	5	0.0114089	0.00215594	P23634	P23634	Plasma membrane calcium-transporting ATPase 4	ATP2B4	AT2B4_HUMAN Plasma membrane calcium-transporting ATPase 4 OS=Homo sapiens OX=9606 GN=ATP2B4 PE=1 SV=2	2	2	1	2	2	1	2	2	1	2	2	1	8.2	8.2	6.8	4.6	7.3	5.6	By matching	By MS/MS	By matching	By MS/MS	By MS/MS	By MS/MS
22.0374	21.1567	22.4938	21.5957	22.1634	21.9356			7.67872	0	5.5198	12	0.00176183	-0.00229772	P15259;P18669;Q8N0Y7	P15259;P18669;Q8N0Y7	Phosphoglycerate mutase 2;Phosphoglycerate mutase 1;Probable phosphoglycerate mutase 4	PGAM2;PGAM1;PGAM4	PGAM2_HUMAN Phosphoglycerate mutase 2 OS=Homo sapiens OX=9606 GN=PGAM2 PE=1 SV=3;PGAM1_HUMAN Phosphoglycerate mutase 1 OS=Homo sapiens OX=9606 GN=PGAM1 PE=1 SV=2;PGAM4_HUMAN Probable phosphoglycerate mutase 4 OS=Homo sapiens OX=9606 GN=PGAM4 PE=3 SV=1	2	3	3	2	3	3	2	3	3	2	3	3	9.5	13.8	13.8	8.3	13.8	13.8	By MS/MS	By MS/MS	By MS/MS	By MS/MS	By MS/MS	By MS/MS
20.0664	19.4181	20.5125	19.9767	20.4628	19.5935			7.06796	0	10.017	8	0.00976155	-0.0120112	Q07954;H0YJI8;Q6PJ72;Q7Z7K9	Q07954	Prolow-density lipoprotein receptor-related protein 1;Low-density lipoprotein receptor-related protein 1 85 kDa subunit;Low-density lipoprotein receptor-related protein 1 515 kDa subunit;Low-density lipoprotein receptor-related protein 1 intracellular domain	LRP1	LRP1_HUMAN Prolow-density lipoprotein receptor-related protein 1 OS=Homo sapiens OX=9606 GN=LRP1 PE=1 SV=2	2	2	4	2	4	0	2	2	4	2	4	0	0.6	1.1	1.3	1.1	1.3	0	By MS/MS	By matching	By MS/MS	By MS/MS	By MS/MS
22.4177	22.5907	21.9916	21.9741	22.1312	22.9349			7.6601	0	15.809	12	0.0127553	-0.0133851	P27105;F8VSL7	P27105	Erythrocyte band 7 integral membrane protein	STOM	STOM_HUMAN Stomatin OS=Homo sapiens OX=9606 GN=STOM PE=1 SV=3	4	4	2	2	1	2	4	4	2	2	1	2	18.8	18.1	13.2	11.5	6.6	10.8	By MS/MS	By MS/MS	By MS/MS	By MS/MS	By matching	By MS/MS
20.0465	19.4307	20.0133	19.8461	19.2799	20.4051			6.78219	0	3.9615	6	0.0117066	-0.0135295	P61225;F6U784;Q9Y3L5;P10114	P61225;F6U784;Q9Y3L5;P10114	Ras-related protein Rap-2b;Ras-related protein Rap-2c;Ras-related protein Rap-2a	RAP2B;RAP2A;RAP2C	RAP2B_HUMAN Ras-related protein Rap-2b OS=Homo sapiens OX=9606 GN=RAP2B PE=1 SV=1;F6U784_HUMAN Ras-related protein Rap-2a OS=Homo sapiens OX=9606 GN=RAP2A PE=4 SV=1;RAP2C_HUMAN Ras-related protein Rap-2c OS=Homo sapiens OX=9606 GN=RAP2C PE=1 SV=1;RAP2A_HUM	2	2	1	1	0	1	2	2	1	1	0	1	20.8	20.8	14.2	6.6	0	14.2	By MS/MS	By MS/MS	By MS/MS	By MS/MS		By MS/MS
21.6628	21.6275	21.1674	21.7612	20.7901	21.9674			7.52852	0	5.3544	6	0.0170385	-0.0203514	Q6UVY6	Q6UVY6	DBH-like monooxygenase protein 1	MOXD1	MOXD1_HUMAN DBH-like monooxygenase protein 1 OS=Homo sapiens OX=9606 GN=MOXD1 PE=1 SV=1	4	4	3	2	3	2	4	4	3	2	3	2	7.8	7.8	6.5	2.9	5.5	2.9	By MS/MS	By MS/MS	By MS/MS	By MS/MS	By MS/MS	By MS/MS
19.1646	19.1234	21.658	20.1514	19.8032	20.056			7.00527	0	6.5599	6	0.00839723	-0.0215651	TGGT1_318440-t26_1-p1	TGGT1_318440-t26_1-p1			helicase associated domain (ha2) protein | transcript_product=helicase associated domain (ha2) protein | location=TGGT1_chrIV:1264045-1277404(-) |	1	3	2	1	1	1	1	3	2	1	1	1	1	3	1.6	0.5	0.5	0.5	By MS/MS	By MS/MS	By MS/MS	By MS/MS	By MS/MS	By MS/MS
19.8288	20.1594	18.9409	19.8278	19.8094	19.358			6.68381	0.0014388	2.7922	5	0.0185299	-0.0220095	A0A0A0MTG6;Q12770	A0A0A0MTG6;Q12770	Sterol regulatory element-binding protein cleavage-activating protein	SCAP	A0A0A0MTG6_HUMAN Sterol regulatory element-binding protein cleavage-activating protein OS=Homo sapiens OX=9606 GN=SCAP PE=1 SV=1;SCAP_HUMAN Sterol regulatory element-binding protein cleavage-activating protein OS=Homo sapiens OX=9606 GN=SCAP PE=1 SV=4	1	1	1	1	1	1	1	1	1	1	1	1	1.4	1.4	1.4	1.4	1.4	1.4	By MS/MS	By MS/MS	By MS/MS	By MS/MS	By MS/MS	By matching
23.6917	23.376	23.7551	23.1141	23.9175	23.8653			8.37661	0	52.615	38	0.0291847	-0.0247192	P04843;B7Z4L4;F8WF32	P04843;B7Z4L4	Dolichyl-diphosphooligosaccharide--protein glycosyltransferase subunit 1	RPN1	RPN1_HUMAN Dolichyl-diphosphooligosaccharide--protein glycosyltransferase subunit 1 OS=Homo sapiens OX=9606 GN=RPN1 PE=1 SV=1;B7Z4L4_HUMAN Dolichyl-diphosphooligosaccharide--protein glycosyltransferase subunit 1 OS=Homo sapiens OX=9606 GN=RPN1 PE=1 SV=1	12	9	10	6	9	6	12	9	10	6	9	6	27	20.9	21.9	12.7	19.8	11.5	By MS/MS	By MS/MS	By MS/MS	By MS/MS	By MS/MS	By MS/MS
26.5211	26.9085	26.4453	26.4461	26.7305	26.7725			9.89169	0	323.31	510	0.0481886	-0.0247924	P12814;H9KV75;G3V2N5;G3V2W4;H7C5W8;H0YJW3;P35609;A0A494C1A0;H0YJ11;Q08043;G3V2X9;A0A494C033;A0A494C166;A0A087WSZ2;G3V5M4;A0A494C0Q3;F6THM6;A0A494C060;G3V2E8;G3V380;A0A494C031	P12814;H9KV75	Alpha-actinin-1	ACTN1	ACTN1_HUMAN Alpha-actinin-1 OS=Homo sapiens OX=9606 GN=ACTN1 PE=1 SV=2;H9KV75_HUMAN Alpha-actinin cytoskeletal isoform OS=Homo sapiens OX=9606 GN=ACTN1 PE=1 SV=1	63	64	54	47	53	37	42	43	37	30	35	24	72.9	75.4	67.7	61.5	65.4	50.3	By MS/MS	By MS/MS	By MS/MS	By MS/MS	By MS/MS	By MS/MS
25.3727	25.8706	25.675	25.9703	25.0008	26.0302			9.07383	0	245.76	83	0.0254831	-0.0276667	TGGT1_250710-t26_1-p1	TGGT1_250710-t26_1-p1			microneme protein MIC10 | transcript_product=microneme protein MIC10 | location=TGGT1_chrXII:5071359-5071955(+) |	12	12	11	11	11	11	12	12	11	11	11	11	35.9	35.9	33.3	35.9	35.4	33.8	By MS/MS	By MS/MS	By MS/MS	By MS/MS	By MS/MS	By MS/MS
22.1138	21.6884	22.2128	21.5041	21.859	22.7375			7.4447	0.00076511	3.2245	6	0.0238213	-0.0285206	P55795	P55795	Heterogeneous nuclear ribonucleoprotein H2	HNRNPH2	HNRH2_HUMAN Heterogeneous nuclear ribonucleoprotein H2 OS=Homo sapiens OX=9606 GN=HNRNPH2 PE=1 SV=1	1	1	1	1	1	1	1	1	1	1	1	1	13.4	13.4	13.4	13.4	13.4	13.4	By MS/MS	By MS/MS	By MS/MS	By MS/MS	By MS/MS	By MS/MS
20.9866	21.4468	20.7961	22.7947	21.7015	18.8206			7.21527	0.0014728	2.9451	8	0.0079648	-0.0291017	TGGT1_240390-t26_1-p1	TGGT1_240390-t26_1-p1			calcium-dependent protein kinase | transcript_product=calcium-dependent protein kinase | location=TGGT1_chrVI:1215401-1225146(-) |	1	1	1	1	1	0	1	1	1	1	1	0	0.4	0.4	0.4	0.4	0.4	0.4	By MS/MS	By MS/MS	By MS/MS	By MS/MS	By MS/MS	By matching
22.2517	21.3619	22.3348	22.2897	22.174	21.5769			7.59709	0	6.3664	11	0.0270511	-0.0307795	P17931;G3V3R6	P17931;G3V3R6	Galectin-3;Galectin	LGALS3	LEG3_HUMAN Galectin-3 OS=Homo sapiens OX=9606 GN=LGALS3 PE=1 SV=5;G3V3R6_HUMAN Galectin OS=Homo sapiens OX=9606 GN=LGALS3 PE=1 SV=1	3	2	3	2	2	2	3	2	3	2	2	2	13.2	7.2	13.2	7.2	7.2	7.2	By MS/MS	By MS/MS	By MS/MS	By MS/MS	By MS/MS	By MS/MS
22.9087	22.6696	22.9532	22.545	23.0082	23.0711			8.20276	0	48.931	50	0.0569517	-0.0309493	P04844;Q5JYR7;Q5JYR4;F2Z3K5	P04844;Q5JYR7;Q5JYR4	Dolichyl-diphosphooligosaccharide--protein glycosyltransferase subunit 2	RPN2	RPN2_HUMAN Dolichyl-diphosphooligosaccharide--protein glycosyltransferase subunit 2 OS=Homo sapiens OX=9606 GN=RPN2 PE=1 SV=3;Q5JYR7_HUMAN Dolichyl-diphosphooligosaccharide--protein glycosyltransferase subunit 2 (Fragment) OS=Homo sapiens OX=9606 GN=RPN2 P	9	10	5	8	8	4	9	10	5	8	8	4	28.4	31.1	16.8	22.5	23.9	11.3	By MS/MS	By MS/MS	By MS/MS	By MS/MS	By MS/MS	By MS/MS
22.6246	22.9261	22.862	24.0178	22.537	21.9622			8.06123	0	15.204	21	0.0186598	-0.0347417	J3KRB3;A0A087WWH0;J3QS96;A0A087WXM6;J3QQT2;J3QLC8;J3KRX5;A0A0A0MRF8;A0A0A6YYL6;P18621;A0A087WY81;J3KSJ0	J3KRB3;A0A087WWH0;J3QS96;A0A087WXM6;J3QQT2;J3QLC8;J3KRX5;A0A0A0MRF8;A0A0A6YYL6;P18621	60S ribosomal protein L17	RPL17;RPL17-C18orf32	J3KRB3_HUMAN 60S ribosomal protein L17 (Fragment) OS=Homo sapiens OX=9606 GN=RPL17 PE=1 SV=3;A0A087WWH0_HUMAN 60S ribosomal protein L17 (Fragment) OS=Homo sapiens OX=9606 GN=RPL17 PE=1 SV=6;J3QS96_HUMAN 60S ribosomal protein L17 (Fragment) OS=Homo sapiens	6	4	6	4	4	1	6	4	6	4	4	1	37.2	30.2	37.2	30.2	30.2	7	By MS/MS	By MS/MS	By MS/MS	By MS/MS	By MS/MS	By MS/MS
22.3775	22.6132	22.0372	22.0653	22.2085	22.8677			7.93201	0	23.38	15	0.0432667	-0.0378431	A0A0A0MR02;P45880;Q5JSD2;Q5JSD1;A2A3S1	A0A0A0MR02;P45880;Q5JSD2;Q5JSD1	Voltage-dependent anion-selective channel protein 2	VDAC2	A0A0A0MR02_HUMAN Outer mitochondrial membrane protein porin 2 (Fragment) OS=Homo sapiens OX=9606 GN=VDAC2 PE=1 SV=1;VDAC2_HUMAN Voltage-dependent anion-selective channel protein 2 OS=Homo sapiens OX=9606 GN=VDAC2 PE=1 SV=2;Q5JSD2_HUMAN Outer mitochondrial	6	7	4	1	5	3	6	7	4	1	5	3	35.8	38.3	19.9	3.5	23.8	12.8	By MS/MS	By MS/MS	By MS/MS	By MS/MS	By MS/MS	By MS/MS
21.5604	21.6811	21.9984	21.627	22.1929	21.5448			7.82463	0	18.575	26	0.0595521	-0.0416025	P50991;TGGT1_272910-t26_1-p1	P50991	T-complex protein 1 subunit delta	CCT4	TCPD_HUMAN T-complex protein 1 subunit delta OS=Homo sapiens OX=9606 GN=CCT4 PE=1 SV=4	8	7	4	5	9	4	8	7	4	5	9	4	20	18.6	8.3	11.5	23.6	9.1	By MS/MS	By MS/MS	By MS/MS	By MS/MS	By MS/MS	By MS/MS
23.7389	23.9439	23.9133	23.6876	23.9045	24.137			9.22279	0	323.31	329	0.111075	-0.0443618	Q13813;A0A0D9SGF6	Q13813;A0A0D9SGF6	Spectrin alpha chain, non-erythrocytic 1	SPTAN1	SPTN1_HUMAN Spectrin alpha chain, non-erythrocytic 1 OS=Homo sapiens OX=9606 GN=SPTAN1 PE=1 SV=3;A0A0D9SGF6_HUMAN Spectrin alpha chain, non-erythrocytic 1 OS=Homo sapiens OX=9606 GN=SPTAN1 PE=1 SV=1	60	67	62	44	65	39	0	2	0	0	0	0	36.5	39	35.6	26.6	37.7	20.6	By MS/MS	By MS/MS	By MS/MS	By MS/MS	By MS/MS	By MS/MS
22.8434	23.3214	24.2392	24.2461	23.046	23.2483			8.10171	0	12.2	17	0.0276161	-0.0454559	P62244;I3L3P7;I3L246;H3BN98;H3BV27;H3BT37;I3L303;H3BVC7	P62244;I3L3P7;I3L246;H3BN98	40S ribosomal protein S15a	RPS15A	RS15A_HUMAN 40S ribosomal protein S15a OS=Homo sapiens OX=9606 GN=RPS15A PE=1 SV=2;I3L3P7_HUMAN 40S ribosomal protein S15a OS=Homo sapiens OX=9606 GN=RPS15A PE=1 SV=1;I3L246_HUMAN 40S ribosomal protein S15a OS=Homo sapiens OX=9606 GN=RPS15A PE=1 SV=1;H3BN9	3	4	4	3	1	3	3	4	4	3	1	3	29.2	40	39.2	32.3	6.2	20.8	By MS/MS	By MS/MS	By MS/MS	By MS/MS	By matching	By MS/MS
21.7437	21.607	19.8545	20.9253	20.4742	21.9436			7.28244	0.0027972	2.6461	6	0.020478	-0.0459429	B1AK87;P47756;B1AK85;A0A6I8PRV6;A0A6I8PIN8	B1AK87;P47756;B1AK85	F-actin-capping protein subunit beta	CAPZB	B1AK87_HUMAN F-actin-capping protein subunit beta OS=Homo sapiens OX=9606 GN=CAPZB PE=1 SV=2;CAPZB_HUMAN F-actin-capping protein subunit beta OS=Homo sapiens OX=9606 GN=CAPZB PE=1 SV=4;B1AK85_HUMAN F-actin-capping protein subunit beta OS=Homo sapiens OX=96	1	1	1	1	1	1	1	1	1	1	1	1	72.1	68.4	44.7	59	50.8	61.1	By MS/MS	By MS/MS	By matching	By MS/MS	By MS/MS	By MS/MS
20.414	20.1442	21.0427	20.4872	20.6594	20.601			7.16313	0	9.7671	11	0.062684	-0.0488847	Q9UJZ1;A0A087WYB4;F2Z2I8	Q9UJZ1;A0A087WYB4	Stomatin-like protein 2, mitochondrial	STOML2	STML2_HUMAN Stomatin-like protein 2, mitochondrial OS=Homo sapiens OX=9606 GN=STOML2 PE=1 SV=1;A0A087WYB4_HUMAN Stomatin-like protein 2, mitochondrial OS=Homo sapiens OX=9606 GN=STOML2 PE=1 SV=1	3	3	2	1	2	3	3	3	2	1	2	3	16.9	16.9	9	4.2	9	13.8	By MS/MS	By MS/MS	By MS/MS	By MS/MS	By MS/MS	By MS/MS
23.8513	24.1468	23.858	23.9564	23.911	24.1413			8.60635	0	305.85	60	0.158807	-0.0508957	Q9Y2D5;C9JVY5	Q9Y2D5;C9JVY5	A-kinase anchor protein 2	AKAP2	AKAP2_HUMAN A-kinase anchor protein 2 OS=Homo sapiens OX=9606 GN=AKAP2 PE=1 SV=3;C9JVY5_HUMAN PALM2 and AKAP2 fusion (Fragment) OS=Homo sapiens OX=9606 GN=PALM2AKAP2 PE=1 SV=1	12	13	11	11	10	7	12	13	11	11	10	7	21.4	24	21.5	19.3	20.3	13.9	By MS/MS	By MS/MS	By MS/MS	By MS/MS	By MS/MS	By MS/MS
23.9643	23.4998	24.1504	23.6597	23.9603	24.1539			8.92027	0	130.39	114	0.0776136	-0.0531241	P25705;K7EK77;K7ENJ4;K7ERX7;K7EJP1;K7EQH4;K7ESA0	P25705	ATP synthase subunit alpha, mitochondrial	ATP5A1	ATPA_HUMAN ATP synthase subunit alpha, mitochondrial OS=Homo sapiens OX=9606 GN=ATP5F1A PE=1 SV=1	21	20	22	18	22	15	16	15	16	14	16	12	48.6	45.9	46.1	42	47.2	36.3	By MS/MS	By MS/MS	By MS/MS	By MS/MS	By MS/MS	By MS/MS
23.6656	24.3324	23.5892	23.7926	23.5355	24.4247			8.31412	0	26.618	16	0.0537148	-0.0552311	C9JRZ6;F8WAR4;Q9NX63;A0A286YEX5	C9JRZ6;F8WAR4;Q9NX63	MICOS complex subunit MIC19	CHCHD3	C9JRZ6_HUMAN MICOS complex subunit MIC19 OS=Homo sapiens OX=9606 GN=CHCHD3 PE=1 SV=2;F8WAR4_HUMAN MICOS complex subunit MIC19 OS=Homo sapiens OX=9606 GN=CHCHD3 PE=1 SV=1;MIC19_HUMAN MICOS complex subunit MIC19 OS=Homo sapiens OX=9606 GN=CHCHD3 PE=1 SV=1	5	5	4	5	3	6	5	5	4	5	3	6	22.4	24.1	17.7	22.4	15.1	27.6	By MS/MS	By MS/MS	By MS/MS	By MS/MS	By MS/MS	By MS/MS
23.5286	23.1488	23.898	23.2398	23.467	24.0344			8.37601	0	62.721	31	0.0597801	-0.0552616	O94905;E5RHW4;E5RJ09	O94905;E5RHW4	Erlin-2	ERLIN2	ERLN2_HUMAN Erlin-2 OS=Homo sapiens OX=9606 GN=ERLIN2 PE=1 SV=1;E5RHW4_HUMAN Erlin-2 (Fragment) OS=Homo sapiens OX=9606 GN=ERLIN2 PE=1 SV=1	10	8	8	5	7	5	7	5	6	2	5	2	45.4	36.6	37.5	18.6	28.9	15.6	By MS/MS	By MS/MS	By MS/MS	By MS/MS	By MS/MS	By MS/MS
26.5932	26.8067	25.9499	26.5989	26.2409	26.6777			9.49611	0	200.92	185	0.0671502	-0.055912	P61160;F5H6T1;A0A1B0GWD0;A0A1B0GWH0	P61160;F5H6T1	Actin-related protein 2	ACTR2	ARP2_HUMAN Actin-related protein 2 OS=Homo sapiens OX=9606 GN=ACTR2 PE=1 SV=1;F5H6T1_HUMAN Actin-related protein 2 OS=Homo sapiens OX=9606 GN=ACTR2 PE=1 SV=2	22	21	18	17	17	13	22	21	18	17	17	13	61.4	64.7	60.4	54.6	54.6	44.9	By MS/MS	By MS/MS	By MS/MS	By MS/MS	By MS/MS	By MS/MS
24.9816	25.0956	24.691	24.8773	25.3406	24.7368			9.11701	0	191.65	149	0.102198	-0.0621376	P68371;M0R2D3;M0QY85;M0R0X0;M0QY37;M0QX14;M0QZL7;M0QYM7;M0R042;M0R2T4;A0A075B724	P68371	Tubulin beta-4B chain	TUBB4B	TBB4B_HUMAN Tubulin beta-4B chain OS=Homo sapiens OX=9606 GN=TUBB4B PE=1 SV=1	23	20	18	17	18	14	1	1	1	1	1	1	62.7	54.4	46.7	49.2	46.7	36	By MS/MS	By MS/MS	By MS/MS	By MS/MS	By MS/MS	By MS/MS
20.4493	20.2167	20.3863	18.7124	21.483	21.046			7.19343	0	25.082	8	0.0244585	-0.0630671	P49748;J3QRJ8;K7EMF8;K7EJW8;K7EQP4;G3V1M7	P49748	Very long-chain specific acyl-CoA dehydrogenase, mitochondrial	ACADVL	ACADV_HUMAN Very long-chain specific acyl-CoA dehydrogenase, mitochondrial OS=Homo sapiens OX=9606 GN=ACADVL PE=1 SV=1	3	1	2	0	4	4	3	1	2	0	4	4	7.3	1.8	3.5	0	8.4	8.4	By MS/MS	By matching	By matching		By MS/MS	By MS/MS
22.2111	22.1213	24.2274	22.3185	23.7315	22.7056			8.47965	0	55.765	55	0.0271399	-0.0652332	P14923;C9JTX4;C9J826;C9JK18;C9JKY1	P14923	Junction plakoglobin	JUP	PLAK_HUMAN Junction plakoglobin OS=Homo sapiens OX=9606 GN=JUP PE=1 SV=3	14	9	17	8	15	9	13	9	17	8	15	9	26	17.7	30.7	16.5	28.1	15.8	By MS/MS	By MS/MS	By MS/MS	By MS/MS	By MS/MS	By MS/MS
29.2508	28.7604	29.6806	28.6932	30.0447	29.1543	+		10.4945	0	323.31	703	0.0479248	-0.0667864	P35527;CON__P35527;K7EQQ3	P35527;CON__P35527;K7EQQ3	Keratin, type I cytoskeletal 9	KRT9	K1C9_HUMAN Keratin, type I cytoskeletal 9 OS=Homo sapiens OX=9606 GN=KRT9 PE=1 SV=3;;K7EQQ3_HUMAN Keratin, type I cytoskeletal 9 OS=Homo sapiens OX=9606 GN=KRT9 PE=1 SV=1	48	45	49	42	50	33	48	45	49	42	50	33	73.8	70.8	71.6	68.2	74.3	66.1	By MS/MS	By MS/MS	By MS/MS	By MS/MS	By MS/MS	By MS/MS
19.5553	19.0868	19.6338	20.2487	18.8446	19.3858			6.59296	0.0015015	3.0762	2	0.0525853	-0.0677007	TGGT1_287180-t26_1-p1	TGGT1_287180-t26_1-p1			hypothetical protein | transcript_product=hypothetical protein | location=TGGT1_chrV:1391105-1404550(+) |	2	2	2	0	0	0	2	2	2	0	0	0	1.5	1.5	1.5	0	0	0	By MS/MS	By matching	By MS/MS
20.3913	21.5822	21.3671	21.0758	21.4365	21.0416			7.24618	0	4.7467	6	0.0637866	-0.0710831	O00151	O00151	PDZ and LIM domain protein 1	PDLIM1	PDLI1_HUMAN PDZ and LIM domain protein 1 OS=Homo sapiens OX=9606 GN=PDLIM1 PE=1 SV=4	2	2	1	1	2	2	2	2	1	1	2	2	9.1	9.1	4.6	4.6	9.1	9.1	By MS/MS	By MS/MS	By MS/MS	By MS/MS	By MS/MS	By matching
23.6487	23.6546	23.7515	23.3785	23.9863	23.9047			8.01254	0.0014826	3.0021	5	0.136665	-0.0715815	Q5TEC6;A0A590UJL8	Q5TEC6;A0A590UJL8	Histone H3	HIST2H3PS2	H3PS2_HUMAN Histone HIST2H3PS2 OS=Homo sapiens OX=9606 GN=H3-2 PE=1 SV=1;A0A590UJL8_HUMAN H3.2 histone (putative) (Fragment) OS=Homo sapiens OX=9606 GN=H3-2 PE=1 SV=1	1	2	2	2	2	2	1	1	1	1	1	1	8.1	13.2	13.2	13.2	13.2	13.2	By MS/MS	By MS/MS	By MS/MS	By MS/MS	By MS/MS	By MS/MS
22.9934	23.1219	22.6449	23.9983	22.3041	22.6879			8.13504	0	24.2	29	0.049437	-0.0766913	P43235;Q5QP40	P43235	Cathepsin K	CTSK	CATK_HUMAN Cathepsin K OS=Homo sapiens OX=9606 GN=CTSK PE=1 SV=1	7	5	4	4	4	4	7	5	4	4	4	4	38.6	27.1	19.8	19.5	19.8	19.1	By MS/MS	By MS/MS	By MS/MS	By MS/MS	By MS/MS	By MS/MS
23.2659	23.7467	23.0638	23.3786	23.0196	23.915			8.159	0	75.758	37	0.0848704	-0.0789655	P42166	P42166	Lamina-associated polypeptide 2, isoform alpha;Thymopoietin;Thymopentin	TMPO	LAP2A_HUMAN Lamina-associated polypeptide 2, isoform alpha OS=Homo sapiens OX=9606 GN=TMPO PE=1 SV=2	4	6	5	7	4	8	1	2	0	3	1	4	10.8	14.8	11.7	18.3	10.5	20	By MS/MS	By MS/MS	By MS/MS	By MS/MS	By MS/MS	By MS/MS
24.4743	23.4987	24.9199	23.8322	24.3639	24.9405			8.84112	0	119.25	109	0.052988	-0.0812219	Q8IWT6	Q8IWT6	Volume-regulated anion channel subunit LRRC8A	LRRC8A	LRC8A_HUMAN Volume-regulated anion channel subunit LRRC8A OS=Homo sapiens OX=9606 GN=LRRC8A PE=1 SV=1	26	18	22	15	18	13	24	18	21	14	17	12	41.7	31.1	37.4	25.8	28.9	20	By MS/MS	By MS/MS	By MS/MS	By MS/MS	By MS/MS	By MS/MS
22.4498	21.3109	22.9297	22.2506	22.2401	22.4467			7.75658	0	27.503	17	0.0588054	-0.0823383	A0A0A0MTN3;P21266;E9PLF1;E9PHN7;A0A3B3IRM5;E9PHN6;Q5T8R1;F6XZQ7;P46439;P28161	A0A0A0MTN3;P21266	Glutathione S-transferase Mu 3	GSTM3	A0A0A0MTN3_HUMAN Glutathione S-transferase OS=Homo sapiens OX=9606 GN=GSTM3 PE=1 SV=1;GSTM3_HUMAN Glutathione S-transferase Mu 3 OS=Homo sapiens OX=9606 GN=GSTM3 PE=1 SV=3	4	4	3	4	3	2	4	4	3	4	3	2	28.8	26.4	22.2	26.4	22.2	11.8	By MS/MS	By MS/MS	By MS/MS	By MS/MS	By MS/MS	By MS/MS
23.5669	23.2102	23.8602	23.2985	23.64	23.947			8.70782	0	117.76	107	0.113073	-0.0827243	H0YFD6;P40939;A0A2R8Y4F5;A0A2R8YG21;A0A2R8Y688	H0YFD6;P40939;A0A2R8Y4F5;A0A2R8YG21	Trifunctional enzyme subunit alpha, mitochondrial;Long-chain enoyl-CoA hydratase;Long chain 3-hydroxyacyl-CoA dehydrogenase	HADHA	H0YFD6_HUMAN Enoyl-CoA hydratase OS=Homo sapiens OX=9606 GN=HADHA PE=1 SV=2;ECHA_HUMAN Trifunctional enzyme subunit alpha, mitochondrial OS=Homo sapiens OX=9606 GN=HADHA PE=1 SV=2;A0A2R8Y4F5_HUMAN Enoyl-CoA hydratase OS=Homo sapiens OX=9606 GN=HADHA PE=1 S	20	17	15	13	17	11	20	17	15	13	17	11	38.6	34	31.1	24.5	31.9	18.7	By MS/MS	By MS/MS	By MS/MS	By MS/MS	By MS/MS	By MS/MS
25.9952	26.209	25.9479	26.1405	25.6204	26.6491			9.54672	0	323.31	216	0.100322	-0.0859744	Q16643;D6R9W4;D6RFI1;D6R9Q9;D6RCR4	Q16643;D6R9W4	Drebrin	DBN1	DREB_HUMAN Drebrin OS=Homo sapiens OX=9606 GN=DBN1 PE=1 SV=4;D6R9W4_HUMAN Drebrin (Fragment) OS=Homo sapiens OX=9606 GN=DBN1 PE=1 SV=1	30	33	28	25	23	26	30	33	28	25	23	26	48.2	47.9	46.8	42.4	40.4	42.2	By MS/MS	By MS/MS	By MS/MS	By MS/MS	By MS/MS	By MS/MS
22.6812	22.1075	22.5301	22.245	22.1683	23.1915			7.83765	0	19.402	17	0.0915584	-0.0953528	P62873;B1AKQ8;F6X3N5;F6UT28;E7EP32;A0A6Q8PG88;F5H8J8;F5H100;B3KVK2;F5H0S8;E9PCP0;P16520	P62873;B1AKQ8;F6X3N5;F6UT28;E7EP32	Guanine nucleotide-binding protein G(I)/G(S)/G(T) subunit beta-1	GNB1;GNB2	GBB1_HUMAN Guanine nucleotide-binding protein G(I)/G(S)/G(T) subunit beta-1 OS=Homo sapiens OX=9606 GN=GNB1 PE=1 SV=3;B1AKQ8_HUMAN Guanine nucleotide-binding protein G(I)/G(S)/G(T) subunit beta-1 (Fragment) OS=Homo sapiens OX=9606 GN=GNB1 PE=1 SV=8;F6X3N5_	5	4	4	2	4	4	1	1	1	1	1	2	21.5	14.7	14.7	8.2	14.7	11.5	By MS/MS	By MS/MS	By MS/MS	By MS/MS	By MS/MS	By MS/MS
22.0998	21.3064	22.0279	21.7943	22.0679	21.8586			7.59645	0	13.72	15	0.13199	-0.0955957	P00558;P07205	P00558	Phosphoglycerate kinase 1	PGK1	PGK1_HUMAN Phosphoglycerate kinase 1 OS=Homo sapiens OX=9606 GN=PGK1 PE=1 SV=3	2	2	3	2	4	2	2	2	3	2	4	2	7.7	7.7	10.8	7.7	15.1	7.9	By MS/MS	By MS/MS	By MS/MS	By MS/MS	By MS/MS	By MS/MS
26.0618	27.0214	25.597	27.7006	26.1614	25.106			8.90489	0	45.164	13	0.0377643	-0.0959867	P05976;P08590	P05976;P08590	Myosin light chain 1/3, skeletal muscle isoform;Myosin light chain 3	MYL1;MYL3	MYL1_HUMAN Myosin light chain 1/3, skeletal muscle isoform OS=Homo sapiens OX=9606 GN=MYL1 PE=1 SV=3;MYL3_HUMAN Myosin light chain 3 OS=Homo sapiens OX=9606 GN=MYL3 PE=1 SV=3	1	2	2	2	2	2	1	2	2	2	2	2	8.2	8.2	8.2	8.2	8.2	8.2	By MS/MS	By MS/MS	By MS/MS	By MS/MS	By MS/MS	By MS/MS
22.569	21.9699	23.6225	21.9937	23.1939	23.2663			7.59924	0	4.8105	8	0.0528164	-0.0974782	P98095	P98095	Fibulin-2	FBLN2	FBLN2_HUMAN Fibulin-2 OS=Homo sapiens OX=9606 GN=FBLN2 PE=1 SV=2	1	1	1	1	1	2	1	1	1	1	1	2	1.5	1.5	1.5	1.5	1.5	2.5	By MS/MS	By MS/MS	By MS/MS	By MS/MS	By MS/MS	By MS/MS
27.7325	28.1012	27.297	27.8049	27.5288	28.0916			10.2987	0	323.31	751	0.126923	-0.0982018	E9PDF6;O43795;E7EQD9;H7C2Y7;C9JYW1;C9JUP5;A0A0U1RRI3;C9K0I9;A0A140TA25;Q8N1T3	E9PDF6;O43795	Unconventional myosin-Ib	MYO1B	E9PDF6_HUMAN Unconventional myosin-Ib OS=Homo sapiens OX=9606 GN=MYO1B PE=1 SV=1;MYO1B_HUMAN Unconventional myosin-Ib OS=Homo sapiens OX=9606 GN=MYO1B PE=1 SV=3	85	93	77	78	68	60	81	89	73	74	64	56	63.8	65.6	62.9	62	60.5	55.3	By MS/MS	By MS/MS	By MS/MS	By MS/MS	By MS/MS	By MS/MS
19.7789	20.3582	19.9673	18.6515	20.684	21.0752			6.78794	0	24.998	8	0.0452814	-0.102075	P02786;F8WBE5;G3V0E5	P02786;F8WBE5;G3V0E5	Transferrin receptor protein 1;Transferrin receptor protein 1, serum form	TFRC	TFR1_HUMAN Transferrin receptor protein 1 OS=Homo sapiens OX=9606 GN=TFRC PE=1 SV=2;F8WBE5_HUMAN Transferrin receptor protein 1 OS=Homo sapiens OX=9606 GN=TFRC PE=1 SV=1;G3V0E5_HUMAN Transferrin receptor protein 1 OS=Homo sapiens OX=9606 GN=TFRC PE=1 SV=1	2	2	2	0	2	2	2	2	2	0	2	2	3.6	3.6	3.6	0	3.6	3.6	By MS/MS	By MS/MS	By MS/MS		By MS/MS	By MS/MS
23.6461	23.3023	24.0676	23.6457	24.0628	23.6259			8.56092	0	72.607	61	0.150341	-0.106131	P06733;A0A2R8Y6G6;K7EM90;A0A2R8Y879;A0A2R8YEM5;A0A2R8Y798;K7ERS8;P09104;A0A2R8YEG5;P13929;E5RI09;K7EPM1;K7EKN2;E5RGZ4;F5H0C8;E5RG95;F5H1C3	P06733;A0A2R8Y6G6	Alpha-enolase	ENO1	ENOA_HUMAN Alpha-enolase OS=Homo sapiens OX=9606 GN=ENO1 PE=1 SV=2;A0A2R8Y6G6_HUMAN 2-phospho-D-glycerate hydro-lyase OS=Homo sapiens OX=9606 GN=ENO1 PE=1 SV=1	16	10	14	9	13	9	15	9	13	8	12	8	47	33.4	43.5	32	38.9	24.7	By MS/MS	By MS/MS	By MS/MS	By MS/MS	By MS/MS	By MS/MS
24.9639	25.9008	26.0164	25.8205	25.4223	25.9716			8.98761	0	293.81	77	0.108045	-0.111071	P0DP25;P0DP24;P0DP23;M0QZ52;E7EMB3;F8WBR5;G3V479;Q96HY3;G3V361;A0A590UJI2;A0A590UJC0;G3V226	P0DP25;P0DP24;P0DP23;M0QZ52;E7EMB3;F8WBR5;G3V479;Q96HY3		CALM3;CALM2;CALM1	CALM3_HUMAN Calmodulin-3 OS=Homo sapiens OX=9606 GN=CALM3 PE=1 SV=1;CALM2_HUMAN Calmodulin-2 OS=Homo sapiens OX=9606 GN=CALM2 PE=1 SV=1;CALM1_HUMAN Calmodulin-1 OS=Homo sapiens OX=9606 GN=CALM1 PE=1 SV=1;M0QZ52_HUMAN Calmodulin OS=Homo sapiens OX=9606 GN=C	7	7	8	6	6	6	4	4	4	3	3	3	80.5	80.5	80.5	55.7	65.8	55.7	By MS/MS	By MS/MS	By MS/MS	By MS/MS	By MS/MS	By MS/MS
20.4561	20.4214	20.7891	20.4959	20.5457	20.9608			7.18682	0	9.0958	4	0.233383	-0.111904	Q8IY17;A0A384DVU0;A0A2R8Y7E1	Q8IY17;A0A384DVU0;A0A2R8Y7E1	Neuropathy target esterase	PNPLA6	PLPL6_HUMAN Patatin-like phospholipase domain-containing protein 6 OS=Homo sapiens OX=9606 GN=PNPLA6 PE=1 SV=3;A0A384DVU0_HUMAN Patatin-like phospholipase domain-containing protein 6 OS=Homo sapiens OX=9606 GN=PNPLA6 PE=1 SV=1;A0A2R8Y7E1_HUMAN Patatin-like	2	3	2	3	3	2	2	3	2	3	3	2	2.1	4.2	3	4.2	4.2	1.8	By MS/MS	By MS/MS	By MS/MS	By MS/MS	By MS/MS	By MS/MS
20.9927	20.1589	21.7433	21.394	20.6927	21.1482			7.2319	0	5.9865	8	0.0796939	-0.11331	P34897;G3V5L0;G3V2Y4;H0YIZ0	P34897;G3V5L0;G3V2Y4;H0YIZ0	Serine hydroxymethyltransferase, mitochondrial;Serine hydroxymethyltransferase	SHMT2	GLYM_HUMAN Serine hydroxymethyltransferase, mitochondrial OS=Homo sapiens OX=9606 GN=SHMT2 PE=1 SV=3;G3V5L0_HUMAN Glycine hydroxymethyltransferase (Fragment) OS=Homo sapiens OX=9606 GN=SHMT2 PE=1 SV=1;G3V2Y4_HUMAN Glycine hydroxymethyltransferase (Fragment	2	2	2	1	1	1	2	2	2	1	1	1	6	6	6	2.8	2.8	2.8	By MS/MS	By MS/MS	By MS/MS	By MS/MS	By MS/MS	By MS/MS
21.8283	21.6832	21.6674	21.5085	21.6384	22.3826			7.32046	0	17.385	7	0.158086	-0.116854	E9PK85;P62070	E9PK85;P62070	Ras-related protein R-Ras2	RRAS2	E9PK85_HUMAN Ras-related protein R-Ras2 (Fragment) OS=Homo sapiens OX=9606 GN=RRAS2 PE=1 SV=1;RRAS2_HUMAN Ras-related protein R-Ras2 OS=Homo sapiens OX=9606 GN=RRAS2 PE=1 SV=1	2	2	1	1	1	1	2	2	1	1	1	1	24.1	24.1	16.9	16.9	16.9	16.9	By MS/MS	By MS/MS	By MS/MS	By MS/MS	By MS/MS	By MS/MS
21.9628	20.9632	22.9173	21.8399	22.2714	22.0904			7.9152	0	26.141	20	0.072474	-0.119472	A0A0U1RQH7;G3XAC6;Q14498;H0Y4X3;A0A0U1RQW2;Q5QP23;G3V546;G3V5Z6;Q5QP22;H0YJJ3;G3XAP0;Q86U06	A0A0U1RQH7;G3XAC6;Q14498;H0Y4X3;A0A0U1RQW2	RNA-binding protein 39	RBM39	A0A0U1RQH7_HUMAN RNA-binding protein 39 (Fragment) OS=Homo sapiens OX=9606 GN=RBM39 PE=1 SV=1;G3XAC6_HUMAN RNA-binding protein 39 OS=Homo sapiens OX=9606 GN=RBM39 PE=1 SV=1;RBM39_HUMAN RNA-binding protein 39 OS=Homo sapiens OX=9606 GN=RBM39 PE=1 SV=2;H0Y4X	6	5	7	5	4	4	6	5	7	5	4	4	35.1	24.9	37.1	31	21.6	18.8	By MS/MS	By MS/MS	By MS/MS	By MS/MS	By MS/MS	By MS/MS
21.7279	21.4041	22.0221	21.5487	21.4936	22.4811			7.67274	0	20.127	22	0.122638	-0.123105	P08240	P08240	Signal recognition particle receptor subunit alpha	SRPR	SRPRA_HUMAN Signal recognition particle receptor subunit alpha OS=Homo sapiens OX=9606 GN=SRPRA PE=1 SV=2	5	5	2	4	5	5	5	5	2	4	5	5	12.7	14.1	6.6	12.5	12.7	12.7	By MS/MS	By MS/MS	By MS/MS	By MS/MS	By MS/MS	By MS/MS
20.9773	21.1675	20.9624	20.9758	22.0452	20.4558			7.42441	0	17.985	11	0.0930454	-0.123209	A0A087WYS1;E7EUC7;Q16851;C9JWG0;C9JVG3;C9JQU9;C9JNZ1;C9JTZ5;C9JUW1	A0A087WYS1;E7EUC7;Q16851;C9JWG0;C9JVG3;C9JQU9;C9JNZ1	UTP--glucose-1-phosphate uridylyltransferase	UGP2	A0A087WYS1_HUMAN UTP--glucose-1-phosphate uridylyltransferase OS=Homo sapiens OX=9606 GN=UGP2 PE=1 SV=1;E7EUC7_HUMAN UTP--glucose-1-phosphate uridylyltransferase OS=Homo sapiens OX=9606 GN=UGP2 PE=1 SV=1;UGPA_HUMAN UTP--glucose-1-phosphate uridylyltransfer	2	3	2	3	3	1	2	3	2	3	3	1	7.5	9.8	7.5	9.8	9.8	2.4	By MS/MS	By MS/MS	By MS/MS	By MS/MS	By MS/MS	By MS/MS
19.4653	18.3685	19.913	19.1386	20.0145	18.984			6.4442	0	3.7597	5	0.0821833	-0.130145	F8VUC8;H0YI20;A0A6Q8PHR1;P00973	F8VUC8;H0YI20;A0A6Q8PHR1;P00973	2-5-oligoadenylate synthase 1	OAS1	F8VUC8_HUMAN 2-5-oligoadenylate synthase 1 OS=Homo sapiens OX=9606 GN=OAS1 PE=1 SV=1;H0YI20_HUMAN 2-5-oligoadenylate synthase 1 (Fragment) OS=Homo sapiens OX=9606 GN=OAS1 PE=1 SV=1;A0A6Q8PHR1_HUMAN 2-5-oligoadenylate synthase 1 OS=Homo sapiens OX=960	1	1	1	0	1	0	1	1	1	0	1	0	11.9	11.9	11.9	0	11.9	0	By MS/MS	By MS/MS	By MS/MS		By MS/MS
20.2457	20.7369	21.1807	20.7004	21.345	20.5192			7.03858	0	11.639	7	0.133786	-0.133773	P17655;C9JWY7	P17655	Calpain-2 catalytic subunit	CAPN2	CAN2_HUMAN Calpain-2 catalytic subunit OS=Homo sapiens OX=9606 GN=CAPN2 PE=1 SV=6	1	2	2	1	4	1	1	2	2	1	4	1	3.1	6.4	6.3	3.1	12.7	2.1	By matching	By MS/MS	By MS/MS	By MS/MS	By MS/MS	By MS/MS
20.7767	20.1557	20.0588	20.4102	20.5296	20.4539			6.90743	0	4.2291	7	0.231239	-0.134171	P35240;A0A5F9ZHA0;A0A5K1VW66	P35240;A0A5F9ZHA0;A0A5K1VW66	Merlin	NF2	MERL_HUMAN Merlin OS=Homo sapiens OX=9606 GN=NF2 PE=1 SV=1;A0A5F9ZHA0_HUMAN Merlin (Fragment) OS=Homo sapiens OX=9606 GN=NF2 PE=1 SV=1;A0A5K1VW66_HUMAN Merlin (Fragment) OS=Homo sapiens OX=9606 GN=NF2 PE=1 SV=1	1	1	0	1	1	2	1	1	0	1	1	2	2.7	2.7	0	2.7	2.7	6.7	By MS/MS	By matching		By MS/MS	By MS/MS	By MS/MS
22.6773	22.3359	23.1976	21.8056	23.817	22.9964	+		8.29152	0	51.077	43	0.0752466	-0.136057	CON__Q7RTT2;CON__Q8N1N4-2;Q8N1N4	CON__Q7RTT2;CON__Q8N1N4-2;Q8N1N4	Keratin, type II cytoskeletal 78	KRT78	;;K2C78_HUMAN Keratin, type II cytoskeletal 78 OS=Homo sapiens OX=9606 GN=KRT78 PE=1 SV=2	9	6	9	3	11	6	9	6	9	3	11	6	28	20.2	28.6	12.3	31.9	17.3	By MS/MS	By MS/MS	By MS/MS	By MS/MS	By MS/MS	By MS/MS
26.2052	26.6089	26.0722	26.2831	26.1056	26.9067			9.98445	0	323.31	600	0.177495	-0.136319	O94832;J3QRN6;K7EIG7;J3KRL0;J3QRR2;F8WEW9;A0A3B3IU30;B0I1T2	O94832;J3QRN6;K7EIG7	Unconventional myosin-Id	MYO1D	MYO1D_HUMAN Unconventional myosin-Id OS=Homo sapiens OX=9606 GN=MYO1D PE=1 SV=2;J3QRN6_HUMAN Unconventional myosin-Id OS=Homo sapiens OX=9606 GN=MYO1D PE=1 SV=1;K7EIG7_HUMAN Unconventional myosin-Id OS=Homo sapiens OX=9606 GN=MYO1D PE=1 SV=1	90	88	73	65	69	51	90	88	73	65	69	51	73.6	73.5	68	66.5	66.8	47.5	By MS/MS	By MS/MS	By MS/MS	By MS/MS	By MS/MS	By MS/MS
21.507	19.6541	21.9908	20.8351	21.2637	21.4639			7.44765	0	8.5044	8	0.0647853	-0.136947	A0A5F9ZHM4;P07195;A8MW50;A0A3B3IS95;F5H793;C9J7H8;F5H5G7;F5H155;A0A087WUM2;G3XAP5;F5H245;Q6ZMR3;P07864	A0A5F9ZHM4;P07195;A8MW50;A0A3B3IS95;F5H793;C9J7H8	L-lactate dehydrogenase B chain;L-lactate dehydrogenase	LDHB	A0A5F9ZHM4_HUMAN L-lactate dehydrogenase OS=Homo sapiens OX=9606 GN=LDHB PE=1 SV=1;LDHB_HUMAN L-lactate dehydrogenase B chain OS=Homo sapiens OX=9606 GN=LDHB PE=1 SV=2;A8MW50_HUMAN L-lactate dehydrogenase (Fragment) OS=Homo sapiens OX=9606 GN=LDHB PE=1 SV=	3	0	3	1	3	3	3	0	3	1	3	3	14.7	3.5	14.7	2.6	15.2	14.7	By MS/MS	By matching	By MS/MS	By MS/MS	By MS/MS	By MS/MS
19.9398	19.9692	20.9784	20.5411	20.5605	20.2048			7.08048	0	7.7674	8	0.143831	-0.139688	A0A1W2PNX8;Q9H3U1	A0A1W2PNX8;Q9H3U1	Protein unc-45 homolog A	UNC45A	A0A1W2PNX8_HUMAN Protein unc-45 homolog A OS=Homo sapiens OX=9606 GN=UNC45A PE=1 SV=1;UN45A_HUMAN Protein unc-45 homolog A OS=Homo sapiens OX=9606 GN=UNC45A PE=1 SV=1	1	2	1	3	3	1	1	2	1	3	3	1	1.8	3.2	1.8	4.7	4.7	1.4	By matching	By MS/MS	By MS/MS	By MS/MS	By MS/MS	By MS/MS
22.0952	22.2523	21.9946	22.0581	22.1049	22.601			7.94634	0	25.499	26	0.302307	-0.140649	P35221;G3XAM7;E5RIB1;E5RJL0;E5RIE0;E5RHV7;H0YBB8;E5RGY6;E5RG03;E5RJ41	P35221;G3XAM7	Catenin alpha-1	CTNNA1	CTNA1_HUMAN Catenin alpha-1 OS=Homo sapiens OX=9606 GN=CTNNA1 PE=1 SV=1;G3XAM7_HUMAN Catenin (Cadherin-associated protein), alpha 1, 102kDa, isoform CRA_a OS=Homo sapiens OX=9606 GN=CTNNA1 PE=1 SV=1	8	6	6	7	7	4	8	6	6	7	7	4	15.6	12.3	11.6	14.5	14.5	6.4	By MS/MS	By MS/MS	By MS/MS	By MS/MS	By MS/MS	By MS/MS
23.8071	24.2844	23.6899	24.3161	23.7928	24.1034			8.27559	0	284.17	44	0.238824	-0.143675	Q5T9A4;A0A5K1VW56	Q5T9A4;A0A5K1VW56	ATPase family AAA domain-containing protein 3B	ATAD3B	ATD3B_HUMAN ATPase family AAA domain-containing protein 3B OS=Homo sapiens OX=9606 GN=ATAD3B PE=1 SV=1;A0A5K1VW56_HUMAN ATPase family AAA domain-containing protein 3B OS=Homo sapiens OX=9606 GN=ATAD3B PE=1 SV=1	6	7	6	5	5	6	3	2	3	3	3	3	40.9	42.9	36.4	36.9	35.6	33.3	By MS/MS	By MS/MS	By MS/MS	By MS/MS	By MS/MS	By MS/MS
21.9993	20.7897	21.0522	21.7027	20.9056	21.6667			7.17667	0.0054164	2.5211	6	0.116859	-0.144576	A0A3B3ITT5;P47914	A0A3B3ITT5;P47914	60S ribosomal protein L29	RPL29	A0A3B3ITT5_HUMAN 60S ribosomal protein L29 OS=Homo sapiens OX=9606 GN=RPL29 PE=1 SV=1;RL29_HUMAN 60S ribosomal protein L29 OS=Homo sapiens OX=9606 GN=RPL29 PE=1 SV=2	1	1	1	1	1	1	1	1	1	1	1	1	9	9	9	9	9	9	By MS/MS	By MS/MS	By MS/MS	By matching	By MS/MS	By MS/MS
21.1557	21.0413	21.673	20.9818	21.8233	21.516			7.49216	0	12.537	15	0.182803	-0.150347	P30153;B3KQV6;M0QXG4;M0R0K6;E9PH38;C9J9C1	P30153;B3KQV6	Serine/threonine-protein phosphatase 2A 65 kDa regulatory subunit A alpha isoform	PPP2R1A	2AAA_HUMAN Serine/threonine-protein phosphatase 2A 65 kDa regulatory subunit A alpha isoform OS=Homo sapiens OX=9606 GN=PPP2R1A PE=1 SV=4;B3KQV6_HUMAN Serine/threonine-protein phosphatase 2A 65 kDa regulatory subunit A alpha isoform OS=Homo sapiens OX=9606	3	3	3	3	3	3	3	3	3	3	3	3	10	10.7	10.7	10.7	10.7	10.7	By MS/MS	By MS/MS	By MS/MS	By MS/MS	By MS/MS	By MS/MS
25.2309	24.7563	24.7882	24.7484	25.0712	25.407			9.35021	0	226.5	224	0.243182	-0.150384	P11021	P11021	78 kDa glucose-regulated protein	HSPA5	BIP_HUMAN Endoplasmic reticulum chaperone BiP OS=Homo sapiens OX=9606 GN=HSPA5 PE=1 SV=2	37	33	33	29	31	29	36	32	32	28	30	28	54.1	52.9	52.1	47.6	47.6	46.9	By MS/MS	By MS/MS	By MS/MS	By MS/MS	By MS/MS	By MS/MS
27.1967	27.5006	26.807	27.3924	27.1635	27.4025			9.71695	0	213.79	253	0.28324	-0.151376	P61158;B4DXW1;F8WDR7;Q9P1U1;F8WEW2;F8WE84;A0A0A0MTI9;H7C4J1;C9IZN3;Q9C0K3	P61158;B4DXW1	Actin-related protein 3	ACTR3	ARP3_HUMAN Actin-related protein 3 OS=Homo sapiens OX=9606 GN=ACTR3 PE=1 SV=3;B4DXW1_HUMAN Actin-related protein 3 OS=Homo sapiens OX=9606 GN=ACTR3 PE=1 SV=1	26	28	21	19	22	20	26	28	21	19	22	20	70.1	70.1	54.5	49.5	52.2	52.6	By MS/MS	By MS/MS	By MS/MS	By MS/MS	By MS/MS	By MS/MS
20.8087	20.2513	21.6259	20.9647	20.9198	21.256			7.31767	0	7.664	8	0.135346	-0.151498	Q6NSJ5;M0QZ48;M0R2K8;M0R2D8	Q6NSJ5;M0QZ48	Volume-regulated anion channel subunit LRRC8E	LRRC8E	LRC8E_HUMAN Volume-regulated anion channel subunit LRRC8E OS=Homo sapiens OX=9606 GN=LRRC8E PE=1 SV=2;M0QZ48_HUMAN Volume-regulated anion channel subunit LRRC8E (Fragment) OS=Homo sapiens OX=9606 GN=LRRC8E PE=1 SV=1	3	1	3	2	1	1	3	1	3	2	1	1	8.7	2.9	7.5	4.1	3.8	1.6	By MS/MS	By matching	By MS/MS	By MS/MS	By MS/MS	By MS/MS
26.8923	26.3282	27.3481	26.4555	27.7511	26.8188	+		9.73785	0	175.87	282	0.113797	-0.152314	CON__P13647;P13647;H0YI76;F8W0C6;H0YIN9;F8VV57;F8VU69;CON__H-INV:HIT000016045;H0YHD9;F8VQY3;CON__REFSEQ:XP_932229	CON__P13647;P13647	Keratin, type II cytoskeletal 5	KRT5	;K2C5_HUMAN Keratin, type II cytoskeletal 5 OS=Homo sapiens OX=9606 GN=KRT5 PE=1 SV=3	39	36	39	28	41	31	11	10	11	8	11	8	62	60.3	61.2	57.5	62	56.6	By MS/MS	By MS/MS	By MS/MS	By MS/MS	By MS/MS	By MS/MS
21.2278	21.121	21.5382	21.4142	21.2677	21.6662			7.64016	0	14.826	18	0.377565	-0.153727	I3L1P8;Q02978	I3L1P8;Q02978	Mitochondrial 2-oxoglutarate/malate carrier protein	SLC25A11	I3L1P8_HUMAN Mitochondrial 2-oxoglutarate/malate carrier protein (Fragment) OS=Homo sapiens OX=9606 GN=SLC25A11 PE=1 SV=1;M2OM_HUMAN Mitochondrial 2-oxoglutarate/malate carrier protein OS=Homo sapiens OX=9606 GN=SLC25A11 PE=1 SV=3	3	4	4	6	6	4	3	4	4	6	6	4	14.2	18.2	18.2	29.1	29.1	19.6	By MS/MS	By MS/MS	By MS/MS	By MS/MS	By MS/MS	By MS/MS
23.729	23.297	23.966	23.4705	23.7697	24.2155			8.84268	0	118.34	111	0.20446	-0.154552	P38646;A0A3B3ITI4;D6RJI2;D6RA73;H0YBG6;H0Y8S0;A0A3B3ITN1	P38646	Stress-70 protein, mitochondrial	HSPA9	GRP75_HUMAN Stress-70 protein, mitochondrial OS=Homo sapiens OX=9606 GN=HSPA9 PE=1 SV=2	19	18	17	12	17	20	19	18	17	12	17	20	40.8	34.3	34.3	24	31.7	41.2	By MS/MS	By MS/MS	By MS/MS	By MS/MS	By MS/MS	By MS/MS
20.6101	21.1119	20.1381	20.6353	20.6238	21.0647			7.27302	0	7.8731	16	0.186612	-0.154586	Q9UJW0	Q9UJW0	Dynactin subunit 4	DCTN4	DCTN4_HUMAN Dynactin subunit 4 OS=Homo sapiens OX=9606 GN=DCTN4 PE=1 SV=1	3	3	1	2	2	2	3	3	1	2	2	2	15.4	15.4	2.8	8.3	8.3	8.3	By MS/MS	By MS/MS	By matching	By MS/MS	By MS/MS	By MS/MS
20.61	20.2936	20.9301	20.3819	20.8723	21.054			7.27351	0	7.4885	9	0.227586	-0.158225	Q9UJS0;O75746	Q9UJS0;O75746	Calcium-binding mitochondrial carrier protein Aralar2;Calcium-binding mitochondrial carrier protein Aralar1	SLC25A13;SLC25A12	CMC2_HUMAN Calcium-binding mitochondrial carrier protein Aralar2 OS=Homo sapiens OX=9606 GN=SLC25A13 PE=1 SV=2;CMC1_HUMAN Calcium-binding mitochondrial carrier protein Aralar1 OS=Homo sapiens OX=9606 GN=SLC25A12 PE=1 SV=2	3	3	3	1	3	2	3	3	3	1	3	2	7	7	7	1.8	6.5	3.7	By MS/MS	By MS/MS	By MS/MS	By matching	By MS/MS	By MS/MS
23.3069	24.1258	24.0135	23.9311	23.7099	24.2973			8.65744	0	52.809	43	0.205606	-0.164019	Q969G5;E9PIE3	Q969G5;E9PIE3	Protein kinase C delta-binding protein	PRKCDBP	CAVN3_HUMAN Caveolae-associated protein 3 OS=Homo sapiens OX=9606 GN=CAVIN3 PE=1 SV=3;E9PIE3_HUMAN Caveolae-associated protein 3 OS=Homo sapiens OX=9606 GN=CAVIN3 PE=1 SV=1	7	9	8	9	7	5	7	9	8	9	7	5	27.6	35.6	35.6	35.6	27.6	16.1	By MS/MS	By MS/MS	By MS/MS	By MS/MS	By MS/MS	By MS/MS
22.2517	22.167	22.0937	22.3095	22.7937	21.9055			7.86143	0	26.114	24	0.251542	-0.165407	P78371;F8VQ14;F5GWF6	P78371;F8VQ14;F5GWF6	T-complex protein 1 subunit beta	CCT2	TCPB_HUMAN T-complex protein 1 subunit beta OS=Homo sapiens OX=9606 GN=CCT2 PE=1 SV=4;F8VQ14_HUMAN CCT-beta OS=Homo sapiens OX=9606 GN=CCT2 PE=1 SV=1;F5GWF6_HUMAN CCT-beta OS=Homo sapiens OX=9606 GN=CCT2 PE=1 SV=2	5	6	5	4	7	3	5	6	5	4	7	3	16.4	19.3	15.5	11.4	21.5	9.2	By MS/MS	By MS/MS	By MS/MS	By MS/MS	By MS/MS	By MS/MS
23.0216	22.9541	23.438	23.3705	22.9787	23.561			8.02825	0	39.795	22	0.293185	-0.165545	P51991;H7C1J8	P51991	Heterogeneous nuclear ribonucleoprotein A3	HNRNPA3	ROA3_HUMAN Heterogeneous nuclear ribonucleoprotein A3 OS=Homo sapiens OX=9606 GN=HNRNPA3 PE=1 SV=2	4	4	5	3	6	2	4	4	5	3	6	2	20.1	18.3	17.2	11.1	20.1	8.5	By MS/MS	By MS/MS	By MS/MS	By MS/MS	By MS/MS	By MS/MS
22.2247	22.0786	22.8278	21.9821	22.3936	23.2714			7.65056	0	11.199	12	0.143757	-0.172009	B4DXZ6;P51114;E7EU85;E9PFF5;C9JAJ4	B4DXZ6;P51114;E7EU85;E9PFF5	Fragile X mental retardation syndrome-related protein 1	FXR1	B4DXZ6_HUMAN Fragile X mental retardation syndrome-related protein 1 OS=Homo sapiens OX=9606 GN=FXR1 PE=1 SV=1;FXR1_HUMAN Fragile X mental retardation syndrome-related protein 1 OS=Homo sapiens OX=9606 GN=FXR1 PE=1 SV=3;E7EU85_HUMAN Fragile X mental retard	3	2	2	2	3	3	2	1	1	1	2	2	5.8	3.6	3.6	3.6	5.8	5.8	By MS/MS	By MS/MS	By MS/MS	By MS/MS	By MS/MS	By MS/MS
22.5659	21.9769	22.1063	22.561	21.8205	22.7871			7.61439	0.0076825	2.2652	3	0.194165	-0.173172	J3QRI7;J3QQQ9;J3QQV1;E5RIT6;J3QRC4;Q9UNX3;P61254;J3KS10	J3QRI7;J3QQQ9;J3QQV1;E5RIT6;J3QRC4;Q9UNX3;P61254;J3KS10	60S ribosomal protein L26-like 1;60S ribosomal protein L26	RPL26;RPL26L1	J3QRI7_HUMAN 60S ribosomal protein L26 (Fragment) OS=Homo sapiens OX=9606 GN=RPL26 PE=3 SV=1;J3QQQ9_HUMAN KOW domain-containing protein OS=Homo sapiens OX=9606 PE=3 SV=1;J3QQV1_HUMAN 60S ribosomal protein L26 OS=Homo sapiens OX=9606 GN=RPL26 PE=3 SV=1;E5RI	2	2	1	2	1	1	2	2	1	2	1	1	19.6	19.6	6.5	19.6	6.5	6.5	By MS/MS	By MS/MS	By MS/MS	By MS/MS	By matching	By MS/MS
25.6778	25.5017	26.0233	25.2223	26.7128	25.7967	+		9.37566	0	240.68	175	0.141956	-0.176301	CON__P02538;P02538	CON__P02538;P02538	Keratin, type II cytoskeletal 6A	KRT6A	;K2C6A_HUMAN Keratin, type II cytoskeletal 6A OS=Homo sapiens OX=9606 GN=KRT6A PE=1 SV=3	23	23	20	16	22	18	1	1	1	1	1	1	60.8	62.4	59.4	55.1	59.8	56	By MS/MS	By MS/MS	By MS/MS	By MS/MS	By MS/MS	By MS/MS
23.7982	23.6523	23.8054	23.8705	23.8521	24.0686			8.25054	0	64.85	21	0.979388	-0.178434	P31943;G8JLB6;E9PCY7;D6RIU0;D6RBM0;E5RGV0;E5RGH4;H0YB39;D6RFM3;D6RIH9;D6RJ04;D6RDU3;D6RIT2;D6R9T0;D6RAM1;E7EQJ0;E7EN40;H0YAQ2;D6RF17;D6RDL0;D6R9D3	P31943;G8JLB6;E9PCY7;D6RIU0;D6RBM0;E5RGV0;E5RGH4;H0YB39;D6RFM3	Heterogeneous nuclear ribonucleoprotein H;Heterogeneous nuclear ribonucleoprotein H, N-terminally processed	HNRNPH1	HNRH1_HUMAN Heterogeneous nuclear ribonucleoprotein H OS=Homo sapiens OX=9606 GN=HNRNPH1 PE=1 SV=4;G8JLB6_HUMAN Heterogeneous nuclear ribonucleoprotein H OS=Homo sapiens OX=9606 GN=HNRNPH1 PE=1 SV=1;E9PCY7_HUMAN Heterogeneous nuclear ribonucleoprotein H OS	6	5	5	4	3	3	4	3	3	2	1	1	29	23.2	26.1	23.6	15.8	15.8	By MS/MS	By MS/MS	By MS/MS	By MS/MS	By MS/MS	By MS/MS
19.0682	18.9086	19.4151	19.1308	19.4373	19.3591			6.44163	0.001497	3.0399	2	0.435584	-0.178455	A0A3B3ITB8;B4E1E0;A0A3B3IRQ8;A0A3B3ITF6;A0A3B3IRI2;P17812	A0A3B3ITB8;B4E1E0;A0A3B3IRQ8;A0A3B3ITF6;A0A3B3IRI2;P17812	CTP synthase;CTP synthase 1	CTPS1	A0A3B3ITB8_HUMAN CTP synthase 1 OS=Homo sapiens OX=9606 GN=CTPS1 PE=1 SV=1;B4E1E0_HUMAN CTP synthase OS=Homo sapiens OX=9606 GN=CTPS1 PE=1 SV=1;A0A3B3IRQ8_HUMAN CTP synthase OS=Homo sapiens OX=9606 GN=CTPS1 PE=1 SV=1;A0A3B3ITF6_HUMAN CTP synthase OS=Homo s	1	1	1	1	1	0	1	1	1	1	1	0	4.8	4.8	4.8	4.8	4.8	0	By matching	By matching	By MS/MS	By matching	By MS/MS
23.6009	23.3757	23.8858	23.6027	24.1203	23.6837			8.10332	0	19.715	26	0.344427	-0.181435	Q5SRN5;A0A1W2PSE7;A0A0G2JI36;Q5SUL5;A0A1W2PRZ0;P04439;A0A1W2PS24;A0A140T937;A0A140T912;A0A0G2JIF2;A0A1W2PQD0;O78179;A0A0G2JL56;A0A140T930;Q5SRN7;D9J307;A0A1W2PRT9;Q5SPM2;A0A1W2PS39;A0A140T9I0;A0A1W2PRX1;A0A140T9Z6;A0A1W2PR61;A0A1W2PPQ2;A0A1W2PQS8;Q53Z42;A0A1W2PPF8;B0UXQ0;A0A140T955;A0A140T941;Q5RJ27;A0A140T8W8;A0A0G2JPD3;A0A1W2PP77;A0A140T9X5;A0A140T8Y4;A0A140T913;Q9GJ45;A0A140T933;A0A140T975;A0A…	Q5SRN5;A0A1W2PSE7;A0A0G2JI36;Q5SUL5;A0A1W2PRZ0;P04439;A0A1W2PS24;A0A140T937;A0A140T912;A0A0G2JIF2;A0A1W2PQD0;O78179;A0A0G2JL56;A0A140T930;Q5SRN7;D9J307;A0A1W2PRT9;Q5SPM2;A0A1W2PS39;A0A140T9I0;A0A1W2PRX1;A0A140T9Z6;A0A1W2PR61;A0A1W2PPQ2;A0A1W2PQS8;Q53Z42;A0A1W2PPF8;B0UXQ0;A0A140T955;A0A140T941;Q5RJ27;A0A140T8W8;A0A0G2JPD3;A0A1W2PP77;A0A140T9X5;A0A140T8Y4;A0A140T913;Q9GJ45;A0A140T933;A0A140T975;A0A…	HLA class I histocompatibility antigen, A-3 alpha chain	HLA-A;HLA-C;HLA-B;HLA-F	Q5SRN5_HUMAN HLA class I histocompatibility antigen, A alpha chain OS=Homo sapiens OX=9606 GN=HLA-A PE=1 SV=2;A0A1W2PSE7_HUMAN HLA class I histocompatibility antigen, A alpha chain OS=Homo sapiens OX=9606 GN=HLA-A PE=1 SV=1;A0A0G2JI36_HUMAN HLA class I his	4	4	3	3	4	4	1	1	1	1	1	1	16.7	16.7	13.7	10.2	16.7	16.7	By MS/MS	By MS/MS	By MS/MS	By MS/MS	By MS/MS	By MS/MS
23.7628	23.7243	24.3497	24.434	23.9898	23.9585			8.59232	0	29.389	43	0.289347	-0.18184	P36542	P36542	ATP synthase subunit gamma, mitochondrial	ATP5C1	ATPG_HUMAN ATP synthase subunit gamma, mitochondrial OS=Homo sapiens OX=9606 GN=ATP5F1C PE=1 SV=1	7	9	9	8	10	7	7	9	9	8	10	7	34.9	38.3	34.9	30.9	38.3	20.1	By MS/MS	By MS/MS	By MS/MS	By MS/MS	By MS/MS	By MS/MS
21.5834	21.0414	22.2533	21.4323	21.534	22.4582			7.67205	0	14.25	20	0.140849	-0.18215	Q9HCC0;D6RD67;D6R9R1;D6RDF7;A0A0G2JM88	Q9HCC0;D6RD67	Methylcrotonoyl-CoA carboxylase beta chain, mitochondrial	MCCC2	MCCB_HUMAN Methylcrotonoyl-CoA carboxylase beta chain, mitochondrial OS=Homo sapiens OX=9606 GN=MCCC2 PE=1 SV=1;D6RD67_HUMAN Methylcrotonoyl-CoA carboxylase beta chain, mitochondrial (Fragment) OS=Homo sapiens OX=9606 GN=MCCC2 PE=1 SV=2	6	4	6	4	3	2	6	4	6	4	3	2	20.4	11.9	24.2	11.9	8.9	5.2	By MS/MS	By MS/MS	By MS/MS	By MS/MS	By MS/MS	By MS/MS
21.5586	20.972	19.9937	20.92	20.9628	21.1912			7.05835	0.0041465	2.6011	2	0.146831	-0.183245	C9JQR6;H0Y8F1;Q13308	C9JQR6;H0Y8F1;Q13308	Inactive tyrosine-protein kinase 7	PTK7	C9JQR6_HUMAN Inactive tyrosine-protein kinase 7 (Fragment) OS=Homo sapiens OX=9606 GN=PTK7 PE=1 SV=1;H0Y8F1_HUMAN Inactive tyrosine-protein kinase 7 (Fragment) OS=Homo sapiens OX=9606 GN=PTK7 PE=1 SV=1;PTK7_HUMAN Inactive tyrosine-protein kinase 7 OS=Homo	1	1	1	1	1	1	1	1	1	1	1	1	6.2	6.2	6.2	6.2	6.2	6.2	By matching	By matching	By MS/MS	By MS/MS	By matching	By matching
22.0455	22.1836	22.1948	22.3578	22.4224	22.1956			7.77996	0	10.378	12	1.04395	-0.183973	Q9Y3I0	Q9Y3I0	tRNA-splicing ligase RtcB homolog	RTCB	RTCB_HUMAN RNA-splicing ligase RtcB homolog OS=Homo sapiens OX=9606 GN=RTCB PE=1 SV=1	3	5	3	4	4	2	3	5	3	4	4	2	11.3	16.2	11.1	13.3	13.3	5	By MS/MS	By MS/MS	By MS/MS	By MS/MS	By MS/MS	By MS/MS
23.5885	23.4122	23.5962	23.6638	23.5553	23.9395			8.58468	0	38.131	66	0.656078	-0.187243	J3KTA4;P17844;J3KRZ1;J3QSF1;J3QRQ7;X6RLV5;J3QR02;J3KRX8;J3KTQ4	J3KTA4;P17844	Probable ATP-dependent RNA helicase DDX5	DDX5	J3KTA4_HUMAN DEAD box protein 5 OS=Homo sapiens OX=9606 GN=DDX5 PE=1 SV=1;DDX5_HUMAN Probable ATP-dependent RNA helicase DDX5 OS=Homo sapiens OX=9606 GN=DDX5 PE=1 SV=1	14	15	13	10	9	10	9	10	9	7	7	5	26.5	27.9	23.3	17.9	15.6	18.6	By MS/MS	By MS/MS	By MS/MS	By MS/MS	By MS/MS	By MS/MS
23.4611	22.9816	23.7236	23.4774	23.7143	23.5531			8.24881	0	18.57	35	0.35098	-0.192817	P84077;P61204;F5H423;F5H0C7;C9JPM4;C9J1Z8;P84085;P18085;F5H1V1;F5H6T5;F8WDB3;H0YGG7;C9JAK5	P84077;P61204;F5H423;F5H0C7;C9JPM4;C9J1Z8;P84085;P18085	ADP-ribosylation factor 1;ADP-ribosylation factor 3;ADP-ribosylation factor 5;ADP-ribosylation factor 4	ARF1;ARF3;ARF4;ARF5	ARF1_HUMAN ADP-ribosylation factor 1 OS=Homo sapiens OX=9606 GN=ARF1 PE=1 SV=2;ARF3_HUMAN ADP-ribosylation factor 3 OS=Homo sapiens OX=9606 GN=ARF3 PE=1 SV=2;F5H423_HUMAN Uncharacterized protein OS=Homo sapiens OX=9606 PE=3 SV=1;F5H0C7_HUMAN ADP-ribosylati	6	6	7	7	6	2	4	4	5	5	4	0	47.5	47.5	59.7	59.7	48.6	13.8	By MS/MS	By MS/MS	By MS/MS	By MS/MS	By MS/MS	By MS/MS
20.7159	20.3016	20.6824	20.3363	21.3398	20.6037			7.00736	0	6.4892	6	0.230949	-0.193256	D6R9I9;P61221	D6R9I9;P61221	ATP-binding cassette sub-family E member 1	ABCE1	D6R9I9_HUMAN ATP-binding cassette sub-family E member 1 OS=Homo sapiens OX=9606 GN=ABCE1 PE=1 SV=1;ABCE1_HUMAN ATP-binding cassette sub-family E member 1 OS=Homo sapiens OX=9606 GN=ABCE1 PE=1 SV=1	1	1	1	1	2	1	1	1	1	1	2	1	4	4	4	4	7.8	3.8	By MS/MS	By matching	By matching	By MS/MS	By MS/MS	By matching
24.185	23.9365	22.2339	25.2105	22.4134	23.3122			8.20183	0	14.759	12	0.0656182	-0.19353	A2A3R5;P62753	A2A3R5;P62753	40S ribosomal protein S6	RPS6	A2A3R5_HUMAN 40S ribosomal protein S6 OS=Homo sapiens OX=9606 GN=RPS6 PE=1 SV=1;RS6_HUMAN 40S ribosomal protein S6 OS=Homo sapiens OX=9606 GN=RPS6 PE=1 SV=1	5	4	2	4	1	2	5	4	2	4	1	2	33.9	26.6	16.5	24.8	4.6	9.6	By MS/MS	By MS/MS	By matching	By MS/MS	By MS/MS	By MS/MS
33.9026	33.1029	33.6798	33.1173	34.1674	33.9934	+		10.8517	0	10.454	47	0.187425	-0.197629	CON__P00761	CON__P00761				4	4	3	3	3	3	4	4	3	3	3	3	22.1	22.1	14.3	14.3	14.3	14.3	By MS/MS	By MS/MS	By MS/MS	By MS/MS	By MS/MS	By MS/MS
22.4512	22.6275	22.8899	23.0182	22.9511	22.6049			8.15103	0	29.022	38	0.486232	-0.201882	A0A0D9SFB3;A0A2R8Y4A4;A0A2R8YFS5;A0A2R8YFR4;A0A0D9SG12;A0A2R8YCW1;A0A2R8YF78;A0A2R8Y5G6;A0A2R8Y645;A0A2R8Y7T2;A0A2R8YDT5;A0A0D9SF53;O00571;A0A2U3TZJ9;F6S8Q4;A0A2R8YDH3;A0A0J9YVQ7;A0A087WVZ1;D6RCM4;Q9NQI0	A0A0D9SFB3;A0A2R8Y4A4;A0A2R8YFS5;A0A2R8YFR4;A0A0D9SG12;A0A2R8YCW1;A0A2R8YF78;A0A2R8Y5G6;A0A2R8Y645;A0A2R8Y7T2;A0A2R8YDT5;A0A0D9SF53;O00571;A0A2U3TZJ9;F6S8Q4;A0A2R8YDH3;A0A0J9YVQ7	ATP-dependent RNA helicase DDX3X	DDX3X	A0A0D9SFB3_HUMAN RNA helicase OS=Homo sapiens OX=9606 GN=DDX3X PE=1 SV=1;A0A2R8Y4A4_HUMAN RNA helicase OS=Homo sapiens OX=9606 GN=DDX3X PE=1 SV=1;A0A2R8YFS5_HUMAN RNA helicase OS=Homo sapiens OX=9606 GN=DDX3X PE=1 SV=1;A0A2R8YFR4_HUMAN RNA helicase OS=Homo	8	8	8	8	10	5	3	3	2	2	2	0	16.2	16.2	18	18	21.1	9.8	By MS/MS	By MS/MS	By MS/MS	By MS/MS	By MS/MS	By MS/MS
23.1862	22.3717	24.1499	23.2386	24.0435	23.0329			8.54969	0	66.606	67	0.123485	-0.202434	Q02413	Q02413	Desmoglein-1	DSG1	DSG1_HUMAN Desmoglein-1 OS=Homo sapiens OX=9606 GN=DSG1 PE=1 SV=2	11	8	17	9	16	7	11	8	17	9	16	7	18.6	13.3	26.7	14.3	24.8	9.9	By MS/MS	By MS/MS	By MS/MS	By MS/MS	By MS/MS	By MS/MS
25.548	25.83	25.6117	26.0158	26.3185	25.2674			9.20257	0	61.058	118	0.249561	-0.204017	Q5VTE0;P68104;A0A087WVQ9;A0A087WV01;A0A2U3TZH3;Q05639;Q5JR01;A6PW80;A0A2R8Y660;A0A2R8Y488;A0A2R8YDN5	Q5VTE0;P68104;A0A087WVQ9;A0A087WV01	Putative elongation factor 1-alpha-like 3;Elongation factor 1-alpha 1;Elongation factor 1-alpha	EEF1A1P5;EEF1A1	EF1A3_HUMAN Putative elongation factor 1-alpha-like 3 OS=Homo sapiens OX=9606 GN=EEF1A1P5 PE=5 SV=1;EF1A1_HUMAN Elongation factor 1-alpha 1 OS=Homo sapiens OX=9606 GN=EEF1A1 PE=1 SV=1;A0A087WVQ9_HUMAN Elongation factor 1-alpha 1 OS=Homo sapiens OX=9606 GN=	12	13	10	10	12	6	12	13	10	10	12	6	44.4	44.4	32.3	35.9	46.1	29	By MS/MS	By MS/MS	By MS/MS	By MS/MS	By MS/MS	By MS/MS
22.7295	21.8637	23.3391	21.8951	23.9897	22.6616	+		7.96167	0	10.385	25	0.0982627	-0.204746	CON__Q32MB2;Q86Y46;H0YIC5;H0YIG3	CON__Q32MB2;Q86Y46;H0YIC5	Keratin, type II cytoskeletal 73	KRT73	;K2C73_HUMAN Keratin, type II cytoskeletal 73 OS=Homo sapiens OX=9606 GN=KRT73 PE=1 SV=1;H0YIC5_HUMAN Keratin, type II cytoskeletal 73 (Fragment) OS=Homo sapiens OX=9606 GN=KRT73 PE=1 SV=1	1	1	1	1	1	1	0	0	0	0	0	0	5.6	5.6	5.6	10	5.6	10	By MS/MS	By MS/MS	By MS/MS	By MS/MS	By MS/MS	By MS/MS
23.2867	23.2737	23.3683	23.3407	23.8624	23.3469			8.34786	0	59.282	39	0.518444	-0.207108	Q96AG4;I3L223	Q96AG4	Leucine-rich repeat-containing protein 59	LRRC59	LRC59_HUMAN Leucine-rich repeat-containing protein 59 OS=Homo sapiens OX=9606 GN=LRRC59 PE=1 SV=1	7	9	7	7	5	2	7	9	7	7	5	2	39.4	39.4	26.1	26.1	21.8	7.2	By MS/MS	By MS/MS	By MS/MS	By MS/MS	By MS/MS	By MS/MS
21.4257	22.0071	22.3074	20.3429	24.0955	21.9247			8.13033	0	65.928	36	0.0646254	-0.207598	P29508	P29508	Serpin B3	SERPINB3	SPB3_HUMAN Serpin B3 OS=Homo sapiens OX=9606 GN=SERPINB3 PE=1 SV=2	4	8	11	3	15	5	3	3	5	3	6	2	14.6	27.7	39.5	11	47.4	15.4	By MS/MS	By MS/MS	By MS/MS	By MS/MS	By MS/MS	By MS/MS
22.1399	21.8418	22.2083	22.4114	22.2943	22.1091			7.42753	0	5.2268	4	0.660372	-0.208282	Q07666	Q07666	KH domain-containing, RNA-binding, signal transduction-associated protein 1	KHDRBS1	KHDR1_HUMAN KH domain-containing, RNA-binding, signal transduction-associated protein 1 OS=Homo sapiens OX=9606 GN=KHDRBS1 PE=1 SV=1	1	1	1	1	1	2	1	1	1	1	1	2	3.2	9	3.2	3.2	3.2	12.2	By matching	By MS/MS	By matching	By MS/MS	By matching	By MS/MS
21.0868	21.2796	20.7458	21.0796	21.1659	21.4995			7.49385	0	12.236	17	0.449678	-0.210934	O60784;Q6UW50;B0QY01;F8WB30;F8WAW7;F8WE29;F8WBB0;V9GZ68;H7BYN7;V9GYF4;B0QY02	O60784;Q6UW50;B0QY01	Target of Myb protein 1	TOM1	TOM1_HUMAN Target of Myb protein 1 OS=Homo sapiens OX=9606 GN=TOM1 PE=1 SV=2;Q6UW50_HUMAN TOM1 OS=Homo sapiens OX=9606 GN=TOM1 PE=1 SV=1;B0QY01_HUMAN Target of Myb protein 1 (Fragment) OS=Homo sapiens OX=9606 GN=TOM1 PE=1 SV=8	2	4	2	3	3	2	2	4	2	3	3	2	8.5	14.6	8.5	12	11.2	8.5	By MS/MS	By MS/MS	By MS/MS	By MS/MS	By MS/MS	By MS/MS
24.1695	23.6417	24.628	23.7443	25.2418	24.0867	+		8.76742	0	161.4	70	0.146735	-0.211166	CON__Q04695;Q04695;F5GWP8;K7EPJ9;K7ESE1;A0A3B3IS58;J3QR55;CON__Q99PS0	CON__Q04695;Q04695;F5GWP8	Keratin, type I cytoskeletal 17	KRT17	;K1C17_HUMAN Keratin, type I cytoskeletal 17 OS=Homo sapiens OX=9606 GN=KRT17 PE=1 SV=2;F5GWP8_HUMAN Keratin, type I cytoskeletal 17 OS=Homo sapiens OX=9606 GN=KRT17 PE=1 SV=2	15	11	13	9	17	11	4	3	3	3	6	5	64.4	53.7	58.3	47.9	60.6	47.9	By MS/MS	By MS/MS	By MS/MS	By MS/MS	By MS/MS	By MS/MS
24.3696	23.1449	24.4036	23.8807	23.9193	24.7594			8.6205	0	153.49	54	0.159269	-0.213804	Q8NEZ5;H3BTH6;H3BTR7;H3BRE0;H3BVA4;H3BUC1	Q8NEZ5;H3BTH6	F-box only protein 22	FBXO22	FBX22_HUMAN F-box only protein 22 OS=Homo sapiens OX=9606 GN=FBXO22 PE=1 SV=1;H3BTH6_HUMAN F-box only protein 22 (Fragment) OS=Homo sapiens OX=9606 GN=FBXO22 PE=1 SV=1	11	7	12	9	10	9	11	7	12	9	10	9	40.2	26.3	37.2	27.3	27.5	21.3	By MS/MS	By MS/MS	By MS/MS	By MS/MS	By MS/MS	By MS/MS
22.1865	17.7175	21.0777	20.4138	19.8728	21.3596			7.29596	0	14.732	9	0.0540664	-0.221509	E7EMB6;E5RIA4;E7ETB3;Q9ULA0;C9JBE1	E7EMB6;E5RIA4;E7ETB3;Q9ULA0	Aspartyl aminopeptidase	DNPEP	E7EMB6_HUMAN Aspartyl aminopeptidase OS=Homo sapiens OX=9606 GN=DNPEP PE=1 SV=2;E5RIA4_HUMAN Aspartyl aminopeptidase OS=Homo sapiens OX=9606 GN=DNPEP PE=1 SV=1;E7ETB3_HUMAN Aspartyl aminopeptidase OS=Homo sapiens OX=9606 GN=DNPEP PE=1 SV=2;DNPEP_HUMAN Aspa	4	0	2	2	1	1	4	0	2	2	1	1	17.6	0	10	10	2.9	2.9	By MS/MS		By MS/MS	By matching	By MS/MS	By matching
19.9481	19.8846	19.8289	18.0105	21.0977	21.2202			6.80129	0.0027952	2.643	2	0.0742736	-0.222258	I3L0N3;P46459	I3L0N3;P46459	Vesicle-fusing ATPase	NSF	I3L0N3_HUMAN Vesicle-fusing ATPase OS=Homo sapiens OX=9606 GN=NSF PE=1 SV=1;NSF_HUMAN Vesicle-fusing ATPase OS=Homo sapiens OX=9606 GN=NSF PE=1 SV=3	1	1	1	0	1	1	1	1	1	0	1	1	1.8	1.8	1.8	0	1.8	1.8	By matching	By matching	By matching		By MS/MS	By MS/MS
22.1926	22.9471	21.9166	22.63	22.5494	22.5468			8.01351	0	30.264	31	0.292353	-0.223321	P25940	P25940	Collagen alpha-3(V) chain	COL5A3	CO5A3_HUMAN Collagen alpha-3(V) chain OS=Homo sapiens OX=9606 GN=COL5A3 PE=1 SV=3	5	7	3	3	4	7	5	7	3	3	4	7	5	8	2.7	3.3	3.8	7.6	By MS/MS	By MS/MS	By MS/MS	By MS/MS	By MS/MS	By MS/MS
23.9308	23.4737	24.6167	24.1191	24.2832	24.2935	+		8.54217	0	17.089	25	0.266789	-0.224886	CON__P01966;G3V1N2;P02008	CON__P01966;G3V1N2		HBA2	;G3V1N2_HUMAN HCG1745306, isoform CRA_a OS=Homo sapiens OX=9606 GN=HBA2 PE=1 SV=1	6	5	6	5	6	4	3	2	3	2	3	2	57	48.6	57	48.6	57	30.3	By MS/MS	By MS/MS	By MS/MS	By MS/MS	By MS/MS	By MS/MS
18.6365	19.2146	19.0243	18.8183	19.1652	19.5682			6.22891	0	3.875	3	0.338113	-0.225445	B4DIP2;Q96RT1	B4DIP2;Q96RT1	Protein LAP2	ERBB2IP	B4DIP2_HUMAN Erbin OS=Homo sapiens OX=9606 GN=ERBIN PE=1 SV=1;ERBIN_HUMAN Erbin OS=Homo sapiens OX=9606 GN=ERBIN PE=1 SV=2	1	2	1	0	0	0	1	2	1	0	0	0	3.6	5.6	3.6	0	0	0	By MS/MS	By MS/MS	By matching
20.2867	20.2976	20.4206	20.3656	19.9603	21.3563			6.95176	0.004811	2.583	5	0.209799	-0.225745	Q9UBV8	Q9UBV8	Peflin	PEF1	PEF1_HUMAN Peflin OS=Homo sapiens OX=9606 GN=PEF1 PE=1 SV=1	0	1	1	1	1	1	0	1	1	1	1	1	0	4.6	4.6	4.6	4.6	4.6		By matching	By matching	By MS/MS	By matching	By MS/MS
23.5098	23.4571	23.4669	23.3254	23.6754	24.1112			8.71544	0	115.24	93	0.423312	-0.226056	P10809;E7ESH4;E7EXB4;C9JL25;C9J0S9;C9JL19;C9JCQ4	P10809	60 kDa heat shock protein, mitochondrial	HSPD1	CH60_HUMAN 60 kDa heat shock protein, mitochondrial OS=Homo sapiens OX=9606 GN=HSPD1 PE=1 SV=2	19	19	17	15	16	12	19	19	17	15	16	12	53.4	54.3	48	36.5	44.7	28.8	By MS/MS	By MS/MS	By MS/MS	By MS/MS	By MS/MS	By MS/MS
23.1196	23.4357	23.3233	23.3159	23.5707	23.6747			8.71601	0	129.36	101	0.73951	-0.227542	Q6WCQ1;A0A494BZV2;J3KSW8;H0Y2S9;H0Y7E2;H7C3G6;J3KSK7;J3QRL2;K7EL39;A0A1W2PPU9	Q6WCQ1;A0A494BZV2;J3KSW8;H0Y2S9	Myosin phosphatase Rho-interacting protein	MPRIP	MPRIP_HUMAN Myosin phosphatase Rho-interacting protein OS=Homo sapiens OX=9606 GN=MPRIP PE=1 SV=3;A0A494BZV2_HUMAN Myosin phosphatase Rho-interacting protein OS=Homo sapiens OX=9606 GN=MPRIP PE=1 SV=1;J3KSW8_HUMAN Myosin phosphatase Rho-interacting protein	22	23	16	15	17	14	21	22	15	14	16	13	32.5	34.6	23.3	22.3	25.1	18	By MS/MS	By MS/MS	By MS/MS	By MS/MS	By MS/MS	By MS/MS
21.9911	22.3219	23.1438	22.7942	22.8325	22.5139	+		7.86762	0	17.525	16	0.253382	-0.227935	CON__P15497	CON__P15497				5	2	5	4	4	4	5	2	5	4	4	4	24.9	9.4	24.9	19.6	19.6	20.8	By MS/MS	By MS/MS	By MS/MS	By MS/MS	By MS/MS	By MS/MS
21.1389	21.7797	21.9427	21.7661	21.8944	21.8894			8.07544	0	110.54	59	0.388748	-0.229548	D6RGG3;Q99715;A0A087X0A8;H0Y4P7;H0Y5N9;H0Y991	D6RGG3;Q99715;A0A087X0A8	Collagen alpha-1(XII) chain	COL12A1	D6RGG3_HUMAN Collagen alpha-1(XII) chain OS=Homo sapiens OX=9606 GN=COL12A1 PE=1 SV=1;COCA1_HUMAN Collagen alpha-1(XII) chain OS=Homo sapiens OX=9606 GN=COL12A1 PE=1 SV=2;A0A087X0A8_HUMAN Collagen alpha-1(XII) chain OS=Homo sapiens OX=9606 GN=COL12A1 PE=1	12	13	10	11	13	11	12	13	10	11	13	11	8	8.3	7.2	7.3	7.6	7	By MS/MS	By MS/MS	By MS/MS	By MS/MS	By MS/MS	By MS/MS
20.313	20.4742	20.9474	21.4993	20.6927	20.2313			7.14255	0	4.1653	8	0.214038	-0.229579	P48651	P48651	Phosphatidylserine synthase 1	PTDSS1	PTSS1_HUMAN Phosphatidylserine synthase 1 OS=Homo sapiens OX=9606 GN=PTDSS1 PE=1 SV=1	2	2	1	1	2	2	2	2	1	1	2	2	5.7	5.7	2.7	2.7	5.7	5.7	By MS/MS	By MS/MS	By MS/MS	By MS/MS	By MS/MS	By MS/MS
25.2066	25.0792	25.2661	25.3167	25.1604	25.7664			9.01982	0	50.554	69	0.535529	-0.230533	P05141;Q9H0C2	P05141	ADP/ATP translocase 2;ADP/ATP translocase 2, N-terminally processed	SLC25A5	ADT2_HUMAN ADP/ATP translocase 2 OS=Homo sapiens OX=9606 GN=SLC25A5 PE=1 SV=7	14	14	12	12	11	8	6	6	5	5	4	3	44	44	37.6	37.6	31.5	26.8	By MS/MS	By MS/MS	By MS/MS	By MS/MS	By MS/MS	By MS/MS
20.4293	20.3083	20.4978	20.7559	21.6662	19.5089			7.12208	0	7.206	2	0.136341	-0.231871	H7C4G5;Q9Y265;J3QLR1;H7C4I3;E7ETR0	H7C4G5;Q9Y265;J3QLR1	RuvB-like 1	RUVBL1	H7C4G5_HUMAN RuvB-like helicase (Fragment) OS=Homo sapiens OX=9606 GN=RUVBL1 PE=1 SV=1;RUVB1_HUMAN RuvB-like 1 OS=Homo sapiens OX=9606 GN=RUVBL1 PE=1 SV=1;J3QLR1_HUMAN RuvB-like helicase (Fragment) OS=Homo sapiens OX=9606 GN=RUVBL1 PE=1 SV=1	3	1	2	1	2	0	3	1	2	1	2	0	18.4	6	10.1	6	14.2	0	By MS/MS	By matching	By MS/MS	By matching	By MS/MS
21.7075	22.4647	21.919	22.4146	22.0216	22.3561			7.91875	0	38.636	24	0.383044	-0.233743	P55209;F8W020;F5H4R6;F8W0J6;F8VY35;H0YIV4;B7Z9C2;F8VV59;F8VUX1;F8VXI6;F8W118;H0YHC3;H0YH88;F8W543;F8VVB5;F8VRJ2;C9J6D1;E9PKT8;E9PNJ7;E9PS34;E9PJJ2;E9PNW0	P55209;F8W020;F5H4R6;F8W0J6;F8VY35;H0YIV4;B7Z9C2;F8VV59;F8VUX1;F8VXI6;F8W118;H0YHC3;H0YH88;F8W543;F8VVB5;F8VRJ2	Nucleosome assembly protein 1-like 1	NAP1L1	NP1L1_HUMAN Nucleosome assembly protein 1-like 1 OS=Homo sapiens OX=9606 GN=NAP1L1 PE=1 SV=1;F8W020_HUMAN Nucleosome assembly protein 1-like 1 (Fragment) OS=Homo sapiens OX=9606 GN=NAP1L1 PE=1 SV=1;F5H4R6_HUMAN Nucleosome assembly protein 1-like 1 OS=Homo	5	8	5	5	5	3	4	7	4	4	4	3	18.9	30.9	21.7	23.3	19.7	17.4	By MS/MS	By MS/MS	By MS/MS	By MS/MS	By MS/MS	By MS/MS
22.2526	21.7924	21.9938	21.531	22.5926	22.6185			8.04321	0	28.209	26	0.241963	-0.234399	P30101	P30101	Protein disulfide-isomerase A3	PDIA3	PDIA3_HUMAN Protein disulfide-isomerase A3 OS=Homo sapiens OX=9606 GN=PDIA3 PE=1 SV=4	8	5	7	4	9	7	8	5	7	4	8	6	25.1	14.5	17	9.3	24.6	16.6	By MS/MS	By MS/MS	By MS/MS	By MS/MS	By MS/MS	By MS/MS
23.3903	24.1765	23.7116	23.5882	23.7953	24.6014			8.86214	0	127.62	91	0.241843	-0.235504	B9A067;Q16891;C9J406;H7C463;A0A087WYS0;D6RAW4	B9A067;Q16891;C9J406;H7C463	MICOS complex subunit MIC60	IMMT	B9A067_HUMAN MICOS complex subunit MIC60 OS=Homo sapiens OX=9606 GN=IMMT PE=1 SV=2;MIC60_HUMAN MICOS complex subunit MIC60 OS=Homo sapiens OX=9606 GN=IMMT PE=1 SV=1;C9J406_HUMAN MICOS complex subunit MIC60 OS=Homo sapiens OX=9606 GN=IMMT PE=1 SV=1;H7C463_H	22	26	19	19	17	12	22	26	19	19	17	12	42.8	49.4	43.3	38.8	34.5	20.7	By MS/MS	By MS/MS	By MS/MS	By MS/MS	By MS/MS	By MS/MS
21.5745	21.5893	21.9819	21.9222	21.927	22.0138			7.82278	0	36.8	27	0.809263	-0.239107	O94973;A0A0G2JS82;A0A0G2JQM1;E9PR62;A0A0G2JRF9;A0A0G2JQA4;E9PQP4;A0A0G2JS17;A0A0G2JQT9;H0YDE9;H0YEG0;E9PNC4;A0A0G2JRS3	O94973;A0A0G2JS82;A0A0G2JQM1	AP-2 complex subunit alpha-2	AP2A2	AP2A2_HUMAN AP-2 complex subunit alpha-2 OS=Homo sapiens OX=9606 GN=AP2A2 PE=1 SV=2;A0A0G2JS82_HUMAN AP-2 complex subunit alpha-2 (Fragment) OS=Homo sapiens OX=9606 GN=AP2A2 PE=1 SV=1;A0A0G2JQM1_HUMAN AP-2 complex subunit alpha-2 (Fragment) OS=Homo sapiens	6	7	4	5	5	5	6	7	4	5	5	5	20	24.3	17.8	16.8	17	14.6	By MS/MS	By MS/MS	By MS/MS	By MS/MS	By MS/MS	By MS/MS
23.6939	23.3621	23.4099	23.7259	23.7812	23.6778			8.42877	0	83.052	53	1.0444	-0.23963	P61978;Q5T6W2;S4R359	P61978;Q5T6W2	Heterogeneous nuclear ribonucleoprotein K	HNRNPK	HNRPK_HUMAN Heterogeneous nuclear ribonucleoprotein K OS=Homo sapiens OX=9606 GN=HNRNPK PE=1 SV=1;Q5T6W2_HUMAN Heterogeneous nuclear ribonucleoprotein K (Fragment) OS=Homo sapiens OX=9606 GN=HNRNPK PE=1 SV=1	9	9	10	8	10	6	9	9	10	8	10	6	25.3	25.3	25.3	23.1	23.3	17.9	By MS/MS	By MS/MS	By MS/MS	By MS/MS	By MS/MS	By MS/MS
21.7154	20.8474	20.9091	19.7145	21.9448	22.5336			7.31069	0	10.703	7	0.0951514	-0.240362	Q02809;Q5JXB7;Q5JXB8	Q02809;Q5JXB7	Procollagen-lysine,2-oxoglutarate 5-dioxygenase 1	PLOD1	PLOD1_HUMAN Procollagen-lysine,2-oxoglutarate 5-dioxygenase 1 OS=Homo sapiens OX=9606 GN=PLOD1 PE=1 SV=2;Q5JXB7_HUMAN Procollagen-lysine,2-oxoglutarate 5-dioxygenase 1 (Fragment) OS=Homo sapiens OX=9606 GN=PLOD1 PE=1 SV=1	3	1	1	0	3	3	3	1	1	0	3	3	6.3	1.5	1.5	0	6.3	5.8	By MS/MS	By MS/MS	By matching		By MS/MS	By MS/MS
20.7803	20.773	20.672	20.5675	21.3391	21.0469			7.19888	0	17.002	11	0.460505	-0.24275	B0QY90;B0QY89;Q9Y262	B0QY90;B0QY89;Q9Y262	Eukaryotic translation initiation factor 3 subunit L	EIF3L	B0QY90_HUMAN Eukaryotic translation initiation factor 3 subunit L OS=Homo sapiens OX=9606 GN=EIF3L PE=1 SV=1;B0QY89_HUMAN Eukaryotic translation initiation factor 3 subunit L OS=Homo sapiens OX=9606 GN=EIF3L PE=1 SV=1;EIF3L_HUMAN Eukaryotic translation ini	3	1	4	2	2	2	3	1	4	2	2	2	10.5	3.4	13.1	7.7	7.7	7.7	By MS/MS	By matching	By MS/MS	By MS/MS	By matching	By MS/MS
22.2534	21.9181	22.441	22.1919	22.485	22.6644			8.01423	0	30.127	22	0.518163	-0.242923	A0A1X7SBZ2;A0A5H1ZRQ2;Q92841;A0A0U1RQJ0	A0A1X7SBZ2;A0A5H1ZRQ2;Q92841	Probable ATP-dependent RNA helicase DDX17	DDX17	A0A1X7SBZ2_HUMAN RNA helicase OS=Homo sapiens OX=9606 GN=DDX17 PE=1 SV=1;A0A5H1ZRQ2_HUMAN RNA helicase OS=Homo sapiens OX=9606 GN=DDX17 PE=1 SV=1;DDX17_HUMAN Probable ATP-dependent RNA helicase DDX17 OS=Homo sapiens OX=9606 GN=DDX17 PE=1 SV=2	8	7	7	6	5	4	8	7	7	6	5	4	18.7	18.1	16.3	13.4	10.7	14.7	By MS/MS	By MS/MS	By MS/MS	By MS/MS	By MS/MS	By MS/MS
22.513	22.9199	22.9058	23.0336	22.8397	23.2049			8.10329	0	53.936	32	0.656144	-0.246493	A0A494C067;A0A2R8Y4T1;E9PGF5;E9PF55;Q9HBL0;A0A087WWW7;E7ERH1;H0Y4U1;E7EMG1;C9JI43;C9J8K5;C9JFT7;F8VV64;Q63HR2	A0A494C067;A0A2R8Y4T1;E9PGF5;E9PF55;Q9HBL0;A0A087WWW7	Tensin-1	TNS1	A0A494C067_HUMAN Tensin-1 (Fragment) OS=Homo sapiens OX=9606 GN=TNS1 PE=1 SV=1;A0A2R8Y4T1_HUMAN Tensin-1 OS=Homo sapiens OX=9606 GN=TNS1 PE=1 SV=1;E9PGF5_HUMAN Tensin-1 OS=Homo sapiens OX=9606 GN=TNS1 PE=1 SV=1;E9PF55_HUMAN Tensin-1 OS=Homo sapiens OX=9606	9	9	5	5	5	4	8	9	5	4	5	4	9.9	9.6	5.3	6	5.2	3.7	By MS/MS	By MS/MS	By MS/MS	By MS/MS	By MS/MS	By MS/MS
21.9257	21.4626	22.9216	22.1026	23.0781	21.8733			7.82539	0	67.287	30	0.164627	-0.248007	Q96P63	Q96P63	Serpin B12	SERPINB12	SPB12_HUMAN Serpin B12 OS=Homo sapiens OX=9606 GN=SERPINB12 PE=1 SV=1	5	4	7	3	7	5	5	4	7	3	7	5	20.7	15.6	30.1	12.6	27.2	19.3	By MS/MS	By MS/MS	By MS/MS	By MS/MS	By MS/MS	By MS/MS
23.013	22.2808	21.8512	23.0422	22.0174	22.8478			7.7829	0.00076805	3.2661	5	0.21336	-0.254101	E9PLL6;P46776;E9PJD9;E9PLX7	E9PLL6;P46776;E9PJD9;E9PLX7	60S ribosomal protein L27a	RPL27A	E9PLL6_HUMAN 60S ribosomal protein L27a OS=Homo sapiens OX=9606 GN=RPL27A PE=1 SV=1;RL27A_HUMAN 60S ribosomal protein L27a OS=Homo sapiens OX=9606 GN=RPL27A PE=1 SV=2;E9PJD9_HUMAN 60S ribosomal protein L27a OS=Homo sapiens OX=9606 GN=RPL27A PE=1 SV=1;E9PLX	2	2	2	2	1	1	2	2	2	2	1	1	22.2	22.2	22.2	22.2	10.2	10.2	By MS/MS	By MS/MS	By MS/MS	By MS/MS	By MS/MS	By MS/MS
21.8072	21.961	22.2073	22.0391	22.2104	22.4898			7.9174	0	14.79	20	0.656342	-0.254614	P31689	P31689	DnaJ homolog subfamily A member 1	DNAJA1	DNJA1_HUMAN DnaJ homolog subfamily A member 1 OS=Homo sapiens OX=9606 GN=DNAJA1 PE=1 SV=2	5	3	4	6	5	5	5	3	4	6	5	5	18.6	9.6	15.9	22.4	21.9	18.6	By MS/MS	By MS/MS	By MS/MS	By MS/MS	By MS/MS	By MS/MS
21.6604	21.5787	21.931	21.9556	21.6603	22.3347			7.6933	0	17.064	17	0.512974	-0.260138	Q5QPK2;H0Y368;O60762;Q5QPJ9	Q5QPK2;H0Y368;O60762;Q5QPJ9	Dolichol-phosphate mannosyltransferase subunit 1	DPM1	Q5QPK2_HUMAN Dolichol-phosphate mannosyltransferase subunit 1 OS=Homo sapiens OX=9606 GN=DPM1 PE=1 SV=1;H0Y368_HUMAN Dolichol-phosphate mannosyltransferase subunit 1 (Fragment) OS=Homo sapiens OX=9606 GN=DPM1 PE=1 SV=1;DPM1_HUMAN Dolichol-phosphate mannosy	3	4	4	4	3	3	3	4	4	4	3	3	17.4	28.2	28.2	28.2	20.2	13.2	By MS/MS	By MS/MS	By MS/MS	By MS/MS	By MS/MS	By MS/MS
24.9964	25.4622	24.7684	25.3544	25.0587	25.5993			9.59446	0	323.31	374	0.43631	-0.261796	A0A0A0MRM8;A0A1Y0BRN3;E7EW20;Q9UM54;A0A590UJ40;A0A590UKB0;A0A590UJ75;A0A0D9SGC1;A0A590UK22;A0A590UK86;A0A5F9ZI03;A0A590UJY4;A0A590UK71;A0A590UJW9;Q5JVM0;A0A590UJ48	A0A0A0MRM8;A0A1Y0BRN3;E7EW20;Q9UM54;A0A590UJ40;A0A590UKB0;A0A590UJ75;A0A0D9SGC1;A0A590UK22;A0A590UK86;A0A5F9ZI03;A0A590UJY4;A0A590UK71	Unconventional myosin-VI	MYO6	A0A0A0MRM8_HUMAN Unconventional myosin-6 OS=Homo sapiens OX=9606 GN=MYO6 PE=1 SV=1;A0A1Y0BRN3_HUMAN Unconventional myosin-6 OS=Homo sapiens OX=9606 GN=MYO6 PE=1 SV=1;E7EW20_HUMAN Unconventional myosin-6 OS=Homo sapiens OX=9606 GN=MYO6 PE=1 SV=2;MYO6_HUMAN	61	60	45	52	51	41	61	60	45	52	51	41	56.3	56.6	40.3	45.5	46.7	34.5	By MS/MS	By MS/MS	By MS/MS	By MS/MS	By MS/MS	By MS/MS
22.1099	22.1968	21.8901	22.4125	22.5798	21.9906			7.88617	0	22.491	20	0.59265	-0.262051	H0Y9Y3;Q9UMS6	H0Y9Y3;Q9UMS6	Synaptopodin-2	SYNPO2	H0Y9Y3_HUMAN Synaptopodin-2 (Fragment) OS=Homo sapiens OX=9606 GN=SYNPO2 PE=1 SV=1;SYNP2_HUMAN Synaptopodin-2 OS=Homo sapiens OX=9606 GN=SYNPO2 PE=1 SV=2	4	8	4	3	7	4	4	8	4	3	7	4	8.7	13.1	4.6	4.7	10.3	5.1	By MS/MS	By MS/MS	By MS/MS	By MS/MS	By MS/MS	By MS/MS
22.9408	22.4223	23.0804	23.0579	23.0273	23.1487			8.03659	0	24.125	28	0.57662	-0.26347	B4DY09;Q12905;X6R6Z1;A0A0A0MRL0	B4DY09;Q12905;X6R6Z1	Interleukin enhancer-binding factor 2	ILF2	B4DY09_HUMAN Interleukin enhancer-binding factor 2 OS=Homo sapiens OX=9606 GN=ILF2 PE=1 SV=1;ILF2_HUMAN Interleukin enhancer-binding factor 2 OS=Homo sapiens OX=9606 GN=ILF2 PE=1 SV=2;X6R6Z1_HUMAN Interleukin enhancer-binding factor 2 (Fragment) OS=Homo sa	5	6	6	6	6	3	5	6	6	6	6	3	28.7	31.8	32.1	31.8	28.4	13.4	By MS/MS	By MS/MS	By MS/MS	By MS/MS	By MS/MS	By MS/MS
21.8389	21.3876	21.7719	21.887	21.6052	22.3032			7.4937	0	10.385	15	0.46575	-0.265675	Q92896;H3BM42;H3BQT1;H3BQU9	Q92896;H3BM42	Golgi apparatus protein 1	GLG1	GSLG1_HUMAN Golgi apparatus protein 1 OS=Homo sapiens OX=9606 GN=GLG1 PE=1 SV=2;H3BM42_HUMAN Golgi apparatus protein 1 OS=Homo sapiens OX=9606 GN=GLG1 PE=1 SV=1	2	2	3	2	4	4	2	2	3	2	4	4	2	2	2.7	2	3.6	4.2	By MS/MS	By MS/MS	By MS/MS	By MS/MS	By MS/MS	By MS/MS
22.8062	23.452	23.3173	23.7477	22.9673	23.6707			8.11544	0	17.412	20	0.354637	-0.27006	C9JZL8;A0A499FIY8;C9JC07;Q96S97;A0A494C017;C9JJV6	C9JZL8;A0A499FIY8;C9JC07;Q96S97;A0A494C017;C9JJV6	Myeloid-associated differentiation marker	MYADM	C9JZL8_HUMAN Myeloid-associated differentiation marker (Fragment) OS=Homo sapiens OX=9606 GN=MYADM PE=1 SV=1;A0A499FIY8_HUMAN Myeloid-associated differentiation marker (Fragment) OS=Homo sapiens OX=9606 GN=MYADM PE=1 SV=1;C9JC07_HUMAN Myeloid-associated di	2	3	3	3	3	2	2	3	3	3	3	2	17.6	27.1	27.1	27.1	27.1	17.6	By MS/MS	By MS/MS	By MS/MS	By MS/MS	By MS/MS	By MS/MS
21.1818	20.4575	21.3563	20.6731	22.2275	20.9082			7.4669	0	7.6628	10	0.185938	-0.271047	P32119;A6NIW5	P32119	Peroxiredoxin-2	PRDX2	PRDX2_HUMAN Peroxiredoxin-2 OS=Homo sapiens OX=9606 GN=PRDX2 PE=1 SV=5	4	3	3	3	2	3	4	3	3	3	2	3	27.3	26.8	26.8	26.8	18.2	26.8	By MS/MS	By MS/MS	By MS/MS	By MS/MS	By MS/MS	By MS/MS
21.3472	21.8973	21.1373	21.9581	21.6071	21.6333			7.61777	0	9.0374	10	0.465039	-0.272249	Q53GQ0;A0A1B0GVY6;A0A1B0GV93;E9PI21	Q53GQ0;A0A1B0GVY6;A0A1B0GV93	Very-long-chain 3-oxoacyl-CoA reductase	HSD17B12	DHB12_HUMAN Very-long-chain 3-oxoacyl-CoA reductase OS=Homo sapiens OX=9606 GN=HSD17B12 PE=1 SV=2;A0A1B0GVY6_HUMAN Very-long-chain 3-oxoacyl-CoA reductase (Fragment) OS=Homo sapiens OX=9606 GN=HSD17B12 PE=1 SV=1;A0A1B0GV93_HUMAN Very-long-chain 3-oxoacyl-C	3	3	3	3	3	4	3	3	3	3	3	4	12.5	17.9	15.7	17.9	12.5	16.3	By MS/MS	By MS/MS	By MS/MS	By MS/MS	By MS/MS	By MS/MS
22.9283	22.9204	22.8197	23.1699	23.0794	23.236			8.19123	0	84.501	33	2.04842	-0.272352	A0A0G2JHC2;Q6NYC8	A0A0G2JHC2;Q6NYC8	Phostensin	PPP1R18	A0A0G2JHC2_HUMAN PPP1R18 OS=Homo sapiens OX=9606 GN=PPP1R18 PE=1 SV=1;PPR18_HUMAN Phostensin OS=Homo sapiens OX=9606 GN=PPP1R18 PE=1 SV=1	5	7	6	7	4	4	5	7	6	7	4	4	17.3	23.2	21.4	21.2	14.5	14.5	By MS/MS	By MS/MS	By MS/MS	By MS/MS	By MS/MS	By MS/MS
20.8236	20.0312	20.8725	20.46	20.5314	21.563			7.05053	0	6.3448	7	0.242483	-0.275704	F5H669;Q8N684;C9JM38;C9J286;C9J323;J3QT54;F5H6M0;F5H047	F5H669;Q8N684;C9JM38;C9J286;C9J323;J3QT54;F5H6M0;F5H047	Cleavage and polyadenylation specificity factor subunit 7	CPSF7	F5H669_HUMAN Cleavage and polyadenylation-specificity factor subunit 7 (Fragment) OS=Homo sapiens OX=9606 GN=CPSF7 PE=1 SV=1;CPSF7_HUMAN Cleavage and polyadenylation specificity factor subunit 7 OS=Homo sapiens OX=9606 GN=CPSF7 PE=1 SV=1;C9JM38_HUMAN Cleav	1	2	1	1	2	1	1	2	1	1	2	1	6.7	9.6	6.7	6.7	9.6	6.7	By MS/MS	By MS/MS	By MS/MS	By MS/MS	By MS/MS	By MS/MS
21.6909	21.7729	21.6034	22.0143	21.8656	22.0153			7.40202	0	4.1948	8	1.77589	-0.276001	D6R9P3;D6RD18;D6RBZ0;Q99729	D6R9P3;D6RD18;D6RBZ0;Q99729	Heterogeneous nuclear ribonucleoprotein A/B	HNRNPAB	D6R9P3_HUMAN Heterogeneous nuclear ribonucleoprotein A/B OS=Homo sapiens OX=9606 GN=HNRNPAB PE=1 SV=1;D6RD18_HUMAN Heterogeneous nuclear ribonucleoprotein A/B OS=Homo sapiens OX=9606 GN=HNRNPAB PE=1 SV=1;D6RBZ0_HUMAN Heterogeneous nuclear ribonucleoprotein	2	1	2	2	1	1	2	1	2	2	1	1	10	4.6	10	10	4.6	4.6	By MS/MS	By MS/MS	By MS/MS	By MS/MS	By MS/MS	By MS/MS
20.2971	20.4644	21.4073	18.9214	23.7363	20.3457			7.59051	0	13.439	14	0.0659777	-0.278172	P25311;C9JEV0;H7BZJ8	P25311;C9JEV0	Zinc-alpha-2-glycoprotein	AZGP1	ZA2G_HUMAN Zinc-alpha-2-glycoprotein OS=Homo sapiens OX=9606 GN=AZGP1 PE=1 SV=2;C9JEV0_HUMAN Zinc-alpha-2-glycoprotein OS=Homo sapiens OX=9606 GN=AZGP1 PE=1 SV=1	2	2	3	1	6	2	2	2	3	1	6	2	11.4	11.1	14.4	7	31.5	7.4	By MS/MS	By MS/MS	By MS/MS	By matching	By MS/MS	By MS/MS
20.7893	20.5659	21.2726	21.1289	21.8508	20.4864			7.21389	0	3.9569	5	0.248039	-0.279396	P26196;Q8IV96	P26196	Probable ATP-dependent RNA helicase DDX6	DDX6	DDX6_HUMAN Probable ATP-dependent RNA helicase DDX6 OS=Homo sapiens OX=9606 GN=DDX6 PE=1 SV=2	2	1	2	1	3	3	2	1	2	1	3	3	4.8	2.3	6.2	2.3	8.7	8.7	By MS/MS	By matching	By MS/MS	By MS/MS	By MS/MS	By MS/MS
25.6549	25.6272	24.4573	25.4339	25.1988	25.9498			9.11584	0	231.18	91	0.24536	-0.281032	A0A1W2PNV4;E9PF58;F8WFD3	A0A1W2PNV4			A0A1W2PNV4_HUMAN Uncharacterized protein OS=Homo sapiens OX=9606 PE=3 SV=1	25	20	16	9	11	9	0	0	0	0	0	0	47.4	38.7	31.3	20.6	18.3	13	By MS/MS	By MS/MS	By MS/MS	By MS/MS	By MS/MS	By MS/MS
21.2886	20.5624	21.4119	20.1886	22.7781	21.1418			7.62839	0	25.482	22	0.129169	-0.28189	A0A494C0J7;Q08188	A0A494C0J7;Q08188	Protein-glutamine gamma-glutamyltransferase E;Protein-glutamine gamma-glutamyltransferase E 50 kDa catalytic chain;Protein-glutamine gamma-glutamyltransferase E 27 kDa non-catalytic chain	TGM3	A0A494C0J7_HUMAN TGc domain-containing protein OS=Homo sapiens OX=9606 PE=3 SV=1;TGM3_HUMAN Protein-glutamine gamma-glutamyltransferase E OS=Homo sapiens OX=9606 GN=TGM3 PE=1 SV=4	4	3	4	2	7	3	4	3	4	2	7	3	11.2	7.7	10.7	5.1	21.2	7.7	By MS/MS	By MS/MS	By MS/MS	By MS/MS	By MS/MS	By MS/MS
27.1548	26.6353	27.3281	27.265	27.3151	27.3851			10.4803	0	323.31	1269	0.598682	-0.282319	P21333;F8WE98;H0Y5C6;H0Y5F3;H7C2E7;A0A669KBC6	P21333	Filamin-A	FLNA	FLNA_HUMAN Filamin-A OS=Homo sapiens OX=9606 GN=FLNA PE=1 SV=4	156	149	136	128	127	102	2	2	2	2	2	1	68.9	66.1	60.4	54.8	59.3	48.9	By MS/MS	By MS/MS	By MS/MS	By MS/MS	By MS/MS	By MS/MS
21.6775	21.6485	21.9655	21.9044	21.799	22.4378			7.41958	0	4.1738	4	0.566517	-0.283206	P10412;P16403;P16402;P22492;Q02539	P10412;P16403;P16402	Histone H1.4;Histone H1.2;Histone H1.3	HIST1H1E;HIST1H1C;HIST1H1D	H14_HUMAN Histone H1.4 OS=Homo sapiens OX=9606 GN=H1-4 PE=1 SV=2;H12_HUMAN Histone H1.2 OS=Homo sapiens OX=9606 GN=H1-2 PE=1 SV=2;H13_HUMAN Histone H1.3 OS=Homo sapiens OX=9606 GN=H1-3 PE=1 SV=2	2	2	1	2	2	2	2	2	1	2	2	2	9.1	13.2	4.1	9.1	9.1	9.1	By MS/MS	By MS/MS	By MS/MS	By MS/MS	By MS/MS	By MS/MS
23.9431	23.2587	23.8186	24.0782	23.9512	23.843			8.41669	0	26.51	50	0.571135	-0.284009	P26641	P26641	Elongation factor 1-gamma	EEF1G	EF1G_HUMAN Elongation factor 1-gamma OS=Homo sapiens OX=9606 GN=EEF1G PE=1 SV=3	10	9	9	7	8	6	10	9	9	7	8	6	26.5	24.7	23.8	15.8	20.6	13.3	By MS/MS	By MS/MS	By MS/MS	By MS/MS	By MS/MS	By MS/MS
24.2147	24.2586	24.1812	24.056	24.7907	24.666			8.42646	0	11.422	20	0.555827	-0.286074	Q99877;P57053;Q99879;O60814;Q99880;U3KQK0;Q93079;Q5QNW6;P62807;P58876;Q16778;P33778;P23527;P06899;Q8N257;Q96A08;A0A2R8Y619	Q99877;P57053;Q99879;O60814;Q99880;U3KQK0;Q93079;Q5QNW6;P62807;P58876;Q16778;P33778;P23527;P06899;Q8N257;Q96A08	Histone H2B type 1-N;Histone H2B type F-S;Histone H2B type 1-M;Histone H2B type 1-K;Histone H2B type 1-L;Histone H2B;Histone H2B type 1-H;Histone H2B type 2-F;Histone H2B type 1-C/E/F/G/I;Histone H2B type 1-D;Histone H2B type 2-E;Histone H2B type 1-B;Histone H2B type 1-O;Histone H2B type 1-J;Histone H2B type 3-B;Histone H2B type 1-A	HIST1H2BN;H2BFS;HIST1H2BM;HIST1H2BK;HIST1H2BL;HIST1H2BH;HIST2H2BF;HIST1H2BC;HIST1H2BD;HIST2H2BE;HIST1H2BB;HIST1H2BO;HIST1H2BJ;HIST3H2BB;HIST1H2BA	H2B1N_HUMAN Histone H2B type 1-N OS=Homo sapiens OX=9606 GN=H2BC15 PE=1 SV=3;H2BFS_HUMAN Histone H2B type F-S OS=Homo sapiens OX=9606 GN=H2BS1 PE=1 SV=2;H2B1M_HUMAN Histone H2B type 1-M OS=Homo sapiens OX=9606 GN=H2BC14 PE=1 SV=3;H2B1K_HUMAN Histone H2B ty	4	4	4	4	4	4	4	4	4	4	4	4	41.3	41.3	41.3	41.3	41.3	41.3	By MS/MS	By MS/MS	By MS/MS	By MS/MS	By MS/MS	By MS/MS
20.5665	20.7647	21.4474	19.8729	22.7325	21.0322			7.3388	0	46.045	11	0.119653	-0.28631	J3KRG2;Q96QA5	J3KRG2;Q96QA5	Gasdermin-A	GSDMA	J3KRG2_HUMAN Gasdermin-A (Fragment) OS=Homo sapiens OX=9606 GN=GSDMA PE=1 SV=8;GSDMA_HUMAN Gasdermin-A OS=Homo sapiens OX=9606 GN=GSDMA PE=1 SV=4	1	2	2	1	3	1	1	2	2	1	3	1	8.9	25.9	25.9	17.1	39.2	17.1	By MS/MS	By MS/MS	By MS/MS	By MS/MS	By MS/MS	By MS/MS
24.8522	25.3366	24.9623	25.0609	25.3769	25.5734			9.39012	0	282.26	217	0.61529	-0.286678	O43707;F5GXS2;H7C144;K7EJH8;K7EP19;M0QZQ3;C9JY79;Q9H254	O43707	Alpha-actinin-4	ACTN4	ACTN4_HUMAN Alpha-actinin-4 OS=Homo sapiens OX=9606 GN=ACTN4 PE=1 SV=2	33	39	28	28	31	21	33	39	28	28	31	21	62.9	71	55	58.6	58	41.7	By MS/MS	By MS/MS	By MS/MS	By MS/MS	By MS/MS	By MS/MS
24.3533	24.3525	24.5306	24.8889	24.6152	24.5938			8.35702	0	16.163	23	1.20535	-0.287144	Q00325;F8VZL5;F8VWR4	Q00325;F8VZL5;F8VWR4	Phosphate carrier protein, mitochondrial	SLC25A3	MPCP_HUMAN Phosphate carrier protein, mitochondrial OS=Homo sapiens OX=9606 GN=SLC25A3 PE=1 SV=2;F8VZL5_HUMAN Phosphate carrier protein, mitochondrial (Fragment) OS=Homo sapiens OX=9606 GN=SLC25A3 PE=1 SV=1;F8VWR4_HUMAN Phosphate carrier protein, mitochond	5	5	4	4	4	3	1	1	1	1	1	1	19.3	17.1	14.9	14.9	14.9	10.5	By MS/MS	By MS/MS	By MS/MS	By MS/MS	By MS/MS	By MS/MS
21.922	21.794	21.8643	22.0705	22.1105	22.2664			7.64281	0	67.86	9	1.83222	-0.28904	P30041	P30041	Peroxiredoxin-6	PRDX6	PRDX6_HUMAN Peroxiredoxin-6 OS=Homo sapiens OX=9606 GN=PRDX6 PE=1 SV=3	4	2	3	2	4	4	4	2	3	2	4	4	27.2	14.7	19.6	14.3	23.7	23.7	By MS/MS	By MS/MS	By MS/MS	By MS/MS	By MS/MS	By MS/MS
22.1851	22.5091	21.8691	22.5831	22.0146	22.8333			8.00043	0	37.046	30	0.402113	-0.289236	A0A0A0MQX1;Q9HD67;E9PEW5;D6RGD1;E9PCN3	A0A0A0MQX1;Q9HD67;E9PEW5	Unconventional myosin-X	MYO10	A0A0A0MQX1_HUMAN Unconventional myosin-X OS=Homo sapiens OX=9606 GN=MYO10 PE=1 SV=1;MYO10_HUMAN Unconventional myosin-X OS=Homo sapiens OX=9606 GN=MYO10 PE=1 SV=3;E9PEW5_HUMAN Unconventional myosin-X OS=Homo sapiens OX=9606 GN=MYO10 PE=1 SV=1	8	6	6	5	6	6	8	6	6	5	6	6	7.1	5	5.3	4.5	5	4.7	By MS/MS	By MS/MS	By MS/MS	By MS/MS	By MS/MS	By MS/MS
22.3567	22.8696	22.6505	22.8708	22.8435	23.0332	+		8.15158	0	20.97	29	0.842093	-0.290199	CON__Q3KNV1;CON__P08729;P08729;A0A1W2PRP1	CON__Q3KNV1;CON__P08729;P08729	Keratin, type II cytoskeletal 7	KRT7	;;K2C7_HUMAN Keratin, type II cytoskeletal 7 OS=Homo sapiens OX=9606 GN=KRT7 PE=1 SV=5	7	6	6	7	7	6	7	6	6	6	7	5	23.9	22.2	25.8	29	22.2	23	By MS/MS	By MS/MS	By MS/MS	By MS/MS	By MS/MS	By MS/MS
22.6038	23.3458	22.3975	23.4038	23.0251	22.8092			7.79057	0	16.215	17	0.36948	-0.296988	Q13501;E9PFW8;E7EMC7;C9JRJ8	Q13501;E9PFW8;E7EMC7	Sequestosome-1	SQSTM1	SQSTM_HUMAN Sequestosome-1 OS=Homo sapiens OX=9606 GN=SQSTM1 PE=1 SV=1;E9PFW8_HUMAN Sequestosome-1 (Fragment) OS=Homo sapiens OX=9606 GN=SQSTM1 PE=1 SV=1;E7EMC7_HUMAN Sequestosome-1 OS=Homo sapiens OX=9606 GN=SQSTM1 PE=1 SV=1	3	4	2	1	2	2	3	4	2	1	2	2	9.3	13.4	9.3	5.9	9.3	5.9	By MS/MS	By MS/MS	By MS/MS	By MS/MS	By MS/MS	By MS/MS
20.7174	20.5578	20.4835	20.9227	20.5882	21.1408			7.29449	0	7.833	10	0.785337	-0.297691	Q13637;O14966;P57729	Q13637	Ras-related protein Rab-32	RAB32	RAB32_HUMAN Ras-related protein Rab-32 OS=Homo sapiens OX=9606 GN=RAB32 PE=1 SV=3	2	2	3	4	3	3	2	2	3	4	3	3	9.8	9.8	15.6	24.9	15.6	19.1	By MS/MS	By MS/MS	By MS/MS	By MS/MS	By MS/MS	By MS/MS
22.888	23.4677	22.8082	23.3317	23.3803	23.348			8.41074	0	51.66	48	0.647976	-0.2987	A0A494C1J1;Q69YQ0;C9J8U1;F8WAN1;C9JLY8	A0A494C1J1;Q69YQ0;C9J8U1;F8WAN1	Cytospin-A	SPECC1L;SPECC1L-ADORA2A	A0A494C1J1_HUMAN Cytospin-A OS=Homo sapiens OX=9606 GN=SPECC1L PE=1 SV=1;CYTSA_HUMAN Cytospin-A OS=Homo sapiens OX=9606 GN=SPECC1L PE=1 SV=2;C9J8U1_HUMAN Cytospin-A (Fragment) OS=Homo sapiens OX=9606 GN=SPECC1L PE=3 SV=8;F8WAN1_HUMAN Cytospin-A OS=Homo sap	15	17	7	11	14	7	15	17	7	11	14	7	16.1	19.7	9.5	11.4	16.9	7.8	By MS/MS	By MS/MS	By MS/MS	By MS/MS	By MS/MS	By MS/MS
21.0329	21.3996	21.144	21.5434	21.3744	21.5635			7.5668	0	12.78	15	1.14347	-0.30159	P26038;V9GZ54;A0A2R8Y7M3;E7EQR4;A0A2R8Y5S7;P35241;P15311;E9PNP4	P26038	Moesin	MSN	MOES_HUMAN Moesin OS=Homo sapiens OX=9606 GN=MSN PE=1 SV=3	1	4	3	3	5	4	1	4	3	3	5	4	3.3	7.8	7.5	6.1	11.1	10.7	By MS/MS	By MS/MS	By MS/MS	By MS/MS	By MS/MS	By MS/MS
21.12	21.0106	20.3852	20.7214	21.3137	21.3872			7.39081	0	20.796	14	0.412898	-0.302162	Q86UE4;E5RJU9;H0YB56;H0YBJ8	Q86UE4;E5RJU9	Protein LYRIC	MTDH	LYRIC_HUMAN Protein LYRIC OS=Homo sapiens OX=9606 GN=MTDH PE=1 SV=2;E5RJU9_HUMAN Protein LYRIC OS=Homo sapiens OX=9606 GN=MTDH PE=1 SV=1	4	4	1	2	2	2	4	4	1	2	2	2	12.5	12.5	2.1	8.6	5.2	5.2	By MS/MS	By MS/MS	By MS/MS	By MS/MS	By MS/MS	By MS/MS
21.7839	22.0767	22.1605	21.956	22.3246	22.6474			7.82476	0	33.434	21	0.5864	-0.302286	P20020;E7ERY9;Q16720;A0A2R8Y4R4;A0A2U3U055;A0A2U3TZI3;Q01814	P20020;E7ERY9;Q16720	Plasma membrane calcium-transporting ATPase 1;Calcium-transporting ATPase;Plasma membrane calcium-transporting ATPase 3	ATP2B1;ATP2B3	AT2B1_HUMAN Plasma membrane calcium-transporting ATPase 1 OS=Homo sapiens OX=9606 GN=ATP2B1 PE=1 SV=4;E7ERY9_HUMAN Calcium-transporting ATPase OS=Homo sapiens OX=9606 GN=ATP2B1 PE=1 SV=2;AT2B3_HUMAN Plasma membrane calcium-transporting ATPase 3 OS=Homo sap	5	5	5	2	4	5	1	1	1	1	1	2	6.9	6.9	6.9	3.2	6	6.9	By MS/MS	By MS/MS	By MS/MS	By MS/MS	By MS/MS	By MS/MS
24.3648	25.1071	25.9397	24.8422	25.7205	25.7595			8.35755	0.0072416	2.3968	7	0.21681	-0.303543	TGGT1_206560-t26_1-p1	TGGT1_206560-t26_1-p1			EF hand domain-containing protein | transcript_product=EF hand domain-containing protein | location=TGGT1_chrVIIa:812517-814801(-) |	1	1	1	1	1	1	1	1	1	1	1	1	13.7	13.7	13.7	13.7	13.7	13.7	By MS/MS	By MS/MS	By MS/MS	By MS/MS	By MS/MS	By MS/MS
23.3148	23.4108	23.2954	23.6983	23.5673	23.6672			8.39629	0	55.418	50	2.33247	-0.303921	P62140;C9J9S3;C9JP48;E7ETD8;TGGT1_310700-t26_1-p1	P62140;C9J9S3;C9JP48;E7ETD8;TGGT1_310700-t26_1-p1	Serine/threonine-protein phosphatase PP1-beta catalytic subunit;Serine/threonine-protein phosphatase	PPP1CB	PP1B_HUMAN Serine/threonine-protein phosphatase PP1-beta catalytic subunit OS=Homo sapiens OX=9606 GN=PPP1CB PE=1 SV=3;C9J9S3_HUMAN Serine/threonine-protein phosphatase (Fragment) OS=Homo sapiens OX=9606 GN=PPP1CB PE=1 SV=1;C9JP48_HUMAN Serine/threonine-pr	9	10	7	8	8	3	2	3	2	2	4	2	28.4	31.5	27.2	24.8	34.6	12.2	By MS/MS	By MS/MS	By MS/MS	By MS/MS	By MS/MS	By MS/MS
21.1153	21.156	21.1353	21.2261	21.2377	21.8777			7.17921	0	5.6216	4	0.653784	-0.311619	O95470;H0Y3V8;H7BXL7	O95470;H0Y3V8;H7BXL7	Sphingosine-1-phosphate lyase 1	SGPL1	SGPL1_HUMAN Sphingosine-1-phosphate lyase 1 OS=Homo sapiens OX=9606 GN=SGPL1 PE=1 SV=3;H0Y3V8_HUMAN Sphingosine-1-phosphate lyase 1 (Fragment) OS=Homo sapiens OX=9606 GN=SGPL1 PE=1 SV=1;H7BXL7_HUMAN Sphingosine-1-phosphate lyase 1 (Fragment) OS=Homo sapien	1	1	1	2	2	1	1	1	1	2	2	1	2.6	2.6	2.6	5.8	5.8	2.6	By matching	By MS/MS	By matching	By MS/MS	By MS/MS	By MS/MS
23.6601	23.866	23.5426	24.0774	24.0467	23.8845			8.74393	0	81.78	106	1.31167	-0.313265	O95782;E9PPZ3;E9PS94;E9PPY8;M0R2D9	O95782	AP-2 complex subunit alpha-1	AP2A1	AP2A1_HUMAN AP-2 complex subunit alpha-1 OS=Homo sapiens OX=9606 GN=AP2A1 PE=1 SV=3	19	23	23	19	20	19	14	17	17	15	15	14	28.9	37.1	37.6	30	29.1	29.3	By MS/MS	By MS/MS	By MS/MS	By MS/MS	By MS/MS	By MS/MS
20.7788	20.7964	21.0722	21.1735	21.1563	21.2648			7.26036	0	9.412	10	1.45474	-0.315781	P78524;E9PLH5;B4DDL8;E9PKE0	P78524;E9PLH5;B4DDL8	Suppression of tumorigenicity 5 protein	ST5	DEN2B_HUMAN DENN domain-containing protein 2B OS=Homo sapiens OX=9606 GN=DENND2B PE=1 SV=3;E9PLH5_HUMAN DENN domain-containing protein 2B OS=Homo sapiens OX=9606 GN=DENND2B PE=1 SV=1;B4DDL8_HUMAN DENN domain-containing protein 2B OS=Homo sapiens OX=9606 GN	2	3	2	2	2	2	2	3	2	2	2	2	2.9	3.3	2.9	2.3	2.3	2.8	By MS/MS	By MS/MS	By MS/MS	By MS/MS	By MS/MS	By MS/MS
22.3667	21.2807	22.3553	22.2185	22.3291	22.4074			7.52613	0	4.8905	10	0.363885	-0.317472	J3QLI9;P62314	J3QLI9;P62314	Small nuclear ribonucleoprotein Sm D1	SNRPD1	J3QLI9_HUMAN Small nuclear ribonucleoprotein Sm D1 OS=Homo sapiens OX=9606 GN=SNRPD1 PE=1 SV=1;SMD1_HUMAN Small nuclear ribonucleoprotein Sm D1 OS=Homo sapiens OX=9606 GN=SNRPD1 PE=1 SV=1	2	2	2	2	2	2	2	2	2	2	2	2	44	44	44	44	44	44	By MS/MS	By MS/MS	By MS/MS	By MS/MS	By MS/MS	By MS/MS
22.4267	22.8587	22.2822	22.5727	22.9339	23.0141			8.22637	0	57.796	45	0.653156	-0.317713	Q9NR12;D6RF83;H7BYK4;D6RH06;D6RAN1;H0Y8W6	Q9NR12	PDZ and LIM domain protein 7	PDLIM7	PDLI7_HUMAN PDZ and LIM domain protein 7 OS=Homo sapiens OX=9606 GN=PDLIM7 PE=1 SV=1	5	7	6	5	6	5	5	7	6	5	6	5	17.1	28.7	20.4	17.9	20.4	13.6	By MS/MS	By MS/MS	By MS/MS	By MS/MS	By MS/MS	By MS/MS
21.8354	21.4239	21.5877	21.5685	22.062	22.1717			7.70221	0	14.889	21	0.652423	-0.318412	P40227;Q92526	P40227	T-complex protein 1 subunit zeta	CCT6A	TCPZ_HUMAN T-complex protein 1 subunit zeta OS=Homo sapiens OX=9606 GN=CCT6A PE=1 SV=3	5	5	4	4	6	3	5	5	4	4	6	3	16.6	16.6	14.1	14.1	18.8	9.2	By MS/MS	By MS/MS	By MS/MS	By MS/MS	By MS/MS	By MS/MS
22.8203	22.8842	22.2251	22.8105	22.6529	23.4232			8.36689	0	46.421	40	0.433554	-0.31901	Q9UQ03	Q9UQ03	Coronin-2B	CORO2B	COR2B_HUMAN Coronin-2B OS=Homo sapiens OX=9606 GN=CORO2B PE=1 SV=4	9	10	8	9	10	7	9	10	8	9	10	7	32.1	29.6	24	27.1	28.5	15.2	By MS/MS	By MS/MS	By MS/MS	By MS/MS	By MS/MS	By MS/MS
21.9129	21.4986	22.2406	22.3621	22.5651	21.6897			7.50591	0	7.1006	9	0.399415	-0.321592	A8MX94;P09211;A0A2R8Y5E5;A0A087X2E9	A8MX94;P09211;A0A2R8Y5E5;A0A087X2E9	Glutathione S-transferase P	GSTP1	A8MX94_HUMAN GST class-pi OS=Homo sapiens OX=9606 GN=GSTP1 PE=1 SV=1;GSTP1_HUMAN Glutathione S-transferase P OS=Homo sapiens OX=9606 GN=GSTP1 PE=1 SV=2;A0A2R8Y5E5_HUMAN Glutathione S-transferase P OS=Homo sapiens OX=9606 GN=GSTP1 PE=1 SV=1;A0A087X2E9_HUMAN	2	2	1	2	2	2	2	2	1	2	2	2	15.5	15.5	6.3	15.5	15.5	15.5	By MS/MS	By MS/MS	By MS/MS	By MS/MS	By MS/MS	By MS/MS
22.3599	22.8067	22.2884	22.5611	22.8568	23.0051			8.5447	0	115.5	76	0.707497	-0.322641	Q8WUM4;A0A3B3IT07;C9IZF9;F8WEQ7;F8WBR8;F8WDK9	Q8WUM4	Programmed cell death 6-interacting protein	PDCD6IP	PDC6I_HUMAN Programmed cell death 6-interacting protein OS=Homo sapiens OX=9606 GN=PDCD6IP PE=1 SV=1	21	25	16	13	20	15	21	25	16	13	20	15	31.3	38.5	25.8	20.9	31.7	21.1	By MS/MS	By MS/MS	By MS/MS	By MS/MS	By MS/MS	By MS/MS
21.4623	21.0029	21.358	21.4097	21.2569	22.1251			7.50732	0	9.1348	9	0.462545	-0.322809	P10301	P10301	Ras-related protein R-Ras	RRAS	RRAS_HUMAN Ras-related protein R-Ras OS=Homo sapiens OX=9606 GN=RRAS PE=1 SV=1	3	3	4	3	3	2	2	2	3	2	2	1	20.6	13.8	20.6	13.8	19.7	12.8	By MS/MS	By MS/MS	By MS/MS	By MS/MS	By MS/MS	By MS/MS
23.752	23.9689	23.6711	23.9545	24.2849	24.1212			9.15552	0	323.31	317	1.16437	-0.32287	Q09666;E9PKR9;E9PLK4;E9PQE3;E9PJZ0;E9PJC6	Q09666	Neuroblast differentiation-associated protein AHNAK	AHNAK	AHNK_HUMAN Neuroblast differentiation-associated protein AHNAK OS=Homo sapiens OX=9606 GN=AHNAK PE=1 SV=2	58	69	59	46	71	51	58	69	59	46	71	51	26.8	30	25.8	20.6	28.8	19.4	By MS/MS	By MS/MS	By MS/MS	By MS/MS	By MS/MS	By MS/MS
22.175	21.8495	22.2436	22.4324	22.4925	22.3193			7.77681	0	18.915	15	1.16135	-0.325336	P00387;B1AHF3	P00387;B1AHF3	NADH-cytochrome b5 reductase 3;NADH-cytochrome b5 reductase 3 membrane-bound form;NADH-cytochrome b5 reductase 3 soluble form	CYB5R3	NB5R3_HUMAN NADH-cytochrome b5 reductase 3 OS=Homo sapiens OX=9606 GN=CYB5R3 PE=1 SV=3;B1AHF3_HUMAN NADH-cytochrome b5 reductase 3 (Fragment) OS=Homo sapiens OX=9606 GN=CYB5R3 PE=1 SV=1	3	3	2	4	4	3	3	3	2	4	4	3	19.6	19.6	12	26.6	21.3	15.6	By MS/MS	By MS/MS	By MS/MS	By MS/MS	By MS/MS	By MS/MS
22.778	22.2536	22.7071	22.6503	23.3818	22.6862			8.06104	0	18.836	19	0.492111	-0.326543	P13489;H0YCR7;E9PMJ3;E9PLZ3;E9PIM9;E9PMN0;E9PIK5;E9PMA9	P13489;H0YCR7	Ribonuclease inhibitor	RNH1	RINI_HUMAN Ribonuclease inhibitor OS=Homo sapiens OX=9606 GN=RNH1 PE=1 SV=2;H0YCR7_HUMAN Ribonuclease inhibitor (Fragment) OS=Homo sapiens OX=9606 GN=RNH1 PE=1 SV=1	7	6	5	4	5	4	7	6	5	4	5	4	26.5	21.7	17.6	14.5	17.6	14.5	By MS/MS	By MS/MS	By MS/MS	By MS/MS	By MS/MS	By MS/MS
23.684	23.4758	23.3594	24.2663	23.4193	23.8133			8.45793	0	35.986	22	0.550746	-0.326558	P62280;M0QZC5;M0R1H5;M0R1H6	P62280;M0QZC5	40S ribosomal protein S11	RPS11	RS11_HUMAN 40S ribosomal protein S11 OS=Homo sapiens OX=9606 GN=RPS11 PE=1 SV=3;M0QZC5_HUMAN 40S ribosomal protein S11 OS=Homo sapiens OX=9606 GN=RPS11 PE=1 SV=1	7	8	6	8	6	5	7	8	6	8	6	5	42.4	50.6	24.7	32.9	24.7	27.2	By MS/MS	By MS/MS	By MS/MS	By MS/MS	By MS/MS	By MS/MS
22.9849	22.6684	23.0132	22.9688	23.2024	23.4884			8.15503	0	40.425	33	0.822344	-0.331059	Q9Y6N5;H3BNX3;H3BMS6;H3BNP9;A0A1B0GXB4;H3BV36	Q9Y6N5;H3BNX3;H3BMS6	Sulfide:quinone oxidoreductase, mitochondrial	SQRDL	SQOR_HUMAN Sulfide:quinone oxidoreductase, mitochondrial OS=Homo sapiens OX=9606 GN=SQOR PE=1 SV=1;H3BNX3_HUMAN Pyr_redox_2 domain-containing protein (Fragment) OS=Homo sapiens OX=9606 PE=4 SV=1;H3BMS6_HUMAN Sulfide:quinone oxidoreductase, mitochondrial (F	6	6	8	5	7	6	6	6	8	5	7	6	22	22	28.2	18.7	23.8	16	By MS/MS	By MS/MS	By MS/MS	By MS/MS	By MS/MS	By MS/MS
24.3131	24.0719	23.6603	24.9519	23.4538	24.6344			8.69446	0	48.819	47	0.268534	-0.331596	P62424;Q5T8U3;Q5T8U2	P62424;Q5T8U3;Q5T8U2	60S ribosomal protein L7a	RPL7A	RL7A_HUMAN 60S ribosomal protein L7a OS=Homo sapiens OX=9606 GN=RPL7A PE=1 SV=2;Q5T8U3_HUMAN 60S ribosomal protein L7a (Fragment) OS=Homo sapiens OX=9606 GN=RPL7A PE=1 SV=1;Q5T8U2_HUMAN 60S ribosomal protein L7a OS=Homo sapiens OX=9606 GN=RPL7A PE=1 SV=1	11	10	7	7	7	7	11	10	7	7	7	7	45.9	36.8	25.2	25.2	25.2	25.2	By MS/MS	By MS/MS	By MS/MS	By MS/MS	By MS/MS	By MS/MS
24.6362	24.7076	23.4316	24.6522	24.0231	25.097			8.32391	0	132.9	15	0.254832	-0.33233	P17096	P17096	High mobility group protein HMG-I/HMG-Y	HMGA1	HMGA1_HUMAN High mobility group protein HMG-I/HMG-Y OS=Homo sapiens OX=9606 GN=HMGA1 PE=1 SV=3	2	2	1	1	1	2	2	2	1	1	1	2	41.1	41.1	17.8	17.8	17.8	41.1	By MS/MS	By MS/MS	By MS/MS	By MS/MS	By MS/MS	By MS/MS
23.4296	23.9998	23.0242	23.6904	23.581	24.1818			8.67126	0	100.73	78	0.420241	-0.3332	P09874;Q5VX84;Q5VX85	P09874	Poly [ADP-ribose] polymerase 1	PARP1	PARP1_HUMAN Poly [ADP-ribose] polymerase 1 OS=Homo sapiens OX=9606 GN=PARP1 PE=1 SV=4	25	22	15	14	12	13	25	22	15	14	12	13	36.4	29.7	22.3	21.3	15.7	20.3	By MS/MS	By MS/MS	By MS/MS	By MS/MS	By MS/MS	By MS/MS
22.997	22.9232	23.0367	23.9553	23.1547	22.8496			8.33586	0	17.223	38	0.431585	-0.334243	P62249;M0R3H0;M0R210;M0R1M5;Q6IPX4;M0QX76	P62249;M0R3H0;M0R210;M0R1M5;Q6IPX4;M0QX76	40S ribosomal protein S16	RPS16	RS16_HUMAN 40S ribosomal protein S16 OS=Homo sapiens OX=9606 GN=RPS16 PE=1 SV=2;M0R3H0_HUMAN 40S ribosomal protein S16 OS=Homo sapiens OX=9606 GN=RPS16 PE=1 SV=1;M0R210_HUMAN 40S ribosomal protein S16 OS=Homo sapiens OX=9606 GN=RPS16 PE=1 SV=1;M0R1M5_HUMAN	9	8	7	6	5	5	9	8	7	6	5	5	47.9	39.7	38.4	36.3	34.9	37	By MS/MS	By MS/MS	By MS/MS	By MS/MS	By MS/MS	By MS/MS
25.3202	25.4929	25.1297	25.3161	25.8434	25.7891			8.8573	0	84.488	56	0.782637	-0.335255	Q5JP53;P07437;Q5ST81;G3V2A3;A6NNZ2;CON__ENSEMBL:ENSBTAP00000025008;Q9H4B7;G3V5W4;G3V2R8;G3V3R4;G3V2N6	Q5JP53;P07437;Q5ST81	Tubulin beta chain	TUBB	Q5JP53_HUMAN Tubulin beta chain OS=Homo sapiens OX=9606 GN=TUBB PE=1 SV=1;TBB5_HUMAN Tubulin beta chain OS=Homo sapiens OX=9606 GN=TUBB PE=1 SV=2;Q5ST81_HUMAN Tubulin beta chain OS=Homo sapiens OX=9606 GN=TUBB PE=1 SV=1	6	6	5	6	7	5	5	5	4	5	6	4	61	58.7	51.9	53.3	56.1	37.6	By MS/MS	By MS/MS	By MS/MS	By MS/MS	By MS/MS	By MS/MS
20.5644	20.2857	19.91	20.625	20.8064	20.3381			6.82663	0.0047847	2.565	2	0.651579	-0.336463	E9PLT0;O75534	E9PLT0;O75534	Cold shock domain-containing protein E1	CSDE1	E9PLT0_HUMAN Cold shock domain-containing protein E1 OS=Homo sapiens OX=9606 GN=CSDE1 PE=1 SV=1;CSDE1_HUMAN Cold shock domain-containing protein E1 OS=Homo sapiens OX=9606 GN=CSDE1 PE=1 SV=2	1	1	0	1	1	1	1	1	0	1	1	1	2.7	2.7	0	2.7	2.7	2.7	By MS/MS	By matching		By matching	By matching	By MS/MS
21.2681	21.8268	20.4273	20.6193	22.706	21.2075			7.49337	0	12.297	9	0.171615	-0.33688	A0A0A0MSQ0;P13797;H7C4N2;Q14651	A0A0A0MSQ0;P13797	Plastin-3	PLS3	A0A0A0MSQ0_HUMAN Plastin-3 OS=Homo sapiens OX=9606 GN=PLS3 PE=1 SV=1;PLST_HUMAN Plastin-3 OS=Homo sapiens OX=9606 GN=PLS3 PE=1 SV=4	2	4	2	2	6	2	2	4	2	2	6	2	3.9	8.4	3.9	4.5	13	4.5	By MS/MS	By MS/MS	By MS/MS	By matching	By MS/MS	By MS/MS
21.3616	21.4392	22.1072	21.7062	21.7344	22.4822			7.95487	0	28.122	37	0.414415	-0.338284	Q08211	Q08211	ATP-dependent RNA helicase A	DHX9	DHX9_HUMAN ATP-dependent RNA helicase A OS=Homo sapiens OX=9606 GN=DHX9 PE=1 SV=4	12	9	11	6	8	7	12	9	11	6	8	7	14.3	10.3	12	6.9	8.3	6.6	By MS/MS	By MS/MS	By MS/MS	By MS/MS	By MS/MS	By MS/MS
24.3155	24.7699	24.3019	24.7011	24.7258	24.9827			9.31714	0	323.31	297	0.891439	-0.340781	F8W6H6;Q9Y4I1;A0A087WY00;F8WE88;E7ERV5;Q9NQX4;G3V3C9;H0YMK3;H0YM93;H0YM96;Q9ULV0	F8W6H6;Q9Y4I1;A0A087WY00;F8WE88	Unconventional myosin-Va	MYO5A	F8W6H6_HUMAN Unconventional myosin-Va OS=Homo sapiens OX=9606 GN=MYO5A PE=1 SV=2;MYO5A_HUMAN Unconventional myosin-Va OS=Homo sapiens OX=9606 GN=MYO5A PE=1 SV=2;A0A087WY00_HUMAN Unconventional myosin-Va OS=Homo sapiens OX=9606 GN=MYO5A PE=1 SV=1;F8WE88_HUM	54	61	49	48	49	43	1	2	1	1	1	2	35.2	39.4	32.2	32.3	30.9	24.7	By MS/MS	By MS/MS	By MS/MS	By MS/MS	By MS/MS	By MS/MS
20.9771	20.9103	21.17	20.9558	21.6331	21.499			7.49332	0	11.854	19	0.709063	-0.343535	B4DUR8;P49368;E9PRC8;Q5SZX6;E9PQ35;E9PM09;Q5SZX9;Q5SZW8	B4DUR8;P49368	T-complex protein 1 subunit gamma	CCT3	B4DUR8_HUMAN T-complex protein 1 subunit gamma OS=Homo sapiens OX=9606 GN=CCT3 PE=1 SV=1;TCPG_HUMAN T-complex protein 1 subunit gamma OS=Homo sapiens OX=9606 GN=CCT3 PE=1 SV=4	3	4	4	3	6	4	3	4	4	3	6	4	9	11.4	13.8	11	20.2	10	By MS/MS	By MS/MS	By MS/MS	By MS/MS	By MS/MS	By MS/MS
21.2515	21.422	21.4581	21.5269	21.715	21.927			7.53807	0	17.607	18	1.23074	-0.345765	F8VUA7;F8VQX7;Q9BZF1;F8VZ43	F8VUA7;F8VQX7;Q9BZF1	Oxysterol-binding protein;Oxysterol-binding protein-related protein 8	OSBPL8	F8VUA7_HUMAN Oxysterol-binding protein (Fragment) OS=Homo sapiens OX=9606 GN=OSBPL8 PE=1 SV=8;F8VQX7_HUMAN Oxysterol-binding protein (Fragment) OS=Homo sapiens OX=9606 GN=OSBPL8 PE=1 SV=1;OSBL8_HUMAN Oxysterol-binding protein-related protein 8 OS=Homo sapi	3	3	2	3	3	4	3	3	2	3	3	4	7.1	7.1	5.5	7.9	7.1	9.5	By MS/MS	By MS/MS	By MS/MS	By MS/MS	By MS/MS	By MS/MS
23.9396	24.1991	24.2482	24.4951	24.2099	24.7233			8.62073	0	88.966	40	0.917362	-0.347108	F8W6I7;P09651;F8VTQ5;F8W646;F8VZ49;Q32P51;H0YH80;A0A2R8Y4L2;F8VYN5	F8W6I7;P09651;F8VTQ5;F8W646;F8VZ49;Q32P51	Heterogeneous nuclear ribonucleoprotein A1;Heterogeneous nuclear ribonucleoprotein A1, N-terminally processed;Heterogeneous nuclear ribonucleoprotein A1-like 2	HNRNPA1;HNRNPA1L2	F8W6I7_HUMAN Helix-destabilizing protein OS=Homo sapiens OX=9606 GN=HNRNPA1 PE=1 SV=2;ROA1_HUMAN Heterogeneous nuclear ribonucleoprotein A1 OS=Homo sapiens OX=9606 GN=HNRNPA1 PE=1 SV=5;F8VTQ5_HUMAN Heterogeneous nuclear ribonucleoprotein A1 (Fragment) OS=H	6	9	9	9	7	4	6	9	9	9	7	4	27.4	31.6	31.6	31.6	31.6	14.3	By MS/MS	By MS/MS	By MS/MS	By MS/MS	By MS/MS	By MS/MS
23.6116	23.137	23.1464	23.8763	23.0755	23.9903			8.28219	0	60.371	37	0.459897	-0.349065	P67809;H0Y449;C9J5V9;Q9Y2T7;P16989;A0A0D9SEI8	P67809;H0Y449	Nuclease-sensitive element-binding protein 1	YBX1	YBOX1_HUMAN Y-box-binding protein 1 OS=Homo sapiens OX=9606 GN=YBX1 PE=1 SV=3;H0Y449_HUMAN Y-box-binding protein 1 (Fragment) OS=Homo sapiens OX=9606 GN=YBX1 PE=1 SV=1	7	7	5	5	4	3	7	7	5	5	4	3	42.9	41.4	24.7	29.3	27.5	19.4	By MS/MS	By MS/MS	By MS/MS	By MS/MS	By MS/MS	By MS/MS
22.2657	20.8493	22.4644	21.8047	22.2186	22.6043			7.81431	0	24.858	21	0.24756	-0.349354	P22695;H3BRG4;H3BSJ9;H3BP04;A0A087WVZ4;H3BUE4;H3BUI9	P22695;H3BRG4;H3BSJ9	Cytochrome b-c1 complex subunit 2, mitochondrial	UQCRC2	QCR2_HUMAN Cytochrome b-c1 complex subunit 2, mitochondrial OS=Homo sapiens OX=9606 GN=UQCRC2 PE=1 SV=3;H3BRG4_HUMAN Cytochrome b-c1 complex subunit 2, mitochondrial OS=Homo sapiens OX=9606 GN=UQCRC2 PE=1 SV=1;H3BSJ9_HUMAN Cytochrome b-c1 complex subunit 2	8	3	6	4	2	3	8	3	6	4	2	3	28.7	13.5	24.3	18.8	6.6	9.1	By MS/MS	By MS/MS	By MS/MS	By MS/MS	By MS/MS	By MS/MS
19.5964	19.7959	20.1328	19.7966	20.6244	20.1613			6.75469	0	5.0308	5	0.544197	-0.352343	O00429	O00429	Dynamin-1-like protein	DNM1L	DNM1L_HUMAN Dynamin-1-like protein OS=Homo sapiens OX=9606 GN=DNM1L PE=1 SV=2	1	1	1	1	1	1	1	1	1	1	1	1	2.9	2.9	2.9	2.9	2.9	2.9	By MS/MS	By MS/MS	By MS/MS	By MS/MS	By MS/MS	By matching
20.586	20.8943	20.8814	21.6935	21.7084	20.0171			7.23449	0.00078003	3.4289	7	0.244134	-0.352447	A0A2R8Y6L3;F6U211;A0A2R8Y7H1;A0A2R8YFH6;A0A1W2PQS6;P46783;S4R435	A0A2R8Y6L3;F6U211;A0A2R8Y7H1;A0A2R8YFH6;A0A1W2PQS6;P46783;S4R435	40S ribosomal protein S10	RPS10;RPS10-NUDT3	A0A2R8Y6L3_HUMAN RPS10-NUDT3 readthrough (Fragment) OS=Homo sapiens OX=9606 GN=RPS10-NUDT3 PE=3 SV=1;F6U211_HUMAN 40S ribosomal protein S10 OS=Homo sapiens OX=9606 GN=RPS10 PE=3 SV=1;A0A2R8Y7H1_HUMAN 40S ribosomal protein S10 OS=Homo sapiens OX=9606 GN=RPS	2	1	2	2	2	1	2	1	2	2	2	1	19.8	7.4	19.8	19.8	19.8	7.4	By MS/MS	By MS/MS	By MS/MS	By MS/MS	By MS/MS	By MS/MS
21.8855	22.0435	21.5217	21.5974	22.7088	22.2034			7.99371	0	43.22	31	0.422277	-0.352942	P05120;E7EPJ9;H7C004;H7BYS2;E7ERB5;E9PDK7	P05120	Plasminogen activator inhibitor 2	SERPINB2	PAI2_HUMAN Plasminogen activator inhibitor 2 OS=Homo sapiens OX=9606 GN=SERPINB2 PE=1 SV=2	6	6	5	4	10	8	6	6	5	4	10	8	21.2	21.2	14.2	13.7	32.5	23.1	By MS/MS	By MS/MS	By MS/MS	By MS/MS	By MS/MS	By MS/MS
22.7927	22.3052	22.4527	23.9801	22.5106	22.1257			7.88637	0	31.463	12	0.240106	-0.355259	P42766;F2Z388	P42766;F2Z388	60S ribosomal protein L35	RPL35	RL35_HUMAN 60S ribosomal protein L35 OS=Homo sapiens OX=9606 GN=RPL35 PE=1 SV=2;F2Z388_HUMAN 60S ribosomal protein L35 OS=Homo sapiens OX=9606 GN=RPL35 PE=1 SV=1	2	2	3	3	2	2	2	2	3	3	2	2	22	22	29.3	29.3	17.9	22	By MS/MS	By MS/MS	By MS/MS	By MS/MS	By MS/MS	By MS/MS
18.698	22.7089	21.3062	21.5611	20.8829	21.3431			7.2895	0	3.5881	3	0.108529	-0.358012	Q96C19;H0Y4Y4	Q96C19;H0Y4Y4	EF-hand domain-containing protein D2	EFHD2	EFHD2_HUMAN EF-hand domain-containing protein D2 OS=Homo sapiens OX=9606 GN=EFHD2 PE=1 SV=1;H0Y4Y4_HUMAN EF-hand domain-containing protein D2 (Fragment) OS=Homo sapiens OX=9606 GN=EFHD2 PE=1 SV=1	0	1	1	2	1	2	0	1	1	2	1	2	8.8	15.8	13.8	20.8	15.8	20.8	By matching	By MS/MS	By MS/MS	By matching	By matching	By MS/MS
21.409	21.4887	21.4983	21.3856	22.0936	21.9924			7.72936	0	22.5	22	0.737746	-0.358567	Q9BSJ8;F8VZB1	Q9BSJ8	Extended synaptotagmin-1	ESYT1	ESYT1_HUMAN Extended synaptotagmin-1 OS=Homo sapiens OX=9606 GN=ESYT1 PE=1 SV=1	7	6	5	2	5	4	7	6	5	2	5	4	9.5	8.5	6.3	2.6	5.7	5.1	By MS/MS	By MS/MS	By MS/MS	By MS/MS	By MS/MS	By MS/MS
26.1356	26.4908	26.1344	26.9093	26.3583	26.5756			9.50198	0	198.94	205	0.839958	-0.360825	O15144;C9JTV5;G5E9J0;H7C3F9;G5E9S7	O15144	Actin-related protein 2/3 complex subunit 2	ARPC2	ARPC2_HUMAN Actin-related protein 2/3 complex subunit 2 OS=Homo sapiens OX=9606 GN=ARPC2 PE=1 SV=1	24	26	23	25	24	18	24	26	23	25	24	18	82	82	79	82	75.7	59.7	By MS/MS	By MS/MS	By MS/MS	By MS/MS	By MS/MS	By MS/MS
21.0201	21.1241	21.7712	17.8621	25.4072	21.729			7.76583	0	4.8808	6	0.0569387	-0.360978	F8VV32;A0A0B4J259;P61626	F8VV32;A0A0B4J259;P61626	Lysozyme;Lysozyme C	LYZ	F8VV32_HUMAN 1,4-beta-N-acetylmuramidase C OS=Homo sapiens OX=9606 GN=LYZ PE=1 SV=1;A0A0B4J259_HUMAN 1,4-beta-N-acetylmuramidase C OS=Homo sapiens OX=9606 GN=LYZ PE=1 SV=1;LYSC_HUMAN Lysozyme C OS=Homo sapiens OX=9606 GN=LYZ PE=1 SV=1	1	2	2	0	3	1	1	2	2	0	3	1	11.5	19.2	19.2	0	27.9	11.5	By MS/MS	By matching	By MS/MS		By MS/MS	By MS/MS
21.3709	21.7572	21.5798	21.5338	22.5402	21.7253			7.99174	0	52.868	60	0.481882	-0.363794	A0A0U1RQF0;P49327	A0A0U1RQF0;P49327	Fatty acid synthase;[Acyl-carrier-protein] S-acetyltransferase;[Acyl-carrier-protein] S-malonyltransferase;3-oxoacyl-[acyl-carrier-protein] synthase;3-oxoacyl-[acyl-carrier-protein] reductase;3-hydroxyacyl-[acyl-carrier-protein] dehydratase;Enoyl-[acyl-carrier-protein] reductase;Oleoyl-[acyl-carrier-protein] hydrolase	FASN	A0A0U1RQF0_HUMAN 3-hydroxyacyl-[acyl-carrier-protein] dehydratase OS=Homo sapiens OX=9606 GN=FASN PE=1 SV=1;FAS_HUMAN Fatty acid synthase OS=Homo sapiens OX=9606 GN=FASN PE=1 SV=3	9	10	10	10	17	7	9	10	10	10	17	7	6.4	7	7.3	7.3	10.9	4.3	By MS/MS	By MS/MS	By MS/MS	By MS/MS	By MS/MS	By MS/MS
22.8618	22.9714	23.0254	22.9159	23.7843	23.2653			8.34056	0	43.941	39	0.649383	-0.368947	P13639;K7EJ74;K7EP67	P13639	Elongation factor 2	EEF2	EF2_HUMAN Elongation factor 2 OS=Homo sapiens OX=9606 GN=EEF2 PE=1 SV=4	10	10	11	7	6	10	9	9	10	6	5	8	18.9	18.9	20.5	14.1	9.4	17.1	By MS/MS	By MS/MS	By MS/MS	By MS/MS	By MS/MS	By MS/MS
20.7182	20.9594	20.9057	21.1589	21.5917	20.9445			7.12811	0.0028011	2.6502	4	0.84382	-0.370605	Q9BVA1;Q13885	Q9BVA1;Q13885	Tubulin beta-2B chain;Tubulin beta-2A chain	TUBB2B;TUBB2A	TBB2B_HUMAN Tubulin beta-2B chain OS=Homo sapiens OX=9606 GN=TUBB2B PE=1 SV=1;TBB2A_HUMAN Tubulin beta-2A chain OS=Homo sapiens OX=9606 GN=TUBB2A PE=1 SV=1	1	1	1	1	2	1	1	1	1	1	2	1	41.8	39.6	36.2	36.2	39.6	28.5	By MS/MS	By MS/MS	By MS/MS	By MS/MS	By MS/MS	By MS/MS
19.8463	20.4748	20.231	20.0675	21.0161	20.5824			7.04536	0	8.7899	11	0.490848	-0.371289	Q03518;A0A140T9T7;A0A0S2Z4R8	Q03518;A0A140T9T7	Antigen peptide transporter 1	TAP1	TAP1_HUMAN Antigen peptide transporter 1 OS=Homo sapiens OX=9606 GN=TAP1 PE=1 SV=2;A0A140T9T7_HUMAN Antigen peptide transporter 1 OS=Homo sapiens OX=9606 GN=TAP1 PE=1 SV=1	1	2	1	1	3	2	1	2	1	1	3	2	1.7	3.5	1.7	1.7	5.4	3.7	By MS/MS	By MS/MS	By MS/MS	By MS/MS	By MS/MS	By MS/MS
21.7261	18.8961	22.6397	20.8803	22.3606	21.1456			7.36974	0	10.568	8	0.111728	-0.374895	P05089;A0A5F9ZGN6;A0A5F9ZH78	P05089;A0A5F9ZGN6;A0A5F9ZH78	Arginase-1	ARG1	ARGI1_HUMAN Arginase-1 OS=Homo sapiens OX=9606 GN=ARG1 PE=1 SV=2;A0A5F9ZGN6_HUMAN Arginase OS=Homo sapiens OX=9606 GN=ARG1 PE=1 SV=1;A0A5F9ZH78_HUMAN Arginase-1 OS=Homo sapiens OX=9606 GN=ARG1 PE=1 SV=1	1	0	3	1	3	1	1	0	3	1	3	1	6.5	0	18	6.5	18	3.7	By MS/MS		By MS/MS	By matching	By MS/MS	By matching
24.4407	24.7376	24.1797	24.642	24.8685	24.9802			9.30031	0	323.31	275	0.93178	-0.377533	F8WD26;J3KP06;Q8WWI1	F8WD26;J3KP06;Q8WWI1	LIM domain only protein 7	LMO7	F8WD26_HUMAN LIM domain only protein 7 OS=Homo sapiens OX=9606 GN=LMO7 PE=1 SV=2;J3KP06_HUMAN LIM domain only protein 7 OS=Homo sapiens OX=9606 GN=LMO7 PE=1 SV=2;LMO7_HUMAN LIM domain only protein 7 OS=Homo sapiens OX=9606 GN=LMO7 PE=1 SV=3	51	52	41	38	45	36	0	0	0	0	0	0	42.4	42	31.5	28.9	35.6	29.2	By MS/MS	By MS/MS	By MS/MS	By MS/MS	By MS/MS	By MS/MS
23.3764	23.3088	22.8804	23.8626	23.1149	23.7283			7.91631	0	6.7468	10	0.614705	-0.38007	P62266;D6RD47;D6RDJ2;D6RIX0;D6R9I7	P62266;D6RD47	40S ribosomal protein S23	RPS23	RS23_HUMAN 40S ribosomal protein S23 OS=Homo sapiens OX=9606 GN=RPS23 PE=1 SV=3;D6RD47_HUMAN 40S ribosomal protein S23 OS=Homo sapiens OX=9606 GN=RPS23 PE=1 SV=1	2	2	3	1	2	1	2	2	3	1	2	1	15.4	27.3	34.3	7.7	15.4	7.7	By MS/MS	By MS/MS	By MS/MS	By MS/MS	By MS/MS	By MS/MS
26.3264	25.7374	26.0864	26.309	26.5571	26.4262			8.73058	0	40.073	10	0.961471	-0.380709	P40337	P40337	Von Hippel-Lindau disease tumor suppressor	VHL	VHL_HUMAN von Hippel-Lindau disease tumor suppressor OS=Homo sapiens OX=9606 GN=VHL PE=1 SV=2	2	2	2	2	2	2	2	2	2	2	2	2	10.8	10.8	10.8	10.8	10.8	10.8	By MS/MS	By MS/MS	By MS/MS	By MS/MS	By MS/MS	By MS/MS
24.1399	24.2265	24.5469	24.5745	24.8348	24.6491			9.23424	0	301.54	276	1.22815	-0.381674	Q14315	Q14315	Filamin-C	FLNC	FLNC_HUMAN Filamin-C OS=Homo sapiens OX=9606 GN=FLNC PE=1 SV=3	59	59	56	50	53	46	56	56	53	48	51	44	34.8	37.2	34.1	30.4	31.5	27.1	By MS/MS	By MS/MS	By MS/MS	By MS/MS	By MS/MS	By MS/MS
23.9908	23.506	23.6685	23.5046	24.215	24.5945			8.4966	0	212.13	61	0.474874	-0.382933	P07237;H7BZ94;I3L312;I3L398;I3L4M2;I3L3U6;H0Y3Z3;I3NI03;I3L3P5;I3L514;I3L0S0;I3L1Y5	P07237;H7BZ94;I3L312;I3L398	Protein disulfide-isomerase	P4HB	PDIA1_HUMAN Protein disulfide-isomerase OS=Homo sapiens OX=9606 GN=P4HB PE=1 SV=3;H7BZ94_HUMAN Protein disulfide-isomerase OS=Homo sapiens OX=9606 GN=P4HB PE=1 SV=2;I3L312_HUMAN Protein disulfide-isomerase (Fragment) OS=Homo sapiens OX=9606 GN=P4HB PE=1 SV	14	15	14	12	18	13	14	15	14	12	18	13	41.9	45.9	41.5	40.6	51.4	37.6	By MS/MS	By MS/MS	By MS/MS	By MS/MS	By MS/MS	By MS/MS
21.6883	22.325	19.3434	21.0108	22.3943	21.1055			7.74596	0	24.721	23	0.140982	-0.384646	A0A024R571;Q9H4M9;C9JC03;C9J2Z4;C9JIJ3;C9IZH1;Q9NZN3;C9JDQ8	A0A024R571;Q9H4M9;C9JC03	EH domain-containing protein 1	EHD1	A0A024R571_HUMAN EH domain-containing protein 1 OS=Homo sapiens OX=9606 GN=EHD1 PE=1 SV=1;EHD1_HUMAN EH domain-containing protein 1 OS=Homo sapiens OX=9606 GN=EHD1 PE=1 SV=2;C9JC03_HUMAN EH domain-containing protein 1 (Fragment) OS=Homo sapiens OX=9606 GN=	6	9	2	4	6	3	6	9	2	4	6	3	21.9	29	6.9	17	19.9	8	By MS/MS	By MS/MS	By matching	By MS/MS	By MS/MS	By MS/MS
22.3462	22.4685	22.3501	22.7687	22.4235	23.1366			7.92413	0	44.364	18	0.859981	-0.388014	E9PF19;Q9Y4P3;Q96E41;A0A087WXC6	E9PF19;Q9Y4P3;Q96E41	Transducin beta-like protein 2	TBL2	E9PF19_HUMAN Transducin beta-like protein 2 OS=Homo sapiens OX=9606 GN=TBL2 PE=1 SV=1;TBL2_HUMAN Transducin beta-like protein 2 OS=Homo sapiens OX=9606 GN=TBL2 PE=1 SV=1;Q96E41_HUMAN TBL2 protein OS=Homo sapiens OX=9606 GN=TBL2 PE=1 SV=1	4	4	4	5	4	3	4	4	4	5	4	3	15.1	15.1	15.1	19.2	15.1	9.2	By MS/MS	By MS/MS	By MS/MS	By MS/MS	By MS/MS	By MS/MS
20.0585	20.4767	20.5932	21.2213	20.4701	20.6072			7.0849	0	6.6276	5	0.621141	-0.390046	D6RD46;Q9UPQ0;E7EPK0;E9PDJ9;H0Y8P3;G5EA03	D6RD46;Q9UPQ0;E7EPK0;E9PDJ9;H0Y8P3;G5EA03	LIM and calponin homology domains-containing protein 1	LIMCH1	D6RD46_HUMAN LIM and calponin homology domains-containing protein 1 OS=Homo sapiens OX=9606 GN=LIMCH1 PE=1 SV=1;LIMC1_HUMAN LIM and calponin homology domains-containing protein 1 OS=Homo sapiens OX=9606 GN=LIMCH1 PE=1 SV=4;E7EPK0_HUMAN LIM and calponin hom	2	3	1	2	3	1	2	3	1	2	3	1	3.3	4.4	1.6	3.3	4.3	1.6	By MS/MS	By MS/MS	By matching	By MS/MS	By MS/MS	By MS/MS
23.6964	22.9729	23.8981	23.8173	23.9628	23.9574			8.37103	0	124.9	45	0.614772	-0.390057	Q14257;H0YL43;A8MXP8	Q14257;H0YL43	Reticulocalbin-2	RCN2	RCN2_HUMAN Reticulocalbin-2 OS=Homo sapiens OX=9606 GN=RCN2 PE=1 SV=1;H0YL43_HUMAN Reticulocalbin-2 (Fragment) OS=Homo sapiens OX=9606 GN=RCN2 PE=1 SV=1	9	5	9	6	8	4	9	5	9	6	8	4	41	26.5	34.1	28.1	25.9	18.3	By MS/MS	By MS/MS	By MS/MS	By MS/MS	By MS/MS	By MS/MS
25.5496	25.5615	26.1384	26.1278	26.2817	26.0106			9.49607	0	323.31	224	0.865973	-0.390148	P07355;H0YN42;H0YMU9;H0YMD0;A6NMY6;H0YM50;H0YKS4;H0YNP5;H0YN28;H0YMM1;H0YL33;H0YKX9;H0YMT9;H0YLV6;H0YKZ7;H0YMW4;H0YKL9;H0YKV8;H0YNA0;H0YMD9;H0YN52;H0YKN4;H0YNB8;H0YLE2	P07355;H0YN42;H0YMU9;H0YMD0;A6NMY6;H0YM50;H0YKS4;H0YNP5	Annexin A2;Annexin;Putative annexin A2-like protein	ANXA2;ANXA2P2	ANXA2_HUMAN Annexin A2 OS=Homo sapiens OX=9606 GN=ANXA2 PE=1 SV=2;H0YN42_HUMAN Annexin (Fragment) OS=Homo sapiens OX=9606 GN=ANXA2 PE=1 SV=1;H0YMU9_HUMAN Annexin OS=Homo sapiens OX=9606 GN=ANXA2 PE=1 SV=1;H0YMD0_HUMAN Annexin (Fragment) OS=Homo sapiens OX=	29	31	31	28	30	26	29	31	31	28	30	26	75.2	74.6	76.7	64.6	69.6	67	By MS/MS	By MS/MS	By MS/MS	By MS/MS	By MS/MS	By MS/MS
22.0556	22.1828	22.2051	22.2986	22.6619	22.6559			7.88566	0	19.308	11	1.41346	-0.390978	O60506;F6UXX1;B7Z645	O60506;F6UXX1;B7Z645	Heterogeneous nuclear ribonucleoprotein Q	SYNCRIP	HNRPQ_HUMAN Heterogeneous nuclear ribonucleoprotein Q OS=Homo sapiens OX=9606 GN=SYNCRIP PE=1 SV=2;F6UXX1_HUMAN Heterogeneous nuclear ribonucleoprotein Q (Fragment) OS=Homo sapiens OX=9606 GN=SYNCRIP PE=1 SV=1;B7Z645_HUMAN Heterogeneous nuclear ribonucleop	5	5	4	5	4	3	4	4	3	4	3	2	13	13	10.9	13	9.5	6.1	By MS/MS	By MS/MS	By MS/MS	By MS/MS	By MS/MS	By MS/MS
21.0852	21.6353	21.3414	21.8001	22.0053	21.4307			7.22699	0	20.071	6	0.780072	-0.391384	Q00577	Q00577	Transcriptional activator protein Pur-alpha	PURA	PURA_HUMAN Transcriptional activator protein Pur-alpha OS=Homo sapiens OX=9606 GN=PURA PE=1 SV=2	1	1	1	1	1	1	1	1	1	1	1	1	7.1	7.1	7.1	7.1	7.1	7.1	By MS/MS	By MS/MS	By MS/MS	By MS/MS	By MS/MS	By MS/MS
21.6534	22.1415	22.0164	22.4214	22.1736	22.3906			8.28738	0	166.01	65	1.1099	-0.391429	F8W9J4;Q03001;E9PHM6;F6QMI7;A0A494C1D7;E7ETB9;Q6P0N6;A0A0U1RQJ2;Q5T0V7;E7ERX3;H0YAT7;H0YC82	F8W9J4;Q03001;E9PHM6;F6QMI7	Dystonin	DST	F8W9J4_HUMAN Dystonin OS=Homo sapiens OX=9606 GN=DST PE=1 SV=1;DYST_HUMAN Dystonin OS=Homo sapiens OX=9606 GN=DST PE=1 SV=4;E9PHM6_HUMAN Dystonin OS=Homo sapiens OX=9606 GN=DST PE=1 SV=3;F6QMI7_HUMAN Dystonin OS=Homo sapiens OX=9606 GN=DST PE=1 SV=2	18	23	17	27	20	15	18	23	17	27	20	15	4.1	5.1	3.9	5.9	4.3	3	By MS/MS	By MS/MS	By MS/MS	By MS/MS	By MS/MS	By MS/MS
22.2463	21.446	22.0592	22.2833	22.2477	22.3996			7.58441	0	5.5827	10	0.731958	-0.39302	O43809;H3BND3;H3BV41	O43809;H3BND3	Cleavage and polyadenylation specificity factor subunit 5	NUDT21	CPSF5_HUMAN Cleavage and polyadenylation specificity factor subunit 5 OS=Homo sapiens OX=9606 GN=NUDT21 PE=1 SV=1;H3BND3_HUMAN Cleavage and polyadenylation specificity factor subunit 5 (Fragment) OS=Homo sapiens OX=9606 GN=NUDT21 PE=1 SV=8	2	2	2	3	2	3	2	2	2	3	2	3	11.9	7.5	11.9	15.4	11.9	15.4	By MS/MS	By MS/MS	By MS/MS	By MS/MS	By MS/MS	By MS/MS
23.0718	22.8687	22.0738	23.0836	22.8019	23.3091			8.15452	0	29.883	30	0.509854	-0.393442	P05997;A0A087WYX9;A0A3B3IRH9	P05997;A0A087WYX9	Collagen alpha-2(V) chain	COL5A2	CO5A2_HUMAN Collagen alpha-2(V) chain OS=Homo sapiens OX=9606 GN=COL5A2 PE=1 SV=3;A0A087WYX9_HUMAN Collagen alpha-2(V) chain OS=Homo sapiens OX=9606 GN=COL5A2 PE=1 SV=1	7	7	2	5	7	4	7	7	2	5	7	4	8.7	8.8	2.9	7	8.3	5.3	By MS/MS	By MS/MS	By MS/MS	By MS/MS	By MS/MS	By MS/MS
22.1578	21.6376	23.6498	22.1119	23.9477	22.5683			7.60168	0.0095238	2.2155	4	0.18389	-0.394227	K7EMS3	K7EMS3		KRT19	K7EMS3_HUMAN Keratin, type I cytoskeletal 19 (Fragment) OS=Homo sapiens OX=9606 GN=KRT19 PE=1 SV=1	1	1	1	1	1	1	1	1	1	1	1	1	11.6	11.6	11.6	20.4	11.6	20.4	By matching	By matching	By MS/MS	By MS/MS	By MS/MS	By MS/MS
23.0595	22.3785	22.8892	23.4583	22.7532	23.3027			8.27823	0	11.287	17	0.598075	-0.395635	P46781;B5MCT8;C9JM19;F2Z3C0;A8MXK4	P46781;B5MCT8;C9JM19	40S ribosomal protein S9	RPS9	RS9_HUMAN 40S ribosomal protein S9 OS=Homo sapiens OX=9606 GN=RPS9 PE=1 SV=3;B5MCT8_HUMAN 40S ribosomal protein S9 OS=Homo sapiens OX=9606 GN=RPS9 PE=1 SV=1;C9JM19_HUMAN 40S ribosomal protein S9 OS=Homo sapiens OX=9606 GN=RPS9 PE=1 SV=1	7	5	6	6	6	7	7	5	6	6	6	7	31.4	23.7	27.3	27.3	27.3	31.4	By MS/MS	By MS/MS	By MS/MS	By MS/MS	By MS/MS	By MS/MS
20.1386	19.583	21.0888	20.5185	21.1361	20.3454			7.10752	0	11.965	10	0.325288	-0.39653	O75533;H7C341	O75533	Splicing factor 3B subunit 1	SF3B1	SF3B1_HUMAN Splicing factor 3B subunit 1 OS=Homo sapiens OX=9606 GN=SF3B1 PE=1 SV=3	3	1	3	2	3	1	3	1	3	2	3	1	3.6	1.5	3.9	2.7	3.5	0.9	By MS/MS	By MS/MS	By MS/MS	By MS/MS	By MS/MS	By matching
23.1057	22.4877	24.703	23.1418	24.7688	23.5874			8.76084	0	130.11	129	0.186745	-0.40054	P15924	P15924	Desmoplakin	DSP	DESP_HUMAN Desmoplakin OS=Homo sapiens OX=9606 GN=DSP PE=1 SV=3	21	15	36	22	38	14	21	15	36	22	38	14	10.6	8.6	17.5	11.9	18.5	6.6	By MS/MS	By MS/MS	By MS/MS	By MS/MS	By MS/MS	By MS/MS
24.7027	25.2178	24.5826	25.1739	25.3076	25.2251			8.92917	0	323.31	101	0.944519	-0.401168	A0A0A0MS51;A0A0A0MT01;P06396;A0A0U1RQL8;REV__H0YJM7;REV__A0A6Q8PG26;REV__Q6TDU7;REV__F8W8F9	A0A0A0MS51;A0A0A0MT01;P06396	Gelsolin	GSN	A0A0A0MS51_HUMAN Actin-depolymerizing factor OS=Homo sapiens OX=9606 GN=GSN PE=1 SV=1;A0A0A0MT01_HUMAN Actin-depolymerizing factor OS=Homo sapiens OX=9606 GN=GSN PE=1 SV=1;GELS_HUMAN Gelsolin OS=Homo sapiens OX=9606 GN=GSN PE=1 SV=1	19	22	12	19	18	11	8	9	4	9	10	6	37.4	40.5	32	40.2	38.5	22.9	By MS/MS	By MS/MS	By MS/MS	By MS/MS	By MS/MS	By MS/MS
21.7024	21.0417	21.6379	20.8845	23.6992	21.002			7.71485	0	5.289	6	0.159651	-0.401232	P12273	P12273	Prolactin-inducible protein	PIP	PIP_HUMAN Prolactin-inducible protein OS=Homo sapiens OX=9606 GN=PIP PE=1 SV=1	3	3	3	3	3	2	3	3	3	3	3	2	26	26	26	26	26	17.8	By MS/MS	By MS/MS	By MS/MS	By MS/MS	By MS/MS	By MS/MS
23.1638	23.6032	23.1286	23.7484	23.3558	23.9963			8.66991	0	131.81	112	0.767195	-0.401608	Q96N67;A0A1B0GWE0;A0A1B0GUE9;A0A0C4DGY6;A0A0U1RRC1;A0A0U1RQJ5;A0A1B0GVW2;A0A0U1RQT6;A2A369;Q8NF50;A0A0U1RQG7	Q96N67	Dedicator of cytokinesis protein 7	DOCK7	DOCK7_HUMAN Dedicator of cytokinesis protein 7 OS=Homo sapiens OX=9606 GN=DOCK7 PE=1 SV=4	21	28	20	21	27	23	21	28	20	21	27	23	14.6	20	13.6	14.3	18.7	15.2	By MS/MS	By MS/MS	By MS/MS	By MS/MS	By MS/MS	By MS/MS
19.7915	20.6811	21.9894	20.6471	21.1309	21.8893			7.2174	0	7.4312	8	0.212534	-0.401787	C9JN98;P07093	C9JN98;P07093	Glia-derived nexin	SERPINE2	C9JN98_HUMAN Glia-derived nexin (Fragment) OS=Homo sapiens OX=9606 GN=SERPINE2 PE=1 SV=8;GDN_HUMAN Glia-derived nexin OS=Homo sapiens OX=9606 GN=SERPINE2 PE=1 SV=1	2	2	2	1	1	1	2	2	2	1	1	1	11.6	11.6	10.2	6.5	6.5	6.5	By MS/MS	By MS/MS	By MS/MS	By matching	By MS/MS	By MS/MS
21.2223	21.364	21.7766	21.2613	22.2062	22.1013			7.61001	0	10.057	19	0.515347	-0.401959	O60701;D6RHF4;E9PBD2;E7ER95;E7ER83;E7ETF4;E7EV97	O60701	UDP-glucose 6-dehydrogenase	UGDH	UGDH_HUMAN UDP-glucose 6-dehydrogenase OS=Homo sapiens OX=9606 GN=UGDH PE=1 SV=1	3	3	4	3	4	4	3	3	4	3	4	4	8.7	8.7	10.7	8.7	10.7	10.7	By MS/MS	By MS/MS	By MS/MS	By MS/MS	By MS/MS	By MS/MS
21.8541	21.245	21.3939	22.1742	21.7716	21.7534			7.36339	0	24.327	6	0.812411	-0.402074	Q16777;Q6FI13	Q16777;Q6FI13	Histone H2A type 2-C;Histone H2A type 2-A	HIST2H2AC;HIST2H2AA3	H2A2C_HUMAN Histone H2A type 2-C OS=Homo sapiens OX=9606 GN=H2AC20 PE=1 SV=4;H2A2A_HUMAN Histone H2A type 2-A OS=Homo sapiens OX=9606 GN=H2AC18 PE=1 SV=3	2	2	2	2	2	1	2	2	2	2	2	1	52.7	61.2	52.7	52.7	52.7	58.1	By MS/MS	By MS/MS	By matching	By MS/MS	By MS/MS	By MS/MS
21.1051	21.752	20.6469	21.3806	21.577	21.7598			7.26095	0	5.4355	6	0.525192	-0.404492	Q13561;H0YHL1;H0YI98;F8W1I6	Q13561;H0YHL1;H0YI98;F8W1I6	Dynactin subunit 2	DCTN2	DCTN2_HUMAN Dynactin subunit 2 OS=Homo sapiens OX=9606 GN=DCTN2 PE=1 SV=4;H0YHL1_HUMAN Dynactin subunit 2 (Fragment) OS=Homo sapiens OX=9606 GN=DCTN2 PE=1 SV=1;H0YI98_HUMAN Dynactin subunit 2 (Fragment) OS=Homo sapiens OX=9606 GN=DCTN2 PE=1 SV=1;F8W1I6_HUM	2	2	1	1	1	1	2	2	1	1	1	1	7.7	7.7	3.7	4	3.7	4	By MS/MS	By MS/MS	By MS/MS	By matching	By MS/MS	By MS/MS
20.628	21.5693	20.8921	21.8159	21.0364	21.4549			7.37269	0	6.2213	7	0.4921	-0.405938	G3XAN4;Q15629	G3XAN4;Q15629	Translocating chain-associated membrane protein 1	TRAM1	G3XAN4_HUMAN Translocating chain-associated membrane protein 1 OS=Homo sapiens OX=9606 GN=TRAM1 PE=1 SV=1;TRAM1_HUMAN Translocating chain-associated membrane protein 1 OS=Homo sapiens OX=9606 GN=TRAM1 PE=1 SV=3	2	2	2	3	3	1	2	2	2	3	3	1	10.4	6.2	10.4	12.8	12.8	2.4	By MS/MS	By MS/MS	By MS/MS	By MS/MS	By MS/MS	By MS/MS
24.4925	24.1835	23.4885	24.8087	23.8742	24.7019			8.75058	0	82.978	63	0.412964	-0.406745	P36578;H3BM89;H3BTP7;H3BU31	P36578;H3BM89	60S ribosomal protein L4	RPL4	RL4_HUMAN 60S ribosomal protein L4 OS=Homo sapiens OX=9606 GN=RPL4 PE=1 SV=5;H3BM89_HUMAN 60S ribosomal protein L4 OS=Homo sapiens OX=9606 GN=RPL4 PE=1 SV=1	16	20	14	14	10	11	16	20	14	14	10	11	39.8	43.8	37	32.6	23.2	24.6	By MS/MS	By MS/MS	By MS/MS	By MS/MS	By MS/MS	By MS/MS
23.5534	23.8048	23.5201	23.8237	24.0127	24.2698			8.94402	0	188.04	149	1.22132	-0.409272	Q9P0K7;D6RB27;D6R9G4;D6RBY4;D6REL2;D6R9G6;D6RF74;D6RE17	Q9P0K7	Ankycorbin	RAI14	RAI14_HUMAN Ankycorbin OS=Homo sapiens OX=9606 GN=RAI14 PE=1 SV=2	28	33	27	26	29	20	28	33	27	26	29	20	39.6	40	34.9	34.2	35.8	24.5	By MS/MS	By MS/MS	By MS/MS	By MS/MS	By MS/MS	By MS/MS
23.2964	23.2582	23.2304	23.9442	23.2227	23.8479			8.59432	0	165.67	46	0.838051	-0.409945	P61247;D6RAT0;H0Y9Y4;D6RG13;D6R9B6;D6RB09;E9PFI5;H0Y8L7;D6RI02;D6RAS7;D6RED7;D6RGE0	P61247;D6RAT0;H0Y9Y4;D6RG13;D6R9B6;D6RB09;E9PFI5;H0Y8L7	40S ribosomal protein S3a	RPS3A	RS3A_HUMAN 40S ribosomal protein S3a OS=Homo sapiens OX=9606 GN=RPS3A PE=1 SV=2;D6RAT0_HUMAN 40S ribosomal protein S3a OS=Homo sapiens OX=9606 GN=RPS3A PE=1 SV=1;H0Y9Y4_HUMAN 40S ribosomal protein S3a (Fragment) OS=Homo sapiens OX=9606 GN=RPS3A PE=1 SV=1;D	12	11	8	10	7	9	12	11	8	10	7	9	48.5	43.9	33.7	37.1	28	39.8	By MS/MS	By MS/MS	By MS/MS	By MS/MS	By MS/MS	By MS/MS
21.0662	20.8394	21.557	21.1933	21.8275	21.6904			7.68422	0	40.574	23	0.658184	-0.416208	A0A6Q8PGW4;A0A6Q8PGI6;A0A6Q8PGA8;A0A6Q8PHH9;A0A6Q8PGZ8;P41250;A0A6Q8PHI7;H7C443;A0A6Q8PFZ6;A0A6Q8PH49;A0A6Q8PF45	A0A6Q8PGW4;A0A6Q8PGI6;A0A6Q8PGA8;A0A6Q8PHH9;A0A6Q8PGZ8;P41250;A0A6Q8PHI7;H7C443;A0A6Q8PFZ6	Glycine--tRNA ligase	GARS	A0A6Q8PGW4_HUMAN Glycine--tRNA ligase OS=Homo sapiens OX=9606 GN=GARS1 PE=4 SV=1;A0A6Q8PGI6_HUMAN Glycine--tRNA ligase OS=Homo sapiens OX=9606 GN=GARS1 PE=4 SV=1;A0A6Q8PGA8_HUMAN Glycine--tRNA ligase OS=Homo sapiens OX=9606 GN=GARS1 PE=4 SV=1;A0A6Q8PHH9_HU	4	5	4	4	6	4	4	5	4	4	6	4	10.2	14.3	10.1	11.9	15.6	11.4	By MS/MS	By MS/MS	By MS/MS	By MS/MS	By MS/MS	By MS/MS
20.9192	21.4227	20.4334	21.2736	21.2378	21.5174			7.27342	0.00078309	3.4546	5	0.629767	-0.417834	O14908;K7EM11	O14908;K7EM11	PDZ domain-containing protein GIPC1	GIPC1	GIPC1_HUMAN PDZ domain-containing protein GIPC1 OS=Homo sapiens OX=9606 GN=GIPC1 PE=1 SV=2;K7EM11_HUMAN PDZ domain-containing protein GIPC1 (Fragment) OS=Homo sapiens OX=9606 GN=GIPC1 PE=1 SV=1	1	2	1	2	2	1	1	2	1	2	2	1	4.5	8.1	4.5	8.1	8.1	3.6	By MS/MS	By MS/MS	By matching	By MS/MS	By MS/MS	By MS/MS
24.06	23.8912	23.4285	24.7438	23.6963	24.1961			8.35681	0	10.897	23	0.515202	-0.418784	P50914;E7EPB3	P50914;E7EPB3	60S ribosomal protein L14	RPL14	RL14_HUMAN 60S ribosomal protein L14 OS=Homo sapiens OX=9606 GN=RPL14 PE=1 SV=4;E7EPB3_HUMAN 60S ribosomal protein L14 OS=Homo sapiens OX=9606 GN=RPL14 PE=1 SV=1	5	5	5	4	3	5	5	5	5	4	3	5	26	26	26	20.9	16.3	26	By MS/MS	By MS/MS	By MS/MS	By MS/MS	By MS/MS	By MS/MS
22.172	22.0666	22.4764	22.4815	22.4853	23.0191			8.02399	0	29.737	36	0.912495	-0.423655	P49411	P49411	Elongation factor Tu, mitochondrial	TUFM	EFTU_HUMAN Elongation factor Tu, mitochondrial OS=Homo sapiens OX=9606 GN=TUFM PE=1 SV=2	5	6	6	6	5	5	5	6	6	6	5	5	15.7	17.5	19.7	17.5	15.7	15.7	By MS/MS	By MS/MS	By MS/MS	By MS/MS	By MS/MS	By MS/MS
31.2524	31.2772	30.9292	31.7402	31.2572	31.733			11.4981	0	323.31	2546	1.0192	-0.423838	P08670;B0YJC4;B0YJC5;A0A1B0GTT5;A0A1B0GVG8;H7C5W5;P41219;Q14533;CON__O43790;E7ESP9;E7EMV2;CON__P78386;CON__Q14533;CON__P78385;CON__Q6NT21;U3KPR1;A0A087X106;Q8IWY7;P78385;F8W835;P07197;CON__Q61726;K7ELP4;P78386;K7EKH9;O43790;B4DIR1;P07196	P08670;B0YJC4	Vimentin	VIM	VIME_HUMAN Vimentin OS=Homo sapiens OX=9606 GN=VIM PE=1 SV=4;B0YJC4_HUMAN Vimentin OS=Homo sapiens OX=9606 GN=VIM PE=1 SV=1	88	87	85	83	82	74	80	79	78	75	75	66	95.1	94.6	94.6	94.6	94.6	93.6	By MS/MS	By MS/MS	By MS/MS	By MS/MS	By MS/MS	By MS/MS
24.8293	24.5954	24.1977	25.2475	24.3353	25.3149			9.00839	0	54.511	86	0.508984	-0.425102	P39023;G5E9G0;H7C422;H7C3M2;B5MCW2;F8WCR1;Q92901	P39023;G5E9G0;H7C422;H7C3M2;B5MCW2	60S ribosomal protein L3	RPL3	RL3_HUMAN 60S ribosomal protein L3 OS=Homo sapiens OX=9606 GN=RPL3 PE=1 SV=2;G5E9G0_HUMAN 60S ribosomal protein L3 OS=Homo sapiens OX=9606 GN=RPL3 PE=1 SV=1;H7C422_HUMAN 60S ribosomal protein L3 (Fragment) OS=Homo sapiens OX=9606 GN=RPL3 PE=1 SV=1;H7C3M2_H	16	15	14	15	13	11	15	14	13	14	12	10	37.7	39.7	40.2	36.7	33.5	24.1	By MS/MS	By MS/MS	By MS/MS	By MS/MS	By MS/MS	By MS/MS
21.2927	21.594	21.7212	21.9893	21.7084	22.1881			7.86235	0	23.973	32	1.06247	-0.425968	Q9Y4F1;C9JME2;A0A1B0GV68;M0QYB0;M0QXT1;M0R262;H0Y783	Q9Y4F1;C9JME2;A0A1B0GV68	FERM, RhoGEF and pleckstrin domain-containing protein 1	FARP1	FARP1_HUMAN FERM, ARHGEF and pleckstrin domain-containing protein 1 OS=Homo sapiens OX=9606 GN=FARP1 PE=1 SV=1;C9JME2_HUMAN FERM, ARHGEF and pleckstrin domain-containing protein 1 OS=Homo sapiens OX=9606 GN=FARP1 PE=1 SV=2;A0A1B0GV68_HUMAN FERM, ARHGEF and	8	11	5	8	5	3	8	11	5	8	5	3	8.7	13.5	7	9.9	5	3.4	By MS/MS	By MS/MS	By MS/MS	By MS/MS	By MS/MS	By MS/MS
22.8271	23.0213	22.4229	22.8867	23.205	23.4595			8.17603	0	14.133	27	0.816584	-0.426675	Q14847;C9J9W2;F6S2S5	Q14847;C9J9W2	LIM and SH3 domain protein 1	LASP1	LASP1_HUMAN LIM and SH3 domain protein 1 OS=Homo sapiens OX=9606 GN=LASP1 PE=1 SV=2;C9J9W2_HUMAN LIM and SH3 domain protein 1 (Fragment) OS=Homo sapiens OX=9606 GN=LASP1 PE=1 SV=1	4	4	5	4	3	4	4	4	5	4	3	4	17.2	16.5	17.2	14.6	13.8	16.5	By MS/MS	By MS/MS	By MS/MS	By MS/MS	By MS/MS	By MS/MS
21.1512	21.5259	20.9774	21.5888	21.266	22.0802			7.62261	0	18.464	20	0.676139	-0.42687	F5H442;Q99816;J3QRU6;J3QKS4	F5H442;Q99816	Tumor susceptibility gene 101 protein	TSG101	F5H442_HUMAN Tumor susceptibility gene 101 protein OS=Homo sapiens OX=9606 GN=TSG101 PE=1 SV=1;TS101_HUMAN Tumor susceptibility gene 101 protein OS=Homo sapiens OX=9606 GN=TSG101 PE=1 SV=2	4	6	2	3	2	6	4	6	2	3	2	6	15.1	24.9	8.2	11	7.1	24.9	By MS/MS	By MS/MS	By MS/MS	By MS/MS	By MS/MS	By MS/MS
20.961	21.2703	21.4071	21.525	21.8113	21.5842			7.73332	0	54.63	32	1.26741	-0.427334	Q92499;F1T0B3;A0A087X2G1	Q92499;F1T0B3;A0A087X2G1	ATP-dependent RNA helicase DDX1	DDX1	DDX1_HUMAN ATP-dependent RNA helicase DDX1 OS=Homo sapiens OX=9606 GN=DDX1 PE=1 SV=2;F1T0B3_HUMAN ATP-dependent RNA helicase DDX1 OS=Homo sapiens OX=9606 GN=DDX1 PE=1 SV=1;A0A087X2G1_HUMAN ATP-dependent RNA helicase DDX1 OS=Homo sapiens OX=9606 GN=DDX1 PE=	5	6	4	7	6	3	5	6	4	7	6	3	12.3	14.9	9.2	17.2	14.1	6.6	By MS/MS	By MS/MS	By MS/MS	By MS/MS	By MS/MS	By MS/MS
26.4783	26.973	26.5673	26.8006	27.0885	27.4168			9.188	0	116.55	67	0.851014	-0.429087	P0CG48;F5H6Q2;F5H388;B4DV12;F5H265;J3QKN0;F5H2Z3;F5GYU3;Q5PY61;F5H747;J3QTR3;J3QS39;Q96C32;P62979;P62987;P0CG47;F5GXK7;M0R2S1;A0A2R8Y422;M0R1M6;M0R1V7;F5GZ39;J3QSA3	P0CG48;F5H6Q2;F5H388;B4DV12;F5H265;J3QKN0;F5H2Z3;F5GYU3;Q5PY61;F5H747;J3QTR3;J3QS39;Q96C32;P62979;P62987;P0CG47;F5GXK7;M0R2S1;A0A2R8Y422;M0R1M6;M0R1V7;F5GZ39;J3QSA3	Polyubiquitin-C;Ubiquitin;Ubiquitin-40S ribosomal protein S27a;Ubiquitin;40S ribosomal protein S27a;Ubiquitin-60S ribosomal protein L40;Ubiquitin;60S ribosomal protein L40;Polyubiquitin-B;Ubiquitin	UBC;UBB;RPS27A;UBA52	UBC_HUMAN Polyubiquitin-C OS=Homo sapiens OX=9606 GN=UBC PE=1 SV=3;F5H6Q2_HUMAN Polyubiquitin-C (Fragment) OS=Homo sapiens OX=9606 GN=UBC PE=1 SV=8;F5H388_HUMAN Polyubiquitin-C (Fragment) OS=Homo sapiens OX=9606 GN=UBC PE=1 SV=1;B4DV12_HUMAN Polyubiquitin-	6	6	5	6	5	5	2	2	1	2	1	2	64.4	64.4	61.8	64.4	61.8	64.4	By MS/MS	By MS/MS	By MS/MS	By MS/MS	By MS/MS	By MS/MS
24.2736	23.9738	24.2426	24.1046	25.1075	24.5716			8.6532	0	116.56	66	0.637818	-0.431265	P08238	P08238	Heat shock protein HSP 90-beta	HSP90AB1	HS90B_HUMAN Heat shock protein HSP 90-beta OS=Homo sapiens OX=9606 GN=HSP90AB1 PE=1 SV=4	12	12	11	10	15	10	7	7	5	5	7	3	27.5	28	23.1	23.9	28.9	15.9	By MS/MS	By MS/MS	By MS/MS	By MS/MS	By MS/MS	By MS/MS
23.8876	24.0961	23.7044	24.0876	24.1615	24.7388			9.2479	0	323.31	291	0.857339	-0.433244	O95425;A0A6I8PIX7;A0A0J9YWY6;A0A6I8PL75	O95425;A0A6I8PIX7;A0A0J9YWY6	Supervillin	SVIL	SVIL_HUMAN Supervillin OS=Homo sapiens OX=9606 GN=SVIL PE=1 SV=2;A0A6I8PIX7_HUMAN Supervillin OS=Homo sapiens OX=9606 GN=SVIL PE=1 SV=1;A0A0J9YWY6_HUMAN Supervillin (Fragment) OS=Homo sapiens OX=9606 GN=SVIL PE=1 SV=1	52	59	38	43	49	48	52	59	38	43	49	48	30.2	34.2	21.8	25.7	26.6	27	By MS/MS	By MS/MS	By MS/MS	By MS/MS	By MS/MS	By MS/MS
26.2187	26.4961	26.0462	26.7954	26.0793	27.1948			9.2642	0	100.53	65	0.548759	-0.436146	P59998;F8WCF6;F8WDD7;A0A0A6YYG9;H7C0A3;R4GN08;F8WE39;F8WDW3	P59998;F8WCF6;F8WDD7;A0A0A6YYG9;H7C0A3	Actin-related protein 2/3 complex subunit 4	ARPC4;ARPC4-TTLL3	ARPC4_HUMAN Actin-related protein 2/3 complex subunit 4 OS=Homo sapiens OX=9606 GN=ARPC4 PE=1 SV=3;F8WCF6_HUMAN Actin-related protein 2/3 complex subunit 4 OS=Homo sapiens OX=9606 GN=ARPC4-TTLL3 PE=3 SV=1;F8WDD7_HUMAN Actin-related protein 2/3 complex subu	12	11	12	12	10	7	12	11	12	12	10	7	64.3	64.3	76.2	76.2	58.9	38.1	By MS/MS	By MS/MS	By MS/MS	By MS/MS	By MS/MS	By MS/MS
22.4292	22.0078	22.3575	22.3357	22.7752	22.9994			8.25701	0	64.399	53	0.870842	-0.438625	Q9NZM1;H0YD14;O75923	Q9NZM1;H0YD14	Myoferlin	MYOF	MYOF_HUMAN Myoferlin OS=Homo sapiens OX=9606 GN=MYOF PE=1 SV=1;H0YD14_HUMAN Myoferlin (Fragment) OS=Homo sapiens OX=9606 GN=MYOF PE=1 SV=1	14	10	13	9	18	13	14	10	13	9	18	13	10.1	7.5	8.4	5.8	12.4	8.2	By MS/MS	By MS/MS	By MS/MS	By MS/MS	By MS/MS	By MS/MS
22.4484	22.6446	22.5295	23.0841	22.9152	22.9393			8.05629	0	33.89	32	2.31641	-0.43871	P39060;H7BXV5;H7C457	P39060;H7BXV5;H7C457	Collagen alpha-1(XVIII) chain;Endostatin	COL18A1	COIA1_HUMAN Collagen alpha-1(XVIII) chain OS=Homo sapiens OX=9606 GN=COL18A1 PE=1 SV=5;H7BXV5_HUMAN Collagen alpha-1(XVIII) chain (Fragment) OS=Homo sapiens OX=9606 GN=COL18A1 PE=1 SV=1;H7C457_HUMAN Collagen alpha-1(XVIII) chain (Fragment) OS=Homo sapiens	5	7	5	6	5	5	5	7	5	6	5	5	5	7.4	5	6.7	5	5.2	By MS/MS	By MS/MS	By MS/MS	By MS/MS	By MS/MS	By MS/MS
24.3403	24.0771	25.1413	24.5868	24.9306	25.3762			8.43632	0	6.6543	15	0.493392	-0.444954	A0A3B3ISS6;Q14956	A0A3B3ISS6;Q14956	Transmembrane glycoprotein NMB	GPNMB	A0A3B3ISS6_HUMAN Transmembrane glycoprotein NMB OS=Homo sapiens OX=9606 GN=GPNMB PE=1 SV=1;GPNMB_HUMAN Transmembrane glycoprotein NMB OS=Homo sapiens OX=9606 GN=GPNMB PE=1 SV=2	3	3	3	3	1	2	3	3	3	3	1	2	4.6	4.6	4.6	4.6	3.1	4.6	By MS/MS	By MS/MS	By MS/MS	By MS/MS	By MS/MS	By MS/MS
19.717	19.1909	20.6445	19.6891	20.442	20.7584			6.77573	0.0014535	2.8574	4	0.34886	-0.445726	K7EK06;K7ER16;K7ER00;Q9Y285	K7EK06;K7ER16;K7ER00;Q9Y285	Phenylalanine--tRNA ligase alpha subunit	FARSA	K7EK06_HUMAN Phenylalanine--tRNA ligase alpha subunit (Fragment) OS=Homo sapiens OX=9606 GN=FARSA PE=1 SV=8;K7ER16_HUMAN Phenylalanine--tRNA ligase alpha subunit OS=Homo sapiens OX=9606 GN=FARSA PE=1 SV=1;K7ER00_HUMAN Phenylalanine--tRNA ligase OS=Homo sap	1	1	1	1	1	1	1	1	1	1	1	1	8.3	8.3	8.3	8.3	8.3	8.3	By MS/MS	By matching	By MS/MS	By matching	By MS/MS	By MS/MS
18.7403	18.4401	19.3079	18.6406	20.2051	18.9889			6.17287	0.0027992	2.6468	4	0.345547	-0.448731	TGGT1_266990-t26_1-p1	TGGT1_266990-t26_1-p1			beta-COP | transcript_product=beta-COP | location=TGGT1_chrIX:687782-698362(+) |	1	1	1	0	0	0	1	1	1	0	0	0	1.5	1.5	1.5	0	0	0	By MS/MS	By MS/MS	By MS/MS
21.1102	20.8126	21.4959	21.2374	21.6743	21.857			7.37166	0	9.1261	12	0.767213	-0.449999	H0YDT6;O00303	H0YDT6;O00303	Eukaryotic translation initiation factor 3 subunit F	EIF3F	H0YDT6_HUMAN Eukaryotic translation initiation factor 3 subunit F (Fragment) OS=Homo sapiens OX=9606 GN=EIF3F PE=1 SV=1;EIF3F_HUMAN Eukaryotic translation initiation factor 3 subunit F OS=Homo sapiens OX=9606 GN=EIF3F PE=1 SV=1	2	2	2	2	2	2	2	2	2	2	2	2	36	36	36	36	36	36	By MS/MS	By MS/MS	By MS/MS	By MS/MS	By MS/MS	By MS/MS
23.6447	22.8719	23.3926	24.1321	23.6888	23.4449			8.14857	0	13.077	20	0.676328	-0.45223	J3KTL2;Q07955;J3KSR8;J3QQV5;J3KSW7	J3KTL2;Q07955;J3KSR8	Serine/arginine-rich splicing factor 1	SRSF1	J3KTL2_HUMAN Serine/arginine-rich splicing factor 1 OS=Homo sapiens OX=9606 GN=SRSF1 PE=1 SV=1;SRSF1_HUMAN Serine/arginine-rich splicing factor 1 OS=Homo sapiens OX=9606 GN=SRSF1 PE=1 SV=2;J3KSR8_HUMAN Serine/arginine-rich splicing factor 1 (Fragment) OS=H	4	7	4	5	5	5	4	7	4	5	5	5	25.7	35.6	20.6	24.5	24.5	24.5	By MS/MS	By MS/MS	By MS/MS	By MS/MS	By MS/MS	By MS/MS
27.1062	26.2745	26.8898	26.9664	27.3782	27.287			9.23305	0	121.33	41	0.747557	-0.453721	Q15369;E5RHG8;R4GMY8	Q15369;E5RHG8;R4GMY8	Transcription elongation factor B polypeptide 1	TCEB1	ELOC_HUMAN Elongin-C OS=Homo sapiens OX=9606 GN=ELOC PE=1 SV=1;E5RHG8_HUMAN Elongin-C (Fragment) OS=Homo sapiens OX=9606 GN=ELOC PE=1 SV=1;R4GMY8_HUMAN Elongin-C OS=Homo sapiens OX=9606 GN=ELOC PE=1 SV=1	4	4	4	4	4	4	4	4	4	4	4	4	45.5	45.5	45.5	45.5	45.5	45.5	By MS/MS	By MS/MS	By MS/MS	By MS/MS	By MS/MS	By MS/MS
23.0526	22.2835	21.7839	23.3867	22.0081	23.0876			7.8338	0	29.607	7	0.335904	-0.454157	P46778;G3V1B3;M0R181	P46778;G3V1B3;M0R181	60S ribosomal protein L21	RPL21	RL21_HUMAN 60S ribosomal protein L21 OS=Homo sapiens OX=9606 GN=RPL21 PE=1 SV=2;G3V1B3_HUMAN 60S ribosomal protein L21 OS=Homo sapiens OX=9606 GN=RPL21 PE=1 SV=1;M0R181_HUMAN 60S ribosomal protein L21 (Fragment) OS=Homo sapiens OX=9606 GN=RPL21 PE=1 SV=1	3	4	2	3	2	2	3	4	2	3	2	2	23.1	32.5	11.9	25.6	16.2	16.2	By MS/MS	By MS/MS	By MS/MS	By MS/MS	By matching	By MS/MS
22.0186	20.8261	22.0708	22.4213	22.0439	21.8162			7.46774	0	4.5031	6	0.44098	-0.455311	Q8N1G4	Q8N1G4	Leucine-rich repeat-containing protein 47	LRRC47	LRC47_HUMAN Leucine-rich repeat-containing protein 47 OS=Homo sapiens OX=9606 GN=LRRC47 PE=1 SV=1	2	2	1	2	2	1	2	2	1	2	2	1	5	5	3.1	5	5	3.1	By MS/MS	By MS/MS	By MS/MS	By MS/MS	By MS/MS	By matching
24.6306	24.9459	24.2888	24.976	24.6726	25.5904			9.27207	0	291.56	188	0.624346	-0.457949	Q9NVI7;Q5SV16	Q9NVI7	ATPase family AAA domain-containing protein 3A	ATAD3A	ATD3A_HUMAN ATPase family AAA domain-containing protein 3A OS=Homo sapiens OX=9606 GN=ATAD3A PE=1 SV=2	32	34	30	29	26	19	10	10	8	7	6	4	55.4	56.9	47.8	46.5	43.8	37.2	By MS/MS	By MS/MS	By MS/MS	By MS/MS	By MS/MS	By MS/MS
23.6901	23.2686	23.2255	24.2658	23.3149	23.9795			8.30387	0	32.047	26	0.651802	-0.458696	E9PKZ0;P62917;G3V1A1;E9PKU4;E9PP36	E9PKZ0;P62917;G3V1A1;E9PKU4;E9PP36	60S ribosomal protein L8	RPL8	E9PKZ0_HUMAN 60S ribosomal protein L8 (Fragment) OS=Homo sapiens OX=9606 GN=RPL8 PE=1 SV=1;RL8_HUMAN 60S ribosomal protein L8 OS=Homo sapiens OX=9606 GN=RPL8 PE=1 SV=2;G3V1A1_HUMAN 60S ribosomal protein L8 OS=Homo sapiens OX=9606 GN=RPL8 PE=1 SV=1;E9PKU4_H	6	5	3	3	3	2	6	5	3	3	3	2	35.1	34.6	16.6	20	16.6	13.2	By MS/MS	By MS/MS	By MS/MS	By MS/MS	By MS/MS	By MS/MS
20.8986	20.7574	21.5038	21.5062	21.1422	21.8878			7.47356	0	4.7139	12	0.66147	-0.458806	A0A087WVM4;B7ZM99;Q6UB35;Q4VXM1;Q4VXM0	A0A087WVM4;B7ZM99;Q6UB35	Monofunctional C1-tetrahydrofolate synthase, mitochondrial	MTHFD1L	A0A087WVM4_HUMAN Formyltetrahydrofolate synthetase OS=Homo sapiens OX=9606 GN=MTHFD1L PE=1 SV=1;B7ZM99_HUMAN Formyltetrahydrofolate synthetase OS=Homo sapiens OX=9606 GN=MTHFD1L PE=1 SV=1;C1TM_HUMAN Monofunctional C1-tetrahydrofolate synthase, mitochondria	3	2	3	3	3	2	3	2	3	3	3	2	3.8	2.8	3.8	3.8	3.8	2.1	By MS/MS	By MS/MS	By MS/MS	By MS/MS	By MS/MS	By MS/MS
22.3735	22.2044	22.5282	22.681	22.5711	23.2493			7.77182	0	9.977	11	0.946064	-0.465098	P61224;P62834;A6NIZ1;F5H7Y6;A0A075B6Q0;F5H004;F5H6R7;E7ESV4;F5H4H0;F5H0B7;F5H500;F5GX62;F5H491;F5GWU8;F5H077;F5GYH7;F5GYB5;F8WBC0;F5GZG1;F5H823;B7ZB78	P61224;P62834;A6NIZ1;F5H7Y6;A0A075B6Q0;F5H004;F5H6R7;E7ESV4;F5H4H0;F5H0B7;F5H500;F5GX62;F5H491;F5GWU8;F5H077;F5GYH7;F5GYB5	Ras-related protein Rap-1b;Ras-related protein Rap-1A;Ras-related protein Rap-1b-like protein	RAP1B;RAP1A	RAP1B_HUMAN Ras-related protein Rap-1b OS=Homo sapiens OX=9606 GN=RAP1B PE=1 SV=1;RAP1A_HUMAN Ras-related protein Rap-1A OS=Homo sapiens OX=9606 GN=RAP1A PE=1 SV=1;RP1BL_HUMAN Ras-related protein Rap-1b-like protein OS=Homo sapiens OX=9606 PE=2 SV=1;F5H7Y6	4	4	4	4	3	1	4	4	4	4	3	1	21.7	21.7	21.7	27.2	21.7	6	By MS/MS	By MS/MS	By MS/MS	By MS/MS	By MS/MS	By MS/MS
20.9556	21.1886	21.5762	20.9027	22.4995	21.7192			7.53088	0	12.515	12	0.398933	-0.467004	Q14974;J3QR48;J3KTM9	Q14974;J3QR48	Importin subunit beta-1	KPNB1	IMB1_HUMAN Importin subunit beta-1 OS=Homo sapiens OX=9606 GN=KPNB1 PE=1 SV=2;J3QR48_HUMAN Importin subunit beta-1 (Fragment) OS=Homo sapiens OX=9606 GN=KPNB1 PE=1 SV=8	2	3	2	2	5	5	2	3	2	2	5	5	2.7	4.1	3.1	2.7	6.8	6.8	By matching	By MS/MS	By MS/MS	By MS/MS	By MS/MS	By MS/MS
21.2936	21.5927	21.0984	21.4934	22.2413	21.6548			7.60006	0	18.564	17	0.805362	-0.468274	A0A0A0MRA5;B7Z4B8;Q9BUJ2;M0QYZ0;M0R3F1;M0R203;M0QZV6;M0R0K8;M0QYI8;M0QYM5	A0A0A0MRA5;B7Z4B8;Q9BUJ2;M0QYZ0;M0R3F1	Heterogeneous nuclear ribonucleoprotein U-like protein 1	HNRNPUL1	A0A0A0MRA5_HUMAN Heterogeneous nuclear ribonucleoprotein U-like protein 1 OS=Homo sapiens OX=9606 GN=HNRNPUL1 PE=1 SV=1;B7Z4B8_HUMAN Heterogeneous nuclear ribonucleoprotein U-like protein 1 OS=Homo sapiens OX=9606 GN=HNRNPUL1 PE=1 SV=1;HNRL1_HUMAN Heteroge	4	4	1	2	4	3	4	4	1	2	4	3	7.8	7.8	2	3.7	8.7	6.3	By MS/MS	By MS/MS	By MS/MS	By MS/MS	By MS/MS	By MS/MS
21.1297	20.9212	20.9565	21.4366	21.3193	21.6709			7.44795	0	25.845	12	1.75026	-0.47313	P17661	P17661	Desmin	DES	DESM_HUMAN Desmin OS=Homo sapiens OX=9606 GN=DES PE=1 SV=3	2	2	2	3	4	4	2	2	2	3	4	4	16.2	16.2	16.2	19.1	22.6	22.6	By MS/MS	By MS/MS	By MS/MS	By MS/MS	By MS/MS	By MS/MS
25.5216	25.5038	25.4819	25.8774	25.7921	26.2592			9.3977	0	292.2	209	1.51936	-0.473829	P11142;E9PKE3;E9PN89;E9PNE6;A8K7Q2;E9PLF4;E9PQQ4;E9PQK7;E9PK54;E9PI65;E9PPY6;E9PN25;E9PS65;E9PM13	P11142;E9PKE3;E9PN89;E9PNE6;A8K7Q2	Heat shock cognate 71 kDa protein	HSPA8	HSP7C_HUMAN Heat shock cognate 71 kDa protein OS=Homo sapiens OX=9606 GN=HSPA8 PE=1 SV=1;E9PKE3_HUMAN Heat shock cognate 71 kDa protein OS=Homo sapiens OX=9606 GN=HSPA8 PE=1 SV=1;E9PN89_HUMAN Heat shock cognate 71 kDa protein (Fragment) OS=Homo sapiens OX=	26	25	25	22	24	22	17	17	17	14	15	13	48.3	48.3	48.8	44.9	49.4	47.4	By MS/MS	By MS/MS	By MS/MS	By MS/MS	By MS/MS	By MS/MS
26.2934	26.3191	26.3521	26.5218	27.0084	26.8572			9.31313	0	244.23	136	1.51395	-0.474253	F5H5D3;Q9BQE3;A0A1W2PQM2;F8VVB9;F8VRZ4;F8VS66;F8VX09;F8VWV9;C9JEV8;C9JQ00;C9JJQ8;A6NHL2;F8VRK0;F8VXZ7;F8W0F6	F5H5D3;Q9BQE3;A0A1W2PQM2	Tubulin alpha-1C chain	TUBA1C	F5H5D3_HUMAN Tubulin alpha chain OS=Homo sapiens OX=9606 GN=TUBA1C PE=1 SV=1;TBA1C_HUMAN Tubulin alpha-1C chain OS=Homo sapiens OX=9606 GN=TUBA1C PE=1 SV=1;A0A1W2PQM2_HUMAN Tubulin alpha-1C chain OS=Homo sapiens OX=9606 GN=TUBA1C PE=1 SV=1	22	19	17	14	16	10	2	2	0	0	0	0	58.4	53.4	45.5	36.8	39.3	27.7	By MS/MS	By MS/MS	By MS/MS	By MS/MS	By MS/MS	By MS/MS
20.5711	20.7828	20.4999	21.1113	21.2405	20.929			7.35178	0	4.6834	8	1.73229	-0.475715	C9IZY8;F8W1F5;Q8IVF7;Q96PY5	C9IZY8;F8W1F5;Q8IVF7;Q96PY5	Formin-like protein 3;Formin-like protein 2	FMNL2;FMNL3	C9IZY8_HUMAN Formin-like protein 2 OS=Homo sapiens OX=9606 GN=FMNL2 PE=1 SV=1;F8W1F5_HUMAN Formin-like protein 3 OS=Homo sapiens OX=9606 GN=FMNL3 PE=1 SV=1;FMNL3_HUMAN Formin-like protein 3 OS=Homo sapiens OX=9606 GN=FMNL3 PE=1 SV=3;FMNL2_HUMAN Formin-like	3	3	3	3	3	2	3	3	3	3	3	2	8.2	8.2	8.2	8.2	8.2	5.9	By MS/MS	By MS/MS	By MS/MS	By MS/MS	By MS/MS	By MS/MS
19.1944	18.8413	19.7902	19.4006	19.6827	20.1704			6.59778	0.006008	2.4596	6	0.596937	-0.475956	D6RIZ4;D6RA47;D6RE79;Q14728	D6RIZ4;D6RA47;D6RE79;Q14728	Major facilitator superfamily domain-containing protein 10	MFSD10	D6RIZ4_HUMAN Major facilitator superfamily domain-containing protein 10 OS=Homo sapiens OX=9606 GN=MFSD10 PE=1 SV=1;D6RA47_HUMAN Major facilitator superfamily domain-containing protein 10 OS=Homo sapiens OX=9606 GN=MFSD10 PE=1 SV=1;D6RE79_HUMAN Major facil	1	1	1	1	1	1	1	1	1	1	1	1	3.7	3.7	3.7	3.7	3.7	3.7	By MS/MS	By MS/MS	By MS/MS	By MS/MS	By MS/MS	By MS/MS
22.7214	23.179	22.0859	23.2176	22.8441	23.3525			7.64471	0	18.817	5	0.60697	-0.475974	F8VYE8;P36873;F8VR82;A0A087WYY5	F8VYE8;P36873;F8VR82;A0A087WYY5	Serine/threonine-protein phosphatase;Serine/threonine-protein phosphatase PP1-gamma catalytic subunit	PPP1CC	F8VYE8_HUMAN Serine/threonine-protein phosphatase OS=Homo sapiens OX=9606 GN=PPP1CC PE=1 SV=1;PP1G_HUMAN Serine/threonine-protein phosphatase PP1-gamma catalytic subunit OS=Homo sapiens OX=9606 GN=PPP1CC PE=1 SV=1;F8VR82_HUMAN Serine/threonine-protein phos	1	1	1	1	1	1	1	1	1	1	1	1	26.6	26.6	23.4	30.9	22.7	10.2	By MS/MS	By MS/MS	By MS/MS	By MS/MS	By MS/MS	By MS/MS
23.9612	23.895	24.3819	24.3913	24.6316	24.6491	+		8.89214	0	109.86	97	1.29033	-0.478017	P07996;CON__Q28194;A8MZG1;A0A3B3ITK0;P35442;Q2HIZ1;F5H4Z8;P49746	P07996;CON__Q28194	Thrombospondin-1	THBS1	TSP1_HUMAN Thrombospondin-1 OS=Homo sapiens OX=9606 GN=THBS1 PE=1 SV=2;	24	22	20	13	18	12	24	22	20	13	18	12	23.2	23.2	18.5	14.6	17.9	13.2	By MS/MS	By MS/MS	By MS/MS	By MS/MS	By MS/MS	By MS/MS
22.9554	22.8697	23.4828	23.4881	23.3735	23.8854			8.53916	0	55.421	62	0.907874	-0.47969	P55084;F5GZQ3;B5MD38;C9JEY0;C9JE81;C9K0M0	P55084;F5GZQ3;B5MD38	Trifunctional enzyme subunit beta, mitochondrial;3-ketoacyl-CoA thiolase	HADHB	ECHB_HUMAN Trifunctional enzyme subunit beta, mitochondrial OS=Homo sapiens OX=9606 GN=HADHB PE=1 SV=3;F5GZQ3_HUMAN Trifunctional enzyme subunit beta, mitochondrial OS=Homo sapiens OX=9606 GN=HADHB PE=1 SV=1;B5MD38_HUMAN Trifunctional enzyme subunit beta,	15	15	14	11	9	8	15	15	14	11	9	8	42.4	40.1	42	32.9	25.9	21.1	By MS/MS	By MS/MS	By MS/MS	By MS/MS	By MS/MS	By MS/MS
21.8413	22.0054	22.2992	22.4986	22.5245	22.5633			8.47688	0	151.32	113	1.62338	-0.480182	H3BQK9;H3BPE1;Q9UPN3;A0A590UJG2;H0Y390;A0A5F9ZGX0;E9PNZ4;E9PLY5;A0A669KB06;A0A669KBB0;E9PLY0;H0Y314;H0Y4F5;H0Y6T5;A0A494C073;A0A494C1U5;A0A0A6YYJ5;H0Y7I1;H0YBX0;H0YC65;E9PS75	H3BQK9;H3BPE1;Q9UPN3;A0A590UJG2;H0Y390	Microtubule-actin cross-linking factor 1, isoforms 1/2/3/5	MACF1	H3BQK9_HUMAN Microtubule-actin cross-linking factor 1, isoforms 1/2/3/5 OS=Homo sapiens OX=9606 GN=MACF1 PE=1 SV=1;H3BPE1_HUMAN Microtubule-actin cross-linking factor 1, isoforms 1/2/3/5 OS=Homo sapiens OX=9606 GN=MACF1 PE=1 SV=1;MACF1_HUMAN Microtubule-ac	25	33	23	27	22	22	24	32	23	27	22	22	5.7	7.4	5.4	6.2	4.5	4.4	By MS/MS	By MS/MS	By MS/MS	By MS/MS	By MS/MS	By MS/MS
25.1662	24.4115	24.5252	25.2661	24.6311	25.6619			8.60837	0	19.38	15	0.565587	-0.485357	P62913;Q5VVC8	P62913;Q5VVC8	60S ribosomal protein L11	RPL11	RL11_HUMAN 60S ribosomal protein L11 OS=Homo sapiens OX=9606 GN=RPL11 PE=1 SV=2;Q5VVC8_HUMAN 60S ribosomal protein L11 OS=Homo sapiens OX=9606 GN=RPL11 PE=1 SV=2	5	4	7	6	6	5	5	4	7	6	6	5	28.1	26.4	40.4	28.1	28.1	25.3	By MS/MS	By MS/MS	By MS/MS	By MS/MS	By MS/MS	By MS/MS
21.8802	21.4996	21.8193	21.7547	22.6553	22.249			7.78465	0	43.773	21	0.78528	-0.486609	P22626;A0A087WUI2	P22626;A0A087WUI2	Heterogeneous nuclear ribonucleoproteins A2/B1	HNRNPA2B1	ROA2_HUMAN Heterogeneous nuclear ribonucleoproteins A2/B1 OS=Homo sapiens OX=9606 GN=HNRNPA2B1 PE=1 SV=2;A0A087WUI2_HUMAN Heterogeneous nuclear ribonucleoproteins A2/B1 OS=Homo sapiens OX=9606 GN=HNRNPA2B1 PE=1 SV=1	4	4	5	4	6	2	4	4	5	4	6	2	18.1	19.5	25.2	19.5	25.2	10.8	By MS/MS	By MS/MS	By MS/MS	By MS/MS	By MS/MS	By MS/MS
32.5243	33.1669	31.9172	33.3548	32.8272	32.8877			11.9579	0	323.31	7641	0.541262	-0.487127	P35579;Q5BKV1;B1AH99;A0A2R8Y4C3;A0A0C4DFM8;A1L2Z2;REV__S4R3H4;REV__E7EQT4;REV__Q9UKV3;A0A2R8Y454;A0A6E1W127;P11055;Q9UKX2;P13535;Q9Y623;P12882;P13533;Q9UKX3;A7E2Y1	P35579	Myosin-9	MYH9	MYH9_HUMAN Myosin-9 OS=Homo sapiens OX=9606 GN=MYH9 PE=1 SV=4	321	332	305	313	303	265	275	286	260	268	260	227	87.8	86.5	86.2	85.3	83.8	80.5	By MS/MS	By MS/MS	By MS/MS	By MS/MS	By MS/MS	By MS/MS
19.9182	19.8575	20.0689	19.155	21.0689	21.0829			7.07813	0	13.673	10	0.30899	-0.487381	O00410;H0Y8C6;E7ETV3;C9JZ53;H0Y3V4;E7EQT5;E7EV12;E7EX05;E7EWK4;C9J583;E7ETV8;C9JZD8;C9JQT6;C9J875;C9JXE0;F8WF30;E7ESZ1	O00410;H0Y8C6;E7ETV3	Importin-5	IPO5	IPO5_HUMAN Importin-5 OS=Homo sapiens OX=9606 GN=IPO5 PE=1 SV=4;H0Y8C6_HUMAN Importin-5 (Fragment) OS=Homo sapiens OX=9606 GN=IPO5 PE=1 SV=1;E7ETV3_HUMAN Importin-5 (Fragment) OS=Homo sapiens OX=9606 GN=IPO5 PE=1 SV=1	2	2	2	2	2	3	2	2	2	2	2	3	3.6	3.6	3.6	4.1	4.7	5.4	By MS/MS	By MS/MS	By MS/MS	By MS/MS	By MS/MS	By MS/MS
19.724	19.988	20.2242	20.2173	20.3958	20.7898			6.85126	0.00077399	3.3667	3	1.03209	-0.488868	P54727	P54727	UV excision repair protein RAD23 homolog B	RAD23B	RD23B_HUMAN UV excision repair protein RAD23 homolog B OS=Homo sapiens OX=9606 GN=RAD23B PE=1 SV=1	1	1	1	1	1	2	1	1	1	1	1	2	4.6	4.6	4.6	4.6	4.6	7.8	By matching	By matching	By matching	By MS/MS	By MS/MS	By MS/MS
23.6428	22.9903	22.8991	24.4434	22.8695	23.6894			8.1765	0	141.38	19	0.40657	-0.490008	Q5JR95;P62241	Q5JR95;P62241	40S ribosomal protein S8	RPS8	Q5JR95_HUMAN 40S ribosomal protein S8 OS=Homo sapiens OX=9606 GN=RPS8 PE=1 SV=1;RS8_HUMAN 40S ribosomal protein S8 OS=Homo sapiens OX=9606 GN=RPS8 PE=1 SV=2	4	3	4	3	3	3	4	3	4	3	3	3	25.5	18.6	25.5	21.8	21.8	18.6	By MS/MS	By MS/MS	By MS/MS	By MS/MS	By MS/MS	By MS/MS
21.7749	22.1258	21.953	22.3529	22.2485	22.7293			8.02576	0	51.918	30	1.29826	-0.492317	Q63ZY3;K7ERU2;K7EIU4	Q63ZY3;K7ERU2	KN motif and ankyrin repeat domain-containing protein 2	KANK2	KANK2_HUMAN KN motif and ankyrin repeat domain-containing protein 2 OS=Homo sapiens OX=9606 GN=KANK2 PE=1 SV=1;K7ERU2_HUMAN KN motif and ankyrin repeat domain-containing protein 2 (Fragment) OS=Homo sapiens OX=9606 GN=KANK2 PE=1 SV=1	6	4	7	5	10	9	6	4	7	5	10	9	9.8	5.6	11.3	8.6	13.2	12.5	By MS/MS	By MS/MS	By MS/MS	By MS/MS	By MS/MS	By MS/MS
20.6908	20.9003	20.8334	20.9555	21.4442	21.511			7.2605	0	8.0498	9	1.25257	-0.495435	Q13200;H7C1H2	Q13200;H7C1H2	26S proteasome non-ATPase regulatory subunit 2	PSMD2	PSMD2_HUMAN 26S proteasome non-ATPase regulatory subunit 2 OS=Homo sapiens OX=9606 GN=PSMD2 PE=1 SV=3;H7C1H2_HUMAN 26S proteasome non-ATPase regulatory subunit 2 (Fragment) OS=Homo sapiens OX=9606 GN=PSMD2 PE=1 SV=1	2	2	1	2	4	3	2	2	1	2	4	3	4.1	4.1	2.4	4.1	6.9	5.1	By MS/MS	By MS/MS	By MS/MS	By MS/MS	By MS/MS	By MS/MS
20.9785	20.7713	20.7452	22.0132	21.2564	20.7237			7.10102	0.0014674	2.9253	5	0.584274	-0.499454	G3V394	G3V394		MYO5A	G3V394_HUMAN Unconventional myosin-Va OS=Homo sapiens OX=9606 GN=MYO5A PE=1 SV=1	1	1	1	1	1	1	0	0	0	0	0	0	34.1	38.3	31.1	31.1	29.7	24.8	By matching	By MS/MS	By matching	By MS/MS	By MS/MS	By MS/MS
21.4916	21.4417	20.8548	21.4158	21.7059	22.1666			7.47023	0	10.907	9	0.769258	-0.500045	E7ES33;E7EPK1;Q16181;A0A0U1RRH9;A0A0U1RRE1;A0A5F9ZGZ7;G3V1Q4;A0A0U1RRD1;Q6ZU15	E7ES33;E7EPK1;Q16181;A0A0U1RRH9;A0A0U1RRE1;A0A5F9ZGZ7;G3V1Q4	Septin-7	2007-09-01	E7ES33_HUMAN Septin-7 OS=Homo sapiens OX=9606 GN=SEPTIN7 PE=1 SV=3;E7EPK1_HUMAN Septin-7 OS=Homo sapiens OX=9606 GN=SEPTIN7 PE=1 SV=2;SEPT7_HUMAN Septin-7 OS=Homo sapiens OX=9606 GN=SEPTIN7 PE=1 SV=2;A0A0U1RRH9_HUMAN Septin-7 (Fragment) OS=Homo sapiens OX=	1	3	2	3	3	1	1	3	2	3	3	1	5.5	11.8	6.2	11.8	11.8	2.2	By MS/MS	By MS/MS	By MS/MS	By MS/MS	By MS/MS	By MS/MS
23.9024	23.2782	24.2919	23.7078	24.6793	24.5897			8.75533	0	44.782	72	0.51361	-0.501417	P04406;E7EUT5;O14556	P04406;E7EUT5	Glyceraldehyde-3-phosphate dehydrogenase	GAPDH	G3P_HUMAN Glyceraldehyde-3-phosphate dehydrogenase OS=Homo sapiens OX=9606 GN=GAPDH PE=1 SV=3;E7EUT5_HUMAN Glyceraldehyde-3-phosphate dehydrogenase OS=Homo sapiens OX=9606 GN=GAPDH PE=1 SV=1	14	11	11	11	12	7	13	10	10	10	11	6	54.9	46.6	45.7	46.9	50.7	26.3	By MS/MS	By MS/MS	By MS/MS	By MS/MS	By MS/MS	By MS/MS
22.0895	21.8592	21.6341	22.1348	22.5117	22.4527			7.80733	0	51.429	30	1.34307	-0.505491	Q7KZF4;H7C597	Q7KZF4	Staphylococcal nuclease domain-containing protein 1	SND1	SND1_HUMAN Staphylococcal nuclease domain-containing protein 1 OS=Homo sapiens OX=9606 GN=SND1 PE=1 SV=1	6	3	4	4	8	4	6	3	4	4	8	4	11.3	7.3	8.1	8.1	13.6	7.4	By MS/MS	By MS/MS	By MS/MS	By MS/MS	By MS/MS	By MS/MS
24.7082	23.9341	24.8163	24.6753	25.0943	25.2074			9.08361	0	177.91	128	0.71999	-0.506145	A0A0J9YYL3;A0A0J9YVP6;A0A0J9YVR6;E9PQ56;E9PN18;E9PMU7;H0YCP8	A0A0J9YYL3;A0A0J9YVP6;A0A0J9YVR6;E9PQ56		PUF60	A0A0J9YYL3_HUMAN 60 kDa poly(U)-binding-splicing factor (Fragment) OS=Homo sapiens OX=9606 GN=PUF60 PE=1 SV=1;A0A0J9YVP6_HUMAN 60 kDa poly(U)-binding-splicing factor (Fragment) OS=Homo sapiens OX=9606 GN=PUF60 PE=1 SV=1;A0A0J9YVR6_HUMAN 60 kDa poly(U)-bind	18	17	17	12	17	15	1	1	1	1	1	1	51.1	50.9	49.5	41.2	48.3	45.3	By MS/MS	By MS/MS	By MS/MS	By MS/MS	By MS/MS	By MS/MS
23.468	23.543	23.5106	24.5831	23.5896	23.8677			8.4685	0	30.388	34	0.787323	-0.50626	P62081;B5MCP9;A0A2R8Y623	P62081;B5MCP9;A0A2R8Y623	40S ribosomal protein S7	RPS7	RS7_HUMAN 40S ribosomal protein S7 OS=Homo sapiens OX=9606 GN=RPS7 PE=1 SV=1;B5MCP9_HUMAN 40S ribosomal protein S7 OS=Homo sapiens OX=9606 GN=RPS7 PE=1 SV=1;A0A2R8Y623_HUMAN 40S ribosomal protein S7 (Fragment) OS=Homo sapiens OX=9606 GN=RPS7 PE=1 SV=1	7	6	7	9	8	5	7	6	7	9	8	5	33.5	29.9	33.5	47.9	38.1	21.6	By MS/MS	By MS/MS	By MS/MS	By MS/MS	By MS/MS	By MS/MS
24.6168	24.9004	24.6641	25.8966	24.6894	25.1183			8.73808	0	27.546	47	0.627786	-0.507677	P62906	P62906	60S ribosomal protein L10a	RPL10A	RL10A_HUMAN 60S ribosomal protein L10a OS=Homo sapiens OX=9606 GN=RPL10A PE=1 SV=2	12	8	8	12	7	8	12	8	8	12	7	8	51.6	33.2	29.5	44.2	24	29.5	By MS/MS	By MS/MS	By MS/MS	By MS/MS	By MS/MS	By MS/MS
21.9566	21.347	21.7204	22.1428	22.1715	22.2348			7.84356	0	32.333	15	1.32566	-0.508399	P51148;K7ENY4;K7ERI8;K7ERQ8;F8VVK3;K7EIP6;F8WCY6;F8WD79;F8VPW9;F8VSF8;F8VWZ7;F8VWU4;F8VVZ0;F8VUA5;P61020	P51148;K7ENY4;K7ERI8;K7ERQ8	Ras-related protein Rab-5C	RAB5C	RAB5C_HUMAN Ras-related protein Rab-5C OS=Homo sapiens OX=9606 GN=RAB5C PE=1 SV=2;K7ENY4_HUMAN Ras-related protein Rab-5C (Fragment) OS=Homo sapiens OX=9606 GN=RAB5C PE=1 SV=1;K7ERI8_HUMAN Uncharacterized protein OS=Homo sapiens OX=9606 PE=4 SV=1;K7ERQ8_HU	4	5	3	4	4	4	3	4	2	3	3	3	31.5	37	19.4	25.9	25.9	25.9	By MS/MS	By MS/MS	By MS/MS	By MS/MS	By MS/MS	By MS/MS
21.7341	21.637	19.309	21.202	21.3065	21.7003			7.3041	0	10.112	9	0.250214	-0.509588	P55290	P55290	Cadherin-13	CDH13	CAD13_HUMAN Cadherin-13 OS=Homo sapiens OX=9606 GN=CDH13 PE=1 SV=1	3	3	0	1	1	2	3	3	0	1	1	2	8.3	7.9	0	3.2	3.2	3.5	By MS/MS	By MS/MS		By matching	By MS/MS	By MS/MS
23.4809	23.6932	23.2593	24.0017	23.853	24.1147			8.87508	0	199.49	108	1.6028	-0.512048	O14974;F8VZN8;H0YIS4;H0YHI8;A0A3B3ISH4;H0YIM2;H0YIS3;A0A0U1RQZ1;F8VW28;H0YHL8;E1CKY7;O60237	O14974;F8VZN8	Protein phosphatase 1 regulatory subunit 12A	PPP1R12A	MYPT1_HUMAN Protein phosphatase 1 regulatory subunit 12A OS=Homo sapiens OX=9606 GN=PPP1R12A PE=1 SV=1;F8VZN8_HUMAN Protein phosphatase 1 regulatory subunit 12A (Fragment) OS=Homo sapiens OX=9606 GN=PPP1R12A PE=1 SV=1	24	26	16	18	17	19	24	26	16	18	17	19	32.8	31.4	18	20.6	17.9	20.7	By MS/MS	By MS/MS	By MS/MS	By MS/MS	By MS/MS	By MS/MS
20.9529	21.5637	22.2148	21.5567	22.2084	22.5096			7.5979	0	14.323	14	0.486375	-0.514403	Q9Y5M8;H7C4H2;C9J5Z8	Q9Y5M8;H7C4H2	Signal recognition particle receptor subunit beta	SRPRB	SRPRB_HUMAN Signal recognition particle receptor subunit beta OS=Homo sapiens OX=9606 GN=SRPRB PE=1 SV=3;H7C4H2_HUMAN Signal recognition particle receptor subunit beta (Fragment) OS=Homo sapiens OX=9606 GN=SRPRB PE=1 SV=1	2	4	3	3	3	3	2	4	3	3	3	3	12.9	27.7	21.4	14.8	17.7	14.4	By MS/MS	By MS/MS	By MS/MS	By MS/MS	By MS/MS	By MS/MS
23.402	23.6266	23.4437	24.7752	23.2584	23.9854			8.50488	0	60.058	35	0.509285	-0.515572	P62277;J3KMX5;E9PS50;REV__TGGT1_291340-t26_1-p1	P62277;J3KMX5	40S ribosomal protein S13	RPS13	RS13_HUMAN 40S ribosomal protein S13 OS=Homo sapiens OX=9606 GN=RPS13 PE=1 SV=2;J3KMX5_HUMAN 40S ribosomal protein S13 OS=Homo sapiens OX=9606 GN=RPS13 PE=1 SV=1	6	6	6	5	7	6	6	6	6	5	7	6	34.4	34.4	38.4	33.8	39.1	37.7	By MS/MS	By MS/MS	By MS/MS	By MS/MS	By MS/MS	By MS/MS
23.884	23.7293	23.8994	24.772	23.9744	24.3251			8.19204	0	17.933	12	1.02891	-0.519596	C9K025;P18077;F8WBS5;F8WB72	C9K025;P18077;F8WBS5;F8WB72	60S ribosomal protein L35a	RPL35A	C9K025_HUMAN 60S ribosomal protein L35a (Fragment) OS=Homo sapiens OX=9606 GN=RPL35A PE=1 SV=1;RL35A_HUMAN 60S ribosomal protein L35a OS=Homo sapiens OX=9606 GN=RPL35A PE=1 SV=2;F8WBS5_HUMAN 60S ribosomal protein L35a OS=Homo sapiens OX=9606 GN=RPL35A PE=1	5	5	4	4	2	4	5	5	4	4	2	4	38.3	41.5	39.4	41.5	20.2	30.9	By MS/MS	By MS/MS	By MS/MS	By MS/MS	By MS/MS	By MS/MS
21.1091	20.7569	20.9975	21.0276	21.6161	21.7886			7.55771	0	14.855	20	0.969365	-0.522934	A0A087WYV5;X6R3P0;O94813;E9PCX4	A0A087WYV5;X6R3P0;O94813	Slit homolog 2 protein;Slit homolog 2 protein N-product;Slit homolog 2 protein C-product	SLIT2	A0A087WYV5_HUMAN Slit homolog 2 protein OS=Homo sapiens OX=9606 GN=SLIT2 PE=1 SV=1;X6R3P0_HUMAN Slit homolog 2 protein OS=Homo sapiens OX=9606 GN=SLIT2 PE=1 SV=1;SLIT2_HUMAN Slit homolog 2 protein OS=Homo sapiens OX=9606 GN=SLIT2 PE=1 SV=1	4	4	4	3	4	5	4	4	4	3	4	5	4.6	5	4.5	3.7	4.6	5.8	By MS/MS	By MS/MS	By MS/MS	By MS/MS	By MS/MS	By MS/MS
23.2473	22.4663	23.5052	23.3906	23.8306	23.5692			8.16507	0	66.828	33	0.708843	-0.523874	C9J9K3;A0A0C4DG17;P08865;F8WD59	C9J9K3;A0A0C4DG17;P08865;F8WD59	40S ribosomal protein SA	RPSA	C9J9K3_HUMAN 40S ribosomal protein SA (Fragment) OS=Homo sapiens OX=9606 GN=RPSA PE=1 SV=8;A0A0C4DG17_HUMAN 40S ribosomal protein SA OS=Homo sapiens OX=9606 GN=RPSA PE=1 SV=1;RSSA_HUMAN 40S ribosomal protein SA OS=Homo sapiens OX=9606 GN=RPSA PE=1 SV=4;F8W	3	3	6	4	5	5	3	3	6	4	5	5	17.5	17.5	37.6	21.7	27.4	27.4	By MS/MS	By MS/MS	By MS/MS	By MS/MS	By MS/MS	By MS/MS
21.7239	21.2242	21.5789	21.5908	22.0984	22.4201			7.64155	0	16.545	17	0.865737	-0.527433	Q12906;K7EKJ9;K7EKY0;K7ER69;K7EQR9	Q12906;K7EKJ9	Interleukin enhancer-binding factor 3	ILF3	ILF3_HUMAN Interleukin enhancer-binding factor 3 OS=Homo sapiens OX=9606 GN=ILF3 PE=1 SV=3;K7EKJ9_HUMAN Interleukin enhancer-binding factor 3 (Fragment) OS=Homo sapiens OX=9606 GN=ILF3 PE=1 SV=1	4	3	4	2	2	4	4	3	4	2	2	4	7.2	6.6	7.9	3.7	3.4	5.3	By MS/MS	By MS/MS	By MS/MS	By MS/MS	By MS/MS	By MS/MS
20.7238	21.791	20.9309	21.1499	21.868	22.0235			7.54812	0	14.691	11	0.557102	-0.531874	P16615;H7C5W9;O14983	P16615;H7C5W9;O14983	Sarcoplasmic/endoplasmic reticulum calcium ATPase 2;Sarcoplasmic/endoplasmic reticulum calcium ATPase 1	ATP2A2;ATP2A1	AT2A2_HUMAN Sarcoplasmic/endoplasmic reticulum calcium ATPase 2 OS=Homo sapiens OX=9606 GN=ATP2A2 PE=1 SV=1;H7C5W9_HUMAN Endoplasmic reticulum class 1/2 Ca(2+) ATPase (Fragment) OS=Homo sapiens OX=9606 GN=ATP2A2 PE=1 SV=1;AT2A1_HUMAN Sarcoplasmic/endoplasm	3	3	3	1	4	3	3	3	3	1	4	3	5.5	5.5	4.7	2	6.7	4.7	By MS/MS	By MS/MS	By MS/MS	By matching	By MS/MS	By MS/MS
19.8065	18.9187	19.9316	19.3773	20.0912	20.7892			6.69583	0.0014482	2.8353	5	0.442829	-0.5336	J3QL22;J3QS85;J3KTQ1;J3QKR0;C9JLV5;Q9UNS2	J3QL22;J3QS85;J3KTQ1;J3QKR0;C9JLV5;Q9UNS2	COP9 signalosome complex subunit 3	COPS3	J3QL22_HUMAN COP9 signalosome complex subunit 3 OS=Homo sapiens OX=9606 GN=COPS3 PE=1 SV=1;J3QS85_HUMAN COP9 signalosome complex subunit 3 OS=Homo sapiens OX=9606 GN=COPS3 PE=1 SV=1;J3KTQ1_HUMAN COP9 signalosome complex subunit 3 OS=Homo sapiens OX=9606 GN	1	1	1	1	1	1	1	1	1	1	1	1	60	60	60	60	60	60	By MS/MS	By MS/MS	By MS/MS	By MS/MS	By MS/MS	By MS/MS
21.2676	20.992	21.143	20.842	22.5309	21.6362			7.64758	0	31.731	19	0.469076	-0.535524	P55072;C9JUP7;C9IZA5	P55072	Transitional endoplasmic reticulum ATPase	VCP	TERA_HUMAN Transitional endoplasmic reticulum ATPase OS=Homo sapiens OX=9606 GN=VCP PE=1 SV=4	4	4	6	4	9	3	4	4	6	4	9	3	8.3	8.4	10.5	5.8	16.4	4.7	By MS/MS	By MS/MS	By MS/MS	By MS/MS	By MS/MS	By MS/MS
23.7981	23.7063	23.8056	24.7447	24.1134	24.0644			8.61884	0	58.724	52	1.14183	-0.537517	P62701	P62701	40S ribosomal protein S4, X isoform	RPS4X	RS4X_HUMAN 40S ribosomal protein S4, X isoform OS=Homo sapiens OX=9606 GN=RPS4X PE=1 SV=2	15	12	8	12	8	8	8	7	4	6	4	3	49.4	44.9	34.2	47.9	33.5	34.6	By MS/MS	By MS/MS	By MS/MS	By MS/MS	By MS/MS	By MS/MS
22.9101	22.9197	23.0377	23.8795	22.9655	23.6423			8.28863	0	34.311	36	0.91025	-0.539935	P32969;D6RAN4;A0A2R8Y5Y7;H0Y9V9;H0Y9R4	P32969;D6RAN4;A0A2R8Y5Y7;H0Y9V9	60S ribosomal protein L9	RPL9	RL9_HUMAN 60S ribosomal protein L9 OS=Homo sapiens OX=9606 GN=RPL9 PE=1 SV=1;D6RAN4_HUMAN 60S ribosomal protein L9 (Fragment) OS=Homo sapiens OX=9606 GN=RPL9 PE=1 SV=8;A0A2R8Y5Y7_HUMAN 60S ribosomal protein L9 OS=Homo sapiens OX=9606 GN=RPL9 PE=1 SV=1;H0Y9	9	6	8	8	7	5	9	6	8	8	7	5	57.3	37.5	50	50	49.5	37	By MS/MS	By MS/MS	By MS/MS	By MS/MS	By MS/MS	By MS/MS
20.0787	19.7158	20.496	20.3641	20.6402	20.9082			6.97306	0	3.7602	4	0.919138	-0.540645	X5CMH5;A0A140T9S0;A0A0G2JLV0;A0A087WYD6;E7ENX8;Q03519	X5CMH5;A0A140T9S0;A0A0G2JLV0;A0A087WYD6;E7ENX8;Q03519	Antigen peptide transporter 2	TAP2	X5CMH5_HUMAN Antigen peptide transporter 2 OS=Homo sapiens OX=9606 GN=TAP2 PE=1 SV=1;A0A140T9S0_HUMAN Antigen peptide transporter 2 OS=Homo sapiens OX=9606 GN=TAP2 PE=1 SV=1;A0A0G2JLV0_HUMAN Antigen peptide transporter 2 OS=Homo sapiens OX=9606 GN=TAP2 PE=	2	1	1	1	1	2	2	1	1	1	1	2	3.3	1.4	1.4	1.4	1.4	3.3	By MS/MS	By matching	By MS/MS	By MS/MS	By MS/MS	By MS/MS
20.6686	20.3229	20.2912	20.6991	21.4273	20.7886			6.96137	0	4.7996	7	0.984069	-0.544082	Q14152	Q14152	Eukaryotic translation initiation factor 3 subunit A	EIF3A	EIF3A_HUMAN Eukaryotic translation initiation factor 3 subunit A OS=Homo sapiens OX=9606 GN=EIF3A PE=1 SV=1	1	1	1	2	2	1	1	1	1	2	2	1	1.1	1.1	1.1	2.2	2.7	1.1	By MS/MS	By MS/MS	By MS/MS	By MS/MS	By MS/MS	By matching
22.8121	23.2802	23.164	23.2004	23.9518	23.747			8.95173	0	323.31	238	0.968823	-0.547635	Q9Y490	Q9Y490	Talin-1	TLN1	TLN1_HUMAN Talin-1 OS=Homo sapiens OX=9606 GN=TLN1 PE=1 SV=3	41	49	38	33	58	33	39	45	35	31	54	32	30.3	35.3	26.5	23.2	37.1	21.7	By MS/MS	By MS/MS	By MS/MS	By MS/MS	By MS/MS	By MS/MS
20.4863	21.0991	21.0558	21.5376	21.2542	21.4958			7.41236	0	10.033	8	1.19278	-0.548846	Q27J81;A0A087X118;A0A6Q8PHA2;A0A6Q8PH71;A0A6Q8PHG2;A0A6Q8PGN3;A0A6Q8PF44;A0A6Q8PH25;A0A6Q8PF29;A0A6Q8PGC7;A0A6Q8PH63;A0A6Q8PFW4;A0A6Q8PHS8;A0A0A0MQU1;A0A6Q8PH59;A0A6Q8PFN5;A0A6Q8PGU8;A0A6Q8PFB9;A0A6Q8PGY8;A0A6Q8PH52;A0A6Q8PGK9	Q27J81;A0A087X118;A0A6Q8PHA2;A0A6Q8PH71;A0A6Q8PHG2;A0A6Q8PGN3;A0A6Q8PF44;A0A6Q8PH25;A0A6Q8PF29;A0A6Q8PGC7;A0A6Q8PH63;A0A6Q8PFW4;A0A6Q8PHS8;A0A0A0MQU1	Inverted formin-2	INF2	INF2_HUMAN Inverted formin-2 OS=Homo sapiens OX=9606 GN=INF2 PE=1 SV=2;A0A087X118_HUMAN Inverted formin-2 OS=Homo sapiens OX=9606 GN=INF2 PE=4 SV=1;A0A6Q8PHA2_HUMAN Inverted formin-2 OS=Homo sapiens OX=9606 GN=INF2 PE=4 SV=1;A0A6Q8PH71_HUMAN Inverted formi	3	2	2	2	3	4	3	2	2	2	3	4	3.8	2.3	2.3	2.3	3.2	4.4	By MS/MS	By MS/MS	By MS/MS	By matching	By MS/MS	By MS/MS
21.8229	21.9782	21.5896	22.3116	22.2682	22.4576			7.93684	0	83.954	26	1.90991	-0.548873	Q9H2D6;F6WYE2;F6TR96;F6WMF4;H0Y5J9	Q9H2D6	TRIO and F-actin-binding protein	TRIOBP	TARA_HUMAN TRIO and F-actin-binding protein OS=Homo sapiens OX=9606 GN=TRIOBP PE=1 SV=3	5	5	4	4	5	6	5	5	4	4	5	6	3.3	3.3	2.6	2.8	3.3	3.7	By MS/MS	By MS/MS	By MS/MS	By MS/MS	By MS/MS	By MS/MS
21.5927	21.6847	21.7803	22.5433	22.0056	22.1639			7.34557	0	27.991	5	1.51352	-0.551693	H0YLA2;P37108	H0YLA2;P37108	Signal recognition particle 14 kDa protein	SRP14	H0YLA2_HUMAN Signal recognition particle 14 kDa protein OS=Homo sapiens OX=9606 GN=SRP14 PE=1 SV=1;SRP14_HUMAN Signal recognition particle 14 kDa protein OS=Homo sapiens OX=9606 GN=SRP14 PE=1 SV=2	1	1	1	1	1	1	1	1	1	1	1	1	12.2	12.2	12.2	12.2	12.2	12.2	By MS/MS	By MS/MS	By MS/MS	By MS/MS	By MS/MS	By matching
24.7097	24.6831	23.934	24.6768	25.0508	25.255			9.02247	0	141.11	136	0.838365	-0.551915	P21980;A2A299;A2A2A0	P21980	Protein-glutamine gamma-glutamyltransferase 2	TGM2	TGM2_HUMAN Protein-glutamine gamma-glutamyltransferase 2 OS=Homo sapiens OX=9606 GN=TGM2 PE=1 SV=2	24	23	17	17	21	14	24	23	17	17	21	14	52.8	52	36.2	37	42.8	26.2	By MS/MS	By MS/MS	By MS/MS	By MS/MS	By MS/MS	By MS/MS
20.0453	20.0251	19.9694	20.3607	20.7525	20.5833			6.83391	0.0078023	2.3379	4	2.05445	-0.552183	Q9Y5X2	Q9Y5X2	Sorting nexin-8	SNX8	SNX8_HUMAN Sorting nexin-8 OS=Homo sapiens OX=9606 GN=SNX8 PE=1 SV=1	1	1	1	1	1	1	1	1	1	1	1	1	2.8	2.8	2.8	2.8	2.8	2.8	By matching	By MS/MS	By matching	By MS/MS	By MS/MS	By MS/MS
20.8804	20.0405	22.4095	21.5107	24.335	19.1485			7.77234	0	23.982	7	0.12268	-0.554635	P01040;C9J0E4	P01040;C9J0E4	Cystatin-A;Cystatin-A, N-terminally processed	CSTA	CYTA_HUMAN Cystatin-A OS=Homo sapiens OX=9606 GN=CSTA PE=1 SV=1;C9J0E4_HUMAN Cystatin-A OS=Homo sapiens OX=9606 GN=CSTA PE=1 SV=1	1	1	3	3	4	0	1	1	3	3	4	0	27.6	27.6	52	59.2	73.5	0	By MS/MS	By MS/MS	By MS/MS	By MS/MS	By MS/MS
21.3774	21.9723	22.3568	21.8665	22.4086	23.0971			7.60409	0	37.599	17	0.537074	-0.555195	Q5JR08;P08134;E9PQH6;Q5JR06;Q5JR07;E9PN11;Q5JR05;U3KQA9;U3KQV3;E9PLA2;P62745	Q5JR08;P08134;E9PQH6;Q5JR06;Q5JR07;E9PN11;Q5JR05;U3KQA9;U3KQV3	Rho-related GTP-binding protein RhoC	RHOC	Q5JR08_HUMAN Rho-related GTP-binding protein RhoC (Fragment) OS=Homo sapiens OX=9606 GN=RHOC PE=1 SV=8;RHOC_HUMAN Rho-related GTP-binding protein RhoC OS=Homo sapiens OX=9606 GN=RHOC PE=1 SV=1;E9PQH6_HUMAN Rho-related GTP-binding protein RhoC (Fragment) OS	3	3	2	2	2	1	2	2	1	1	1	1	28.2	21.8	21.8	21.8	21.8	12.8	By MS/MS	By MS/MS	By MS/MS	By MS/MS	By MS/MS	By MS/MS
23.0109	22.403	22.7466	23.4933	22.8725	23.4618			8.02044	0	67.367	16	0.972093	-0.555692	H0YMF4;H0YKD8;P46779;H0YLP6	H0YMF4;H0YKD8;P46779;H0YLP6	60S ribosomal protein L28	RPL28	H0YMF4_HUMAN 60S ribosomal protein L28 OS=Homo sapiens OX=9606 GN=RPL28 PE=1 SV=1;H0YKD8_HUMAN 60S ribosomal protein L28 OS=Homo sapiens OX=9606 GN=RPL28 PE=1 SV=1;RL28_HUMAN 60S ribosomal protein L28 OS=Homo sapiens OX=9606 GN=RPL28 PE=1 SV=3;H0YLP6_HUMAN	4	4	4	4	3	3	4	4	4	4	3	3	36.6	36.6	36.6	36.6	27.7	27.7	By MS/MS	By MS/MS	By MS/MS	By MS/MS	By MS/MS	By MS/MS
21.6276	21.7814	21.881	21.9376	22.7798	22.2556			8.08418	0	41.437	52	1.02755	-0.561023	P18206;A0A096LPE1	P18206	Vinculin	VCL	VINC_HUMAN Vinculin OS=Homo sapiens OX=9606 GN=VCL PE=1 SV=4	7	9	7	7	15	10	7	9	7	7	15	10	9.9	12.3	10.4	10	20	14.2	By MS/MS	By MS/MS	By MS/MS	By MS/MS	By MS/MS	By MS/MS
20.4984	20.8881	20.2818	21.3423	20.9756	21.0441			7.31203	0	8.4836	6	1.261	-0.564536	P49916;K7EQB6;K7ERZ5	P49916;K7EQB6;K7ERZ5	DNA ligase 3	LIG3	DNLI3_HUMAN DNA ligase 3 OS=Homo sapiens OX=9606 GN=LIG3 PE=1 SV=2;K7EQB6_HUMAN DNA ligase 3 (Fragment) OS=Homo sapiens OX=9606 GN=LIG3 PE=1 SV=1;K7ERZ5_HUMAN DNA ligase 3 (Fragment) OS=Homo sapiens OX=9606 GN=LIG3 PE=1 SV=1	2	3	2	3	2	3	2	3	2	3	2	3	2.4	3.9	2.4	4.1	2.4	3.6	By matching	By MS/MS	By matching	By MS/MS	By MS/MS	By MS/MS
23.8721	23.6158	24.8586	25.0317	24.8994	24.1356	+		8.25955	0	14.787	20	0.537559	-0.573407	CON__P02662	CON__P02662				4	3	3	4	3	4	4	3	3	4	3	4	24.1	16.6	23.1	24.1	23.1	28.1	By MS/MS	By MS/MS	By MS/MS	By MS/MS	By MS/MS	By MS/MS
20.4405	20.2216	20.1829	20.9406	20.9911	20.6343			7.10254	0	6.8495	14	1.85553	-0.573655	P42704	P42704	Leucine-rich PPR motif-containing protein, mitochondrial	LRPPRC	LPPRC_HUMAN Leucine-rich PPR motif-containing protein, mitochondrial OS=Homo sapiens OX=9606 GN=LRPPRC PE=1 SV=3	2	3	1	2	2	1	2	3	1	2	2	1	2.3	3.2	1.1	2.3	2.3	1.1	By MS/MS	By MS/MS	By MS/MS	By MS/MS	By MS/MS	By MS/MS
23.9155	23.3441	24.2941	24.2366	24.2776	24.7644			8.50404	0	114.44	40	0.822052	-0.574947	P62937;F8WE65;C9J5S7;E5RIZ5	P62937;F8WE65;C9J5S7	Peptidyl-prolyl cis-trans isomerase A;Peptidyl-prolyl cis-trans isomerase A, N-terminally processed;Peptidyl-prolyl cis-trans isomerase	PPIA	PPIA_HUMAN Peptidyl-prolyl cis-trans isomerase A OS=Homo sapiens OX=9606 GN=PPIA PE=1 SV=2;F8WE65_HUMAN Peptidyl-prolyl cis-trans isomerase OS=Homo sapiens OX=9606 GN=PPIA PE=1 SV=1;C9J5S7_HUMAN Peptidyl-prolyl cis-trans isomerase OS=Homo sapiens OX=9606 G	8	7	7	5	6	5	8	7	7	5	6	5	50.9	44.2	44.2	27.3	27.9	24.2	By MS/MS	By MS/MS	By MS/MS	By MS/MS	By MS/MS	By MS/MS
22.4156	22.265	22.0108	23.2101	22.3764	22.8302			7.81059	0	9.3029	21	1.00531	-0.575102	P62263;A0A2R8Y811;E5RH77	P62263;A0A2R8Y811;E5RH77	40S ribosomal protein S14	RPS14	RS14_HUMAN 40S ribosomal protein S14 OS=Homo sapiens OX=9606 GN=RPS14 PE=1 SV=3;A0A2R8Y811_HUMAN 40S ribosomal protein S14 (Fragment) OS=Homo sapiens OX=9606 GN=RPS14 PE=1 SV=1;E5RH77_HUMAN 40S ribosomal protein S14 OS=Homo sapiens OX=9606 GN=RPS14 PE=1 SV	3	3	2	3	3	3	3	3	2	3	3	3	33.1	31.8	17.9	31.8	31.8	31.8	By MS/MS	By MS/MS	By MS/MS	By MS/MS	By MS/MS	By MS/MS
20.8254	20.4121	20.664	20.8924	21.2926	21.445			7.27515	0	8.8916	7	1.32226	-0.576144	A0A6Q8PHC2;Q9UHD8;K7EK18;K7EL40;K7ER52;K7EIE4;K7EQD7	A0A6Q8PHC2;Q9UHD8;K7EK18;K7EL40	Septin-9	2009-09-01	A0A6Q8PHC2_HUMAN Septin-9 OS=Homo sapiens OX=9606 GN=SEPTIN9 PE=4 SV=1;SEPT9_HUMAN Septin-9 OS=Homo sapiens OX=9606 GN=SEPTIN9 PE=1 SV=2;K7EK18_HUMAN Septin-9 (Fragment) OS=Homo sapiens OX=9606 GN=SEPTIN9 PE=1 SV=1;K7EL40_HUMAN Septin-9 (Fragment) OS=Homo	2	2	2	1	3	2	2	2	2	1	3	2	6.2	13.8	6.2	3.4	16.6	6.2	By MS/MS	By MS/MS	By MS/MS	By matching	By MS/MS	By MS/MS
29.473	29.6725	28.8223	30.4516	29.7305	29.5214			10.2238	0	306.82	374	0.691174	-0.578599	P68032;P68133;A6NL76	P68032;P68133;A6NL76	Actin, alpha cardiac muscle 1;Actin, alpha skeletal muscle	ACTC1;ACTA1	ACTC_HUMAN Actin, alpha cardiac muscle 1 OS=Homo sapiens OX=9606 GN=ACTC1 PE=1 SV=1;ACTS_HUMAN Actin, alpha skeletal muscle OS=Homo sapiens OX=9606 GN=ACTA1 PE=1 SV=1;A6NL76_HUMAN Actin, alpha skeletal muscle OS=Homo sapiens OX=9606 GN=ACTA1 PE=1 SV=3	17	17	15	15	14	11	0	0	0	0	0	0	85.1	85.1	85.1	83.6	83.6	74	By MS/MS	By MS/MS	By MS/MS	By MS/MS	By MS/MS	By MS/MS
23.2229	23.4909	22.8772	23.6694	23.4368	24.2318			7.83977	0	8.1767	11	0.920935	-0.582311	Q92747	Q92747	Actin-related protein 2/3 complex subunit 1A	ARPC1A	ARC1A_HUMAN Actin-related protein 2/3 complex subunit 1A OS=Homo sapiens OX=9606 GN=ARPC1A PE=1 SV=2	2	2	1	1	1	1	2	2	1	1	1	1	47	37.3	22.4	17.8	16.2	11.6	By MS/MS	By MS/MS	By MS/MS	By MS/MS	By MS/MS	By MS/MS
29.0808	30.4497	29.2973	30.6363	29.6455	30.2946			10.2648	0	269.31	239	0.493842	-0.582871	P60660;F8W1R7;G3V1V0;J3KND3;B7Z6Z4;G3V1Y7;F8VPF3	P60660;F8W1R7;G3V1V0;J3KND3;B7Z6Z4;G3V1Y7;F8VPF3	Myosin light polypeptide 6	MYL6	MYL6_HUMAN Myosin light polypeptide 6 OS=Homo sapiens OX=9606 GN=MYL6 PE=1 SV=2;F8W1R7_HUMAN Myosin light polypeptide 6 OS=Homo sapiens OX=9606 GN=MYL6 PE=1 SV=1;G3V1V0_HUMAN Myosin light polypeptide 6 OS=Homo sapiens OX=9606 GN=MYL6 PE=1 SV=1;J3KND3_HUMAN	15	15	15	15	12	13	4	4	4	3	3	3	88.1	96	96	96	85.4	88.1	By MS/MS	By MS/MS	By MS/MS	By MS/MS	By MS/MS	By MS/MS
20.8468	21.5227	21.7233	21.968	21.8052	22.0745			7.61792	0	7.0205	11	0.992304	-0.584977	H7BY82	H7BY82		COL5A1	H7BY82_HUMAN Collagen alpha-1(V) chain (Fragment) OS=Homo sapiens OX=9606 GN=COL5A1 PE=1 SV=1	2	2	1	2	1	1	2	2	1	2	1	1	30.5	30.5	19.5	30.5	24.8	24.8	By MS/MS	By MS/MS	By MS/MS	By MS/MS	By MS/MS	By MS/MS
26.6607	26.766	26.7703	27.274	27.2144	27.4899			10.6464	0	323.31	2569	2.54457	-0.593777	Q15149;E9PMV1;E9PKG0;E9PIA2;E9PQ28;REV__A0A0U1RR03	Q15149	Plectin	PLEC	PLEC_HUMAN Plectin OS=Homo sapiens OX=9606 GN=PLEC PE=1 SV=3	359	359	336	338	334	286	114	111	109	109	106	95	70.9	71.8	68.3	66.7	67.3	59	By MS/MS	By MS/MS	By MS/MS	By MS/MS	By MS/MS	By MS/MS
22.0126	22.3207	21.9415	22.7379	22.7132	22.6105			7.92218	0	20.167	28	2.07958	-0.595587	Q13492;E5RFU0;E5RHK9;E9PI56;E9PKP6;E5RFC6;E5RK51;E5RIJ5;E9PLJ8;H0YCY1;E5RGY9;E9PDG8;O60641	Q13492	Phosphatidylinositol-binding clathrin assembly protein	PICALM	PICAL_HUMAN Phosphatidylinositol-binding clathrin assembly protein OS=Homo sapiens OX=9606 GN=PICALM PE=1 SV=2	4	5	5	5	5	3	4	5	5	5	5	3	15.5	17.8	17.8	17.8	17.8	10	By MS/MS	By MS/MS	By MS/MS	By MS/MS	By MS/MS	By MS/MS
21.6697	21.0575	22.0266	21.287	22.6734	22.5892			7.70862	0	11.536	13	0.491777	-0.598621	P00338;F5GYU2;F5GXY2;F5GZQ4;F5H5J4;F5H6W8;F5GXH2;F5H8H6;F5GXC7;F5GWW2;F5GXU1	P00338;F5GYU2;F5GXY2	L-lactate dehydrogenase A chain	LDHA	LDHA_HUMAN L-lactate dehydrogenase A chain OS=Homo sapiens OX=9606 GN=LDHA PE=1 SV=2;F5GYU2_HUMAN L-lactate dehydrogenase A chain (Fragment) OS=Homo sapiens OX=9606 GN=LDHA PE=1 SV=1;F5GXY2_HUMAN L-lactate dehydrogenase A chain (Fragment) OS=Homo sapiens O	6	4	3	2	6	4	5	3	2	2	5	3	23.2	17.5	11.1	10.8	23.2	14.5	By MS/MS	By MS/MS	By MS/MS	By MS/MS	By MS/MS	By MS/MS
23.4985	23.6585	23.6487	23.6636	24.8839	24.0551			8.53023	0	49.597	55	0.757741	-0.598986	P60842;J3KT12;J3KSZ0;J3KTB5;J3QS69;J3KTN0;J3QL43;J3QR64;J3QLN6;J3QKZ9;J3KS25;J3QL52	P60842;J3KT12;J3KSZ0;J3KTB5;J3QS69	Eukaryotic initiation factor 4A-I	EIF4A1	IF4A1_HUMAN Eukaryotic initiation factor 4A-I OS=Homo sapiens OX=9606 GN=EIF4A1 PE=1 SV=1;J3KT12_HUMAN RNA helicase OS=Homo sapiens OX=9606 GN=EIF4A1 PE=1 SV=1;J3KSZ0_HUMAN Eukaryotic initiation factor 4A-I (Fragment) OS=Homo sapiens OX=9606 GN=EIF4A1 PE=1	14	13	11	10	16	11	7	6	6	4	10	6	41.9	38.4	31.5	29.6	44.1	35.2	By MS/MS	By MS/MS	By MS/MS	By MS/MS	By MS/MS	By MS/MS
22.5449	22.3496	22.5579	23.3913	22.8276	23.0313			7.72831	0	5.4208	12	1.55073	-0.599274	C9JXB8;C9JNW5;P83731	C9JXB8;C9JNW5;P83731	60S ribosomal protein L24	RPL24	C9JXB8_HUMAN 60S ribosomal protein L24 OS=Homo sapiens OX=9606 GN=RPL24 PE=1 SV=1;C9JNW5_HUMAN 60S ribosomal protein L24 OS=Homo sapiens OX=9606 GN=RPL24 PE=1 SV=1;RL24_HUMAN 60S ribosomal protein L24 OS=Homo sapiens OX=9606 GN=RPL24 PE=1 SV=1	3	2	1	2	2	2	3	2	1	2	2	2	20.7	17.4	6.6	17.4	17.4	17.4	By MS/MS	By MS/MS	By MS/MS	By MS/MS	By MS/MS	By MS/MS
28.0512	28.6603	27.7392	28.9303	28.5226	28.7976			10.6345	0	323.31	1668	0.948739	-0.599963	P35580;E7ERA5;REV__Q8IYT3;H0Y6I0;Q13439	P35580	Myosin-10	MYH10	MYH10_HUMAN Myosin-10 OS=Homo sapiens OX=9606 GN=MYH10 PE=1 SV=3	169	172	149	162	157	142	160	164	142	155	149	135	75.1	75.2	72.6	72.5	72.5	69.2	By MS/MS	By MS/MS	By MS/MS	By MS/MS	By MS/MS	By MS/MS
22.3673	21.6867	21.7845	21.9241	22.756	22.9585			8.0585	0	28.583	31	0.719881	-0.600005	P14625;Q96GW1;A0A1W2PRR1;F8W026;H0YIV0;Q58FF3	P14625;Q96GW1;A0A1W2PRR1	Endoplasmin	HSP90B1	ENPL_HUMAN Endoplasmin OS=Homo sapiens OX=9606 GN=HSP90B1 PE=1 SV=1;Q96GW1_HUMAN Endoplasmin OS=Homo sapiens OX=9606 GN=HSP90B1 PE=1 SV=1;A0A1W2PRR1_HUMAN Endoplasmin OS=Homo sapiens OX=9606 GN=HSP90B1 PE=1 SV=1	7	7	10	5	9	6	7	7	10	5	9	6	14.9	16.1	22.5	13	19.6	12.5	By MS/MS	By MS/MS	By MS/MS	By MS/MS	By MS/MS	By MS/MS
22.747	21.4684	22.562	22.1263	23.0272	23.4259			7.79201	0	10.608	15	0.469468	-0.60063	P05362;E7ESS4;K7EKL8	P05362;E7ESS4	Intercellular adhesion molecule 1	ICAM1	ICAM1_HUMAN Intercellular adhesion molecule 1 OS=Homo sapiens OX=9606 GN=ICAM1 PE=1 SV=2;E7ESS4_HUMAN Intercellular adhesion molecule 1 OS=Homo sapiens OX=9606 GN=ICAM1 PE=1 SV=1	5	2	3	2	5	4	5	2	3	2	5	4	11.8	4.5	7.5	4.5	12.2	10.2	By MS/MS	By MS/MS	By MS/MS	By MS/MS	By MS/MS	By MS/MS
19.3271	19.0271	19.4173	20.0011	19.45	20.1235			6.60501	0.0027855	2.6292	2	1.18539	-0.601051	O75607	O75607	Nucleoplasmin-3	NPM3	NPM3_HUMAN Nucleoplasmin-3 OS=Homo sapiens OX=9606 GN=NPM3 PE=1 SV=3	1	1	1	1	1	1	1	1	1	1	1	1	9	9	9	9	9	9	By matching	By matching	By matching	By MS/MS	By MS/MS	By matching
23.0001	23.206	22.8957	23.6234	23.4796	23.8044			8.44934	0	77.938	52	1.998	-0.601911	P11940;E7EQV3;A0A087WTT1;E7ERJ7;H0YAR2;Q9H361;H0YBN4;E5RGH3;H0YB86;E5RJB9;B1ANR1;H0YAP2;H0YB75;H0YAS6;E5RH24;H0YAS7;H0YEQ8;E5RHG7;A0A6I8PS38;H0YER0;H0Y6X6;A0A6I8PLA1;H0YEU6;Q4VXU2;A0A6Q8JFT6;H0YC10	P11940;E7EQV3;A0A087WTT1;E7ERJ7;H0YAR2	Polyadenylate-binding protein 1;Polyadenylate-binding protein	PABPC1	PABP1_HUMAN Polyadenylate-binding protein 1 OS=Homo sapiens OX=9606 GN=PABPC1 PE=1 SV=2;E7EQV3_HUMAN Polyadenylate-binding protein OS=Homo sapiens OX=9606 GN=PABPC1 PE=1 SV=1;A0A087WTT1_HUMAN Polyadenylate-binding protein OS=Homo sapiens OX=9606 GN=PABPC1	12	15	9	11	11	4	8	10	6	7	7	2	23.7	28.9	18.4	23.6	23.1	8.3	By MS/MS	By MS/MS	By MS/MS	By MS/MS	By MS/MS	By MS/MS
22.2795	23.0247	22.1935	23.8528	22.3679	23.0887			7.80895	0	8.579	12	0.528012	-0.603945	K7EMH1;K7ERI7;P35268;K7EP65;K7EKS7;K7ELC4;K7EJT5	K7EMH1;K7ERI7;P35268;K7EP65;K7EKS7;K7ELC4;K7EJT5	60S ribosomal protein L22	RPL22	K7EMH1_HUMAN 60S ribosomal protein L22 (Fragment) OS=Homo sapiens OX=9606 GN=RPL22 PE=1 SV=1;K7ERI7_HUMAN 60S ribosomal protein L22 OS=Homo sapiens OX=9606 GN=RPL22 PE=1 SV=1;RL22_HUMAN 60S ribosomal protein L22 OS=Homo sapiens OX=9606 GN=RPL22 PE=1 SV=2;K	1	2	1	3	2	3	1	2	1	3	2	3	13.5	27	13.5	41.6	13.5	27	By MS/MS	By MS/MS	By MS/MS	By MS/MS	By MS/MS	By MS/MS
21.3211	21.0336	21.0787	21.9392	21.7146	21.5922			7.77351	0	34.199	23	1.95475	-0.604176	Q00341;A0A024R4E5;H0Y394;H7C2D1;C9JIZ1;C9JK79;H7C0A4;C9J5E5;C9JZI8;C9JES8;C9JHZ8;C9JHS7;C9JT62;C9J739;C9JHN6;C9JEJ8;H7BZC3;C9JBS3;C9JQ82;C9JMQ6;C9JHS9	Q00341;A0A024R4E5;H0Y394	Vigilin	HDLBP	VIGLN_HUMAN Vigilin OS=Homo sapiens OX=9606 GN=HDLBP PE=1 SV=2;A0A024R4E5_HUMAN High density lipoprotein binding protein (Vigilin), isoform CRA_a OS=Homo sapiens OX=9606 GN=HDLBP PE=1 SV=1;H0Y394_HUMAN Vigilin (Fragment) OS=Homo sapiens OX=9606 GN=HDLBP PE	5	7	6	6	5	4	5	7	6	6	5	4	6.9	8.9	7.5	8.1	5.4	4	By MS/MS	By MS/MS	By MS/MS	By MS/MS	By MS/MS	By MS/MS
23.6033	23.7695	23.7761	24.3418	24.1697	24.4509			8.68948	0	88.584	59	2.43121	-0.604473	Q12797;E5RG56;E5RHJ2;E5RHK2;A0A087WW51;E5RG29;G3XAN5	Q12797	Aspartyl/asparaginyl beta-hydroxylase	ASPH	ASPH_HUMAN Aspartyl/asparaginyl beta-hydroxylase OS=Homo sapiens OX=9606 GN=ASPH PE=1 SV=3	16	14	14	13	13	12	16	14	14	13	13	12	26.8	25.5	23.9	22.7	21.8	17.9	By MS/MS	By MS/MS	By MS/MS	By MS/MS	By MS/MS	By MS/MS
23.172	23.2391	23.1922	23.4541	24.1444	23.8247			8.62113	0	125.42	87	1.41001	-0.606646	P04083;Q5T3N1;Q5T3N0	P04083;Q5T3N1	Annexin A1;Annexin	ANXA1	ANXA1_HUMAN Annexin A1 OS=Homo sapiens OX=9606 GN=ANXA1 PE=1 SV=2;Q5T3N1_HUMAN Annexin (Fragment) OS=Homo sapiens OX=9606 GN=ANXA1 PE=1 SV=1	12	14	13	15	16	11	12	14	13	15	16	11	45.7	47.7	45.4	48.8	53.8	39.9	By MS/MS	By MS/MS	By MS/MS	By MS/MS	By MS/MS	By MS/MS
20.79	21.0775	20.5714	21.7811	21.1039	21.3757			7.15366	0	8.999	7	1.16386	-0.607256	K7ES69;H3BVI6;B4DUT8;Q99439;A0A087X271;B4DDF4;H3BQH0;A0A087X1X5	K7ES69;H3BVI6;B4DUT8;Q99439;A0A087X271;B4DDF4	Calponin;Calponin-2	CNN2	K7ES69_HUMAN Calponin-2 OS=Homo sapiens OX=9606 GN=CNN2 PE=1 SV=1;H3BVI6_HUMAN Calponin OS=Homo sapiens OX=9606 GN=CNN2 PE=1 SV=2;B4DUT8_HUMAN Calponin OS=Homo sapiens OX=9606 GN=CNN2 PE=1 SV=1;CNN2_HUMAN Calponin-2 OS=Homo sapiens OX=9606 GN=CNN2 PE=1 SV=	1	1	1	2	1	2	1	1	1	2	1	2	12.2	12.2	12.2	37.2	12.2	12.2	By MS/MS	By MS/MS	By MS/MS	By MS/MS	By MS/MS	By MS/MS
23.1226	23.0749	22.8194	24.1908	23.7386	22.9139			8.04603	0	15.896	14	0.722594	-0.608765	P23528;E9PP50;G3V1A4;E9PK25;E9PQB7;E9PS23;E9PLJ3	P23528;E9PP50;G3V1A4;E9PK25;E9PQB7;E9PS23	Cofilin-1	CFL1	COF1_HUMAN Cofilin-1 OS=Homo sapiens OX=9606 GN=CFL1 PE=1 SV=3;E9PP50_HUMAN Cofilin, non-muscle isoform (Fragment) OS=Homo sapiens OX=9606 GN=CFL1 PE=1 SV=8;G3V1A4_HUMAN Cofilin, non-muscle isoform OS=Homo sapiens OX=9606 GN=CFL1 PE=1 SV=1;E9PK25_HUMAN Cof	4	3	3	2	4	3	4	3	3	2	4	3	43.4	39.8	39.8	32.5	39.8	39.8	By MS/MS	By MS/MS	By MS/MS	By MS/MS	By MS/MS	By MS/MS
20.7198	20.7024	20.7878	20.9255	21.6548	21.4575			7.59314	0	47.667	22	1.30155	-0.609288	Q9Y678;H0Y8X7;Q9UBF2	Q9Y678	Coatomer subunit gamma-1	COPG1	COPG1_HUMAN Coatomer subunit gamma-1 OS=Homo sapiens OX=9606 GN=COPG1 PE=1 SV=1	4	6	3	6	7	4	4	6	3	6	7	4	7.7	10.6	5.1	10.4	11.7	6.8	By MS/MS	By MS/MS	By MS/MS	By MS/MS	By MS/MS	By MS/MS
23.0614	22.6714	23.0571	23.8062	23.2748	23.5374			8.19687	0	13.533	23	1.4148	-0.609501	P60866;E5RIP1;E5RJX2;G3XAN0	P60866;E5RIP1;E5RJX2	40S ribosomal protein S20	RPS20	RS20_HUMAN 40S ribosomal protein S20 OS=Homo sapiens OX=9606 GN=RPS20 PE=1 SV=1;E5RIP1_HUMAN 40S ribosomal protein S20 OS=Homo sapiens OX=9606 GN=RPS20 PE=1 SV=1;E5RJX2_HUMAN 40S ribosomal protein S20 OS=Homo sapiens OX=9606 GN=RPS20 PE=1 SV=1	4	4	4	4	3	3	4	4	4	4	3	3	25.2	25.2	25.2	25.2	22.7	22.7	By MS/MS	By MS/MS	By MS/MS	By MS/MS	By MS/MS	By MS/MS
22.5593	22.3011	22.5957	22.4985	23.5426	23.2459			8.46256	0	50.618	82	0.876531	-0.610304	A0A669KB68;A0A669KB56;A0A669KBA4;A0A669KB53;P42224;A0A669KBI6;J3KPM9;A0A669KB52;A0A669KB75;E7EPD2;D2KFR9;A0A669KB17;E7ENM1;Q67C41;E9PH66	A0A669KB68;A0A669KB56;A0A669KBA4;A0A669KB53;P42224;A0A669KBI6;J3KPM9;A0A669KB52;A0A669KB75;E7EPD2	Signal transducer and activator of transcription 1-alpha/beta;Signal transducer and activator of transcription	STAT1	A0A669KB68_HUMAN Signal transducer and activator of transcription OS=Homo sapiens OX=9606 GN=STAT1 PE=1 SV=1;A0A669KB56_HUMAN Signal transducer and activator of transcription OS=Homo sapiens OX=9606 GN=STAT1 PE=1 SV=1;A0A669KBA4_HUMAN Signal transducer and	16	15	7	11	18	13	16	15	7	11	18	13	28.5	25.7	11.5	17.9	32.9	22.6	By MS/MS	By MS/MS	By MS/MS	By MS/MS	By MS/MS	By MS/MS
[truncated: 270 more rows]
