# Supplementary material for: A heterotrimeric complex of Toxoplasma proteins promotes parasite survival in interferon gamma-stimulated human cells
Source: PLoS Biol. 2023 Jul 17;21(7):e3002202. doi: 10.1371/journal.pbio.3002202 (PMC10373997; doi:10.1371/journal.pbio.3002202)
Supplement: S5 Data — (A) Toxoplasma number, vacuole number, and mean vacuole area per well. (B) Survival percentages calculated from mean Toxoplasma number, vacuole number, or vacuole area +/− IFNγ per biological replicate. (XLSX) [file pbio.3002202.s016.xlsx]

## Sheet: A
Date	Toxoplasma Strain	Row	Column	Interferon gamma	Toxoplasma - Number of Objects	Vacuole area [px²] - Mean per Well	Vacuole - Number of Objects
210127	RHdUPRT	2	2	minus	3168	1330.17	587
210127	RHdUPRT	3	2	minus	2483	1511.52	424
210127	RHdUPRT	4	2	minus	2131	1243.58	453
210127	RHdUPRT	5	2	plus	523	587.267	240
210127	RHdUPRT	6	2	plus	331	396.18	172
210127	RHdUPRT	7	2	plus	318	543.62	158
210127	RHdGRA57	2	3	minus	1805	1254.29	354
210127	RHdGRA57	3	3	minus	1909	1309.08	349
210127	RHdGRA57	4	3	minus	1589	1296.05	305
210127	RHdGRA57	5	3	plus	279	559.024	125
210127	RHdGRA57	6	3	plus	193	488.092	87
210127	RHdGRA57	7	3	plus	168	501.573	89
210127	RHdGRA57	2	4	minus	1915	1163.88	407
210127	RHdGRA57	3	4	minus	1946	1263.64	366
210127	RHdGRA57	4	4	minus	2292	1267.56	417
210127	RHdGRA57	5	4	plus	376	496.896	163
210127	RHdGRA57	6	4	plus	233	466.231	117
210127	RHdGRA57	7	4	plus	170	462.449	78
210127	PRUdUPRT	2	8	minus	4589	1039.85	832
210127	PRUdUPRT	3	8	minus	3984	1095.02	671
210127	PRUdUPRT	4	8	minus	4607	1013.63	803
210127	PRUdUPRT	5	8	plus	1801	602.029	488
210127	PRUdUPRT	6	8	plus	1502	552.369	463
210127	PRUdUPRT	7	8	plus	950	545.775	334
210127	PRUdGRA57	2	9	minus	2368	882.178	472
210127	PRUdGRA57	3	9	minus	3118	1075.76	510
210127	PRUdGRA57	4	9	minus	2325	1004.28	414
210127	PRUdGRA57	5	9	plus	946	648.442	258
210127	PRUdGRA57	6	9	plus	1002	777.529	238
210127	PRUdGRA57	7	9	plus	675	694.963	187
210127	PRUdGRA57	2	10	minus	2777	851.843	549
210127	PRUdGRA57	3	10	minus	2286	1017.22	398
210127	PRUdGRA57	4	10	minus	2476	1132.32	404
210127	PRUdGRA57	5	10	plus	824	602.42	269
210127	PRUdGRA57	6	10	plus	539	597.592	169
210127	PRUdGRA57	7	10	plus	668	679.339	192
210203	RHdUPRT	2	2	minus	866	1124.32	278
210203	RHdUPRT	3	2	minus	1265	1384.29	323
210203	RHdUPRT	4	2	minus	1817	1185.27	508
210203	RHdUPRT	5	2	plus	514	415.97	297
210203	RHdUPRT	6	2	plus	496	486.25	288
210203	RHdUPRT	7	2	plus	476	463.01	287
210203	RHdGRA57	2	3	minus	579	919.442	190
210203	RHdGRA57	3	3	minus	1088	1190.94	271
210203	RHdGRA57	4	3	minus	1924	1289.09	419
210203	RHdGRA57	5	3	plus	182	362.449	118
210203	RHdGRA57	6	3	plus	189	379.743	113
210203	RHdGRA57	7	3	plus	179	358.463	108
210203	PRUdUPRT	2	7	minus	4547	1400.21	707
210203	PRUdUPRT	3	7	minus	3938	1320.16	674
210203	PRUdUPRT	4	7	minus	4464	1399.67	707
210203	PRUdUPRT	5	7	plus	2055	621.407	583
210203	PRUdUPRT	6	7	plus	2082	725.103	536
210203	PRUdUPRT	7	7	plus	1107	572.947	358
210203	PRUdGRA57	2	8	minus	3395	1139.65	626
210203	PRUdGRA57	3	8	minus	4792	1152.59	801
210203	PRUdGRA57	4	8	minus	3442	1080.29	676
210203	PRUdGRA57	5	8	plus	1538	842.517	375
210203	PRUdGRA57	6	8	plus	2433	884.399	594
210203	PRUdGRA57	7	8	plus	1455	925.067	359
210206	RHdUPRT	2	2	minus	1238	1095.14	310
210206	RHdUPRT	3	2	minus	1853	1439.1	353
210206	RHdUPRT	4	2	minus	1178	1100.23	315
210206	RHdUPRT	5	2	plus	363	411.257	206
210206	RHdUPRT	6	2	plus	668	581.226	261
210206	RHdUPRT	7	2	plus	330	391.988	170
210206	RHdGRA57	2	3	minus	1903	1170.88	448
210206	RHdGRA57	3	3	minus	2329	1247.98	485
210206	RHdGRA57	4	3	minus	2572	1412.42	484
210206	RHdGRA57	5	3	plus	256	354.728	151
210206	RHdGRA57	6	3	plus	472	369.533	259
210206	RHdGRA57	7	3	plus	417	445.418	194
210206	PRUdUPRT	2	7	minus	3848	1224.32	631
210206	PRUdUPRT	3	7	minus	4166	1265.04	655
210206	PRUdUPRT	4	7	minus	5005	1439.88	669
210206	PRUdUPRT	5	7	plus	1897	610.244	520
210206	PRUdUPRT	6	7	plus	1329	556.657	408
210206	PRUdUPRT	7	7	plus	2746	733.834	650
210206	PRUdGRA57	2	8	minus	3758	1187.88	615
210206	PRUdGRA57	3	8	minus	4510	1410.67	631
210206	PRUdGRA57	4	8	minus	5013	1528.71	626
210206	PRUdGRA57	5	8	plus	1104	765.729	277
210206	PRUdGRA57	6	8	plus	1155	754.713	268
210206	PRUdGRA57	7	8	plus	1402	747.018	332
220705	RH∆UPRT	2	2	minus	3844	978.432	709
220705	RH∆UPRT	3	2	minus	4141	1053.71	712
220705	RH∆UPRT	4	2	minus	3308	1033.83	574
220705	RH∆UPRT	5	2	plus	654	340.385	296
220705	RH∆UPRT	6	2	plus	961	387.852	393
220705	RH∆UPRT	7	2	plus	637	325.643	286
220705	RH∆GRA57	2	3	minus	3685	979.272	684
220705	RH∆GRA57	3	3	minus	5852	907.86	1113
220705	RH∆GRA57	4	3	minus	5516	839.163	1114
220705	RH∆GRA57	5	3	plus	586	322.74	265
220705	RH∆GRA57	6	3	plus	833	364.793	333
220705	RH∆GRA57	7	3	plus	681	320.146	301
220705	RH∆GRA57:COMP	2	4	minus	8044	961.633	1421
220705	RH∆GRA57:COMP	3	4	minus	5471	1028.66	945
220705	RH∆GRA57:COMP	4	4	minus	5909	994.346	1042
220705	RH∆GRA57:COMP	5	4	plus	2025	433.327	715
220705	RH∆GRA57:COMP	6	4	plus	1580	482.824	518
220705	RH∆GRA57:COMP	7	4	plus	1394	491.5	440
220705	RH∆990	2	5	minus	19003	983.596	3021
220705	RH∆990	3	5	minus	20203	999.374	3185
220705	RH∆990	4	5	minus	23455	987.605	3652
220705	RH∆990	5	5	plus	2622	468.055	823
220705	RH∆990	6	5	plus	3546	523.544	997
220705	RH∆990	7	5	plus	3036	592.278	803
220705	RH∆600	2	6	minus	8304	754.051	1504
220705	RH∆600	3	6	minus	8180	712.632	1562
220705	RH∆600	4	6	minus	6115	729.842	1155
220705	RH∆600	5	6	plus	813	277.655	339
220705	RH∆600	6	6	plus	1064	299.591	423
220705	RH∆600	7	6	plus	1200	299.787	469
220705	RH∆MYR1	2	7	minus	8548	1056.13	1419
220705	RH∆MYR1	3	7	minus	9733	1020.28	1606
220705	RH∆MYR1	4	7	minus	7990	1031.3	1343
220705	RH∆MYR1	5	7	plus	1461	322.473	641
220705	RH∆MYR1	6	7	plus	1158	337.557	485
220705	RH∆MYR1	7	7	plus	647	381.28	261
220705	RH∆MYR3	2	8	minus	13564	1144.63	1952
220705	RH∆MYR3	3	8	minus	18446	1102.1	2683
220705	RH∆MYR3	4	8	minus	16999	1102.33	2511
220705	RH∆MYR3	5	8	plus	519	233.92	274
220705	RH∆MYR3	6	8	plus	426	326.626	187
220705	RH∆MYR3	7	8	plus	347	383.557	140
220705	PRU∆UPRT	2	9	minus	13752	727.166	2483
220705	PRU∆UPRT	3	9	minus	12852	722.84	2318
220705	PRU∆UPRT	4	9	minus	12275	642.772	2413
220705	PRU∆UPRT	5	9	plus	6484	442.549	1676
220705	PRU∆UPRT	6	9	plus	7411	482.427	1727
220705	PRU∆UPRT	7	9	plus	5362	460.385	1302
220705	PRU∆GRA57	2	10	minus	10858	927.146	1905
220705	PRU∆GRA57	3	10	minus	9941	941.886	1731
220705	PRU∆GRA57	4	10	minus	15933	1000.09	2690
220705	PRU∆GRA57	5	10	plus	2310	389.901	805
220705	PRU∆GRA57	6	10	plus	2178	434.265	701
220705	PRU∆GRA57	7	10	plus	1512	417.751	522
220714	RH∆UPRT	2	3	minus	2758	1012.07	522
220714	RH∆UPRT	3	3	minus	2555	877.382	542
220714	RH∆UPRT	4	3	minus	2510	884.255	521
220714	RH∆UPRT	5	3	plus	371	297.858	190
220714	RH∆UPRT	6	3	plus	452	287.924	262
220714	RH∆UPRT	7	3	plus	251	290.463	136
220714	RH∆GRA57	2	4	minus	5451	804.157	1169
220714	RH∆GRA57	3	4	minus	7150	846.624	1460
220714	RH∆GRA57	4	4	minus	6396	927.141	1211
220714	RH∆GRA57	5	4	plus	1617	359.133	603
220714	RH∆GRA57	6	4	plus	617	366.587	276
220714	RH∆GRA57	7	4	plus	553	309.61	264
220714	RH∆GRA57-COMP	2	5	minus	5125	995.318	929
220714	RH∆GRA57-COMP	3	5	minus	2727	1009.81	494
220714	RH∆GRA57-COMP	4	5	minus	5372	1000.21	951
220714	RH∆GRA57-COMP	5	5	plus	1270	389.192	494
220714	RH∆GRA57-COMP	6	5	plus	1153	366.063	476
220714	RH∆GRA57-COMP	7	5	plus	1189	428.726	460
220714	RH∆990	2	6	minus	5603	1056.61	961
220714	RH∆990	3	6	minus	5778	994.208	1066
220714	RH∆990	4	6	minus	4666	968.812	878
220714	RH∆990	5	6	plus	824	267.082	429
220714	RH∆990	6	6	plus	1019	314.068	471
220714	RH∆990	7	6	plus	801	316.731	357
220714	RH∆600	2	7	minus	7625	728.234	1432
220714	RH∆600	3	7	minus	5916	776.458	1058
220714	RH∆600	4	7	minus	4115	720.45	774
220714	RH∆600	5	7	plus	736	240.865	348
220714	RH∆600	6	7	plus	1087	288.398	445
220714	RH∆600	7	7	plus	1242	299.858	478
220714	RH∆MYR1	2	8	minus	4268	1048.53	766
220714	RH∆MYR1	3	8	minus	4303	1105.97	715
220714	RH∆MYR1	4	8	minus	4594	938.722	868
220714	RH∆MYR1	5	8	plus	792	292.578	396
220714	RH∆MYR1	6	8	plus	362	231.113	231
220714	RH∆MYR1	7	8	plus	617	261.246	337
220714	RH∆MYR3	2	9	minus	3787	1267.93	571
220714	RH∆MYR3	3	9	minus	4929	1311.91	730
220714	RH∆MYR3	4	9	minus	4158	1087.8	693
220714	RH∆MYR3	5	9	plus	461	282.097	236
220714	RH∆MYR3	6	9	plus	293	220.46	187
220714	RH∆MYR3	7	9	plus	401	206.783	258
220721	RH∆UPRT	2	2	minus	2925	1386.27	391
220721	RH∆UPRT	3	2	minus	2552	1437.69	338
220721	RH∆UPRT	4	2	minus	3107	1405.28	406
220721	RH∆UPRT	5	2	plus	789	494.26	273
220721	RH∆UPRT	6	2	plus	813	494.254	268
220721	RH∆UPRT	7	2	plus	768	513.658	240
220721	RH∆GRA57	2	3	minus	4423	1147.15	695
220721	RH∆GRA57	3	3	minus	4521	1145.95	699
220721	RH∆GRA57	4	3	minus	4219	1151.87	633
220721	RH∆GRA57	5	3	plus	641	363.119	252
220721	RH∆GRA57	6	3	plus	717	353.592	272
220721	RH∆GRA57	7	3	plus	911	407.547	331
220721	RH∆GRA57-COMP	2	4	minus	6182	1288.42	803
220721	RH∆GRA57-COMP	3	4	minus	6197	1245.94	836
220721	RH∆GRA57-COMP	4	4	minus	2560	1197.09	351
220721	RH∆GRA57-COMP	5	4	plus	2348	587.677	600
220721	RH∆GRA57-COMP	6	4	plus	2450	541.724	677
220721	RH∆GRA57-COMP	7	4	plus	2273	550.348	635
220721	RH∆990	2	5	minus	7374	1325.61	980
220721	RH∆990	3	5	minus	7793	1314.75	1002
220721	RH∆990	4	5	minus	7418	1259.61	982
220721	RH∆990	5	5	plus	1725	427.993	551
220721	RH∆990	6	5	plus	1287	438.899	427
220721	RH∆990	7	5	plus	1942	497.372	573
220721	RH∆600	2	6	minus	8930	983.253	1239
220721	RH∆600	3	6	minus	7770	935.63	1113
220721	RH∆600	4	6	minus	7566	929.915	1081
220721	RH∆600	5	6	plus	1062	393.125	353
220721	RH∆600	6	6	plus	1596	387.314	497
220721	RH∆600	7	6	plus	1226	340.299	432
220721	RH∆MYR1	2	7	minus	6334	1306.75	826
220721	RH∆MYR1	3	7	minus	6622	1283.58	864
220721	RH∆MYR1	4	7	minus	5127	1273.57	675
220721	RH∆MYR1	5	7	plus	1622	405.037	545
220721	RH∆MYR1	6	7	plus	1725	405.057	600
220721	RH∆MYR1	7	7	plus	1491	370.129	558
220721	RH∆MYR3	2	8	minus	18734	1574.49	1971
220721	RH∆MYR3	3	8	minus	19071	1469.81	2060
220721	RH∆MYR3	4	8	minus	19858	1536.1	2031
220721	RH∆MYR3	5	8	plus	1391	337.448	556
220721	RH∆MYR3	6	8	plus	1724	364.699	635
220721	RH∆MYR3	7	8	plus	1313	358.084	524
220808	RH∆UPRT	2	2	minus	4759	1203.56	717
220808	RH∆UPRT	3	2	minus	4854	1159.82	759
220808	RH∆UPRT	4	2	minus	5788	1167.77	891
220808	RH∆UPRT	5	2	plus	1043	379.442	448
220808	RH∆UPRT	6	2	plus	1141	464.012	429
220808	RH∆UPRT	7	2	plus	1072	439.944	411
220808	RH∆GRA57	2	3	minus	9221	1221.37	1281
220808	RH∆GRA57	3	3	minus	12438	1278.56	1646
220808	RH∆GRA57	4	3	minus	10444	1203.75	1433
220808	RH∆GRA57	5	3	plus	2269	486.176	710
220808	RH∆GRA57	6	3	plus	841	340.942	360
220808	RH∆GRA57	7	3	plus	1569	428.909	558
220808	RH∆GRA57:COMP	2	4	minus	6513	1395.39	818
220808	RH∆GRA57:COMP	3	4	minus	7171	1351.14	920
220808	RH∆GRA57:COMP	4	4	minus	8084	1347.82	1033
220808	RH∆GRA57:COMP	5	4	plus	2070	589.374	577
220808	RH∆GRA57:COMP	6	4	plus	1822	495.86	572
220808	RH∆GRA57:COMP	7	4	plus	1730	554.298	527
220808	RH∆990	2	5	minus	7421	1418.12	916
220808	RH∆990	3	5	minus	8178	1409.25	1000
220808	RH∆990	4	5	minus	7297	1433.69	889
220808	RH∆990	5	5	plus	1051	446.114	361
220808	RH∆990	6	5	plus	722	353.662	293
220808	RH∆990	7	5	plus	1112	470.636	382
220808	RH∆600	2	6	minus	10579	1154.9	1272
220808	RH∆600	3	6	minus	11719	1076.46	1497
220808	RH∆600	4	6	minus	10749	1071.15	1387
220808	RH∆600	5	6	plus	1431	332.669	523
220808	RH∆600	6	6	plus	1383	354.179	459
220808	RH∆600	7	6	plus	1484	348.619	509
220808	RH∆MYR1	2	7	minus	9204	1408.74	1131
220808	RH∆MYR1	3	7	minus	13048	1429.06	1535
220808	RH∆MYR1	4	7	minus	13143	1389.53	1546
220808	RH∆MYR1	5	7	plus	1732	388.505	728
220808	RH∆MYR1	6	7	plus	1180	325.253	538
220808	RH∆MYR1	7	7	plus	793	293.957	415
220808	RH∆MYR3	2	8	minus	10639	1748.49	1052
220808	RH∆MYR3	3	8	minus	9977	1642.21	1034
220808	RH∆MYR3	4	8	minus	9419	1672.25	971
220808	RH∆MYR3	5	8	plus	806	333.503	354
220808	RH∆MYR3	6	8	plus	606	287.244	307
220808	RH∆MYR3	7	8	plus	679	370.432	294
220808	PRU∆UPRT	2	9	minus	2569	629.422	566
220808	PRU∆UPRT	3	9	minus	2991	596.895	675
220808	PRU∆UPRT	4	9	minus	2916	577.393	647
220808	PRU∆UPRT	5	9	plus	965	264.486	389
220808	PRU∆UPRT	6	9	plus	1192	283.649	444
220808	PRU∆UPRT	7	9	plus	1151	271.412	459
220808	PRU∆GRA57	2	10	minus	3342	764.978	668
220808	PRU∆GRA57	3	10	minus	2924	765.866	588
220808	PRU∆GRA57	4	10	minus	3307	837.624	590
220808	PRU∆GRA57	5	10	plus	801	419.169	237
220808	PRU∆GRA57	6	10	plus	929	397.374	278
220808	PRU∆GRA57	7	10	plus	848	355.281	292
220825	RH∆UPRT	2	2	minus	1887	894.728	386
220825	RH∆UPRT	3	2	minus	1593	814.574	352
220825	RH∆UPRT	4	2	minus	1298	1041.97	231
220825	RH∆UPRT	5	2	plus	260	317.888	125
220825	RH∆UPRT	6	2	plus	434	374.904	187
220825	RH∆UPRT	7	2	plus	247	278.376	141
220825	RH∆GRA57	2	3	minus	1765	885.966	357
220825	RH∆GRA57	3	3	minus	2341	802.084	500
220825	RH∆GRA57	4	3	minus	2456	771.599	529
220825	RH∆GRA57	5	3	plus	284	251.877	154
220825	RH∆GRA57	6	3	plus	248	207.395	147
220825	RH∆GRA57	7	3	plus	933	584.354	240
220825	RH∆GRA57:COMP	2	4	minus	3248	860.559	632
220825	RH∆GRA57:COMP	3	4	minus	4252	939.891	774
220825	RH∆GRA57:COMP	4	4	minus	5024	844.422	971
220825	RH∆GRA57:COMP	5	4	plus	1246	361.77	482
220825	RH∆GRA57:COMP	6	4	plus	1257	380.407	464
220825	RH∆GRA57:COMP	7	4	plus	810	407.554	294
220825	RH∆990	2	5	minus	5749	931.726	1056
220825	RH∆990	3	5	minus	10445	900.388	1835
220825	RH∆990	4	5	minus	6980	895.254	1278
220825	RH∆990	5	5	plus	747	267.587	363
220825	RH∆990	6	5	plus	1244	416.053	437
220825	RH∆990	7	5	plus	1233	408.09	454
220825	RH∆MYR3	2	8	minus	16924	994.011	2578
220825	RH∆MYR3	3	8	minus	12170	1089.01	1803
220825	RH∆MYR3	4	8	minus	11917	1033.99	1829
220825	RH∆MYR3	5	8	plus	1109	223.42	616
220825	RH∆MYR3	6	8	plus	1608	247.863	809
220825	RH∆MYR3	7	8	plus	681	211.09	411
220825	PRU∆UPRT	2	9	minus	5512	448.795	1432
220825	PRU∆UPRT	3	9	minus	3173	498.291	801
220825	PRU∆UPRT	4	9	minus	4055	460.953	1054
220825	PRU∆UPRT	5	9	plus	2097	270.113	755
220825	PRU∆UPRT	6	9	plus	2523	348.972	782
220825	PRU∆UPRT	7	9	plus	1994	374.05	600
220825	PRU∆GRA57	2	10	minus	2875	584.468	675
220825	PRU∆GRA57	3	10	minus	2529	548.058	625
220825	PRU∆GRA57	4	10	minus	2502	583.793	614
220825	PRU∆GRA57	5	10	plus	2243	438.334	620
220825	PRU∆GRA57	6	10	plus	1092	351.641	351
220825	PRU∆GRA57	7	10	plus	1625	333.911	530
220825	RH∆MYR1	2	11	minus	3156	873.027	625
220825	RH∆MYR1	3	11	minus	3565	868.817	699
220825	RH∆MYR1	4	11	minus	3839	771.796	849
220825	RH∆MYR1	5	11	plus	533	234.488	301
220825	RH∆MYR1	6	11	plus	451	237.84	257
220825	RH∆MYR1	7	11	plus	407	260.5	224
220923	RH∆UPRT	2	2	minus	1272	849.685	286
220923	RH∆UPRT	3	2	minus	1532	837.044	361
220923	RH∆UPRT	4	2	minus	1265	789.584	329
220923	RH∆UPRT	5	2	plus	301	347.076	144
220923	RH∆UPRT	6	2	plus	276	381.57	158
220923	RH∆UPRT	7	2	plus	232	369.168	143
220923	RH∆GRA57	2	3	minus	1693	872.408	373
220923	RH∆GRA57	3	3	minus	1997	1017.83	379
220923	RH∆GRA57	4	3	minus	2132	932.446	455
220923	RH∆GRA57	5	3	plus	306	320.456	149
220923	RH∆GRA57	6	3	plus	408	530.812	133
220923	RH∆GRA57	7	3	plus	256	284.933	134
220923	RHCOMP	2	4	minus	3618	977.076	662
220923	RHCOMP	3	4	minus	2678	934.499	571
220923	RHCOMP	4	4	minus	3127	983.328	610
220923	RHCOMP	5	4	plus	512	354.403	233
220923	RHCOMP	6	4	plus	524	411.664	250
220923	RHCOMP	7	4	plus	803	457.459	340
220923	RHd990	2	5	minus	3214	961.949	625
220923	RHd990	3	5	minus	4082	989.686	777
220923	RHd990	4	5	minus	4458	952.889	891
220923	RHd990	5	5	plus	714	450.49	245
220923	RHd990	6	5	plus	445	444.058	173
220923	RHd990	7	5	plus	327	344.941	153
220923	RHd600	2	6	minus	5524	747.108	1054
220923	RHd600	3	6	minus	6489	763.798	1177
220923	RHd600	4	6	minus	6038	751.443	1150
220923	RHd600	5	6	plus	797	295.969	323
220923	RHd600	6	6	plus	244	256.556	124
220923	RHd600	7	6	plus	400	281.128	180
220923	RHdMYR1	2	7	minus	2027	1015.64	387
220923	RHdMYR1	3	7	minus	1747	1007.78	332
220923	RHdMYR1	4	7	minus	2326	993.609	468
220923	RHdMYR1	5	7	plus	313	261.56	166
220923	RHdMYR1	6	7	plus	318	261.17	194
220923	RHdMYR1	7	7	plus	291	254.919	172
220923	RHdMYR3	2	8	minus	5109	1108.95	842
220923	RHdMYR3	3	8	minus	5541	1134.9	885
220923	RHdMYR3	4	8	minus	5107	1086.42	863
220923	RHdMYR3	5	8	plus	604	239.564	328
220923	RHdMYR3	6	8	plus	411	215.263	232
220923	RHdMYR3	7	8	plus	312	218.05	181
220923	PRUdUPRT	2	9	minus	2426	580.327	588
220923	PRUdUPRT	3	9	minus	2233	516.832	583
220923	PRUdUPRT	4	9	minus	2102	543.7	543
220923	PRUdUPRT	5	9	plus	830	319.776	294
220923	PRUdUPRT	6	9	plus	659	369.436	275
220923	PRUdUPRT	7	9	plus	616	309.562	281
220923	PRUdGRA57	2	10	minus	3407	564.068	869
220923	PRUdGRA57	3	10	minus	3921	649.369	892
220923	PRUdGRA57	4	10	minus	3923	634.709	869
220923	PRUdGRA57	5	10	plus	1048	384.3	343
220923	PRUdGRA57	6	10	plus	1241	405.85	401
220923	PRUdGRA57	7	10	plus	850	398.485	324

## Sheet: B
Date	Toxoplasma Strain	Survival-Number of Toxoplasma [mean-plus/mean-minus*100]	Survival- Vacuole size [mean-plus/mean-minus*100]	Survival- Number of vacuoles[mean-plus/mean-minus*100]
210127	RHdUPRT	15.0604	37.3799	38.9344
210127	RHdGRA57	12.3865	39.3708	29.9818
210127	PRUdUPRT	32.2686	53.9995	55.7242
210127	PRUdGRA57	30.3192	67.0784	47.7976
210203	RHdUPRT	37.6393	36.9592	78.6294
210203	RHdGRA57	15.3161	32.3772	38.5227
210203	PRUdUPRT	40.4973	46.5883	70.7375
210203	PRUdGRA57	46.6592	78.6349	63.1479
210206	RHdUPRT	31.881	38.0928	65.1329
210206	RHdGRA57	16.8283	30.5297	42.6253
210206	PRUdUPRT	45.8714	48.3742	80.7161
210206	PRUdGRA57	27.5657	54.9385	46.8483
220705	RH∆UPRT	19.9416	34.3735	48.8722
220705	RH∆GRA57	13.9507	36.9615	30.8829
220705	RH∆GRA57:COMP	25.7362	47.1632	49.0904
220705	RH∆990	14.6886	53.3188	26.6078
220705	RH∆600	13.6156	39.9282	29.1637
220705	RH∆MYR1	12.432	33.5073	31.7537
220705	RH∆MYR3	2.63625	28.19	8.4103
220705	PRU∆UPRT	49.5306	66.1972	65.2204
220705	PRU∆GRA57	16.3345	43.2857	32.0582
220714	RH∆UPRT	13.7287	31.5912	37.0978
220714	RH∆GRA57	14.6707	40.1614	29.7656
220714	RH∆GRA57-COMP	27.314	39.396	60.2359
220714	RH∆990	16.4766	29.7347	43.2702
220714	RH∆600	17.3595	37.2615	38.94
220714	RH∆MYR1	13.4523	25.376	41.0387
220714	RH∆MYR3	8.97157	19.3405	34.1525
220721	RH∆UPRT	27.6095	35.5188	68.8106
220721	RH∆GRA57	17.2377	32.6347	42.1806
220721	RH∆GRA57-COMP	47.3325	45.016	96.0804
220721	RH∆990	21.9349	34.9813	52.3279
220721	RH∆600	16.0059	39.3407	37.3434
220721	RH∆MYR1	26.7544	30.5448	72.0085
220721	RH∆MYR3	7.6791	23.1471	28.291
220808	RH∆UPRT	21.1415	36.3452	54.4149
220808	RH∆GRA57	14.575	33.9128	37.3394
220808	RH∆GRA57:COMP	25.8269	40.0438	60.4836
220808	RH∆990	12.6005	29.8145	36.934
220808	RH∆600	13.0057	31.3538	35.8758
220808	RH∆MYR1	10.4676	23.8381	39.9098
220808	RH∆MYR3	6.96188	19.5771	31.2398
220808	PRU∆UPRT	39.0278	45.4367	68.4322
220808	PRU∆GRA57	26.9299	49.476	43.7161
220825	RH∆UPRT	19.6944	35.2988	46.7492
220825	RH∆GRA57	22.3255	42.4298	39.0332
220825	RH∆GRA57:COMP	26.4532	43.4702	52.1666
220825	RH∆990	13.9121	40.0287	30.0792
220825	RH∆MYR3	8.28558	21.8919	29.5652
220825	PRU∆UPRT	51.9152	70.5332	65.0137
220825	PRU∆GRA57	62.7372	65.4824	78.4222
220825	RH∆MYR1	13.1723	29.1541	35.9871
220923	RH∆UPRT	19.882	44.3326	45.5943
220923	RH∆GRA57	16.6609	40.2525	34.4656
220923	RHCOMP	19.5161	42.2649	44.6555
220923	RHd990	12.6425	42.6744	24.9019
220923	RHd600	7.98294	36.849	18.5448
220923	RHdMYR1	15.1148	25.7753	44.8189
220923	RHdMYR3	8.42165	20.2049	28.61
220923	PRUdUPRT	31.1344	60.869	49.5916
220923	PRUdGRA57	27.8997	64.315	40.6084
