# Supplementary material for: A heterotrimeric complex of Toxoplasma proteins promotes parasite survival in interferon gamma-stimulated human cells
Source: PLoS Biol. 2023 Jul 17;21(7):e3002202. doi: 10.1371/journal.pbio.3002202 (PMC10373997; doi:10.1371/journal.pbio.3002202)
Supplement: S6 Data — Nuclear c-Myc signal values and background signal values per biological replicate. (XLSX) [file pbio.3002202.s017.xlsx]

## Sheet: Sheet1
Replicate	Toxoplasma strain	Number of nuclei analysed	Median nuclear c-Myc signal	Median background c-Myc signal	Corrected c-Myc signal			Normalisation to RHdUPRT
1	RHdUPRT	195	489	188	301			Replicate	RHdUPRT	RHdGRA57	RHdGRA57_COMP	RHdMYR1	RHdMYR3
1	RHdGRA57	202	512	174	338			1	1	1.12292	1.10963	0.255814	0.17608
1	RHdGRA57_COMP	117	507	173	334			2	1	0.742011	0.801247	0.222915	0.222915
1	RHdMYR1	301	263	186	77			3	1	0.611511	0.899281	0.201439	0.489209
1	RHdMYR3	253	237	184	53			4	1	1.17431	1.83028	0.311927	0.477064
2	RHdUPRT	248	818.5	177	641.5
2	RHdGRA57	273	654	178	476
2	RHdGRA57_COMP	229	702	188	514
2	RHdMYR1	295	332	189	143
2	RHdMYR3	251	324	181	143
3	RHdUPRT	209	292	153	139
3	RHdGRA57	274	239	154	85
3	RHdGRA57_COMP	264	281	156	125
3	RHdMYR1	173	177	149	28
3	RHdMYR3	189	178	110	68
4	RHdUPRT	269	273	164	109
4	RHdGRA57	229	291	163	128
4	RHdGRA57_COMP	232	361.5	162	199.5
4	RHdMYR1	229	208	174	34
4	RHdMYR3	213	214	162	52
