# Supplementary material for: A heterotrimeric complex of Toxoplasma proteins promotes parasite survival in interferon gamma-stimulated human cells
Source: PLoS Biol. 2023 Jul 17;21(7):e3002202. doi: 10.1371/journal.pbio.3002202 (PMC10373997; doi:10.1371/journal.pbio.3002202)
Supplement: S7 Data — Differential gene analysis and interaction analysis of human-aligned transcripts. IFNγ treatment is denoted as yes or no. For the interaction analysis, sheet names represent the IFNγ effect for the first strain relative to the IFNγ effect for the second strain (i.e., WT|IFN_vs_dGRA57|IFN represents +IFNγ vs -IFNγ in the RHΔKu80 group relative to +IFNγ vs -IFNγ in the RHΔGRA57 group). (XLSX) [file pbio.3002202.s018.xlsx]

## Sheet: uninfectedyes_vs_uninfectedno
gene_id	baseMean	log2FoldChange	lfcSE	stat	pvalue	weight	gene_name	sig	shrunken_log2FoldChange
ENSG00000138755	4539.68	15.331	1.262	12.144	6.1441e-34	1.777	CXCL9	<=0.05	14.509
ENSG00000204287	3342.22	14.863	1.195	12.433	1.7409e-35	1.936	HLA-DRA	<=0.05	14.144
ENSG00000131203	10396.9	13.923	0.606	22.983	6.912e-117	2.273	IDO1	<=0.05	13.744
ENSG00000154451	2023.76	14.335	1.204	11.902	1.1536e-32	1.936	GBP5	<=0.05	13.631
ENSG00000169248	2949.2	14.083	1.2	11.732	8.7243e-32	1.576	CXCL11	<=0.05	13.395
ENSG00000225492	597.944	13.795	1.195	11.54	8.3347e-31	1.724	GBP1P1	<=0.05	13.125
ENSG00000242574	430.004	13.555	1.214	11.162	6.2671e-29	1.788	HLA-DMB	<=0.05	12.876
ENSG00000226025	159.216	12.602	1.223	10.306	6.6449e-25	1.645	LGALS17A	<=0.05	11.953
ENSG00000196126	295.542	12.552	1.193	10.517	7.2218e-26	1.785	HLA-DRB1	<=0.05	11.935
ENSG00000019582	30506.7	11.903	0.564	21.116	5.679e-99	1.576	CD74	<=0.05	11.768
ENSG00000162654	5295.73	11.44	0.427	26.784	4.9093e-158	1.953	GBP4	<=0.05	11.364
ENSG00000169245	3032.25	11.805	1.037	11.383	5.0753e-30	1.953	CXCL10	<=0.05	11.356
ENSG00000204252	289.506	11.577	1.21	9.572	1.0495e-21	1.754	HLA-DOA	<=0.05	10.973
ENSG00000100336	821.461	11.053	0.742	14.89	3.8025e-50	1.731	APOL4	<=0.05	10.831
ENSG00000137033	1491.49	11.362	1.365	8.326	8.3519e-17	1.801	IL33	<=0.05	10.593
ENSG00000196735	71.257	11.166	1.215	9.19	3.9345e-20	1.807	HLA-DQA1	<=0.05	10.562
ENSG00000134321	558.468	11.098	1.256	8.836	9.8995e-19	1.782	RSAD2	<=0.05	10.452
ENSG00000198502	65.884	10.275	1.197	8.581	9.3664e-18	1.807	HLA-DRB5	<=0.05	9.684
ENSG00000163710	377.027	10.625	1.531	6.938	3.9734e-12	1.794	PCOLCE2	<=0.05	9.625
ENSG00000121858	508.667	9.761	0.859	11.357	6.8692e-30	1.724	TNFSF10	<=0.05	9.462
ENSG00000130303	1406.01	9.553	0.623	15.323	5.3908e-53	2.02	BST2	<=0.05	9.398
ENSG00000143226	28.989	9.643	1.403	6.874	6.2276e-12	1.555	FCGR2A	<=0.05	8.761
ENSG00000113263	70.85	9.747	1.563	6.238	4.4447e-10	1.807	ITK	<=0.05	8.617
ENSG00000163568	78.03	9.253	1.288	7.183	6.8131e-13	1.408	AIM2	<=0.05	8.496
ENSG00000237541	22.55	9.114	1.253	7.276	3.4363e-13	1.559	HLA-DQA2	<=0.05	8.392
ENSG00000213886	382.202	8.931	1.252	7.134	9.7422e-13	1.754	UBD	<=0.05	8.192
ENSG00000183347	14.069	8.859	1.284	6.899	5.2328e-12	1.564	GBP6	<=0.05	8.066
ENSG00000100342	9490.86	8.203	0.765	10.723	7.9611e-27	1.936	APOL1	<=0.05	7.927
ENSG00000079385	492.222	8.216	0.894	9.188	4.0175e-20	1.782	CEACAM1	<=0.05	7.83
ENSG00000179583	1806.84	7.852	0.364	21.59	2.2512e-103	1.831	CIITA	<=0.05	7.79
ENSG00000004468	69.725	8.542	1.258	6.791	1.1154e-11	1.408	CD38	<=0.05	7.748
ENSG00000089127	920.558	8.027	0.764	10.513	7.5393e-26	1.654	OAS1	<=0.05	7.744
ENSG00000127954	79.254	8.572	1.349	6.353	2.1088e-10	1.645	STEAP4	<=0.05	7.639
ENSG00000064655	78.228	9.032	1.64	5.507	3.6578e-08	1.807	EYA2	<=0.05	7.625
ENSG00000162645	13274.1	7.644	0.372	20.562	5.9962e-94	1.576	GBP2	<=0.05	7.576
ENSG00000168309	99.542	7.964	0.887	8.976	2.8001e-19	1.645	FAM107A	<=0.05	7.567
ENSG00000137496	6020.3	7.397	0.153	48.484	0	1.777	IL18BP	<=0.05	7.386
ENSG00000134184	252.419	8.325	1.341	6.206	5.4337e-10	1.785	GSTM1	<=0.05	7.366
ENSG00000204257	1087.13	7.308	0.293	24.915	5.0552e-137	2.008	HLA-DMA	<=0.05	7.263
ENSG00000006210	314.307	7.415	0.725	10.223	1.5625e-24	1.785	CX3CL1	<=0.05	7.131
ENSG00000137959	834.634	7.281	0.565	12.881	5.7669e-38	1.731	IFI44L	<=0.05	7.108
ENSG00000159871	192.624	7.291	0.582	12.525	5.4813e-36	1.645	LYPD5	<=0.05	7.108
ENSG00000165949	180.032	7.254	0.613	11.827	2.8442e-32	1.92	IFI27	<=0.05	7.049
ENSG00000170381	26.791	8.414	1.568	5.367	8.0274e-08	1.539	SEMA3E	<=0.05	7.031
ENSG00000277893	21.006	8.206	1.454	5.645	1.6562e-08	1.585	SRD5A2	<=0.05	7.019
ENSG00000135114	206.361	7.165	0.599	11.964	5.4586e-33	1.754	OASL	<=0.05	6.966
ENSG00000179044	22.533	7.604	1.084	7.017	2.2698e-12	1.549	EXOC3L1	<=0.05	6.941
ENSG00000102524	589.977	7.213	0.737	9.783	1.3284e-22	1.788	TNFSF13B	<=0.05	6.906
ENSG00000196616	610.856	7.799	1.315	5.933	2.9816e-09	1.731	ADH1B	<=0.05	6.8
ENSG00000134326	918.855	6.797	0.307	22.153	9.8359e-109	1.918	CMPK2	<=0.05	6.742
ENSG00000133321	1426.97	6.804	0.399	17.046	3.7407e-65	2.02	RARRES3	<=0.05	6.712
ENSG00000179344	11.598	7.738	1.347	5.744	9.2332e-09	1.564	HLA-DQB1	<=0.05	6.669
ENSG00000135378	30.888	7.448	1.159	6.426	1.3074e-10	1.574	PRRG4	<=0.05	6.655
ENSG00000144837	271.389	6.827	0.551	12.398	2.6729e-35	1.754	PLA1A	<=0.05	6.648
ENSG00000019186	22.918	8.051	1.558	5.168	2.364e-07	1.555	CYP24A1	<=0.05	6.607
ENSG00000256262	46.213	6.885	0.744	9.254	2.1624e-20	1.574	USP30-AS1	<=0.05	6.552
ENSG00000152583	17.309	7.458	1.279	5.829	5.5734e-09	1.559	SPARCL1	<=0.05	6.467
ENSG00000108700	777.869	6.818	0.826	8.251	1.5663e-16	2.008	CCL8	<=0.05	6.397
ENSG00000168062	3797.54	6.456	0.326	19.793	3.441e-87	1.953	BATF2	<=0.05	6.39
ENSG00000256377	22.032	7.612	1.415	5.381	7.4157e-08	1.564	AC009509.1	<=0.05	6.39
ENSG00000166292	33.214	7.458	1.329	5.61	2.0236e-08	1.555	TMEM100	<=0.05	6.376
ENSG00000163554	17.392	7.195	1.163	6.185	6.2166e-10	1.574	SPTA1	<=0.05	6.361
ENSG00000118898	1714.93	6.932	0.987	7.024	2.1591e-12	1.801	PPL	<=0.05	6.326
ENSG00000216490	2676.41	6.286	0.139	45.094	0	1.953	IFI30	<=0.05	6.274
ENSG00000224875	6.879	7.645	1.488	5.138	2.7785e-07	1.122	AC083949.1	<=0.05	6.272
ENSG00000104043	96.503	6.467	0.573	11.29	1.478e-29	1.408	ATP8B4	<=0.05	6.258
ENSG00000046653	984.431	6.479	0.615	10.527	6.4909e-26	1.831	GPM6B	<=0.05	6.238
ENSG00000198879	180.853	6.629	0.839	7.898	2.8341e-15	1.645	SFMBT2	<=0.05	6.178
ENSG00000229391	8.101	7.279	1.345	5.41	6.2923e-08	1.122	HLA-DRB6	<=0.05	6.136
ENSG00000117228	21245.3	6.15	0.173	35.502	4.4986e-276	2.273	GBP1	<=0.05	6.131
ENSG00000147647	10.269	7.55	1.502	5.027	4.9738e-07	1.585	DPYS	<=0.05	6.125
ENSG00000180616	173.545	7.033	1.211	5.807	6.3659e-09	1.645	SSTR2	<=0.05	6.099
ENSG00000186472	173.721	6.391	0.681	9.389	6.0451e-21	1.704	PCLO	<=0.05	6.089
ENSG00000234518	58.191	6.187	0.506	12.23	2.1537e-34	1.549	PTGES3P1	<=0.05	6.017
ENSG00000189233	5.848	7.123	1.345	5.296	1.1846e-07	0.85	NUGGC	<=0.05	5.955
ENSG00000108001	282.034	6.489	0.929	6.982	2.9104e-12	1.645	EBF3	<=0.05	5.918
ENSG00000197142	456.206	5.998	0.349	17.206	2.3992e-66	1.788	ACSL5	<=0.05	5.916
ENSG00000131979	327.23	5.996	0.374	16.024	8.7133e-58	1.785	GCH1	<=0.05	5.901
ENSG00000258713	10.99	7.154	1.394	5.132	2.8712e-07	1.564	C20orf141	<=0.05	5.891
ENSG00000231389	1466.26	5.911	0.189	31.301	4.4619e-215	1.801	HLA-DPA1	<=0.05	5.887
ENSG00000196503	34.154	6.14	0.66	9.309	1.2944e-20	1.549	ARL9	<=0.05	5.845
ENSG00000163564	6.226	7.24	1.469	4.927	8.3598e-07	1.122	PYHIN1	<=0.05	5.824
ENSG00000111335	1642.62	5.845	0.286	20.408	1.4207e-92	1.953	OAS2	<=0.05	5.789
ENSG00000241690	10.107	6.957	1.343	5.182	2.1914e-07	1.559	AL035460.1	<=0.05	5.768
ENSG00000077063	30.678	6.374	0.959	6.648	2.9717e-11	1.555	CTTNBP2	<=0.05	5.754
ENSG00000168961	171.045	5.921	0.548	10.813	2.9951e-27	1.92	LGALS9	<=0.05	5.713
ENSG00000116833	70.762	6.843	1.309	5.226	1.7366e-07	1.807	NR5A2	<=0.05	5.702
ENSG00000127472	22.232	6.907	1.347	5.128	2.9337e-07	1.564	PLA2G5	<=0.05	5.7
ENSG00000278910	6.62	7.264	1.536	4.729	2.2569e-06	0.795	BANCR	<=0.05	5.685
ENSG00000222017	6.237	7.447	1.639	4.542	5.564e-06	1.143	AC011997.1	<=0.05	5.617
ENSG00000197721	6.738	7.258	1.588	4.57	4.8805e-06	1.122	CR1L	<=0.05	5.528
ENSG00000010030	900	5.568	0.266	20.936	2.5238e-97	1.923	ETV7	<=0.05	5.517
ENSG00000070193	13.423	7.09	1.518	4.672	2.9793e-06	1.549	FGF10	<=0.05	5.517
ENSG00000154258	369.956	5.902	0.781	7.556	4.1626e-14	1.92	ABCA9	<=0.05	5.472
ENSG00000198732	20.893	6.867	1.431	4.798	1.6051e-06	1.574	SMOC1	<=0.05	5.466
ENSG00000149212	74.087	5.925	0.841	7.049	1.8017e-12	1.408	SESN3	<=0.05	5.427
ENSG00000198759	1182.57	5.957	0.919	6.483	8.9973e-11	1.801	EGFL6	<=0.05	5.363
ENSG00000172183	614.794	5.426	0.339	16.016	9.9328e-58	2.008	ISG20	<=0.05	5.342
ENSG00000102802	1470.32	5.546	0.612	9.066	1.2353e-19	2.02	MEDAG	<=0.05	5.274
ENSG00000241106	13.931	5.772	0.837	6.896	5.3447e-12	1.549	HLA-DOB	<=0.05	5.271
ENSG00000077264	19.593	6.187	1.15	5.382	7.3666e-08	1.574	PAK3	<=0.05	5.263
ENSG00000166278	550.537	5.353	0.432	12.388	3.037e-35	1.807	C2	<=0.05	5.215
ENSG00000112541	7.096	7.271	1.686	4.312	1.6157e-05	0.85	PDE10A	<=0.05	5.213
ENSG00000128284	2457	5.569	0.701	7.939	2.033e-15	1.831	APOL3	<=0.05	5.212
ENSG00000141574	19394.5	5.252	0.311	16.884	5.9408e-64	2.273	SECTM1	<=0.05	5.18
ENSG00000143333	146.476	5.414	0.581	9.313	1.2401e-20	1.645	RGS16	<=0.05	5.166
ENSG00000146374	617.573	5.454	0.634	8.605	7.6613e-18	2.008	RSPO3	<=0.05	5.16
ENSG00000144730	338.114	5.62	0.826	6.803	1.0222e-11	1.794	IL17RD	<=0.05	5.126
ENSG00000198400	27.581	6.362	1.347	4.723	2.3243e-06	1.494	NTRK1	<=0.05	5.068
ENSG00000254838	85.819	5.165	0.36	14.365	8.5817e-47	1.807	GVINP1	<=0.05	5.068
ENSG00000008516	55.307	5.273	0.553	9.527	1.6239e-21	1.574	MMP25	<=0.05	5.045
ENSG00000088882	1992.19	5.413	0.716	7.558	4.0808e-14	1.831	CPXM1	<=0.05	5.036
ENSG00000221818	79.862	6.127	1.252	4.895	9.8346e-07	1.539	EBF2	<=0.05	5.007
ENSG00000215030	1251.06	5.56	0.879	6.328	2.4829e-10	1.731	RPL13P12	<=0.05	5
ENSG00000177721	29.336	5.289	0.631	8.386	5.0127e-17	1.574	ANXA2R	<=0.05	4.994
ENSG00000142611	35.39	5.77	1.047	5.51	3.5889e-08	1.574	PRDM16	<=0.05	4.982
ENSG00000104722	103.001	6.32	1.363	4.637	3.5313e-06	1.785	NEFM	<=0.05	4.98
ENSG00000268088	3.816	6.835	1.583	4.317	1.5841e-05	0.405	AC093063.1	<=0.05	4.98
ENSG00000158714	428.262	5.108	0.476	10.737	6.8179e-27	1.807	SLAMF8	<=0.05	4.938
ENSG00000213512	18.433	6.09	1.269	4.8	1.5842e-06	1.574	GBP7	<=0.05	4.93
ENSG00000007171	12.239	6.117	1.297	4.715	2.4136e-06	1.559	NOS2	<=0.05	4.898
ENSG00000279778	4.346	6.683	1.552	4.305	1.6694e-05	0.854	AL445437.1	<=0.05	4.881
ENSG00000103184	16.558	6.358	1.433	4.438	9.0656e-06	1.549	SEC14L5	<=0.05	4.839
ENSG00000124440	28.935	5.538	0.988	5.603	2.1088e-08	1.549	HIF3A	<=0.05	4.828
ENSG00000119917	5990.96	4.828	0.213	22.681	6.9079e-114	1.777	IFIT3	<=0.05	4.793
ENSG00000119922	2720.65	4.883	0.365	13.388	7.1269e-41	1.731	IFIT2	<=0.05	4.781
ENSG00000214940	369.331	5.644	1.09	5.176	2.2711e-07	1.645	NPIPA8	<=0.05	4.78
ENSG00000240065	1099.21	4.798	0.25	19.17	6.6259e-82	1.831	PSMB9	<=0.05	4.75
ENSG00000115896	170.319	4.975	0.556	8.951	3.5111e-19	1.785	PLCL1	<=0.05	4.742
ENSG00000028137	686.97	5.02	0.611	8.216	2.1002e-16	1.654	TNFRSF1B	<=0.05	4.74
ENSG00000140022	16.846	5.837	1.229	4.75	2.036e-06	1.585	STON2	<=0.05	4.73
ENSG00000126709	9357.41	4.776	0.262	18.234	2.7635e-74	1.936	IFI6	<=0.05	4.723
ENSG00000248690	9.726	6.194	1.405	4.408	1.0414e-05	1.559	HAS2-AS1	<=0.05	4.713
ENSG00000111331	5641.37	4.719	0.175	26.997	1.6074e-160	1.953	OAS3	<=0.05	4.696
ENSG00000178726	334.227	5.628	1.145	4.917	8.7838e-07	1.754	THBD	<=0.05	4.668
ENSG00000225217	9.08	6.709	1.62	4.142	3.4407e-05	0.85	HSPA7	<=0.05	4.667
ENSG00000239257	21.904	5.035	0.703	7.158	8.1615e-13	1.559	RPL23AP1	<=0.05	4.665
ENSG00000002745	30.776	5.427	1.031	5.266	1.3937e-07	1.539	WNT16	<=0.05	4.649
ENSG00000125347	10118.6	4.654	0.114	40.744	0	1.576	IRF1	<=0.05	4.644
ENSG00000185885	9649.57	4.71	0.304	15.507	3.1144e-54	2.273	IFITM1	<=0.05	4.639
ENSG00000244682	5.18	6.255	1.456	4.297	1.735e-05	0.85	FCGR2C	<=0.05	4.635
ENSG00000206384	66.6	6.699	1.63	4.109	3.9682e-05	1.645	COL6A6	<=0.05	4.61
ENSG00000101938	1125.64	5.233	0.931	5.618	1.9358e-08	1.801	CHRDL1	<=0.05	4.594
ENSG00000136514	223.828	4.633	0.268	17.295	5.1683e-67	1.92	RTP4	<=0.05	4.578
ENSG00000173762	242.468	4.716	0.431	10.948	6.7896e-28	1.754	CD7	<=0.05	4.575
ENSG00000206432	52.918	6.217	1.464	4.247	2.1624e-05	1.549	TMEM200C	<=0.05	4.559
ENSG00000187608	4072.91	4.546	0.144	31.642	9.6296e-220	2.273	ISG15	<=0.05	4.53
ENSG00000279805	10.582	5.283	1.013	5.213	1.8599e-07	1.574	Z95114.3	<=0.05	4.526
ENSG00000155962	339.67	4.594	0.358	12.842	9.5109e-38	1.794	CLIC2	<=0.05	4.496
ENSG00000101347	4255.49	4.52	0.192	23.522	2.4334e-122	1.576	SAMHD1	<=0.05	4.491
ENSG00000183486	1471.01	4.533	0.293	15.456	6.8403e-54	2.008	MX2	<=0.05	4.467
ENSG00000244731	1847.41	4.481	0.237	18.901	1.1245e-79	1.831	C4A	<=0.05	4.437
ENSG00000163131	2566.47	4.463	0.192	23.282	6.8188e-120	1.801	CTSS	<=0.05	4.435
ENSG00000224389	1581.25	4.468	0.228	19.582	2.191e-85	1.731	C4B	<=0.05	4.428
ENSG00000181374	54.001	4.63	0.55	8.425	3.6111e-17	1.555	CCL13	<=0.05	4.401
ENSG00000162373	27.833	5.833	1.357	4.298	1.7233e-05	1.574	BEND5	<=0.05	4.4
ENSG00000160951	88.611	4.668	0.632	7.387	1.4985e-13	1.785	PTGER1	<=0.05	4.368
ENSG00000184113	236.701	5.605	1.269	4.419	9.9364e-06	1.754	CLDN5	<=0.05	4.368
ENSG00000226067	37.418	4.766	0.731	6.521	7.0003e-11	1.574	LINC00623	<=0.05	4.368
ENSG00000002549	8408.91	4.322	0.126	34.418	1.3578e-259	1.953	LAP3	<=0.05	4.31
ENSG00000164342	180.149	4.452	0.432	10.314	6.1171e-25	1.92	TLR3	<=0.05	4.31
ENSG00000038945	7.602	5.826	1.384	4.208	2.5788e-05	0.795	MSR1	<=0.05	4.304
ENSG00000153902	51.324	4.495	0.505	8.895	5.8631e-19	1.555	LGI4	<=0.05	4.302
ENSG00000138646	78.129	4.542	0.597	7.606	2.8355e-14	1.645	HERC5	<=0.05	4.274
ENSG00000146006	80.515	4.565	0.655	6.966	3.258e-12	1.539	LRRTM2	<=0.05	4.244
ENSG00000237352	36.915	5.87	1.42	4.133	3.5783e-05	1.555	LINC01358	<=0.05	4.243
ENSG00000100346	9.329	5.718	1.361	4.202	2.6473e-05	1.585	CACNA1I	<=0.05	4.24
ENSG00000122121	80.169	5.532	1.287	4.299	1.7146e-05	1.408	XPNPEP2	<=0.05	4.229
ENSG00000117215	3.634	6.785	1.746	3.885	0.0001023	0.547	PLA2G2D	<=0.05	4.219
ENSG00000172296	89.714	4.689	0.798	5.879	4.1179e-09	1.807	SPTLC3	<=0.05	4.217
ENSG00000157601	5090.81	4.237	0.166	25.469	4.3824e-143	1.953	MX1	<=0.05	4.216
ENSG00000153132	224.574	4.787	0.878	5.453	4.9559e-08	1.754	CLGN	<=0.05	4.215
ENSG00000183760	21.968	5.538	1.302	4.254	2.1004e-05	1.574	ACP7	<=0.05	4.192
ENSG00000182463	183.54	4.798	0.925	5.188	2.1235e-07	1.92	TSHZ2	<=0.05	4.161
ENSG00000237988	14.653	5.756	1.402	4.107	4.0098e-05	1.564	OR2I1P	<=0.05	4.154
ENSG00000147697	20.813	5.767	1.413	4.08	4.5071e-05	1.549	GSDMC	<=0.05	4.126
ENSG00000228035	2.449	6.168	1.562	3.948	7.8901e-05	0.405	NGF-AS1	<=0.05	4.112
ENSG00000169946	193.143	4.379	0.617	7.103	1.2221e-12	1.754	ZFPM2	<=0.05	4.096
ENSG00000111728	56.445	5.191	1.188	4.37	1.2413e-05	1.555	ST8SIA1	<=0.05	4.082
ENSG00000232346	70.631	5.167	1.183	4.369	1.2457e-05	1.785	Z74021.1	<=0.05	4.067
ENSG00000115267	1881.73	4.058	0.156	25.978	8.7287e-149	1.801	IFIH1	<=0.05	4.039
ENSG00000119514	365.067	4.52	0.815	5.549	2.8813e-08	1.794	GALNT12	<=0.05	4.028
ENSG00000133055	12.25	4.757	0.989	4.811	1.4991e-06	1.564	MYBPH	<=0.05	4.018
ENSG00000134470	1566.06	4.083	0.31	13.158	1.5221e-39	1.953	IL15RA	<=0.05	4.01
ENSG00000025708	7157.95	4.023	0.157	25.7	1.1815e-145	1.576	TYMP	<=0.05	4.005
ENSG00000108381	31.693	5.185	1.215	4.268	1.9692e-05	1.539	ASPA	<=0.05	4.003
ENSG00000096996	45.449	4.166	0.511	8.154	3.5332e-16	1.539	IL12RB1	<=0.05	3.972
ENSG00000205045	10.31	5.356	1.298	4.125	3.7017e-05	1.559	SLFN12L	<=0.05	3.969
ENSG00000100628	38.105	4.441	0.801	5.547	2.8981e-08	1.555	ASB2	<=0.05	3.967
ENSG00000183153	186.066	4.081	0.393	10.378	3.1203e-25	1.645	GJD3	<=0.05	3.965
ENSG00000120278	375.269	4.126	0.469	8.802	1.3454e-18	1.794	PLEKHG1	<=0.05	3.962
ENSG00000142583	392.517	4.369	0.75	5.826	5.6844e-09	1.794	SLC2A5	<=0.05	3.954
ENSG00000188820	99.692	4.035	0.33	12.221	2.4103e-34	1.785	CALHM6	<=0.05	3.953
ENSG00000243649	1279.43	4.146	0.526	7.883	3.1869e-15	1.831	CFB	<=0.05	3.941
ENSG00000183801	465.764	4.317	0.733	5.892	3.8125e-09	1.724	OLFML1	<=0.05	3.921
ENSG00000266524	60.748	4.347	0.762	5.703	1.1805e-08	1.807	GDF10	<=0.05	3.918
ENSG00000146859	985.783	3.984	0.336	11.851	2.1234e-32	1.731	TMEM140	<=0.05	3.899
ENSG00000205364	39.475	4.293	0.731	5.873	4.2702e-09	1.539	MT1M	<=0.05	3.899
ENSG00000168394	10391.1	3.904	0.093	41.837	0	1.576	TAP1	<=0.05	3.898
ENSG00000046604	12.045	5.606	1.423	3.941	8.1095e-05	1.559	DSG2	<=0.05	3.866
ENSG00000233705	20.256	5.545	1.402	3.955	7.6441e-05	1.549	SLC26A4-AS1	<=0.05	3.859
ENSG00000181804	373.242	3.934	0.359	10.944	7.1126e-28	1.785	SLC9A9	<=0.05	3.838
ENSG00000140285	1428.74	4.229	0.736	5.743	9.3263e-09	1.731	FGF7	<=0.05	3.83
ENSG00000133106	1076.39	3.874	0.287	13.517	1.2356e-41	1.801	EPSTI1	<=0.05	3.813
ENSG00000092200	4.37	6.506	1.739	3.741	0.00018347	1.143	RPGRIP1	<=0.05	3.811
ENSG00000138696	19.36	5.645	1.45	3.892	9.9518e-05	1.559	BMPR1B	<=0.05	3.809
ENSG00000053438	6.408	6.094	1.609	3.788	0.00015198	1.122	NNAT	<=0.05	3.792
ENSG00000173083	47.728	3.986	0.514	7.751	9.0848e-15	1.549	HPSE	<=0.05	3.792
ENSG00000111801	1779.1	3.823	0.234	16.333	5.7742e-60	1.731	BTN3A3	<=0.05	3.782
ENSG00000149131	23082.2	3.861	0.33	11.708	1.158e-31	1.936	SERPING1	<=0.05	3.781
ENSG00000155629	17.602	4.201	0.761	5.521	3.3639e-08	1.549	PIK3AP1	<=0.05	3.774
ENSG00000137965	290.844	3.809	0.256	14.871	5.1057e-50	1.794	IFI44	<=0.05	3.76
ENSG00000000971	5149.27	3.791	0.245	15.479	4.7983e-54	2.273	CFH	<=0.05	3.747
ENSG00000104951	395.734	3.918	0.496	7.901	2.769e-15	1.785	IL4I1	<=0.05	3.739
ENSG00000272941	109.994	3.794	0.276	13.724	7.2512e-43	1.539	AC083862.2	<=0.05	3.738
ENSG00000121905	13.831	4.372	0.917	4.766	1.8835e-06	1.564	HPCA	<=0.05	3.731
ENSG00000138642	1003.41	3.791	0.286	13.257	4.136e-40	2.008	HERC6	<=0.05	3.731
ENSG00000138792	98.985	3.934	0.539	7.3	2.8684e-13	1.408	ENPEP	<=0.05	3.722
ENSG00000147257	15.547	6.481	1.749	3.705	0.00021129	1.559	GPC3	<=0.05	3.721
ENSG00000132561	1737.89	3.885	0.485	8.016	1.0907e-15	1.831	MATN2	<=0.05	3.714
ENSG00000204531	8.127	5.772	1.52	3.799	0.00014552	0.854	POU5F1	<=0.05	3.704
ENSG00000068079	1957.97	3.728	0.208	17.944	5.3338e-72	1.936	IFI35	<=0.05	3.696
ENSG00000174611	18.65	5.473	1.418	3.859	0.00011363	1.564	KY	<=0.05	3.69
ENSG00000177989	735.258	3.696	0.161	22.93	2.3078e-116	2.008	ODF3B	<=0.05	3.677
ENSG00000125384	73.352	4.644	1.096	4.238	2.2579e-05	1.807	PTGER2	<=0.05	3.661
ENSG00000135363	27.272	4.199	0.848	4.951	7.3888e-07	1.539	LMO2	<=0.05	3.658
ENSG00000072041	246.441	4.558	1.057	4.314	1.605e-05	1.754	SLC6A15	<=0.05	3.656
ENSG00000284977	3.786	4.677	1.116	4.192	2.7645e-05	0.501	AL160272.1	<=0.05	3.648
ENSG00000187094	6.815	6.148	1.663	3.697	0.0002183	0.85	CCK	<=0.05	3.618
ENSG00000140105	38495.7	3.617	0.101	35.913	1.9037e-282	1.936	WARS	<=0.05	3.609
ENSG00000235505	155.232	3.802	0.517	7.359	1.8463e-13	1.785	CASP17P	<=0.05	3.609
ENSG00000118849	838.912	3.815	0.539	7.072	1.5268e-12	1.918	RARRES1	<=0.05	3.605
ENSG00000175084	431.373	3.857	0.593	6.503	7.8869e-11	1.807	DES	<=0.05	3.603
ENSG00000101188	64.766	4.214	0.895	4.708	2.4992e-06	1.645	NTSR1	<=0.05	3.599
ENSG00000144596	124.44	3.922	0.668	5.873	4.2902e-09	1.539	GRIP2	<=0.05	3.598
ENSG00000187764	88.711	3.739	0.449	8.326	8.3421e-17	1.785	SEMA4D	<=0.05	3.594
ENSG00000109511	15.379	4.873	1.217	4.004	6.2401e-05	1.549	ANXA10	<=0.05	3.593
ENSG00000105825	8508.04	3.617	0.191	18.947	4.6636e-80	1.576	TFPI2	<=0.05	3.591
ENSG00000204397	192.922	3.647	0.279	13.056	5.8377e-39	1.785	CARD16	<=0.05	3.59
ENSG00000137628	1184.97	3.622	0.222	16.321	7.05e-60	2.008	DDX60	<=0.05	3.587
ENSG00000215910	27.178	4.269	0.943	4.529	5.9333e-06	1.549	C1orf167	<=0.05	3.572
ENSG00000103710	178.097	4.19	0.902	4.645	3.3926e-06	1.92	RASL12	<=0.05	3.561
ENSG00000177133	10.108	5.848	1.577	3.707	0.00020962	1.559	LINC00982	<=0.05	3.556
ENSG00000115271	31.944	3.712	0.472	7.864	3.7076e-15	1.549	GCA	<=0.05	3.553
ENSG00000004799	62.811	3.703	0.478	7.742	9.8209e-15	1.408	PDK4	<=0.05	3.539
ENSG00000104313	40.494	3.83	0.644	5.948	2.7183e-09	1.494	EYA1	<=0.05	3.53
ENSG00000104332	15061.9	3.759	0.564	6.66	2.7344e-11	1.936	SFRP1	<=0.05	3.53
ENSG00000140511	1434.88	3.549	0.179	19.873	6.9052e-88	2.02	HAPLN3	<=0.05	3.526
ENSG00000271503	34.975	4.248	0.955	4.449	8.6197e-06	1.555	CCL5	<=0.05	3.523
ENSG00000148671	555.704	3.935	0.749	5.257	1.4628e-07	1.788	ADIRF	<=0.05	3.522
ENSG00000092758	9.469	4.46	1.069	4.174	2.9939e-05	1.549	COL9A3	<=0.05	3.505
ENSG00000173193	4215.5	3.518	0.132	26.571	1.487e-155	1.576	PARP14	<=0.05	3.505
ENSG00000160097	62.057	4.646	1.156	4.018	5.858e-05	1.539	FNDC5	<=0.05	3.487
ENSG00000125398	457.454	3.727	0.602	6.193	5.887e-10	1.724	SOX9	<=0.05	3.467
ENSG00000162772	1415.68	3.502	0.234	14.967	1.2085e-50	1.801	ATF3	<=0.05	3.463
ENSG00000136531	47.549	3.934	0.794	4.954	7.2523e-07	1.574	SCN2A	<=0.05	3.46
ENSG00000151692	132.681	3.71	0.593	6.255	3.9859e-10	1.785	RNF144A	<=0.05	3.458
ENSG00000182836	277.943	3.806	0.711	5.35	8.7844e-08	1.92	PLCXD3	<=0.05	3.435
ENSG00000113504	1873.9	3.481	0.258	13.478	2.1184e-41	1.731	SLC12A7	<=0.05	3.434
ENSG00000108387	106.978	3.541	0.397	8.923	4.5209e-19	1.785	SEPT4	<=0.05	3.43
ENSG00000231106	15.805	3.865	0.768	5.034	4.8069e-07	1.564	LINC01436	<=0.05	3.424
ENSG00000001617	1720.62	3.487	0.307	11.351	7.3474e-30	1.936	SEMA3F	<=0.05	3.42
ENSG00000130600	190.158	3.968	0.845	4.695	2.6616e-06	1.645	H19	<=0.05	3.417
ENSG00000128335	6673.87	3.433	0.164	20.889	6.7595e-97	1.777	APOL2	<=0.05	3.414
ENSG00000168079	65.313	3.77	0.7	5.387	7.1454e-08	1.645	SCARA5	<=0.05	3.412
ENSG00000138496	2192.7	3.459	0.279	12.388	3.0489e-35	1.953	PARP9	<=0.05	3.404
ENSG00000138821	2131.8	3.487	0.349	9.992	1.6447e-23	1.731	SLC39A8	<=0.05	3.401
ENSG00000185291	88.924	3.512	0.412	8.524	1.5454e-17	1.785	IL3RA	<=0.05	3.392
ENSG00000129682	112.731	3.77	0.723	5.213	1.862e-07	1.539	FGF13	<=0.05	3.384
ENSG00000141655	8.532	5.707	1.567	3.641	0.00027145	1.122	TNFRSF11A	<=0.05	3.383
ENSG00000119698	75.198	3.61	0.584	6.179	6.4593e-10	1.408	PPP4R4	<=0.05	3.367
ENSG00000124140	7.474	6.485	1.822	3.559	0.00037261	1.122	SLC12A5	<=0.05	3.355
ENSG00000158089	301.465	3.509	0.476	7.376	1.6329e-13	1.785	GALNT14	<=0.05	3.35
ENSG00000267272	5.468	4.895	1.292	3.79	0.00015091	0.795	LINC01140	<=0.05	3.35
ENSG00000204642	3552.53	3.361	0.183	18.318	5.9008e-75	1.777	HLA-F	<=0.05	3.338
ENSG00000120217	1058.1	3.401	0.32	10.63	2.1498e-26	2.02	CD274	<=0.05	3.33
ENSG00000170961	848.346	3.356	0.214	15.698	1.5512e-55	2.008	HAS2	<=0.05	3.324
ENSG00000076770	68.463	3.732	0.743	5.022	5.1152e-07	1.645	MBNL3	<=0.05	3.318
ENSG00000070731	46.049	3.485	0.494	7.049	1.8067e-12	1.549	ST6GALNAC2	<=0.05	3.314
ENSG00000168404	1031.14	3.335	0.181	18.423	8.5468e-76	1.801	MLKL	<=0.05	3.312
ENSG00000164509	51.925	3.44	0.437	7.871	3.5105e-15	1.555	IL31RA	<=0.05	3.307
ENSG00000132530	3630.86	3.319	0.188	17.621	1.6911e-69	1.777	XAF1	<=0.05	3.294
ENSG00000117594	207.488	3.459	0.513	6.747	1.5082e-11	1.785	HSD11B1	<=0.05	3.274
ENSG00000259834	7.779	5.44	1.502	3.622	0.00029196	1.143	AL365361.1	<=0.05	3.273
ENSG00000164318	184.009	3.887	0.875	4.442	8.8984e-06	1.754	EGFLAM	<=0.05	3.27
ENSG00000101134	77.444	4.627	1.212	3.819	0.00013404	1.408	DOK5	<=0.05	3.267
ENSG00000163823	3.806	5.499	1.523	3.61	0.00030655	0.501	CCR1	<=0.05	3.265
ENSG00000117226	5160.5	3.278	0.14	23.361	1.0647e-120	1.777	GBP3	<=0.05	3.264
ENSG00000167207	10.65	5.806	1.627	3.568	0.00035984	1.574	NOD2	<=0.05	3.252
ENSG00000185745	1488.06	3.524	0.618	5.703	1.18e-08	1.801	IFIT1	<=0.05	3.25
ENSG00000145428	10.362	5.27	1.45	3.635	0.00027793	1.559	RNF175	<=0.05	3.246
ENSG00000188313	1505.2	3.256	0.128	25.526	1.0134e-143	1.936	PLSCR1	<=0.05	3.244
ENSG00000154529	9.962	5.601	1.562	3.585	0.00033743	1.549	CNTNAP3B	<=0.05	3.241
ENSG00000140379	28.233	4.375	1.119	3.91	9.2421e-05	1.549	BCL2A1	<=0.05	3.238
ENSG00000282851	16.568	3.579	0.706	5.07	3.9692e-07	1.574	BISPR	<=0.05	3.206
ENSG00000163840	1944.53	3.225	0.195	16.538	1.9431e-61	1.953	DTX3L	<=0.05	3.199
ENSG00000154262	266.236	3.526	0.673	5.242	1.589e-07	1.794	ABCA6	<=0.05	3.192
ENSG00000136842	272.545	3.364	0.507	6.633	3.291e-11	1.645	TMOD1	<=0.05	3.185
ENSG00000011347	824.792	3.775	0.855	4.417	1.0004e-05	2.008	SYT7	<=0.05	3.18
ENSG00000204592	33478.1	3.193	0.14	22.834	2.1169e-115	1.953	HLA-E	<=0.05	3.18
ENSG00000170703	3.614	7.232	2.084	3.471	0.00051859	0.55	TTLL6	<=0.05	3.177
ENSG00000185880	1047.91	3.201	0.219	14.639	1.5872e-48	1.801	TRIM69	<=0.05	3.169
ENSG00000186470	2874.44	3.17	0.117	27.172	1.3999e-162	1.936	BTN3A2	<=0.05	3.161
ENSG00000156219	11.234	4.115	1.038	3.964	7.3646e-05	1.559	ART3	<=0.05	3.142
ENSG00000169962	23.324	3.469	0.668	5.196	2.0359e-07	1.494	TAS1R3	<=0.05	3.138
ENSG00000061918	399.703	3.167	0.231	13.708	9.1116e-43	1.754	GUCY1B1	<=0.05	3.131
ENSG00000134917	676.265	3.732	0.857	4.353	1.3454e-05	1.923	ADAMTS8	<=0.05	3.123
ENSG00000178031	1748.75	3.494	0.701	4.985	6.2042e-07	1.831	ADAMTSL1	<=0.05	3.122
ENSG00000254859	11.401	3.541	0.737	4.803	1.56e-06	1.559	AC067930.4	<=0.05	3.121
ENSG00000177464	29.836	4.09	1.034	3.954	7.6953e-05	1.539	GPR4	<=0.05	3.118
ENSG00000006468	650.793	3.199	0.349	9.172	4.6641e-20	2.008	ETV1	<=0.05	3.116
ENSG00000091137	53.783	3.53	0.734	4.806	1.5428e-06	1.494	SLC26A4	<=0.05	3.112
ENSG00000184979	570.908	3.106	0.152	20.404	1.5333e-92	1.782	USP18	<=0.05	3.09
ENSG00000154553	24.39	4.755	1.304	3.646	0.00026588	1.539	PDLIM3	<=0.05	3.089
ENSG00000128203	198.886	3.132	0.26	12.024	2.6432e-33	1.704	ASPHD2	<=0.05	3.087
ENSG00000138669	108.212	3.953	0.984	4.018	5.8618e-05	1.645	PRKG2	<=0.05	3.085
ENSG00000204267	5257.55	3.127	0.252	12.39	2.9694e-35	1.953	TAP2	<=0.05	3.084
ENSG00000147862	294.571	3.298	0.568	5.81	6.2401e-09	1.754	NFIB	<=0.05	3.067
ENSG00000185432	107.109	3.731	0.885	4.217	2.4718e-05	1.539	METTL7A	<=0.05	3.059
ENSG00000136160	111.735	3.903	0.97	4.024	5.7203e-05	1.539	EDNRB	<=0.05	3.058
ENSG00000183831	6.989	4.963	1.385	3.582	0.00034061	0.85	ANKRD45	<=0.05	3.058
ENSG00000101017	401.648	3.079	0.187	16.454	7.8887e-61	1.794	CD40	<=0.05	3.056
ENSG00000223865	658.433	3.106	0.324	9.576	1.0107e-21	1.923	HLA-DPB1	<=0.05	3.036
ENSG00000162878	108.529	3.24	0.562	5.76	8.3977e-09	1.785	PKDCC	<=0.05	3.012
ENSG00000100784	63.807	3.179	0.502	6.336	2.358e-10	1.408	RPS6KA5	<=0.05	3.003
ENSG00000116514	1692.09	3.009	0.114	26.504	8.6715e-155	1.936	RNF19B	<=0.05	3
ENSG00000197766	251.292	4.001	1.036	3.861	0.00011301	1.645	CFD	<=0.05	2.988
ENSG00000150510	72.411	3.206	0.567	5.652	1.5838e-08	1.807	FAM124A	<=0.05	2.973
ENSG00000158457	24.041	3.206	0.566	5.662	1.4979e-08	1.539	TSPAN33	<=0.05	2.973
ENSG00000177409	3342.04	2.979	0.15	19.924	2.5108e-88	1.953	SAMD9L	<=0.05	2.964
ENSG00000139192	1572.26	3.006	0.253	11.871	1.6773e-32	1.801	TAPBPL	<=0.05	2.963
ENSG00000260244	17.762	4.575	1.27	3.603	0.0003145	1.585	AC104083.1	<=0.05	2.958
ENSG00000026950	1691.78	2.965	0.114	26.091	4.5781e-150	1.936	BTN3A1	<=0.05	2.957
ENSG00000239713	285.71	3.039	0.356	8.543	1.3089e-17	1.92	APOBEC3G	<=0.05	2.954
ENSG00000157303	6.454	5.866	1.709	3.432	0.00059826	0.854	SUSD3	<=0.05	2.95
ENSG00000129226	2939.87	3.174	0.559	5.674	1.3912e-08	2.273	CD68	<=0.05	2.947
ENSG00000126246	70.897	3.112	0.487	6.386	1.698e-10	1.408	IGFLR1	<=0.05	2.945
ENSG00000221963	2721.19	2.95	0.155	18.994	1.9175e-80	1.731	APOL6	<=0.05	2.935
ENSG00000243742	221.625	3.024	0.365	8.293	1.1078e-16	1.645	RPLP0P2	<=0.05	2.935
ENSG00000227028	15.118	4.301	1.174	3.664	0.00024879	1.549	SLC8A1-AS1	<=0.05	2.928
ENSG00000141497	28.207	3.155	0.563	5.608	2.051e-08	1.574	ZMYND15	<=0.05	2.923
ENSG00000157152	4.928	5.666	1.655	3.424	0.00061755	1.143	SYN2	<=0.05	2.901
ENSG00000104213	490.359	3.261	0.679	4.803	1.5596e-06	1.724	PDGFRL	<=0.05	2.896
ENSG00000108679	11410.8	2.946	0.282	10.439	1.6387e-25	1.953	LGALS3BP	<=0.05	2.894
ENSG00000107201	1707.18	2.905	0.155	18.746	2.1013e-78	1.936	DDX58	<=0.05	2.889
ENSG00000255150	143.982	2.949	0.306	9.642	5.2999e-22	1.92	EID3	<=0.05	2.887
ENSG00000082074	100.992	3.008	0.423	7.12	1.0774e-12	1.539	FYB1	<=0.05	2.886
ENSG00000283696	9.905	3.529	0.851	4.147	3.3719e-05	1.549	AL592295.4	<=0.05	2.882
ENSG00000127951	457.737	3.908	1.03	3.795	0.00014742	1.807	FGL2	<=0.05	2.877
ENSG00000163947	277.676	3.074	0.536	5.736	9.6999e-09	1.645	ARHGEF3	<=0.05	2.864
ENSG00000168334	279.247	4.003	1.073	3.73	0.00019125	1.92	XIRP1	<=0.05	2.863
ENSG00000163815	305.915	3.633	0.912	3.984	6.7687e-05	1.754	CLEC3B	<=0.05	2.858
ENSG00000278996	33.005	2.98	0.431	6.912	4.7922e-12	1.494	FP671120.1	<=0.05	2.852
ENSG00000280441	33.005	2.98	0.431	6.912	4.7922e-12	1.494	FP236383.1	<=0.05	2.852
ENSG00000157873	1341.76	2.895	0.275	10.515	7.3641e-26	1.801	TNFRSF14	<=0.05	2.846
ENSG00000123609	585.5	2.866	0.206	13.906	5.8394e-44	1.782	NMI	<=0.05	2.839
ENSG00000204264	1532.16	2.838	0.129	21.976	4.8555e-107	1.953	PSMB8	<=0.05	2.827
ENSG00000261971	811.419	2.857	0.254	11.247	2.392e-29	1.923	MMP25-AS1	<=0.05	2.815
ENSG00000168899	2161	2.855	0.27	10.572	4.0376e-26	1.801	VAMP5	<=0.05	2.807
ENSG00000162433	1246.74	2.91	0.393	7.405	1.3116e-13	1.801	AK4	<=0.05	2.804
ENSG00000133083	550.498	2.952	0.46	6.424	1.325e-10	1.788	DCLK1	<=0.05	2.803
ENSG00000162981	452.492	2.926	0.425	6.884	5.8259e-12	1.782	FAM84A	<=0.05	2.8
ENSG00000265018	16.552	4.161	1.154	3.604	0.0003128	1.574	AGAP12P	<=0.05	2.792
ENSG00000181195	368.958	3.236	0.725	4.466	7.9698e-06	1.785	PENK	<=0.05	2.789
ENSG00000074410	3102.47	3.161	0.675	4.685	2.793e-06	1.936	CA12	<=0.05	2.787
ENSG00000167772	952.935	2.891	0.41	7.057	1.704e-12	1.801	ANGPTL4	<=0.05	2.775
ENSG00000185507	1101.03	2.785	0.142	19.679	3.2951e-86	1.801	IRF7	<=0.05	2.773
ENSG00000205220	1660.58	2.799	0.205	13.646	2.126e-42	1.831	PSMB10	<=0.05	2.772
ENSG00000249700	14.179	3.135	0.665	4.711	2.4601e-06	1.564	SRD5A3-AS1	<=0.05	2.771
ENSG00000130222	27.889	2.968	0.521	5.702	1.1819e-08	1.539	GADD45G	<=0.05	2.767
ENSG00000135052	6870.36	2.768	0.119	23.165	1.0319e-118	1.777	GOLM1	<=0.05	2.758
ENSG00000102935	99.728	2.914	0.469	6.208	5.3514e-10	1.408	ZNF423	<=0.05	2.755
ENSG00000154330	102.107	3.055	0.615	4.971	6.6709e-07	1.408	PGM5	<=0.05	2.754
ENSG00000162692	1236.69	2.781	0.216	12.892	4.9837e-38	2.008	VCAM1	<=0.05	2.751
ENSG00000166165	799.359	2.79	0.251	11.104	1.2044e-28	1.731	CKB	<=0.05	2.749
ENSG00000223756	66.855	2.951	0.536	5.507	3.646e-08	1.785	TSSC2	<=0.05	2.733
ENSG00000066468	9.615	5.484	1.633	3.359	0.00078287	1.549	FGFR2	<=0.05	2.728
ENSG00000156587	2903.74	2.752	0.201	13.688	1.1902e-42	1.576	UBE2L6	<=0.05	2.726
ENSG00000123685	1192.13	2.739	0.154	17.745	1.8724e-70	2.02	BATF3	<=0.05	2.723
ENSG00000143196	191.007	2.771	0.273	10.156	3.1005e-24	1.645	DPT	<=0.05	2.722
ENSG00000135899	1061.83	2.739	0.192	14.261	3.8539e-46	2.02	SP110	<=0.05	2.715
ENSG00000005059	447.91	2.781	0.324	8.574	9.9956e-18	1.807	MCUB	<=0.05	2.71
ENSG00000115415	22115.7	2.726	0.161	16.977	1.207e-64	1.576	STAT1	<=0.05	2.709
ENSG00000240563	21.888	4.212	1.199	3.512	0.00044421	1.585	L1TD1	<=0.05	2.689
ENSG00000168811	80.549	2.851	0.472	6.045	1.4934e-09	1.807	IL12A	<=0.05	2.686
ENSG00000089041	255.396	2.816	0.434	6.488	8.717e-11	1.794	P2RX7	<=0.05	2.68
ENSG00000168490	28.756	3.008	0.63	4.774	1.8079e-06	1.555	PHYHIP	<=0.05	2.677
ENSG00000168658	3.411	7.141	2.16	3.306	0.00094561	0.501	VWA3B	<=0.05	2.673
ENSG00000123560	16.061	2.992	0.625	4.788	1.6815e-06	1.564	PLP1	<=0.05	2.666
ENSG00000185338	1753.53	2.68	0.15	17.859	2.4819e-71	1.831	SOCS1	<=0.05	2.666
ENSG00000170379	600.173	2.697	0.237	11.387	4.8765e-30	1.794	TCAF2	<=0.05	2.66
ENSG00000164440	90.681	2.803	0.449	6.246	4.2206e-10	1.408	TXLNB	<=0.05	2.655
ENSG00000177272	34.505	4.847	1.436	3.376	0.00073438	1.574	KCNA3	<=0.05	2.653
ENSG00000100911	4527.31	2.653	0.088	30.156	9.0142e-200	1.936	PSME2	<=0.05	2.648
ENSG00000149633	725.346	2.713	0.326	8.321	8.7195e-17	1.918	KIAA1755	<=0.05	2.641
ENSG00000145362	1916.64	2.722	0.345	7.894	2.9299e-15	1.831	ANK2	<=0.05	2.64
ENSG00000261371	18.739	3.279	0.815	4.024	5.7136e-05	1.574	PECAM1	<=0.05	2.64
ENSG00000179921	2.447	6.417	1.948	3.295	0.00098576	0.55	GPBAR1	<=0.05	2.639
ENSG00000219435	4.12	5.855	1.772	3.304	0.00095376	0.795	CATSPERZ	<=0.05	2.636
ENSG00000110446	1142.23	2.642	0.17	15.583	9.4473e-55	1.801	SLC15A3	<=0.05	2.624
ENSG00000253958	250.461	2.698	0.333	8.102	5.3898e-16	1.794	CLDN23	<=0.05	2.622
ENSG00000182175	265.143	3.167	0.763	4.15	3.3294e-05	1.92	RGMA	<=0.05	2.618
ENSG00000250722	129.101	3.016	0.674	4.474	7.6802e-06	1.785	SELENOP	<=0.05	2.612
ENSG00000150551	249.377	2.716	0.387	7.02	2.2169e-12	1.754	LYPD1	<=0.05	2.609
ENSG00000157551	58.365	3.161	0.764	4.139	3.4945e-05	1.574	KCNJ15	<=0.05	2.608
ENSG00000090554	475.526	2.642	0.271	9.741	2.0203e-22	1.782	FLT3LG	<=0.05	2.592
ENSG00000185565	101.356	3.709	1.026	3.617	0.0002985	1.539	LSAMP	<=0.05	2.592
ENSG00000285130	11.432	6.771	2.067	3.277	0.0010502	1.574	AL358113.1	<=0.05	2.592
ENSG00000119630	705.784	2.803	0.531	5.278	1.3049e-07	1.731	PGF	<=0.05	2.574
ENSG00000143416	640.055	2.728	0.45	6.064	1.3252e-09	1.918	SELENBP1	<=0.05	2.574
ENSG00000118526	103.389	3.059	0.721	4.245	2.1853e-05	1.807	TCF21	<=0.05	2.572
ENSG00000168916	448.622	2.629	0.301	8.727	2.6043e-18	1.794	ZNF608	<=0.05	2.566
ENSG00000169583	48.977	2.69	0.409	6.571	5.0038e-11	1.549	CLIC3	<=0.05	2.566
ENSG00000261105	59.464	2.873	0.599	4.801	1.5805e-06	1.785	LMO7-AS1	<=0.05	2.565
ENSG00000050344	966.615	2.584	0.208	12.41	2.293e-35	1.731	NFE2L3	<=0.05	2.556
ENSG00000130589	5967.52	2.58	0.2	12.883	5.5771e-38	1.953	HELZ2	<=0.05	2.553
ENSG00000229859	4.507	6.571	2.014	3.262	0.001106	0.854	PGA3	<=0.05	2.552
ENSG00000197536	297.201	2.584	0.222	11.647	2.3677e-31	1.754	C5orf56	<=0.05	2.551
ENSG00000081059	423.106	2.618	0.315	8.314	9.2868e-17	1.724	TCF7	<=0.05	2.548
ENSG00000105963	200.965	2.655	0.386	6.88	5.9877e-12	1.645	ADAP1	<=0.05	2.545
ENSG00000185015	59.031	2.691	0.442	6.09	1.1302e-09	1.539	CA13	<=0.05	2.54
ENSG00000132386	7963.65	3.065	0.741	4.135	3.5423e-05	1.777	SERPINF1	<=0.05	2.533
ENSG00000183762	1546.06	2.577	0.259	9.947	2.6116e-23	1.801	KREMEN1	<=0.05	2.531
ENSG00000110492	4125.46	2.617	0.349	7.509	5.9794e-14	1.953	MDK	<=0.05	2.529
ENSG00000150627	9.077	5.11	1.553	3.291	0.00099918	1.143	WDR17	<=0.05	2.529
ENSG00000226332	3.236	4.914	1.488	3.303	0.00095729	0.547	AL354836.1	<=0.05	2.523
ENSG00000105894	2712.13	2.593	0.315	8.221	2.0259e-16	1.953	PTN	<=0.05	2.522
ENSG00000154175	4936.73	2.628	0.381	6.892	5.5174e-12	2.273	ABI3BP	<=0.05	2.52
ENSG00000169851	715.538	2.569	0.266	9.656	4.6257e-22	1.654	PCDH7	<=0.05	2.52
ENSG00000167971	200.085	2.661	0.429	6.2	5.6449e-10	1.754	CASKIN1	<=0.05	2.519
ENSG00000116032	52.332	2.913	0.655	4.445	8.7749e-06	1.494	GRIN3B	<=0.05	2.518
ENSG00000169071	1149.47	2.618	0.369	7.098	1.2631e-12	1.831	ROR2	<=0.05	2.517
ENSG00000136040	1138.56	2.584	0.312	8.281	1.2184e-16	2.008	PLXNC1	<=0.05	2.514
ENSG00000123612	11.682	5.045	1.535	3.286	0.0010148	1.585	ACVR1C	<=0.05	2.51
ENSG00000253882	271.207	2.577	0.307	8.389	4.9058e-17	1.794	AC099548.2	<=0.05	2.51
ENSG00000140853	2038.45	2.531	0.218	11.632	2.8287e-31	1.831	NLRC5	<=0.05	2.499
ENSG00000205413	1353.31	2.534	0.236	10.72	8.2129e-27	2.008	SAMD9	<=0.05	2.496
ENSG00000134716	6.317	4.702	1.423	3.305	0.00094939	0.795	CYP2J2	<=0.05	2.488
ENSG00000132109	962.98	2.51	0.185	13.551	7.7757e-42	2.008	TRIM21	<=0.05	2.487
ENSG00000197406	7.174	5.506	1.693	3.252	0.0011468	1.122	DIO3	<=0.05	2.487
ENSG00000164116	202.034	2.599	0.386	6.742	1.5662e-11	1.754	GUCY1A1	<=0.05	2.486
ENSG00000013297	1705.63	3.187	0.83	3.842	0.00012205	1.801	CLDN11	<=0.05	2.466
ENSG00000136267	4.53	5.139	1.577	3.259	0.0011176	0.854	DGKB	<=0.05	2.466
ENSG00000125730	28833.8	2.644	0.473	5.592	2.2511e-08	2.273	C3	<=0.05	2.459
ENSG00000115602	99.605	4.34	1.301	3.335	0.00085246	1.807	IL1RL1	<=0.05	2.457
ENSG00000092010	5703.22	2.465	0.112	22.072	5.9197e-108	1.777	PSME1	<=0.05	2.456
ENSG00000145824	69.786	2.568	0.396	6.485	8.852e-11	1.539	CXCL14	<=0.05	2.444
ENSG00000285367	3.48	5.439	1.681	3.235	0.0012166	0.405	AC087564.1	<=0.05	2.443
ENSG00000070759	162.394	2.499	0.292	8.547	1.2634e-17	1.704	TESK2	<=0.05	2.437
ENSG00000225131	40.742	2.55	0.386	6.601	4.0944e-11	1.494	PSME2P2	<=0.05	2.433
ENSG00000238057	10.273	2.947	0.717	4.112	3.9159e-05	1.549	ZEB2-AS1	<=0.05	2.431
ENSG00000006016	216.361	2.896	0.687	4.215	2.5011e-05	1.645	CRLF1	<=0.05	2.43
ENSG00000144488	52.383	4.057	1.204	3.37	0.00075264	1.574	ESPNL	<=0.05	2.427
ENSG00000002933	24.283	3.037	0.767	3.957	7.5942e-05	1.555	TMEM176A	<=0.05	2.426
ENSG00000232821	5.323	3.4	0.94	3.617	0.00029775	0.854	AC003986.2	<=0.05	2.426
ENSG00000137462	22.925	2.982	0.74	4.029	5.61e-05	1.549	TLR2	<=0.05	2.421
ENSG00000159403	70528.8	2.492	0.307	8.106	5.2421e-16	1.936	C1R	<=0.05	2.421
ENSG00000169715	698.422	2.47	0.27	9.151	5.6329e-20	1.731	MT1E	<=0.05	2.416
ENSG00000139597	90.811	2.523	0.377	6.692	2.1978e-11	1.807	N4BP2L1	<=0.05	2.411
ENSG00000105559	5013.99	2.517	0.378	6.663	2.6792e-11	1.953	PLEKHA4	<=0.05	2.403
ENSG00000138439	244.859	2.454	0.267	9.201	3.5588e-20	1.754	FAM117B	<=0.05	2.402
ENSG00000166265	7.04	5.153	1.596	3.228	0.0012447	1.143	CYYR1	<=0.05	2.402
ENSG00000233058	12.234	2.938	0.723	4.062	4.8687e-05	1.585	LINC00884	<=0.05	2.402
ENSG00000160932	14990.7	2.436	0.231	10.533	6.0575e-26	1.777	LY6E	<=0.05	2.397
ENSG00000214212	17.183	2.783	0.634	4.387	1.1482e-05	1.549	C19orf38	<=0.05	2.391
ENSG00000234745	53271.7	2.392	0.117	20.388	2.1536e-92	1.953	HLA-B	<=0.05	2.382
ENSG00000111885	1582.11	2.588	0.489	5.295	1.1891e-07	1.831	MAN1A1	<=0.05	2.377
ENSG00000124212	8878.21	2.723	0.602	4.525	6.0524e-06	1.936	PTGIS	<=0.05	2.375
ENSG00000137558	26.086	3.461	0.982	3.525	0.00042316	1.539	PI15	<=0.05	2.369
ENSG00000115604	122.855	2.678	0.578	4.637	3.5366e-06	1.408	IL18R1	<=0.05	2.359
ENSG00000112297	1613.06	2.632	0.545	4.834	1.3396e-06	1.731	CRYBG1	<=0.05	2.355
ENSG00000185499	755.115	2.448	0.343	7.142	9.2318e-13	1.918	MUC1	<=0.05	2.354
ENSG00000204261	156.275	2.386	0.231	10.324	5.4853e-25	1.645	PSMB8-AS1	<=0.05	2.346
ENSG00000059378	1110.49	2.354	0.155	15.159	6.6151e-52	1.831	PARP12	<=0.05	2.337
ENSG00000131094	65.559	2.484	0.415	5.987	2.1369e-09	1.785	C1QL1	<=0.05	2.336
ENSG00000235169	14.227	2.941	0.75	3.92	8.8478e-05	1.549	SMIM1	<=0.05	2.336
ENSG00000164308	2266.95	2.353	0.165	14.286	2.6662e-46	1.936	ERAP2	<=0.05	2.334
ENSG00000189001	570.054	2.686	0.598	4.49	7.1196e-06	1.794	SBSN	<=0.05	2.334
ENSG00000235568	19.349	2.61	0.541	4.822	1.4179e-06	1.585	NFAM1	<=0.05	2.333
ENSG00000162998	51.47	2.572	0.51	5.038	4.6942e-07	1.555	FRZB	<=0.05	2.33
ENSG00000168843	6.062	5.412	1.699	3.185	0.0014468	0.854	FSTL5	<=0.05	2.329
ENSG00000164093	62	2.48	0.425	5.831	5.5128e-09	1.807	PITX2	<=0.05	2.321
ENSG00000118946	3.814	5.036	1.578	3.191	0.0014165	0.506	PCDH17	<=0.05	2.311
ENSG00000128918	158.112	2.494	0.455	5.485	4.1307e-08	1.754	ALDH1A2	<=0.05	2.307
ENSG00000129422	195.593	2.507	0.468	5.351	8.7626e-08	1.785	MTUS1	<=0.05	2.306
ENSG00000169218	24.066	2.696	0.624	4.319	1.5683e-05	1.549	RSPO1	<=0.05	2.296
ENSG00000166710	54193.1	2.296	0.067	34.35	1.3908e-258	2.273	B2M	<=0.05	2.293
ENSG00000104783	10.491	3.3	0.934	3.531	0.00041346	1.559	KCNN4	<=0.05	2.289
ENSG00000136826	2308.2	2.38	0.33	7.222	5.1295e-13	1.731	KLF4	<=0.05	2.289
ENSG00000163689	56.537	2.373	0.32	7.407	1.2945e-13	1.574	C3orf67	<=0.05	2.287
ENSG00000240219	4.329	5.059	1.592	3.178	0.0014819	0.85	AL512306.2	<=0.05	2.286
ENSG00000260083	36.762	2.517	0.494	5.092	3.5487e-07	1.549	MIR762HG	<=0.05	2.286
ENSG00000115598	14.902	4.367	1.353	3.228	0.001246	1.549	IL1RL2	<=0.05	2.28
ENSG00000073331	514.732	2.314	0.21	11	3.8164e-28	1.724	ALPK1	<=0.05	2.279
ENSG00000277496	15.137	2.809	0.702	3.998	6.3774e-05	1.574	AL357033.4	<=0.05	2.272
ENSG00000104490	250.014	2.456	0.45	5.461	4.7266e-08	1.645	NCALD	<=0.05	2.268
ENSG00000147889	602.907	2.38	0.362	6.583	4.6029e-11	1.794	CDKN2A	<=0.05	2.266
ENSG00000175643	183.456	2.31	0.238	9.71	2.7238e-22	1.785	RMI2	<=0.05	2.264
ENSG00000108771	840.052	2.292	0.195	11.762	6.1567e-32	1.923	DHX58	<=0.05	2.263
ENSG00000228049	43.994	3.623	1.078	3.362	0.0007747	1.494	POLR2J2	<=0.05	2.256
ENSG00000137727	342.181	2.369	0.367	6.45	1.1188e-10	1.785	ARHGAP20	<=0.05	2.249
ENSG00000182326	40821.7	2.31	0.275	8.397	4.568e-17	1.576	C1S	<=0.05	2.246
ENSG00000183578	99.121	2.632	0.611	4.305	1.6715e-05	1.785	TNFAIP8L3	<=0.05	2.237
ENSG00000238000	23.963	2.512	0.524	4.791	1.6589e-06	1.555	AC116347.1	<=0.05	2.237
ENSG00000159713	29.244	2.857	0.743	3.846	0.00011996	1.574	TPPP3	<=0.05	2.234
ENSG00000168453	167.426	2.867	0.748	3.834	0.00012622	1.704	HR	<=0.05	2.234
ENSG00000115594	11065.8	2.321	0.331	7.003	2.4975e-12	1.953	IL1R1	<=0.05	2.223
ENSG00000166592	84.696	2.359	0.387	6.103	1.0407e-09	1.539	RRAD	<=0.05	2.221
ENSG00000277829	5.498	4.648	1.467	3.169	0.001529	1.143	AL031651.2	<=0.05	2.22
ENSG00000106560	22.662	2.396	0.431	5.562	2.6663e-08	1.574	GIMAP2	<=0.05	2.219
ENSG00000108688	650.091	2.37	0.401	5.909	3.4455e-09	1.731	CCL7	<=0.05	2.219
ENSG00000225914	4.549	3.782	1.15	3.288	0.0010103	0.85	TSBP1-AS1	<=0.05	2.216
ENSG00000108950	2666.41	2.323	0.35	6.633	3.2913e-11	1.801	FAM20A	<=0.05	2.211
ENSG00000168807	926.204	2.282	0.289	7.908	2.6062e-15	1.654	SNTB2	<=0.05	2.209
ENSG00000041353	376.092	2.762	0.701	3.938	8.207e-05	1.754	RAB27B	<=0.05	2.208
ENSG00000204525	44452.4	2.215	0.118	18.71	4.0795e-78	1.576	HLA-C	<=0.05	2.204
ENSG00000087494	449.674	2.239	0.21	10.65	1.7442e-26	1.807	PTHLH	<=0.05	2.202
ENSG00000107562	5764.54	2.599	0.61	4.259	2.056e-05	1.576	CXCL12	<=0.05	2.195
ENSG00000137752	1758.35	2.214	0.167	13.219	6.8129e-40	1.831	CASP1	<=0.05	2.19
ENSG00000112139	940.861	2.244	0.251	8.933	4.1348e-19	1.801	MDGA1	<=0.05	2.189
ENSG00000142920	147.569	2.302	0.349	6.592	4.3278e-11	1.704	AZIN2	<=0.05	2.188
ENSG00000091844	128.239	3.022	0.839	3.602	0.0003154	1.539	RGS17	<=0.05	2.187
ENSG00000170577	267.616	2.466	0.521	4.737	2.1737e-06	1.754	SIX2	<=0.05	2.185
ENSG00000123610	2980.86	2.463	0.519	4.742	2.1176e-06	1.777	TNFAIP6	<=0.05	2.183
ENSG00000116663	394.588	2.197	0.148	14.843	7.7403e-50	1.645	FBXO6	<=0.05	2.179
ENSG00000167779	16234.5	2.507	0.559	4.485	7.2825e-06	1.936	IGFBP6	<=0.05	2.173
ENSG00000162595	30.515	2.471	0.534	4.632	3.6282e-06	1.574	DIRAS3	<=0.05	2.171
ENSG00000066735	105.346	2.355	0.433	5.435	5.4845e-08	1.807	KIF26A	<=0.05	2.168
ENSG00000169891	7.365	4.6	1.463	3.144	0.0016677	0.795	REPS2	<=0.05	2.166
ENSG00000231407	12.19	3.154	0.905	3.485	0.00049286	1.564	GORAB-AS1	<=0.05	2.165
ENSG00000008517	4279.1	2.25	0.306	7.354	1.9179e-13	1.953	IL32	<=0.05	2.164
ENSG00000267414	13.089	2.885	0.781	3.695	0.00021984	1.585	AC120049.1	<=0.05	2.163
ENSG00000129596	23.351	2.842	0.76	3.739	0.00018507	1.539	CDO1	<=0.05	2.161
ENSG00000179750	171.897	2.208	0.23	9.609	7.3056e-22	1.704	APOBEC3B	<=0.05	2.161
ENSG00000120885	12294.8	2.568	0.607	4.231	2.3237e-05	1.576	CLU	<=0.05	2.16
ENSG00000262097	3.454	6.289	2.03	3.097	0.0019519	0.405	LINC02185	<=0.05	2.128
ENSG00000128567	182.849	2.183	0.253	8.616	6.9503e-18	1.785	PODXL	<=0.05	2.123
ENSG00000280200	8.159	3.525	1.073	3.284	0.001024	1.122	AC073862.5	<=0.05	2.118
ENSG00000135148	1653.25	2.124	0.109	19.41	6.3476e-84	1.731	TRAFD1	<=0.05	2.113
ENSG00000096968	650.069	2.126	0.14	15.154	7.1647e-52	1.654	JAK2	<=0.05	2.109
ENSG00000047648	253.244	2.336	0.471	4.964	6.9217e-07	1.645	ARHGAP6	<=0.05	2.098
ENSG00000162804	1418.1	2.521	0.607	4.152	3.2939e-05	1.801	SNED1	<=0.05	2.095
ENSG00000120549	1323.62	2.124	0.202	10.503	8.41e-26	1.801	KIAA1217	<=0.05	2.085
ENSG00000139567	2813.96	2.395	0.527	4.547	5.4301e-06	1.731	ACVRL1	<=0.05	2.084
ENSG00000170801	431.413	2.106	0.172	12.249	1.7068e-34	1.724	HTRA3	<=0.05	2.078
ENSG00000278969	4.384	4.207	1.345	3.128	0.0017609	0.85	AC026310.3	<=0.05	2.075
ENSG00000187957	73.311	2.771	0.753	3.679	0.00023369	1.408	DNER	<=0.05	2.074
ENSG00000092054	2.942	6.461	2.099	3.077	0.0020886	0.506	MYH7	<=0.05	2.072
ENSG00000198959	29752.2	2.133	0.249	8.581	9.3794e-18	1.777	TGM2	<=0.05	2.072
ENSG00000130775	300.406	2.133	0.258	8.258	1.4837e-16	1.794	THEMIS2	<=0.05	2.066
ENSG00000142089	16600.1	2.086	0.152	13.765	4.1347e-43	2.273	IFITM3	<=0.05	2.065
ENSG00000103490	354.542	2.23	0.398	5.6	2.1488e-08	1.794	PYCARD	<=0.05	2.06
ENSG00000151364	74.029	2.185	0.357	6.124	9.1403e-10	1.408	KCTD14	<=0.05	2.05
ENSG00000165078	3.931	4.198	1.348	3.114	0.0018456	0.55	CPA6	<=0.05	2.05
ENSG00000255277	2.406	5.965	1.956	3.05	0.0022857	0.501	ABCC6P2	<=0.05	2.025
ENSG00000154760	126.598	2.27	0.465	4.883	1.0471e-06	1.785	SLFN13	<=0.05	2.024
ENSG00000169660	701.431	2.065	0.206	10.011	1.3674e-23	1.923	HEXD	<=0.05	2.022
ENSG00000175318	8.429	2.893	0.828	3.492	0.00047997	0.854	GRAMD2A	<=0.05	2.02
ENSG00000255690	15.217	2.405	0.568	4.235	2.2833e-05	1.585	TRIL	<=0.05	2.02
ENSG00000178685	862.595	2.06	0.202	10.213	1.7324e-24	1.654	PARP10	<=0.05	2.018
ENSG00000120162	54.325	3.179	0.956	3.323	0.00088949	1.574	MOB3B	<=0.05	2.017
ENSG00000013374	2843.16	2.03	0.132	15.411	1.372e-53	1.953	NUB1	<=0.05	2.013
ENSG00000140297	10.169	3.707	1.173	3.16	0.0015754	1.574	GCNT3	<=0.05	2.011
ENSG00000153495	29.258	2.312	0.507	4.559	5.1437e-06	1.549	TEX29	<=0.05	2.01
ENSG00000213928	1229.75	2.062	0.223	9.229	2.7362e-20	1.801	IRF9	<=0.05	2.01
ENSG00000127325	9.354	4.053	1.305	3.106	0.0018967	1.564	BEST3	<=0.05	2.009
ENSG00000111913	838.404	2.126	0.339	6.273	3.5342e-10	1.918	RIPOR2	<=0.05	1.999
ENSG00000128274	859.737	2.046	0.213	9.627	6.1538e-22	2.008	A4GALT	<=0.05	1.999
ENSG00000180592	58.697	2.219	0.439	5.057	4.249e-07	1.494	SKIDA1	<=0.05	1.997
ENSG00000104312	1533.6	2.04	0.204	10.013	1.3336e-23	1.936	RIPK2	<=0.05	1.996
ENSG00000206337	101.787	2.117	0.333	6.357	2.0592e-10	1.807	HCP5	<=0.05	1.993
ENSG00000164236	856.008	2.155	0.379	5.678	1.3616e-08	1.654	ANKRD33B	<=0.05	1.992
ENSG00000279086	30.561	2.303	0.512	4.499	6.8353e-06	1.574	AC073130.3	<=0.05	1.99
ENSG00000106823	216.551	2.262	0.484	4.673	2.9722e-06	1.645	ECM2	<=0.05	1.984
ENSG00000165272	80.872	2.179	0.412	5.282	1.2748e-07	1.539	AQP3	<=0.05	1.982
ENSG00000144063	162.827	2.156	0.391	5.512	3.5573e-08	1.785	MALL	<=0.05	1.98
ENSG00000121270	6.077	3.451	1.08	3.196	0.0013934	0.85	ABCC11	<=0.05	1.979
ENSG00000132274	4115.61	2.017	0.19	10.619	2.4295e-26	1.777	TRIM22	<=0.05	1.979
ENSG00000141682	1000.96	2.046	0.249	8.211	2.1853e-16	1.801	PMAIP1	<=0.05	1.978
ENSG00000273189	13.452	3.838	1.235	3.108	0.0018825	1.574	AC010619.2	<=0.05	1.967
ENSG00000179403	205.794	2.072	0.307	6.754	1.4419e-11	1.785	VWA1	<=0.05	1.965
ENSG00000152578	8.152	5.342	1.771	3.017	0.0025523	1.122	GRIA4	<=0.05	1.958
ENSG00000137709	4.689	5.403	1.791	3.017	0.0025556	0.854	POU2F3	<=0.05	1.957
ENSG00000101187	426.977	2.206	0.456	4.834	1.3414e-06	1.807	SLCO4A1	<=0.05	1.956
ENSG00000115159	1658.36	2.025	0.249	8.139	3.9712e-16	1.953	GPD2	<=0.05	1.955
ENSG00000124201	7350.44	1.956	0.076	25.659	3.3679e-145	1.936	ZNFX1	<=0.05	1.95
ENSG00000130208	52.222	2.59	0.705	3.673	0.00023953	1.549	APOC1	<=0.05	1.942
ENSG00000237807	30.74	2.052	0.323	6.344	2.2328e-10	1.574	AC022034.1	<=0.05	1.928
ENSG00000189129	582.522	2.329	0.563	4.137	3.5259e-05	1.788	PLAC9	<=0.05	1.925
ENSG00000144891	16.739	2.719	0.776	3.504	0.00045899	1.559	AGTR1	<=0.05	1.921
ENSG00000180817	1653.48	1.955	0.172	11.386	4.9117e-30	1.831	PPA1	<=0.05	1.921
ENSG00000224259	258.767	2.507	0.669	3.748	0.00017843	1.785	LINC01133	<=0.05	1.92
ENSG00000159860	62.583	2.443	0.635	3.849	0.00011858	1.807	TCAF2P1	<=0.05	1.918
ENSG00000168077	3740.35	2.228	0.497	4.479	7.4868e-06	2.273	SCARA3	<=0.05	1.918
ENSG00000121075	267.841	2.464	0.647	3.807	0.00014078	1.794	TBX4	<=0.05	1.915
ENSG00000116711	400.573	2.163	0.449	4.817	1.4598e-06	1.92	PLA2G4A	<=0.05	1.913
ENSG00000173262	4.725	5.105	1.707	2.99	0.0027882	0.854	SLC2A14	<=0.05	1.899
ENSG00000181885	43.139	2.373	0.603	3.936	8.2814e-05	1.574	CLDN7	<=0.05	1.896
ENSG00000140968	12.691	3.969	1.304	3.045	0.002326	1.559	IRF8	<=0.05	1.895
ENSG00000116194	174.212	2.173	0.47	4.622	3.8037e-06	1.704	ANGPTL1	<=0.05	1.893
ENSG00000132357	149.765	1.995	0.291	6.847	7.5495e-12	1.92	CARD6	<=0.05	1.891
ENSG00000121064	2844.51	1.935	0.195	9.931	3.0552e-23	1.936	SCPEP1	<=0.05	1.889
ENSG00000116667	598.639	2.052	0.367	5.594	2.2178e-08	1.724	C1orf21	<=0.05	1.884
ENSG00000173626	21.042	2.591	0.725	3.573	0.00035347	1.564	TRAPPC3L	<=0.05	1.883
ENSG00000090006	5049.76	2.2	0.51	4.314	1.6015e-05	1.777	LTBP4	<=0.05	1.858
ENSG00000184922	867.581	1.927	0.236	8.155	3.5005e-16	1.731	FMNL1	<=0.05	1.857
ENSG00000250742	417.962	1.932	0.246	7.842	4.4362e-15	1.794	LINC02381	<=0.05	1.855
ENSG00000119640	76.176	1.93	0.248	7.782	7.1182e-15	1.785	ACYP1	<=0.05	1.852
ENSG00000091831	26.818	2.893	0.878	3.295	0.00098516	1.555	ESR1	<=0.05	1.85
ENSG00000163064	133.175	2.421	0.648	3.736	0.00018709	1.807	EN1	<=0.05	1.85
ENSG00000188641	1506.79	1.927	0.247	7.802	6.1037e-15	1.831	DPYD	<=0.05	1.85
ENSG00000127561	38.883	2.208	0.52	4.246	2.1735e-05	1.539	SYNGR3	<=0.05	1.849
ENSG00000184232	9122.06	2.014	0.363	5.553	2.8054e-08	1.936	OAF	<=0.05	1.845
ENSG00000019991	1688.85	1.953	0.296	6.598	4.1614e-11	1.953	HGF	<=0.05	1.84
ENSG00000158321	609.719	1.926	0.26	7.417	1.2021e-13	1.788	AUTS2	<=0.05	1.839
ENSG00000181444	34.999	2.844	0.859	3.311	0.00092875	1.574	ZNF467	<=0.05	1.839
ENSG00000203722	28.177	2.173	0.501	4.336	1.4526e-05	1.539	RAET1G	<=0.05	1.839
ENSG00000061455	37.829	2.789	0.834	3.342	0.00083227	1.555	PRDM6	<=0.05	1.836
ENSG00000187193	179.381	1.919	0.255	7.513	5.7705e-14	1.785	MT1X	<=0.05	1.835
ENSG00000249242	56.408	2.164	0.499	4.337	1.446e-05	1.494	TMEM150C	<=0.05	1.831
ENSG00000135318	8353.42	1.849	0.122	15.101	1.6033e-51	1.777	NT5E	<=0.05	1.83
ENSG00000138028	88.978	2.401	0.645	3.725	0.00019555	1.539	CGREF1	<=0.05	1.829
ENSG00000185947	320.301	1.873	0.188	9.965	2.1727e-23	1.754	ZNF267	<=0.05	1.827
ENSG00000106565	28.652	2.678	0.786	3.408	0.00065534	1.555	TMEM176B	<=0.05	1.826
ENSG00000130066	1408.21	1.877	0.199	9.412	4.8514e-21	2.02	SAT1	<=0.05	1.825
ENSG00000158315	13.174	2.984	0.925	3.225	0.0012617	1.559	RHBDL2	<=0.05	1.824
ENSG00000197448	2366.36	1.861	0.181	10.309	6.3875e-25	1.731	GSTK1	<=0.05	1.819
ENSG00000182179	1441.02	1.897	0.247	7.676	1.6407e-14	2.008	UBA7	<=0.05	1.817
ENSG00000170579	8.913	3.29	1.058	3.111	0.0018677	0.85	DLGAP1	<=0.05	1.816
ENSG00000231925	8193.24	1.843	0.148	12.487	8.7479e-36	2.273	TAPBP	<=0.05	1.815
ENSG00000113594	777.184	1.967	0.344	5.722	1.051e-08	1.654	LIFR	<=0.05	1.81
ENSG00000183098	468.318	2.035	0.411	4.949	7.4503e-07	1.794	GPC6	<=0.05	1.809
ENSG00000213145	88.021	1.973	0.354	5.571	2.5303e-08	1.785	CRIP1	<=0.05	1.806
ENSG00000125851	3.345	5.432	1.846	2.943	0.0032459	0.501	PCSK2	<=0.05	1.804
ENSG00000139910	36.784	3	0.939	3.194	0.0014046	1.539	NOVA1	<=0.05	1.8
ENSG00000111254	19.043	3.026	0.952	3.179	0.0014772	1.549	AKAP3	<=0.05	1.796
ENSG00000285644	2.025	4.906	1.67	2.938	0.0033061	0.547	AC108448.3	<=0.05	1.792
ENSG00000198915	12.14	3.158	1.01	3.126	0.001774	1.585	RASGEF1A	<=0.05	1.788
ENSG00000137198	298.863	1.862	0.239	7.783	7.079e-15	1.645	GMPR	<=0.05	1.785
ENSG00000198729	27.916	2.666	0.793	3.361	0.00077782	1.494	PPP1R14C	<=0.05	1.783
ENSG00000064886	321.549	2.162	0.522	4.138	3.5063e-05	1.754	CHI3L2	<=0.05	1.782
ENSG00000137265	13.548	4.849	1.655	2.931	0.0033813	1.549	IRF4	<=0.05	1.777
ENSG00000165899	4.562	4.722	1.61	2.932	0.0033647	1.143	OTOGL	<=0.05	1.776
ENSG00000121900	615.277	1.798	0.136	13.188	1.029e-39	1.918	TMEM54	<=0.05	1.772
ENSG00000121743	35.008	2.482	0.707	3.509	0.00044943	1.555	GJA3	<=0.05	1.771
ENSG00000161921	211.427	1.878	0.28	6.703	2.0458e-11	1.704	CXCL16	<=0.05	1.77
ENSG00000145335	57.219	1.978	0.389	5.08	3.7763e-07	1.574	SNCA	<=0.05	1.769
ENSG00000168310	933.984	1.802	0.158	11.387	4.8516e-30	1.654	IRF2	<=0.05	1.767
ENSG00000164136	162.529	1.965	0.385	5.098	3.437e-07	1.704	IL15	<=0.05	1.759
ENSG00000166840	5.231	4.704	1.609	2.923	0.0034617	0.854	GLYATL1	<=0.05	1.759
ENSG00000165171	31.01	2.225	0.574	3.878	0.00010544	1.494	METTL27	<=0.05	1.755
ENSG00000145283	17.714	2.377	0.66	3.603	0.00031413	1.585	SLC10A6	<=0.05	1.751
ENSG00000034971	37.191	2.178	0.551	3.954	7.7006e-05	1.574	MYOC	<=0.05	1.742
ENSG00000153253	23.415	3.623	1.213	2.987	0.0028164	1.555	SCN3A	<=0.05	1.74
ENSG00000145780	748.504	1.78	0.169	10.503	8.3406e-26	1.918	FEM1C	<=0.05	1.739
ENSG00000173821	7052.46	1.758	0.115	15.268	1.2462e-52	1.936	RNF213	<=0.05	1.739
ENSG00000101425	25.512	2.047	0.467	4.381	1.1821e-05	1.494	BPI	<=0.05	1.735
ENSG00000138615	27.493	3.495	1.164	3.003	0.0026739	1.574	CILP	<=0.05	1.734
ENSG00000183615	215.047	1.865	0.304	6.145	7.9905e-10	1.754	FAM167B	<=0.05	1.734
ENSG00000235863	95.109	1.957	0.4	4.888	1.0186e-06	1.408	B3GALT4	<=0.05	1.729
ENSG00000244509	1337.07	1.864	0.31	6.01	1.8546e-09	1.831	APOBEC3C	<=0.05	1.727
ENSG00000272463	29.525	1.935	0.383	5.05	4.4261e-07	1.574	AL357054.4	<=0.05	1.725
ENSG00000150995	423.111	1.9	0.355	5.353	8.6539e-08	1.782	ITPR1	<=0.05	1.719
ENSG00000081803	31.391	1.963	0.413	4.756	1.9745e-06	1.494	CADPS2	<=0.05	1.718
ENSG00000184371	9125.74	1.759	0.17	10.369	3.4439e-25	1.953	CSF1	<=0.05	1.717
ENSG00000248869	3.368	4.782	1.649	2.9	0.0037371	0.547	LINC02511	<=0.05	1.717
ENSG00000049323	9284.14	1.809	0.262	6.91	4.8586e-12	1.936	LTBP1	<=0.05	1.71
ENSG00000122420	347.37	1.838	0.299	6.138	8.3827e-10	1.754	PTGFR	<=0.05	1.707
ENSG00000029153	2243.37	1.744	0.164	10.637	2.0014e-26	1.831	ARNTL2	<=0.05	1.705
ENSG00000144191	63.678	2.334	0.655	3.564	0.00036487	1.645	CNGA3	<=0.05	1.701
ENSG00000105048	60.075	2.617	0.796	3.288	0.0010087	1.539	TNNT1	<=0.05	1.698
ENSG00000115919	41.107	2.274	0.625	3.637	0.00027575	1.574	KYNU	<=0.05	1.694
ENSG00000069702	2007.95	2.024	0.475	4.258	2.0672e-05	1.801	TGFBR3	<=0.05	1.691
ENSG00000153162	120.911	2.635	0.808	3.263	0.0011042	1.645	BMP6	<=0.05	1.688
ENSG00000003096	47.965	2.293	0.642	3.573	0.00035329	1.494	KLHL13	<=0.05	1.677
ENSG00000110852	66.249	1.781	0.266	6.685	2.3024e-11	1.785	CLEC2B	<=0.05	1.675
ENSG00000168280	13.983	2.469	0.732	3.372	0.00074609	1.559	KIF5C	<=0.05	1.675
ENSG00000139220	14.714	4.202	1.454	2.89	0.0038493	1.564	PPFIA2	<=0.05	1.672
ENSG00000225706	8.589	4.309	1.495	2.882	0.0039502	0.795	PTPRD-AS1	<=0.05	1.666
ENSG00000113448	311.027	1.735	0.219	7.938	2.0539e-15	1.794	PDE4D	<=0.05	1.662
ENSG00000109610	13524.9	1.802	0.306	5.893	3.7825e-09	1.936	SOD3	<=0.05	1.661
ENSG00000265972	3176.28	2.181	0.589	3.705	0.00021116	1.936	TXNIP	<=0.05	1.655
ENSG00000153976	900.74	1.705	0.184	9.244	2.3688e-20	1.918	HS3ST3A1	<=0.05	1.652
ENSG00000197747	5344.57	1.839	0.352	5.229	1.6997e-07	1.576	S100A10	<=0.05	1.652
ENSG00000152580	41.633	2.845	0.915	3.109	0.001879	1.555	IGSF10	<=0.05	1.648
ENSG00000232415	5.133	3.513	1.196	2.936	0.0033234	1.122	ELN-AS1	<=0.05	1.646
ENSG00000065320	1278.61	1.726	0.229	7.551	4.3184e-14	1.801	NTN1	<=0.05	1.645
ENSG00000213225	26.61	2.542	0.779	3.263	0.0011027	1.574	NOC2LP1	<=0.05	1.639
ENSG00000080986	229.929	1.714	0.23	7.464	8.3989e-14	1.92	NDC80	<=0.05	1.631
ENSG00000231274	4.869	4.437	1.554	2.855	0.0043012	0.854	SBK3	<=0.05	1.628
ENSG00000116132	8543.89	1.662	0.147	11.331	9.2583e-30	1.777	PRRX1	<=0.05	1.627
ENSG00000254413	156.009	1.81	0.344	5.263	1.418e-07	1.92	CHKB-CPT1B	<=0.05	1.627
ENSG00000256043	885.195	1.643	0.102	16.092	2.9222e-58	1.731	CTSO	<=0.05	1.626
ENSG00000180525	14.391	3.169	1.062	2.985	0.0028341	1.559	PRR26	<=0.05	1.625
ENSG00000106809	68.098	3.948	1.374	2.875	0.0040437	1.645	OGN	<=0.05	1.623
ENSG00000240498	18.671	2.256	0.642	3.517	0.00043641	1.564	CDKN2B-AS1	<=0.05	1.623
ENSG00000140479	97.176	2.07	0.538	3.85	0.00011832	1.785	PCSK6	<=0.05	1.622
ENSG00000164611	371.497	1.735	0.271	6.413	1.4309e-10	1.645	PTTG1	<=0.05	1.62
ENSG00000184557	3596.65	1.648	0.13	12.694	6.4072e-37	2.273	SOCS3	<=0.05	1.62
ENSG00000079215	269.291	1.816	0.357	5.083	3.7182e-07	1.92	SLC1A3	<=0.05	1.618
ENSG00000253764	12.965	4.167	1.458	2.857	0.0042704	1.574	AC019257.1	<=0.05	1.616
ENSG00000215386	22.814	1.874	0.41	4.575	4.7516e-06	1.585	MIR99AHG	<=0.05	1.613
ENSG00000148700	3675.42	1.814	0.36	5.038	4.7071e-07	1.936	ADD3	<=0.05	1.612
ENSG00000196776	2377.22	1.644	0.14	11.776	5.1985e-32	1.831	CD47	<=0.05	1.612
ENSG00000135424	294.473	2.349	0.694	3.384	0.00071405	1.645	ITGA7	<=0.05	1.609
ENSG00000182809	238.285	1.778	0.33	5.39	7.0619e-08	1.754	CRIP2	<=0.05	1.607
ENSG00000152784	643.56	1.652	0.174	9.472	2.737e-21	1.654	PRDM8	<=0.05	1.602
ENSG00000166924	45.061	2.006	0.508	3.951	7.768e-05	1.574	NYAP1	<=0.05	1.601
ENSG00000152778	830.767	1.617	0.118	13.726	7.0678e-43	1.731	IFIT5	<=0.05	1.594
ENSG00000139289	7295.49	1.633	0.158	10.32	5.7506e-25	1.953	PHLDA1	<=0.05	1.592
ENSG00000175147	5.891	3.622	1.256	2.883	0.0039352	0.795	TMEM51-AS1	<=0.05	1.592
ENSG00000111247	110.446	1.788	0.354	5.058	4.2364e-07	1.539	RAD51AP1	<=0.05	1.59
ENSG00000142606	1.979	5.698	2.005	2.841	0.0044924	0.501	MMEL1	<=0.05	1.59
ENSG00000155363	2966.55	1.623	0.145	11.223	3.1336e-29	1.576	MOV10	<=0.05	1.588
ENSG00000106588	1132.95	1.605	0.105	15.28	1.0356e-52	2.008	PSMA2	<=0.05	1.586
ENSG00000067066	3970.19	1.598	0.093	17.154	5.8509e-66	1.936	SP100	<=0.05	1.584
ENSG00000143013	2165.71	1.64	0.197	8.332	7.9746e-17	1.801	LMO4	<=0.05	1.576
ENSG00000129515	2688.83	1.63	0.194	8.382	5.1893e-17	1.953	SNX6	<=0.05	1.567
ENSG00000161654	941.097	1.604	0.149	10.788	3.9281e-27	1.831	LSM12	<=0.05	1.567
ENSG00000245025	36.924	1.761	0.347	5.077	3.8261e-07	1.574	AC107959.1	<=0.05	1.567
ENSG00000274602	299.911	1.817	0.395	4.603	4.1742e-06	1.794	PI4KAP1	<=0.05	1.566
ENSG00000114127	919.113	1.688	0.276	6.119	9.4299e-10	1.918	XRN1	<=0.05	1.563
ENSG00000162738	25.749	2.611	0.835	3.128	0.001761	1.539	VANGL2	<=0.05	1.563
ENSG00000089472	789.357	2.068	0.562	3.682	0.00023127	2.008	HEPH	<=0.05	1.562
ENSG00000182511	326.833	1.799	0.384	4.691	2.7243e-06	1.754	FES	<=0.05	1.562
ENSG00000235385	23.35	2.268	0.67	3.384	0.00071516	1.549	LINC02154	<=0.05	1.559
ENSG00000133943	750.303	1.61	0.182	8.828	1.0643e-18	1.731	DGLUCY	<=0.05	1.554
ENSG00000140464	4754.01	1.571	0.108	14.616	2.2211e-48	1.936	PML	<=0.05	1.552
ENSG00000139832	183.966	1.752	0.353	4.963	6.9538e-07	1.754	RAB20	<=0.05	1.549
ENSG00000161653	54.141	1.734	0.337	5.15	2.6002e-07	1.494	NAGS	<=0.05	1.549
ENSG00000175130	3315.67	1.565	0.112	14.012	1.3135e-44	2.273	MARCKSL1	<=0.05	1.543
ENSG00000082397	965.632	1.814	0.407	4.451	8.5302e-06	2.02	EPB41L3	<=0.05	1.542
ENSG00000112343	967.852	1.57	0.127	12.388	3.0421e-35	2.008	TRIM38	<=0.05	1.542
ENSG00000285347	9.99	3.741	1.319	2.837	0.0045527	1.564	AL359555.4	<=0.05	1.542
ENSG00000188906	207.229	1.69	0.301	5.623	1.8776e-08	1.704	LRRK2	<=0.05	1.54
ENSG00000152270	56.206	2.344	0.716	3.273	0.0010649	1.555	PDE3B	<=0.05	1.536
ENSG00000160867	23.937	2.272	0.68	3.339	0.00083996	1.539	FGFR4	<=0.05	1.535
ENSG00000162407	5494.78	1.709	0.327	5.231	1.6837e-07	1.953	PLPP3	<=0.05	1.532
ENSG00000184500	443.934	1.793	0.398	4.507	6.5722e-06	1.782	PROS1	<=0.05	1.532
ENSG00000163565	6246.76	1.594	0.192	8.319	8.86e-17	2.273	IFI16	<=0.05	1.531
ENSG00000182636	963.454	1.815	0.417	4.35	1.3621e-05	2.008	NDN	<=0.05	1.528
ENSG00000185046	16.749	2.856	0.957	2.986	0.0028267	1.574	ANKS1B	<=0.05	1.527
ENSG00000113805	221.661	1.749	0.367	4.761	1.9236e-06	1.92	CNTN3	<=0.05	1.526
ENSG00000164330	169.285	1.866	0.455	4.101	4.114e-05	1.92	EBF1	<=0.05	1.524
ENSG00000112137	205.829	1.82	0.423	4.297	1.728e-05	1.92	PHACTR1	<=0.05	1.523
ENSG00000169436	13.456	4.715	1.69	2.789	0.0052802	1.564	COL22A1	<=0.05	1.521
ENSG00000120899	392.958	1.83	0.435	4.208	2.5765e-05	1.754	PTK2B	<=0.05	1.516
ENSG00000166803	223.873	1.61	0.236	6.829	8.5575e-12	1.785	PCLAF	<=0.05	1.515
ENSG00000198814	967.759	1.629	0.26	6.267	3.6742e-10	2.02	GK	<=0.05	1.514
ENSG00000055332	2029.97	1.564	0.175	8.938	3.9706e-19	1.831	EIF2AK2	<=0.05	1.511
ENSG00000102265	51727.6	1.618	0.251	6.457	1.0708e-10	1.576	TIMP1	<=0.05	1.511
ENSG00000128016	1525.35	1.55	0.164	9.463	3.0049e-21	1.831	ZFP36	<=0.05	1.503
ENSG00000026025	174706	1.595	0.233	6.854	7.1595e-12	2.273	VIM	<=0.05	1.501
ENSG00000115163	92.484	1.72	0.361	4.763	1.906e-06	1.408	CENPA	<=0.05	1.5
ENSG00000143882	7.597	2.677	0.885	3.025	0.0024854	1.143	ATP6V1C2	<=0.05	1.5
ENSG00000125148	27494	1.587	0.23	6.886	5.7196e-12	1.936	MT2A	<=0.05	1.495
ENSG00000197632	7428.84	1.682	0.332	5.065	4.0874e-07	2.273	SERPINB2	<=0.05	1.495
ENSG00000242265	1326.59	1.66	0.313	5.307	1.1135e-07	2.008	PEG10	<=0.05	1.494
ENSG00000220785	717.473	1.629	0.283	5.767	8.0841e-09	1.923	MTMR9LP	<=0.05	1.492
ENSG00000158859	1183.52	1.629	0.286	5.687	1.2925e-08	1.801	ADAMTS4	<=0.05	1.488
ENSG00000267328	34.79	2.197	0.659	3.336	0.00085104	1.539	AC002398.2	<=0.05	1.488
ENSG00000166793	57.555	2.067	0.59	3.501	0.00046335	1.555	YPEL4	<=0.05	1.487
ENSG00000169252	39.733	2	0.554	3.609	0.00030714	1.549	ADRB2	<=0.05	1.485
ENSG00000151572	700.556	1.618	0.279	5.798	6.7193e-09	1.923	ANO4	<=0.05	1.484
ENSG00000214814	30.682	2.711	0.905	2.995	0.0027468	1.549	FER1L6	<=0.05	1.484
ENSG00000237624	65.419	1.662	0.324	5.134	2.8435e-07	1.807	OXCT2P1	<=0.05	1.483
ENSG00000068489	282.459	1.664	0.326	5.105	3.3019e-07	1.754	PRR11	<=0.05	1.482
ENSG00000101596	1337.81	1.502	0.112	13.36	1.0381e-40	2.02	SMCHD1	<=0.05	1.479
ENSG00000119522	1846.13	1.534	0.184	8.343	7.2187e-17	1.831	DENND1A	<=0.05	1.474
ENSG00000141441	76.331	2.264	0.697	3.247	0.0011669	1.785	GAREM1	<=0.05	1.474
ENSG00000186642	9.996	4.741	1.717	2.761	0.0057616	1.549	PDE2A	<=0.05	1.473
ENSG00000143390	1477.42	1.505	0.138	10.871	1.5929e-27	1.831	RFX5	<=0.05	1.47
ENSG00000133048	957.88	1.79	0.433	4.131	3.6057e-05	2.008	CHI3L1	<=0.05	1.468
ENSG00000267534	978.403	1.511	0.159	9.48	2.5532e-21	1.831	S1PR2	<=0.05	1.465
ENSG00000235098	28.578	1.892	0.501	3.779	0.00015733	1.555	ANKRD65	<=0.05	1.464
ENSG00000134363	4217.07	1.61	0.291	5.535	3.1072e-08	1.777	FST	<=0.05	1.463
ENSG00000198326	8.346	4.156	1.505	2.761	0.0057566	0.85	TMEM239	<=0.05	1.463
ENSG00000105835	8986.87	1.529	0.194	7.882	3.2146e-15	1.777	NAMPT	<=0.05	1.462
ENSG00000181381	762.488	1.649	0.329	5.009	5.4821e-07	1.923	DDX60L	<=0.05	1.461
ENSG00000172340	1201.88	1.521	0.19	8.012	1.1305e-15	1.831	SUCLG2	<=0.05	1.456
ENSG00000177000	1083.91	1.519	0.191	7.974	1.5376e-15	1.731	MTHFR	<=0.05	1.454
ENSG00000183779	2093.33	1.5	0.163	9.209	3.288e-20	1.831	ZNF703	<=0.05	1.452
ENSG00000169220	51.112	1.735	0.405	4.286	1.821e-05	1.574	RGS14	<=0.05	1.451
ENSG00000272950	4.432	4.83	1.758	2.748	0.0059991	0.85	AC093799.1	<=0.05	1.45
ENSG00000158373	135.784	1.557	0.247	6.313	2.7375e-10	1.785	HIST1H2BD	<=0.05	1.449
ENSG00000167550	25.383	1.919	0.523	3.666	0.00024639	1.539	RHEBL1	<=0.05	1.447
ENSG00000129009	2375.65	1.833	0.472	3.881	0.00010401	1.936	ISLR	<=0.05	1.446
ENSG00000060491	4207.01	1.467	0.111	13.259	3.9804e-40	1.777	OGFR	<=0.05	1.445
ENSG00000138134	760.341	1.517	0.201	7.537	4.799e-14	1.923	STAMBPL1	<=0.05	1.444
ENSG00000176887	272	1.484	0.151	9.805	1.0671e-22	1.794	SOX11	<=0.05	1.442
ENSG00000124466	51.07	2.331	0.744	3.132	0.0017355	1.574	LYPD3	<=0.05	1.433
ENSG00000124226	2575.33	1.487	0.173	8.602	7.802e-18	1.953	RNF114	<=0.05	1.432
ENSG00000174808	7.27	2.97	1.038	2.861	0.0042169	0.85	BTC	<=0.05	1.428
ENSG00000106772	740.46	1.647	0.354	4.651	3.3072e-06	2.008	PRUNE2	<=0.05	1.425
ENSG00000258376	94.431	1.862	0.5	3.727	0.00019373	1.785	AC004846.1	<=0.05	1.425
ENSG00000101955	5393.49	1.892	0.518	3.65	0.00026223	1.576	SRPX	<=0.05	1.423
ENSG00000111206	1088.26	1.591	0.307	5.187	2.1404e-07	2.02	FOXM1	<=0.05	1.423
ENSG00000166128	749.118	1.529	0.244	6.269	3.6449e-10	1.731	RAB8B	<=0.05	1.422
ENSG00000112837	686.979	1.556	0.279	5.57	2.5456e-08	1.923	TBX18	<=0.05	1.416
ENSG00000187951	75.968	1.701	0.401	4.245	2.1855e-05	1.408	AC091057.1	<=0.05	1.416
ENSG00000131711	7121.76	1.467	0.172	8.539	1.3574e-17	1.777	MAP1B	<=0.05	1.413
ENSG00000005249	450.051	1.536	0.264	5.818	5.9557e-09	1.807	PRKAR2B	<=0.05	1.41
ENSG00000085276	179.188	1.898	0.527	3.601	0.00031752	1.645	MECOM	<=0.05	1.41
ENSG00000180828	21.298	1.881	0.517	3.636	0.00027698	1.574	BHLHE22	<=0.05	1.41
ENSG00000099377	805.855	1.576	0.305	5.162	2.4382e-07	2.008	HSD3B7	<=0.05	1.408
ENSG00000132670	4052.8	1.472	0.187	7.891	3.002e-15	2.273	PTPRA	<=0.05	1.408
ENSG00000139835	41.778	1.903	0.531	3.584	0.00033882	1.549	GRTP1	<=0.05	1.408
ENSG00000107611	27.667	2.59	0.876	2.958	0.0030977	1.574	CUBN	<=0.05	1.405
ENSG00000258818	464.69	1.594	0.325	4.905	9.348e-07	1.724	RNASE4	<=0.05	1.405
ENSG00000130489	429.658	1.431	0.119	11.999	3.6132e-33	1.782	SCO2	<=0.05	1.404
ENSG00000232742	7.25	2.983	1.051	2.837	0.0045521	1.143	RHOQP2	<=0.05	1.404
ENSG00000198597	23.818	2.083	0.631	3.304	0.00095248	1.539	ZNF536	<=0.05	1.403
ENSG00000117461	848.71	1.449	0.163	8.866	7.5991e-19	1.654	PIK3R3	<=0.05	1.4
ENSG00000159231	546.651	1.441	0.153	9.428	4.1686e-21	1.788	CBR3	<=0.05	1.398
ENSG00000244968	18.445	2.086	0.633	3.293	0.000992	1.559	LIFR-AS1	<=0.05	1.398
ENSG00000272419	111.962	1.542	0.285	5.411	6.2629e-08	1.408	LINC01145	<=0.05	1.395
ENSG00000003400	75.724	1.864	0.516	3.617	0.00029856	1.785	CASP10	<=0.05	1.392
ENSG00000180628	817.589	1.45	0.181	8.008	1.1627e-15	1.918	PCGF5	<=0.05	1.389
ENSG00000147408	120.787	1.981	0.582	3.404	0.00066354	1.539	CSGALNACT1	<=0.05	1.388
ENSG00000254154	35.106	2.005	0.595	3.371	0.00074829	1.539	CRYZL2P-SEC16B	<=0.05	1.388
ENSG00000188015	92.046	1.612	0.353	4.57	4.8668e-06	1.539	S100A3	<=0.05	1.386
ENSG00000240204	7.432	4.695	1.734	2.707	0.006794	1.122	SMKR1	<=0.05	1.385
ENSG00000096060	814.104	1.547	0.301	5.135	2.8267e-07	1.923	FKBP5	<=0.05	1.381
ENSG00000144118	2055.37	1.403	0.109	12.878	6.0137e-38	1.801	RALB	<=0.05	1.38
ENSG00000135821	4173.07	1.4	0.104	13.498	1.6112e-41	1.953	GLUL	<=0.05	1.379
ENSG00000100167	62.941	1.73	0.441	3.92	8.8592e-05	1.807	SEPT3	<=0.05	1.377
ENSG00000164107	178.744	1.958	0.575	3.404	0.00066384	1.704	HAND2	<=0.05	1.374
ENSG00000174325	4.276	4.357	1.614	2.699	0.006947	1.122	DIRC1	<=0.05	1.374
ENSG00000013016	4408.46	1.56	0.32	4.878	1.0708e-06	2.273	EHD3	<=0.05	1.373
ENSG00000099864	226.679	2.159	0.681	3.171	0.0015211	1.645	PALM	<=0.05	1.37
ENSG00000011465	35814.9	1.643	0.389	4.224	2.3962e-05	2.273	DCN	<=0.05	1.366
ENSG00000186854	112.017	1.63	0.38	4.286	1.8224e-05	1.408	TRABD2A	<=0.05	1.365
ENSG00000117650	91.087	1.674	0.413	4.049	5.1491e-05	1.807	NEK2	<=0.05	1.36
ENSG00000118193	189.695	1.487	0.261	5.687	1.2961e-08	1.92	KIF14	<=0.05	1.36
ENSG00000227199	95.949	1.468	0.242	6.074	1.2469e-09	1.539	ST7-AS1	<=0.05	1.359
ENSG00000213020	91.23	1.704	0.434	3.925	8.6877e-05	1.785	ZNF611	<=0.05	1.358
ENSG00000124785	105.239	1.62	0.379	4.278	1.8886e-05	1.785	NRN1	<=0.05	1.356
ENSG00000173267	30.21	2.331	0.77	3.025	0.002485	1.555	SNCG	<=0.05	1.355
ENSG00000100505	14.7	2.74	0.961	2.851	0.0043584	1.549	TRIM9	<=0.05	1.354
ENSG00000153029	775.005	1.514	0.294	5.156	2.5286e-07	1.923	MR1	<=0.05	1.354
ENSG00000072571	242.766	1.589	0.357	4.447	8.7136e-06	1.785	HMMR	<=0.05	1.353
ENSG00000172594	244.895	1.645	0.399	4.127	3.6826e-05	1.92	SMPDL3A	<=0.05	1.352
ENSG00000246731	7.678	3.365	1.233	2.729	0.0063574	1.122	MGC16275	<=0.05	1.348
ENSG00000133313	2866.07	1.372	0.123	11.124	9.6007e-29	1.831	CNDP2	<=0.05	1.343
ENSG00000159261	180.899	2.681	0.938	2.857	0.0042729	1.645	CLDN14	<=0.05	1.343
ENSG00000276980	21.972	2.812	0.998	2.818	0.0048316	1.549	AC008760.2	<=0.05	1.341
ENSG00000075945	508.019	1.379	0.144	9.559	1.1887e-21	1.788	KIFAP3	<=0.05	1.339
ENSG00000134853	7462.64	1.528	0.319	4.785	1.7073e-06	1.953	PDGFRA	<=0.05	1.338
ENSG00000116106	279.173	1.572	0.354	4.434	9.2699e-06	1.92	EPHA4	<=0.05	1.337
ENSG00000143537	3249.84	1.376	0.143	9.604	7.6954e-22	1.777	ADAM15	<=0.05	1.337
ENSG00000170581	6694.35	1.394	0.172	8.085	6.1984e-16	1.777	STAT2	<=0.05	1.337
ENSG00000228203	10.135	4.123	1.541	2.675	0.0074629	1.574	RNF144A-AS1	<=0.05	1.334
ENSG00000088280	1026.82	1.468	0.268	5.476	4.348e-08	2.02	ASAP3	<=0.05	1.333
ENSG00000167513	964.666	1.417	0.212	6.693	2.1813e-11	1.801	CDT1	<=0.05	1.333
ENSG00000169744	594.418	1.505	0.304	4.946	7.5877e-07	1.807	LDB2	<=0.05	1.331
ENSG00000137834	752.727	1.484	0.286	5.19	2.0979e-07	2.008	SMAD6	<=0.05	1.33
ENSG00000101236	1982.38	1.379	0.165	8.349	6.8587e-17	1.936	RNF24	<=0.05	1.327
ENSG00000044459	491.502	1.404	0.204	6.866	6.5881e-12	1.724	CNTLN	<=0.05	1.325
ENSG00000054654	603.56	1.506	0.311	4.837	1.3209e-06	1.782	SYNE2	<=0.05	1.324
ENSG00000115339	199.283	1.422	0.228	6.249	4.1322e-10	1.754	GALNT3	<=0.05	1.324
ENSG00000137767	2584.65	1.361	0.139	9.788	1.273e-22	1.801	SQOR	<=0.05	1.324
ENSG00000233622	11.775	2.286	0.76	3.009	0.0026216	1.574	CYP2T1P	<=0.05	1.324
ENSG00000112742	137.285	1.6	0.385	4.162	3.1492e-05	1.785	TTK	<=0.05	1.323
ENSG00000158966	592.306	1.393	0.193	7.207	5.7083e-13	1.724	CACHD1	<=0.05	1.322
ENSG00000177685	12.864	2.522	0.872	2.891	0.0038446	1.574	CRACR2B	<=0.05	1.321
ENSG00000127083	57.466	2.224	0.731	3.043	0.002346	1.549	OMD	<=0.05	1.32
ENSG00000177542	1252.23	1.402	0.208	6.75	1.4833e-11	2.008	SLC25A22	<=0.05	1.32
ENSG00000179021	453.48	1.368	0.16	8.551	1.2197e-17	1.724	C3orf38	<=0.05	1.319
ENSG00000226091	10.782	3.874	1.45	2.672	0.0075454	1.564	LINC00937	<=0.05	1.319
ENSG00000153048	1152	1.345	0.122	11.03	2.7262e-28	2.02	CARHSP1	<=0.05	1.316
ENSG00000050405	13679.2	1.328	0.089	14.868	5.3009e-50	2.273	LIMA1	<=0.05	1.312
ENSG00000122966	1346.03	1.959	0.6	3.266	0.0010917	1.731	CIT	<=0.05	1.311
ENSG00000146555	116.35	2.166	0.706	3.07	0.0021407	1.539	SDK1	<=0.05	1.311
ENSG00000167371	620.136	1.359	0.158	8.593	8.4465e-18	1.923	PRRT2	<=0.05	1.311
ENSG00000267121	190.339	1.813	0.521	3.48	0.00050215	1.92	AC008105.3	<=0.05	1.311
ENSG00000104805	15321.2	1.357	0.155	8.763	1.9069e-18	1.953	NUCB1	<=0.05	1.31
ENSG00000198087	837.156	1.368	0.174	7.846	4.3063e-15	1.731	CD2AP	<=0.05	1.31
ENSG00000203760	64.511	1.532	0.342	4.477	7.5534e-06	1.539	CENPW	<=0.05	1.31
ENSG00000279296	10.895	2.236	0.74	3.021	0.0025156	1.559	PRAL	<=0.05	1.31
ENSG00000112769	15050.6	1.408	0.231	6.106	1.0187e-09	1.576	LAMA4	<=0.05	1.307
ENSG00000172716	2520.6	1.362	0.17	8.01	1.1457e-15	1.831	SLFN11	<=0.05	1.307
ENSG00000128849	134.591	1.487	0.309	4.81	1.5093e-06	1.645	CGNL1	<=0.05	1.305
ENSG00000133639	2429.51	1.387	0.208	6.674	2.4943e-11	1.936	BTG1	<=0.05	1.304
ENSG00000197442	784.755	1.405	0.232	6.066	1.3082e-09	1.918	MAP3K5	<=0.05	1.303
ENSG00000206503	54043.3	1.353	0.161	8.415	3.9192e-17	1.936	HLA-A	<=0.05	1.303
ENSG00000165304	302.015	1.375	0.195	7.052	1.7661e-12	1.92	MELK	<=0.05	1.302
ENSG00000112773	1629.9	1.37	0.19	7.217	5.297e-13	1.953	TENT5A	<=0.05	1.301
ENSG00000130224	382.684	1.47	0.298	4.935	8.0053e-07	1.785	LRCH2	<=0.05	1.301
ENSG00000010610	4.917	3.259	1.206	2.701	0.0069073	0.795	CD4	<=0.05	1.3
ENSG00000100979	2536.48	1.802	0.52	3.468	0.00052372	1.801	PLTP	<=0.05	1.3
ENSG00000198576	18.266	3.021	1.105	2.732	0.0062873	1.549	ARC	<=0.05	1.296
ENSG00000154065	334.905	1.54	0.358	4.301	1.7006e-05	1.754	ANKRD29	<=0.05	1.295
ENSG00000082482	856.074	1.38	0.215	6.417	1.3865e-10	1.731	KCNK2	<=0.05	1.291
ENSG00000157827	2349.9	1.331	0.145	9.17	4.7132e-20	1.831	FMNL2	<=0.05	1.29
ENSG00000164674	83.922	1.457	0.295	4.942	7.7511e-07	1.645	SYTL3	<=0.05	1.29
ENSG00000244219	10.949	2.374	0.814	2.917	0.003533	1.574	TMEM225B	<=0.05	1.29
ENSG00000106123	492.707	1.633	0.426	3.835	0.00012552	1.782	EPHB6	<=0.05	1.286
ENSG00000187479	701.693	1.489	0.326	4.574	4.7749e-06	1.654	C11orf96	<=0.05	1.286
ENSG00000255153	13.12	2.184	0.724	3.017	0.0025489	1.559	TOLLIP-AS1	<=0.05	1.285
ENSG00000263155	58.087	1.747	0.495	3.529	0.00041649	1.539	MYZAP	<=0.05	1.285
ENSG00000077157	750.549	1.471	0.312	4.713	2.4416e-06	1.918	PPP1R12B	<=0.05	1.284
ENSG00000164054	4823.6	1.306	0.109	11.944	7.0001e-33	1.777	SHISA5	<=0.05	1.283
ENSG00000162882	43.043	1.656	0.442	3.744	0.00018132	1.574	HAAO	<=0.05	1.282
ENSG00000016082	48.202	1.826	0.541	3.376	0.00073441	1.539	ISL1	<=0.05	1.281
ENSG00000162631	57.987	1.938	0.6	3.228	0.0012476	1.494	NTNG1	<=0.05	1.281
ENSG00000158769	13.695	2.797	1.014	2.76	0.0057842	1.559	F11R	<=0.05	1.278
ENSG00000182973	580.98	1.382	0.234	5.907	3.4858e-09	1.807	CNOT10	<=0.05	1.277
ENSG00000255330	51.948	2.148	0.709	3.028	0.0024583	1.539	AL096711.2	<=0.05	1.276
ENSG00000137309	28791.4	1.37	0.224	6.126	8.9862e-10	1.777	HMGA1	<=0.05	1.274
ENSG00000159640	1240.59	1.338	0.188	7.121	1.0697e-12	1.831	ACE	<=0.05	1.27
ENSG00000100526	96.291	1.394	0.256	5.451	5.0102e-08	1.807	CDKN3	<=0.05	1.267
ENSG00000130475	25.961	1.815	0.54	3.361	0.00077801	1.574	FCHO1	<=0.05	1.267
ENSG00000089685	416.074	1.463	0.319	4.589	4.4466e-06	1.807	BIRC5	<=0.05	1.266
ENSG00000229644	138.127	1.514	0.357	4.237	2.2619e-05	1.785	NAMPTP1	<=0.05	1.266
ENSG00000104518	2002.87	1.3	0.132	9.811	1.0105e-22	1.731	GSDMD	<=0.05	1.265
ENSG00000182107	50.731	1.954	0.615	3.177	0.0014864	1.494	TMEM30B	<=0.05	1.265
ENSG00000057704	8.656	4.409	1.679	2.626	0.0086431	1.122	TMCC3	<=0.05	1.264
ENSG00000166289	620.196	1.339	0.201	6.665	2.6465e-11	1.654	PLEKHF1	<=0.05	1.261
ENSG00000143774	3178.56	1.292	0.128	10.108	5.1038e-24	1.576	GUK1	<=0.05	1.26
ENSG00000284194	70.043	1.667	0.46	3.627	0.00028704	1.807	SCO2	<=0.05	1.26
ENSG00000014914	335.234	1.43	0.296	4.823	1.4137e-06	1.92	MTMR11	<=0.05	1.259
ENSG00000160710	9248.63	1.278	0.097	13.234	5.5815e-40	1.576	ADAR	<=0.05	1.259
ENSG00000128394	115.292	1.493	0.348	4.292	1.7684e-05	1.785	APOBEC3F	<=0.05	1.257
ENSG00000229124	1118.88	1.399	0.27	5.171	2.3318e-07	1.731	VIM-AS1	<=0.05	1.256
ENSG00000089692	9.621	2.461	0.868	2.836	0.0045647	1.574	LAG3	<=0.05	1.255
ENSG00000229891	25.309	2.045	0.665	3.073	0.0021201	1.549	LINC01315	<=0.05	1.254
ENSG00000065427	3343.84	1.264	0.075	16.929	2.764e-64	1.576	KARS	<=0.05	1.253
ENSG00000168405	364.23	1.557	0.395	3.937	8.2513e-05	1.754	CMAHP	<=0.05	1.251
ENSG00000136689	64.41	2.422	0.851	2.846	0.0044309	1.539	IL1RN	<=0.05	1.25
ENSG00000178695	2022.84	1.765	0.52	3.392	0.00069421	1.801	KCTD12	<=0.05	1.249
ENSG00000125826	4802.59	1.272	0.11	11.543	7.974e-31	1.576	RBCK1	<=0.05	1.248
ENSG00000118507	60.015	1.524	0.375	4.058	4.958e-05	1.785	AKAP7	<=0.05	1.247
ENSG00000151690	774.16	1.324	0.199	6.661	2.7185e-11	1.918	MFSD6	<=0.05	1.247
ENSG00000229589	13.095	2.087	0.69	3.024	0.0024933	1.574	ACVR2B-AS1	<=0.05	1.245
ENSG00000064309	234.961	2.13	0.712	2.99	0.0027854	1.92	CDON	<=0.05	1.243
ENSG00000119139	1040.97	1.328	0.209	6.371	1.8752e-10	1.801	TJP2	<=0.05	1.243
ENSG00000110002	61.104	1.991	0.643	3.098	0.00195	1.539	VWA5A	<=0.05	1.242
ENSG00000158887	12.998	1.988	0.641	3.101	0.0019307	1.585	MPZ	<=0.05	1.242
ENSG00000151640	507.444	1.63	0.447	3.648	0.00026408	1.724	DPYSL4	<=0.05	1.24
ENSG00000270872	127.186	1.444	0.321	4.491	7.0959e-06	1.408	SRGAP2D	<=0.05	1.24
ENSG00000123146	5672.46	1.306	0.185	7.044	1.8646e-12	1.936	ADGRE5	<=0.05	1.239
ENSG00000185753	257.09	1.295	0.17	7.615	2.6355e-14	1.645	CXorf38	<=0.05	1.238
ENSG00000135472	105.613	1.837	0.565	3.253	0.0011439	1.539	FAIM2	<=0.05	1.236
ENSG00000153064	33.482	2.142	0.721	2.97	0.0029814	1.555	BANK1	<=0.05	1.235
ENSG00000137804	517.445	1.313	0.202	6.511	7.473e-11	1.788	NUSAP1	<=0.05	1.233
ENSG00000168398	4567.05	1.322	0.212	6.224	4.8359e-10	2.273	BDKRB2	<=0.05	1.233
ENSG00000142961	824.055	1.279	0.162	7.88	3.2673e-15	2.008	MOB3C	<=0.05	1.227
ENSG00000063180	165.327	1.497	0.369	4.053	5.0555e-05	1.645	CA11	<=0.05	1.226
ENSG00000139354	269.337	1.334	0.234	5.693	1.2465e-08	1.754	GAS2L3	<=0.05	1.226
ENSG00000152217	543.964	1.446	0.335	4.322	1.5455e-05	1.807	SETBP1	<=0.05	1.224
ENSG00000070214	1186.53	1.283	0.175	7.33	2.3099e-13	2.008	SLC44A1	<=0.05	1.223
ENSG00000174749	216.963	1.437	0.329	4.374	1.2204e-05	1.785	FAM241A	<=0.05	1.223
ENSG00000284906	66.336	1.404	0.303	4.642	3.4464e-06	1.539	AC091057.6	<=0.05	1.223
ENSG00000101224	2659.32	1.298	0.197	6.585	4.5537e-11	1.831	CDC25B	<=0.05	1.221
ENSG00000159784	78.536	1.551	0.41	3.786	0.00015285	1.807	FAM131B	<=0.05	1.217
ENSG00000100226	1938.76	1.243	0.117	10.652	1.7043e-26	1.801	GTPBP1	<=0.05	1.216
ENSG00000188958	8.913	2.287	0.799	2.862	0.0042051	0.795	UTS2B	<=0.05	1.216
ENSG00000100918	107.26	1.457	0.35	4.166	3.1018e-05	1.785	REC8	<=0.05	1.213
ENSG00000179388	486.137	1.364	0.277	4.918	8.7232e-07	1.788	EGR3	<=0.05	1.211
ENSG00000123240	9991.83	1.243	0.132	9.417	4.6367e-21	1.936	OPTN	<=0.05	1.208
ENSG00000139668	452.514	1.379	0.296	4.663	3.1104e-06	1.788	WDFY2	<=0.05	1.204
ENSG00000196116	651.605	1.245	0.145	8.579	9.5479e-18	2.008	TDRD7	<=0.05	1.204
ENSG00000147130	1121.11	1.253	0.159	7.893	2.9451e-15	1.801	ZMYM3	<=0.05	1.203
ENSG00000162687	57.755	1.454	0.353	4.119	3.8105e-05	1.539	KCNT2	<=0.05	1.203
ENSG00000116774	3206.7	1.493	0.381	3.917	8.9541e-05	1.936	OLFML3	<=0.05	1.201
ENSG00000146938	71.609	2.221	0.773	2.873	0.0040607	1.539	NLGN4X	<=0.05	1.201
ENSG00000116729	4114.23	1.354	0.279	4.858	1.183e-06	2.273	WLS	<=0.05	1.198
ENSG00000172936	1015.3	1.268	0.19	6.682	2.3636e-11	2.008	MYD88	<=0.05	1.196
ENSG00000179604	2889.71	1.276	0.2	6.378	1.7935e-10	2.273	CDC42EP4	<=0.05	1.196
ENSG00000158773	874.036	1.225	0.124	9.895	4.3901e-23	1.918	USF1	<=0.05	1.195
ENSG00000109787	865.638	1.252	0.173	7.238	4.5476e-13	1.654	KLF3	<=0.05	1.193
ENSG00000161249	1702.68	2.34	0.833	2.808	0.0049814	1.831	DMKN	<=0.05	1.193
ENSG00000243811	42.956	1.574	0.436	3.609	0.00030683	1.539	APOBEC3D	<=0.05	1.193
ENSG00000144642	305.528	1.265	0.193	6.55	5.7467e-11	1.754	RBMS3	<=0.05	1.191
ENSG00000004776	1805.66	1.875	0.603	3.107	0.0018871	1.953	HSPB6	<=0.05	1.189
ENSG00000026103	1433.03	1.261	0.19	6.638	3.186e-11	2.02	FAS	<=0.05	1.189
ENSG00000100739	632.422	1.278	0.211	6.051	1.4357e-09	1.654	BDKRB1	<=0.05	1.189
ENSG00000136114	125.933	1.423	0.34	4.188	2.8187e-05	1.539	THSD1	<=0.05	1.189
ENSG00000143554	381.38	1.338	0.272	4.918	8.7421e-07	1.645	SLC27A3	<=0.05	1.189
ENSG00000144649	24.415	2.094	0.715	2.927	0.0034192	1.549	FAM198A	<=0.05	1.188
ENSG00000148516	5786.81	1.226	0.138	8.877	6.8619e-19	1.777	ZEB1	<=0.05	1.188
ENSG00000164484	1445.71	1.476	0.378	3.902	9.5266e-05	1.801	TMEM200A	<=0.05	1.186
ENSG00000267374	10.044	1.977	0.658	3.007	0.002642	1.585	AC016205.1	<=0.05	1.185
ENSG00000160014	5627.95	1.248	0.178	7.007	2.4332e-12	2.273	CALM3	<=0.05	1.184
ENSG00000238105	18.914	2.038	0.689	2.959	0.0030888	1.549	GOLGA2P5	<=0.05	1.184
ENSG00000043143	1778	1.25	0.184	6.809	9.8452e-12	1.831	JADE2	<=0.05	1.183
ENSG00000183840	113.919	1.306	0.247	5.278	1.3071e-07	1.785	GPR39	<=0.05	1.183
ENSG00000111452	2086.51	1.617	0.468	3.459	0.0005423	1.801	ADGRD1	<=0.05	1.18
ENSG00000254703	36.008	1.463	0.373	3.924	8.7231e-05	1.494	SENCR	<=0.05	1.18
ENSG00000137413	404.664	1.296	0.241	5.379	7.4733e-08	1.794	TAF8	<=0.05	1.179
ENSG00000027869	28.048	2.212	0.777	2.847	0.0044134	1.555	SH2D2A	<=0.05	1.178
ENSG00000176406	33.205	1.663	0.495	3.36	0.00078064	1.549	RIMS2	<=0.05	1.176
ENSG00000145911	46.203	1.441	0.362	3.985	6.7352e-05	1.555	N4BP3	<=0.05	1.174
ENSG00000204136	31.122	2.524	0.928	2.72	0.0065351	1.494	GGTA1P	<=0.05	1.173
ENSG00000144476	570.23	1.267	0.218	5.825	5.7009e-09	1.782	ACKR3	<=0.05	1.172
ENSG00000148908	892.421	1.249	0.199	6.268	3.661e-10	2.008	RGS10	<=0.05	1.17
ENSG00000198873	1795.91	1.247	0.201	6.194	5.8772e-10	1.953	GRK5	<=0.05	1.166
ENSG00000112984	627.993	1.402	0.34	4.12	3.7952e-05	1.731	KIF20A	<=0.05	1.164
ENSG00000064692	251.712	1.284	0.244	5.262	1.4219e-07	1.785	SNCAIP	<=0.05	1.163
ENSG00000034510	34873.3	1.188	0.115	10.341	4.5737e-25	1.936	TMSB10	<=0.05	1.162
ENSG00000243414	200.552	1.342	0.296	4.53	5.9046e-06	1.704	TICAM2	<=0.05	1.162
ENSG00000138760	5280.43	1.206	0.151	7.968	1.6076e-15	1.936	SCARB2	<=0.05	1.16
ENSG00000165806	727.818	1.178	0.096	12.295	9.635e-35	1.918	CASP7	<=0.05	1.159
ENSG00000164078	23.629	2.095	0.728	2.88	0.0039773	1.555	MST1R	<=0.05	1.158
ENSG00000185215	3990.31	1.448	0.377	3.841	0.00012274	1.936	TNFAIP2	<=0.05	1.155
ENSG00000109674	52.35	1.411	0.353	3.993	6.526e-05	1.549	NEIL3	<=0.05	1.153
ENSG00000185760	415.65	1.375	0.328	4.188	2.8184e-05	1.788	KCNQ5	<=0.05	1.152
ENSG00000086061	6646.04	1.166	0.087	13.464	2.5548e-41	1.777	DNAJA1	<=0.05	1.151
ENSG00000261884	107.691	1.613	0.479	3.367	0.00075934	1.785	AC040162.1	<=0.05	1.149
ENSG00000179029	55.077	1.394	0.345	4.04	5.3378e-05	1.555	TMEM107	<=0.05	1.148
ENSG00000285708	14.267	2.472	0.914	2.705	0.0068206	1.564	AC097634.4	<=0.05	1.147
ENSG00000158125	65.414	1.559	0.45	3.467	0.00052557	1.645	XDH	<=0.05	1.146
ENSG00000146411	128.062	1.337	0.305	4.383	1.1727e-05	1.785	SLC2A12	<=0.05	1.145
ENSG00000135655	908.27	1.222	0.197	6.21	5.294e-10	1.923	USP15	<=0.05	1.143
ENSG00000171724	226.636	1.594	0.471	3.383	0.00071797	1.704	VAT1L	<=0.05	1.143
ENSG00000178573	590.345	1.89	0.63	3.001	0.0026891	1.794	MAF	<=0.05	1.143
ENSG00000197930	2170.36	1.161	0.1	11.616	3.399e-31	1.953	ERO1A	<=0.05	1.141
ENSG00000235531	439.568	1.215	0.191	6.371	1.8756e-10	1.782	MSC-AS1	<=0.05	1.141
ENSG00000124570	4125.7	1.277	0.259	4.937	7.9474e-07	1.936	SERPINB6	<=0.05	1.14
ENSG00000127311	71.635	1.52	0.429	3.541	0.00039886	1.807	HELB	<=0.05	1.14
ENSG00000168477	5049.49	2.381	0.873	2.726	0.0064111	1.936	TNXB	<=0.05	1.14
ENSG00000165655	557.156	1.251	0.237	5.287	1.2421e-07	1.794	ZNF503	<=0.05	1.137
ENSG00000128573	141.363	1.918	0.647	2.965	0.0030295	1.785	FOXP2	<=0.05	1.136
ENSG00000104325	579.209	1.195	0.172	6.933	4.1327e-12	1.807	DECR1	<=0.05	1.135
ENSG00000131037	45.31	1.514	0.428	3.536	0.00040637	1.539	EPS8L1	<=0.05	1.135
ENSG00000009950	24.698	4.033	1.595	2.529	0.011426	1.574	MLXIPL	<=0.05	1.134
ENSG00000166035	48.09	1.482	0.41	3.614	0.00030161	1.574	LIPC	<=0.05	1.133
ENSG00000166839	148.378	1.215	0.201	6.047	1.4756e-09	1.754	ANKDD1A	<=0.05	1.133
ENSG00000176845	5266.99	1.177	0.15	7.847	4.2631e-15	2.273	METRNL	<=0.05	1.132
ENSG00000139178	1513.55	1.256	0.247	5.077	3.8377e-07	1.936	C1RL	<=0.05	1.13
ENSG00000148773	2387.59	1.219	0.209	5.831	5.5141e-09	1.831	MKI67	<=0.05	1.13
ENSG00000041357	1672.63	1.154	0.125	9.227	2.7821e-20	1.731	PSMA4	<=0.05	1.123
ENSG00000136122	84.624	1.401	0.364	3.847	0.00011952	1.807	BORA	<=0.05	1.123
ENSG00000121281	646.647	1.666	0.52	3.201	0.0013698	1.918	ADCY7	<=0.05	1.121
ENSG00000165030	1623.2	1.166	0.15	7.763	8.2913e-15	1.936	NFIL3	<=0.05	1.12
ENSG00000173567	10.676	2.357	0.87	2.709	0.0067517	1.559	ADGRF3	<=0.05	1.12
ENSG00000135315	245.397	1.224	0.226	5.415	6.1158e-08	1.645	CEP162	<=0.05	1.119
ENSG00000163069	3163.54	1.143	0.111	10.279	8.7274e-25	1.576	SGCB	<=0.05	1.118
ENSG00000166250	11498.9	1.139	0.101	11.283	1.5885e-29	1.777	CLMP	<=0.05	1.118
ENSG00000198189	274.374	1.247	0.249	5.004	5.6205e-07	1.754	HSD17B11	<=0.05	1.118
ENSG00000204427	1093.52	1.147	0.12	9.577	1.0011e-21	1.801	ABHD16A	<=0.05	1.118
ENSG00000273356	11.791	1.892	0.641	2.949	0.0031871	1.574	LINC02019	<=0.05	1.116
ENSG00000059915	106.365	1.702	0.543	3.136	0.0017118	1.539	PSD	<=0.05	1.115
ENSG00000006638	63.607	1.382	0.356	3.877	0.00010564	1.785	TBXA2R	<=0.05	1.114
ENSG00000231290	113.633	1.453	0.402	3.615	0.0003006	1.408	APCDD1L-DT	<=0.05	1.114
ENSG00000108370	62.857	1.51	0.436	3.459	0.00054149	1.539	RGS9	<=0.05	1.113
ENSG00000154839	63.897	1.409	0.375	3.753	0.00017498	1.645	SKA1	<=0.05	1.112
ENSG00000090539	357.687	1.189	0.197	6.037	1.5661e-09	1.92	CHRD	<=0.05	1.11
ENSG00000121274	461.793	1.133	0.109	10.44	1.633e-25	1.724	TENT4B	<=0.05	1.109
ENSG00000157111	243.02	1.188	0.197	6.032	1.6242e-09	1.704	TMEM171	<=0.05	1.109
ENSG00000067082	3264.09	1.142	0.131	8.714	2.9308e-18	1.953	KLF6	<=0.05	1.107
ENSG00000115904	874.625	1.145	0.136	8.394	4.6939e-17	1.918	SOS1	<=0.05	1.107
ENSG00000137200	1504.79	1.13	0.107	10.577	3.8168e-26	1.953	CMTR1	<=0.05	1.107
ENSG00000119397	365.931	1.14	0.132	8.655	4.9268e-18	1.754	CNTRL	<=0.05	1.104
ENSG00000102445	36.617	1.944	0.673	2.888	0.0038806	1.539	RUBCNL	<=0.05	1.103
ENSG00000173207	286.948	1.174	0.187	6.277	3.4542e-10	1.645	CKS1B	<=0.05	1.103
ENSG00000163618	36.264	2.944	1.15	2.561	0.010447	1.549	CADPS	<=0.05	1.102
ENSG00000110057	1328.83	1.13	0.122	9.228	2.7694e-20	1.731	UNC93B1	<=0.05	1.1
ENSG00000073578	2383.09	1.116	0.093	12.014	3.017e-33	1.801	SDHA	<=0.05	1.099
ENSG00000110651	18438.5	1.174	0.192	6.116	9.6e-10	2.273	CD81	<=0.05	1.098
ENSG00000129757	171.08	1.431	0.397	3.606	0.00031143	1.645	CDKN1C	<=0.05	1.098
ENSG00000165948	138.013	1.267	0.283	4.475	7.65e-06	1.704	IFI27L1	<=0.05	1.098
ENSG00000161642	394.629	1.198	0.22	5.434	5.4956e-08	1.645	ZNF385A	<=0.05	1.097
ENSG00000264343	262.831	1.321	0.326	4.05	5.1129e-05	1.754	NOTCH2NLA	<=0.05	1.095
ENSG00000204219	567.326	1.5	0.44	3.409	0.00065131	1.724	TCEA3	<=0.05	1.094
ENSG00000079931	7075.59	1.308	0.318	4.108	3.989e-05	1.953	MOXD1	<=0.05	1.093
ENSG00000079257	1796	1.229	0.258	4.762	1.9132e-06	1.831	LXN	<=0.05	1.089
ENSG00000138433	1200.32	1.139	0.156	7.297	2.9433e-13	2.008	CIR1	<=0.05	1.089
ENSG00000164104	1294.57	1.233	0.262	4.702	2.5817e-06	1.831	HMGB2	<=0.05	1.088
ENSG00000170370	296.445	1.545	0.468	3.299	0.00097066	1.645	EMX2	<=0.05	1.088
ENSG00000196843	2013.93	1.108	0.101	11.014	3.2626e-28	1.731	ARID5A	<=0.05	1.088
ENSG00000104320	1432.03	1.184	0.215	5.495	3.9005e-08	2.008	NBN	<=0.05	1.087
ENSG00000145147	9896.82	1.104	0.099	11.205	3.8503e-29	2.273	SLIT2	<=0.05	1.085
ENSG00000149948	2027.91	1.362	0.362	3.764	0.00016702	1.831	HMGA2	<=0.05	1.081
ENSG00000171992	5197	1.164	0.201	5.787	7.1683e-09	1.777	SYNPO	<=0.05	1.08
ENSG00000131747	1708.62	1.205	0.244	4.931	8.1981e-07	1.831	TOP2A	<=0.05	1.079
ENSG00000153721	651.312	1.211	0.25	4.837	1.3168e-06	1.731	CNKSR3	<=0.05	1.079
ENSG00000234883	29.894	1.857	0.639	2.907	0.0036495	1.549	MIR155HG	<=0.05	1.079
ENSG00000100225	1742.45	1.095	0.091	11.974	4.8811e-33	1.801	FBXO7	<=0.05	1.078
ENSG00000129355	147.967	1.195	0.236	5.058	4.2302e-07	1.785	CDKN2D	<=0.05	1.078
ENSG00000115457	6762.22	1.51	0.454	3.328	0.00087357	1.936	IGFBP2	<=0.05	1.077
ENSG00000042493	1826.79	1.243	0.28	4.436	9.1844e-06	1.953	CAPG	<=0.05	1.076
ENSG00000090889	336.001	1.158	0.198	5.847	5.0042e-09	1.794	KIF4A	<=0.05	1.076
ENSG00000107863	4403.96	1.122	0.149	7.51	5.9325e-14	1.953	ARHGAP21	<=0.05	1.076
ENSG00000163683	770.04	1.199	0.242	4.963	6.9591e-07	1.918	SMIM14	<=0.05	1.076
ENSG00000088325	1243.1	1.177	0.22	5.341	9.253e-08	2.02	TPX2	<=0.05	1.075
ENSG00000129667	1701.48	1.251	0.288	4.349	1.3647e-05	1.936	RHBDF2	<=0.05	1.074
ENSG00000155287	699.137	1.092	0.094	11.636	2.7048e-31	1.654	SLC25A28	<=0.05	1.074
ENSG00000266964	42.184	2.191	0.808	2.71	0.0067302	1.494	FXYD1	<=0.05	1.074
ENSG00000188921	356.825	1.222	0.267	4.574	4.7879e-06	1.794	HACD4	<=0.05	1.07
ENSG00000114737	846.835	1.206	0.255	4.734	2.1991e-06	1.923	CISH	<=0.05	1.068
ENSG00000139921	893.096	1.109	0.141	7.848	4.2254e-15	1.923	TMX1	<=0.05	1.068
ENSG00000090975	344.344	1.238	0.283	4.377	1.2051e-05	1.645	PITPNM2	<=0.05	1.067
ENSG00000142669	6656.33	1.152	0.201	5.728	1.0133e-08	1.936	SH3BGRL3	<=0.05	1.067
ENSG00000285144	10.749	2.534	0.976	2.595	0.0094503	1.564	AL359555.3	<=0.05	1.067
ENSG00000214425	197.471	1.195	0.248	4.813	1.4851e-06	1.785	LRRC37A4P	<=0.05	1.065
ENSG00000110013	907.454	1.158	0.213	5.444	5.2224e-08	1.918	SIAE	<=0.05	1.063
ENSG00000137414	963.387	1.102	0.141	7.837	4.6163e-15	1.831	FAM8A1	<=0.05	1.062
ENSG00000157456	200.675	1.223	0.275	4.445	8.771e-06	1.645	CCNB2	<=0.05	1.061
ENSG00000138160	348.361	1.145	0.204	5.62	1.9057e-08	1.785	KIF11	<=0.05	1.058
ENSG00000165633	1384.45	1.157	0.217	5.343	9.1593e-08	1.801	VSTM4	<=0.05	1.058
ENSG00000126787	269.674	1.392	0.394	3.531	0.00041329	1.645	DLGAP5	<=0.05	1.057
ENSG00000165474	12.779	3.52	1.423	2.474	0.013377	1.564	GJB2	<=0.05	1.056
ENSG00000123080	729.496	1.118	0.175	6.396	1.5988e-10	1.654	CDKN2C	<=0.05	1.055
ENSG00000105939	1648.61	1.079	0.111	9.725	2.356e-22	1.731	ZC3HAV1	<=0.05	1.054
ENSG00000100902	1559.71	1.072	0.102	10.539	5.727e-26	1.801	PSMA6	<=0.05	1.051
ENSG00000157240	1410.92	1.196	0.261	4.592	4.3823e-06	1.731	FZD1	<=0.05	1.051
ENSG00000166833	1703.26	1.092	0.143	7.622	2.5041e-14	1.953	NAV2	<=0.05	1.05
ENSG00000204851	73.344	1.939	0.693	2.799	0.0051199	1.408	PNMA8B	<=0.05	1.05
ENSG00000164181	16.853	2.95	1.177	2.507	0.012193	1.559	ELOVL7	<=0.05	1.049
ENSG00000125735	11.943	2.412	0.927	2.602	0.0092599	1.574	TNFSF14	<=0.05	1.048
ENSG00000225855	28.385	1.424	0.419	3.402	0.00066785	1.494	RUSC1-AS1	<=0.05	1.047
ENSG00000113657	6882.33	1.126	0.195	5.778	7.5543e-09	1.936	DPYSL3	<=0.05	1.046
ENSG00000171425	491.48	1.187	0.257	4.609	4.0442e-06	1.794	ZNF581	<=0.05	1.044
ENSG00000143320	7603.09	1.601	0.52	3.08	0.0020706	1.953	CRABP2	<=0.05	1.043
ENSG00000171729	449.436	1.109	0.18	6.175	6.6019e-10	1.788	TMEM51	<=0.05	1.041
ENSG00000214021	1461.44	1.142	0.217	5.254	1.492e-07	2.008	TTLL3	<=0.05	1.041
ENSG00000164920	2359.04	1.67	0.558	2.994	0.0027505	1.936	OSR2	<=0.05	1.04
ENSG00000153487	1017.12	1.123	0.199	5.646	1.6469e-08	2.02	ING1	<=0.05	1.039
ENSG00000132792	1234.05	1.111	0.186	5.964	2.4554e-09	1.831	CTNNBL1	<=0.05	1.038
ENSG00000138135	592.064	1.165	0.243	4.792	1.655e-06	1.794	CH25H	<=0.05	1.038
ENSG00000197582	26.017	2.169	0.813	2.668	0.0076249	1.549	GPX1P1	<=0.05	1.038
ENSG00000214357	359.869	1.255	0.315	3.981	6.8625e-05	1.754	NEURL1B	<=0.05	1.038
ENSG00000266265	10.246	2.208	0.833	2.653	0.0079821	1.585	KLF14	<=0.05	1.038
ENSG00000135211	223.154	1.078	0.143	7.539	4.7294e-14	1.704	TMEM60	<=0.05	1.036
ENSG00000197646	1354.69	1.235	0.303	4.08	4.4998e-05	1.731	PDCD1LG2	<=0.05	1.034
ENSG00000205560	157.103	1.239	0.306	4.053	5.0578e-05	1.704	CPT1B	<=0.05	1.034
ENSG00000025434	312.311	1.487	0.462	3.218	0.0012903	1.92	NR1H3	<=0.05	1.032
ENSG00000245532	11995.3	1.264	0.325	3.886	0.00010187	1.777	NEAT1	<=0.05	1.031
ENSG00000274012	977.717	1.748	0.603	2.898	0.0037561	2.008	RN7SL2	<=0.05	1.03
ENSG00000136141	795.584	1.087	0.169	6.438	1.208e-10	2.008	LRCH1	<=0.05	1.027
ENSG00000142227	3985.39	1.07	0.143	7.487	7.0393e-14	1.936	EMP3	<=0.05	1.027
ENSG00000079819	4953.95	1.06	0.127	8.318	8.9114e-17	2.273	EPB41L2	<=0.05	1.026
ENSG00000136436	2187.07	1.089	0.173	6.285	3.2742e-10	1.953	CALCOCO2	<=0.05	1.026
ENSG00000100209	225.411	1.162	0.251	4.634	3.5951e-06	1.785	HSCB	<=0.05	1.025
ENSG00000175063	250.98	1.212	0.292	4.151	3.3142e-05	1.794	UBE2C	<=0.05	1.025
ENSG00000232063	13.001	1.726	0.594	2.906	0.0036665	1.549	AL691447.2	<=0.05	1.025
ENSG00000138182	353.652	1.105	0.195	5.667	1.4492e-08	1.794	KIF20B	<=0.05	1.024
ENSG00000152518	5489.98	1.13	0.224	5.032	4.8454e-07	1.953	ZFP36L2	<=0.05	1.021
ENSG00000143387	36846.2	1.106	0.203	5.449	5.0767e-08	2.273	CTSK	<=0.05	1.018
ENSG00000028116	623.254	1.105	0.205	5.378	7.5184e-08	1.731	VRK2	<=0.05	1.014
ENSG00000156500	68.922	1.432	0.439	3.261	0.0011112	1.645	FAM122C	<=0.05	1.014
ENSG00000185033	724.461	1.2	0.29	4.132	3.6019e-05	1.918	SEMA4B	<=0.05	1.014
ENSG00000230438	25.198	1.587	0.525	3.022	0.0025087	1.555	SERPINB9P1	<=0.05	1.014
ENSG00000123975	255.668	1.133	0.235	4.817	1.459e-06	1.794	CKS2	<=0.05	1.013
ENSG00000149256	1395.31	1.643	0.556	2.956	0.0031216	2.008	TENM4	<=0.05	1.012
ENSG00000038427	2644.18	2.048	0.764	2.679	0.0073791	1.731	VCAN	<=0.05	1.011
ENSG00000105717	44.786	1.496	0.477	3.138	0.0017004	1.549	PBX4	<=0.05	1.011
ENSG00000113916	1187.45	1.036	0.112	9.284	1.6373e-20	2.02	BCL6	<=0.05	1.01
ENSG00000181450	52.494	1.773	0.625	2.837	0.0045577	1.549	ZNF678	<=0.05	1.01
ENSG00000181744	879.891	1.086	0.19	5.726	1.0296e-08	1.731	DIPK2A	<=0.05	1.009
ENSG00000183856	725.732	1.198	0.293	4.084	4.4283e-05	1.654	IQGAP3	<=0.05	1.007
ENSG00000260588	10.76	2.036	0.761	2.677	0.007423	1.585	AC027702.1	<=0.05	1.007
ENSG00000130813	1991.77	1.022	0.09	11.301	1.2965e-29	1.801	C19orf66	<=0.05	1.005
ENSG00000241749	86.537	1.295	0.362	3.583	0.00033928	1.539	RPSAP52	<=0.05	1.005
ENSG00000048740	285.784	2.065	0.776	2.66	0.007813	1.754	CELF2	<=0.05	1.004
ENSG00000242193	101.002	1.312	0.372	3.523	0.00042724	1.785	CRYZL2P	<=0.05	1.004
ENSG00000113810	1880.12	1.117	0.231	4.839	1.3043e-06	1.953	SMC4	<=0.05	1.001
ENSG00000153094	281.217	1.389	0.421	3.297	0.00097608	1.92	BCL2L11	<=0.05	0.999
ENSG00000047634	380.96	1.046	0.15	6.958	3.4435e-12	1.645	SCML1	<=0.05	0.998
ENSG00000108551	1038.11	1.177	0.284	4.142	3.4499e-05	2.008	RASD1	<=0.05	0.997
ENSG00000134222	248.296	1.119	0.236	4.751	2.0225e-06	1.754	PSRC1	<=0.05	0.997
ENSG00000134690	236.077	1.136	0.251	4.522	6.1302e-06	1.754	CDCA8	<=0.05	0.997
ENSG00000142945	444.915	1.168	0.277	4.215	2.4979e-05	1.807	KIF2C	<=0.05	0.997
ENSG00000198839	268.613	1.175	0.284	4.143	3.4321e-05	1.794	ZNF277	<=0.05	0.996
ENSG00000171443	322.219	1.082	0.203	5.321	1.0337e-07	1.754	ZNF524	<=0.05	0.993
ENSG00000095303	3289.34	1.115	0.237	4.704	2.5555e-06	2.273	PTGS1	<=0.05	0.992
ENSG00000196932	265.828	1.347	0.4	3.366	0.00076367	1.785	TMEM26	<=0.05	0.992
ENSG00000164379	199.641	1.101	0.224	4.924	8.4965e-07	1.92	FOXQ1	<=0.05	0.991
ENSG00000163251	104.728	1.274	0.357	3.571	0.00035617	1.539	FZD5	<=0.05	0.989
ENSG00000000457	216.081	1.078	0.204	5.298	1.1691e-07	1.645	SCYL3	<=0.05	0.988
ENSG00000141068	658.245	1.096	0.222	4.927	8.3702e-07	1.918	KSR1	<=0.05	0.987
ENSG00000024048	960.359	1.01	0.109	9.281	1.6762e-20	2.02	UBR2	<=0.05	0.985
ENSG00000151725	299.36	1.043	0.167	6.238	4.4428e-10	1.785	CENPU	<=0.05	0.983
ENSG00000196154	4218.98	1.117	0.246	4.541	5.5932e-06	1.777	S100A4	<=0.05	0.983
ENSG00000246582	25.963	1.67	0.584	2.861	0.0042239	1.574	AC100861.1	<=0.05	0.982
ENSG00000171889	48.382	1.382	0.426	3.242	0.0011884	1.549	MIR31HG	<=0.05	0.981
ENSG00000150867	1005.33	1.073	0.206	5.214	1.8473e-07	2.008	PIP4K2A	<=0.05	0.98
ENSG00000277150	263.228	1.201	0.313	3.835	0.0001258	1.645	F8A3	<=0.05	0.98
ENSG00000121060	2651.05	1.053	0.184	5.711	1.1242e-08	1.936	TRIM25	<=0.05	0.979
ENSG00000167157	3172.17	1.11	0.242	4.578	4.7044e-06	1.777	PRRX2	<=0.05	0.979
ENSG00000257433	11.349	1.938	0.723	2.679	0.0073903	1.559	AC004241.1	<=0.05	0.979
ENSG00000196411	2042.15	1.132	0.264	4.291	1.7804e-05	1.953	EPHB4	<=0.05	0.976
ENSG00000126778	941.837	1.023	0.15	6.832	8.4011e-12	1.731	SIX1	<=0.05	0.975
ENSG00000111684	430.021	1.056	0.195	5.43	5.624e-08	1.724	LPCAT3	<=0.05	0.974
ENSG00000113328	1771.69	1.186	0.306	3.876	0.00010622	1.953	CCNG1	<=0.05	0.974
ENSG00000124875	2909.28	1.339	0.405	3.304	0.00095418	2.273	CXCL6	<=0.05	0.973
ENSG00000204406	472.055	1.139	0.272	4.19	2.7925e-05	1.807	MBD5	<=0.05	0.973
ENSG00000112149	203.488	1.088	0.228	4.763	1.9086e-06	1.785	CD83	<=0.05	0.972
ENSG00000153707	110.078	2.797	1.145	2.442	0.014595	1.807	PTPRD	<=0.05	0.972
ENSG00000171488	728.978	1.108	0.248	4.473	7.7155e-06	1.923	LRRC8C	<=0.05	0.971
ENSG00000143228	127.469	1.366	0.423	3.232	0.0012304	1.807	NUF2	<=0.05	0.97
ENSG00000170915	161.274	1.041	0.18	5.767	8.0655e-09	1.704	PAQR8	<=0.05	0.97
ENSG00000225465	9.698	2.02	0.769	2.626	0.0086391	1.564	RFPL1S	<=0.05	0.969
ENSG00000177406	70.407	1.162	0.292	3.975	7.0504e-05	1.539	AC021054.1	<=0.05	0.968
ENSG00000247317	69.795	1.373	0.427	3.213	0.0013133	1.408	LY6E-DT	<=0.05	0.968
ENSG00000137825	55.15	1.331	0.403	3.3	0.00096576	1.555	ITPKA	<=0.05	0.967
ENSG00000166801	1358.95	1.017	0.152	6.672	2.5208e-11	1.831	FAM111A	<=0.05	0.967
ENSG00000086065	1412.91	0.977	0.073	13.4	6.049e-41	1.801	CHMP5	<=0.05	0.966
ENSG00000214274	157.318	1.173	0.303	3.87	0.00010895	1.92	ANG	<=0.05	0.964
ENSG00000276168	980.137	1.691	0.603	2.806	0.0050109	2.02	RN7SL1	<=0.05	0.964
ENSG00000104147	21.677	1.365	0.426	3.203	0.0013595	1.549	OIP5	<=0.05	0.962
ENSG00000135926	4139.23	1	0.133	7.513	5.7855e-14	2.273	TMBIM1	<=0.05	0.962
ENSG00000166106	3349.07	1.059	0.211	5.027	4.984e-07	2.273	ADAMTS15	<=0.05	0.961
ENSG00000183971	19.168	1.578	0.544	2.898	0.0037519	1.564	NPW	<=0.05	0.961
ENSG00000163814	1305.85	1.018	0.165	6.169	6.8573e-10	1.831	CDCP1	<=0.05	0.959
ENSG00000130038	61.848	1.522	0.516	2.952	0.0031539	1.539	CRACR2A	<=0.05	0.958
ENSG00000169184	384.339	1.354	0.422	3.207	0.0013417	1.785	MN1	<=0.05	0.957
ENSG00000134057	516.656	1.041	0.196	5.301	1.1516e-07	1.782	CCNB1	<=0.05	0.956
ENSG00000153044	147.747	1.184	0.316	3.75	0.00017712	1.754	CENPH	<=0.05	0.956
ENSG00000172247	11.411	2.323	0.926	2.508	0.012146	1.549	C1QTNF4	<=0.05	0.956
ENSG00000183671	206.979	1.497	0.503	2.977	0.0029114	1.754	GPR1	<=0.05	0.956
ENSG00000113272	364.399	1.086	0.242	4.495	6.951e-06	1.794	THG1L	<=0.05	0.955
ENSG00000158470	2039.42	0.969	0.08	12.097	1.0929e-33	1.831	B4GALT5	<=0.05	0.955
ENSG00000165480	122.284	1.1	0.253	4.353	1.3407e-05	1.408	SKA3	<=0.05	0.955
ENSG00000196743	807.89	1.007	0.155	6.478	9.2906e-11	1.731	GM2A	<=0.05	0.954
ENSG00000142046	58.577	1.395	0.448	3.113	0.0018531	1.574	TMEM91	<=0.05	0.952
ENSG00000214922	27.747	1.723	0.625	2.757	0.0058323	1.549	HLA-F-AS1	<=0.05	0.952
ENSG00000112320	209.117	1.52	0.518	2.934	0.0033498	1.704	SOBP	<=0.05	0.95
ENSG00000137273	1322.55	1.189	0.323	3.678	0.00023518	1.801	FOXF2	<=0.05	0.95
ENSG00000185475	508.689	1.016	0.174	5.845	5.0578e-09	1.788	TMEM179B	<=0.05	0.95
ENSG00000099725	250.008	1.229	0.35	3.509	0.0004497	1.645	PRKY	<=0.05	0.949
ENSG00000196781	1013.6	1.148	0.295	3.89	0.0001001	2.02	TLE1	<=0.05	0.949
ENSG00000125378	588.552	1.28	0.383	3.342	0.00083062	1.807	BMP4	<=0.05	0.947
ENSG00000136231	712.08	1.064	0.228	4.667	3.0602e-06	1.923	IGF2BP3	<=0.05	0.947
ENSG00000066279	447.029	1.126	0.28	4.018	5.8672e-05	1.807	ASPM	<=0.05	0.946
ENSG00000101447	238.884	1.04	0.206	5.059	4.2222e-07	1.754	FAM83D	<=0.05	0.946
ENSG00000117155	535.16	1.234	0.355	3.474	0.00051234	1.724	SSX2IP	<=0.05	0.946
ENSG00000072310	3694.56	0.975	0.12	8.12	4.6796e-16	1.576	SREBF1	<=0.05	0.944
ENSG00000213689	260.386	1.03	0.196	5.248	1.5348e-07	1.754	TREX1	<=0.05	0.944
ENSG00000106688	579.564	1.227	0.353	3.477	0.0005073	1.788	SLC1A1	<=0.05	0.942
ENSG00000162599	187.431	1.091	0.256	4.258	2.0658e-05	1.92	NFIA	<=0.05	0.941
ENSG00000185986	16.909	1.437	0.477	3.011	0.0026021	1.564	SDHAP3	<=0.05	0.941
ENSG00000106571	986.996	1.105	0.269	4.116	3.8601e-05	1.831	GLI3	<=0.05	0.94
ENSG00000126016	133.119	2.23	0.889	2.508	0.012132	1.539	AMOT	<=0.05	0.939
ENSG00000139263	833.603	1.154	0.306	3.775	0.00015981	2.008	LRIG3	<=0.05	0.939
ENSG00000003436	988.129	1.045	0.218	4.791	1.663e-06	2.02	TFPI	<=0.05	0.938
ENSG00000100300	2777.6	0.965	0.112	8.623	6.4991e-18	1.936	TSPO	<=0.05	0.938
ENSG00000229563	9.945	2.134	0.842	2.535	0.011236	1.585	LINC01204	<=0.05	0.938
ENSG00000106100	241.025	1.151	0.305	3.774	0.00016076	1.645	NOD1	<=0.05	0.937
ENSG00000132170	295.404	1.753	0.648	2.706	0.0068034	1.645	PPARG	<=0.05	0.937
ENSG00000184014	3959.62	0.965	0.117	8.27	1.3341e-16	1.936	DENND5A	<=0.05	0.936
ENSG00000107672	479.012	0.98	0.145	6.769	1.3006e-11	1.794	NSMCE4A	<=0.05	0.934
ENSG00000245573	14.864	1.756	0.651	2.696	0.0070105	1.559	BDNF-AS	<=0.05	0.933
ENSG00000054219	43.971	1.372	0.445	3.082	0.0020572	1.549	LY75	<=0.05	0.931
ENSG00000184254	773.317	1.243	0.369	3.367	0.00076095	1.918	ALDH1A3	<=0.05	0.931
ENSG00000251136	76.957	1.271	0.387	3.289	0.0010058	1.645	AF117829.1	<=0.05	0.93
ENSG00000138587	83.401	1.211	0.351	3.45	0.00056055	1.645	MNS1	<=0.05	0.927
ENSG00000121440	1942.3	0.996	0.177	5.616	1.9548e-08	1.936	PDZRN3	<=0.05	0.926
ENSG00000113583	1577.12	0.964	0.135	7.12	1.0785e-12	1.936	C5orf15	<=0.05	0.924
ENSG00000160408	2459.73	0.984	0.166	5.924	3.1418e-09	1.936	ST6GALNAC6	<=0.05	0.923
ENSG00000097046	164.541	1.236	0.369	3.346	0.00081958	1.704	CDC7	<=0.05	0.922
ENSG00000160767	2121.64	0.949	0.112	8.493	2.0187e-17	1.831	FAM189B	<=0.05	0.922
ENSG00000185339	732.285	1.055	0.242	4.364	1.2798e-05	1.654	TCN2	<=0.05	0.92
ENSG00000106991	10457.4	0.969	0.151	6.416	1.3948e-10	1.953	ENG	<=0.05	0.919
ENSG00000168461	1587.6	0.982	0.169	5.81	6.2652e-09	1.731	RAB31	<=0.05	0.918
ENSG00000110060	185.257	1.071	0.258	4.149	3.3392e-05	1.785	PUS3	<=0.05	0.917
ENSG00000103647	736.903	1.102	0.282	3.904	9.4721e-05	1.654	CORO2B	<=0.05	0.916
ENSG00000126561	1984.47	0.976	0.167	5.858	4.6737e-09	1.936	STAT5A	<=0.05	0.914
ENSG00000084070	786.011	0.938	0.113	8.32	8.7928e-17	1.923	SMAP2	<=0.05	0.91
ENSG00000141933	434.722	1.035	0.232	4.455	8.3902e-06	1.788	TPGS1	<=0.05	0.91
ENSG00000184661	144.828	1.148	0.319	3.599	0.00032001	1.645	CDCA2	<=0.05	0.91
ENSG00000132635	1601.5	0.94	0.12	7.857	3.9313e-15	1.936	PCED1A	<=0.05	0.909
ENSG00000167705	231.959	1.03	0.228	4.507	6.5612e-06	1.645	RILP	<=0.05	0.909
ENSG00000150630	2598.25	0.938	0.117	7.987	1.3851e-15	1.731	VEGFC	<=0.05	0.908
ENSG00000198901	916.936	1.053	0.249	4.223	2.408e-05	2.008	PRC1	<=0.05	0.908
ENSG00000258659	120.164	1.072	0.266	4.038	5.3935e-05	1.539	TRIM34	<=0.05	0.908
ENSG00000110318	133.545	1.021	0.223	4.583	4.5778e-06	1.408	CEP126	<=0.05	0.906
ENSG00000197584	18.601	1.811	0.692	2.615	0.0089248	1.559	KCNMB2	<=0.05	0.906
ENSG00000109805	309.438	1.078	0.272	3.964	7.385e-05	1.785	NCAPG	<=0.05	0.905
ENSG00000145506	19.781	2.185	0.883	2.473	0.013397	1.574	NKD2	<=0.05	0.905
ENSG00000213096	130.061	1.016	0.22	4.615	3.9359e-06	1.539	ZNF254	<=0.05	0.904
ENSG00000198835	49.23	1.348	0.446	3.024	0.0024918	1.494	GJC2	<=0.05	0.903
ENSG00000254726	173.709	1.267	0.398	3.18	0.001474	1.785	MEX3A	<=0.05	0.903
ENSG00000106346	840.527	0.932	0.118	7.916	2.446e-15	1.654	USP42	<=0.05	0.902
ENSG00000109436	1123.67	0.932	0.117	7.988	1.3679e-15	2.02	TBC1D9	<=0.05	0.902
ENSG00000197006	2077.97	0.939	0.131	7.164	7.8189e-13	1.731	METTL9	<=0.05	0.901
ENSG00000091947	287.937	0.958	0.161	5.951	2.6632e-09	1.754	TMEM101	<=0.05	0.9
ENSG00000135407	79.07	1.311	0.426	3.079	0.002079	1.785	AVIL	<=0.05	0.9
ENSG00000204516	1081.89	1.011	0.22	4.604	4.142e-06	2.02	MICB	<=0.05	0.9
ENSG00000031691	128.07	1.026	0.235	4.363	1.2835e-05	1.807	CENPQ	<=0.05	0.897
ENSG00000111665	220.527	1.019	0.229	4.457	8.2964e-06	1.92	CDCA3	<=0.05	0.897
ENSG00000184898	216.573	1.097	0.293	3.75	0.00017711	1.645	RBM43	<=0.05	0.896
ENSG00000058272	2684.76	0.947	0.153	6.206	5.444e-10	1.936	PPP1R12A	<=0.05	0.895
ENSG00000136732	4025.91	0.92	0.107	8.583	9.2526e-18	1.576	GYPC	<=0.05	0.895
ENSG00000182272	119.251	1.365	0.459	2.972	0.0029618	1.408	B4GALNT4	<=0.05	0.895
ENSG00000130958	230.088	0.947	0.159	5.96	2.518e-09	1.645	SLC35D2	<=0.05	0.89
ENSG00000187514	23982.1	0.91	0.096	9.505	1.9932e-21	1.576	PTMA	<=0.05	0.89
ENSG00000117399	453.571	1.032	0.247	4.183	2.8745e-05	1.724	CDC20	<=0.05	0.889
ENSG00000167900	721.519	1.005	0.223	4.512	6.4167e-06	1.731	TK1	<=0.05	0.889
ENSG00000136147	502.073	0.913	0.107	8.518	1.6178e-17	1.794	PHF11	<=0.05	0.888
ENSG00000162551	238.556	1.376	0.469	2.935	0.0033394	1.92	ALPL	<=0.05	0.888
ENSG00000006634	245.248	1.018	0.236	4.315	1.5934e-05	1.754	DBF4	<=0.05	0.887
ENSG00000114166	385.591	1.076	0.283	3.802	0.00014341	1.645	KAT2B	<=0.05	0.887
ENSG00000041880	697.359	0.97	0.192	5.054	4.3264e-07	1.654	PARP3	<=0.05	0.885
ENSG00000112379	32.163	1.486	0.53	2.8	0.0051039	1.549	ARFGEF3	<=0.05	0.885
ENSG00000142867	518.043	0.949	0.167	5.672	1.4138e-08	1.724	BCL10	<=0.05	0.885
ENSG00000077254	901.515	0.925	0.137	6.733	1.6657e-11	1.923	USP33	<=0.05	0.883
ENSG00000108960	272.23	1.194	0.364	3.277	0.001049	1.754	MMD	<=0.05	0.883
ENSG00000161800	473.331	1.02	0.242	4.221	2.4306e-05	1.807	RACGAP1	<=0.05	0.882
ENSG00000163633	51.777	1.194	0.366	3.265	0.0010929	1.539	C4orf36	<=0.05	0.881
ENSG00000154920	74.293	1.209	0.376	3.215	0.0013033	1.408	EME1	<=0.05	0.879
ENSG00000159399	3645.88	0.931	0.151	6.148	7.8247e-10	1.777	HK2	<=0.05	0.879
ENSG00000060138	12229.7	0.89	0.076	11.678	1.6418e-31	1.936	YBX3	<=0.05	0.877
ENSG00000102699	3012.3	0.928	0.15	6.197	5.7659e-10	2.273	PARP4	<=0.05	0.877
ENSG00000281571	62.207	1.074	0.288	3.734	0.0001887	1.539	AC241585.2	<=0.05	0.877
ENSG00000066923	23.261	1.57	0.58	2.705	0.0068313	1.539	STAG3	<=0.05	0.876
ENSG00000188060	103.215	1.134	0.331	3.429	0.00060528	1.408	RAB42	<=0.05	0.875
ENSG00000135451	220.743	1.14	0.335	3.403	0.0006662	1.704	TROAP	<=0.05	0.874
ENSG00000073464	63.35	1.502	0.546	2.751	0.005942	1.807	CLCN4	<=0.05	0.872
ENSG00000170791	307.201	0.934	0.164	5.679	1.3525e-08	1.645	CHCHD7	<=0.05	0.872
ENSG00000138180	386.801	0.991	0.225	4.408	1.0455e-05	1.794	CEP55	<=0.05	0.871
ENSG00000101439	10129.3	0.913	0.137	6.669	2.5682e-11	2.273	CST3	<=0.05	0.87
ENSG00000116260	14720	0.929	0.161	5.777	7.5963e-09	2.273	QSOX1	<=0.05	0.87
ENSG00000183770	339.985	1.087	0.302	3.604	0.00031308	1.754	FOXL2	<=0.05	0.87
ENSG00000185404	763.117	0.923	0.154	6.011	1.8437e-09	2.008	SP140L	<=0.05	0.869
ENSG00000171621	1502.39	0.953	0.192	4.977	6.444e-07	1.936	SPSB1	<=0.05	0.867
ENSG00000134769	118.899	1.405	0.496	2.833	0.0046137	1.408	DTNA	<=0.05	0.866
ENSG00000149218	751.54	1.178	0.364	3.236	0.0012131	1.923	ENDOD1	<=0.05	0.866
ENSG00000164307	1943.57	0.923	0.158	5.862	4.5674e-09	1.801	ERAP1	<=0.05	0.866
ENSG00000083097	362.315	0.972	0.213	4.555	5.2409e-06	1.785	DOP1A	<=0.05	0.864
ENSG00000056277	68.852	1.058	0.285	3.711	0.00020631	1.785	ZNF280C	<=0.05	0.863
ENSG00000065809	1282.33	1.03	0.264	3.907	9.3641e-05	1.801	FAM107B	<=0.05	0.863
ENSG00000104375	513.154	0.925	0.164	5.631	1.7896e-08	1.782	STK3	<=0.05	0.863
ENSG00000101040	1357.72	0.926	0.166	5.591	2.2538e-08	1.731	ZMYND8	<=0.05	0.862
ENSG00000148090	170.438	1.021	0.257	3.969	7.2205e-05	1.754	AUH	<=0.05	0.862
ENSG00000169679	293.116	0.951	0.195	4.883	1.0433e-06	1.92	BUB1	<=0.05	0.862
ENSG00000169908	2898.93	1.102	0.317	3.479	0.00050336	1.936	TM4SF1	<=0.05	0.862
ENSG00000212916	54.45	1.088	0.307	3.544	0.00039378	1.574	MAP10	<=0.05	0.862
ENSG00000008441	10476.5	1.066	0.292	3.647	0.00026565	1.777	NFIX	<=0.05	0.861
ENSG00000203804	10.102	1.851	0.736	2.514	0.011935	1.549	ADAMTSL4-AS1	<=0.05	0.86
ENSG00000262454	123.874	1.269	0.422	3.009	0.0026185	1.807	MIR193BHG	<=0.05	0.86
ENSG00000122707	3298.07	1.099	0.317	3.471	0.00051867	1.777	RECK	<=0.05	0.859
ENSG00000002586	13379.4	1.032	0.269	3.836	0.00012506	1.953	CD99	<=0.05	0.858
ENSG00000161888	98.746	1.309	0.446	2.936	0.0033285	1.807	SPC24	<=0.05	0.858
ENSG00000166825	70617.2	0.909	0.149	6.094	1.1e-09	1.953	ANPEP	<=0.05	0.858
ENSG00000021355	409.909	0.928	0.176	5.268	1.3791e-07	1.788	SERPINB1	<=0.05	0.855
ENSG00000092607	501.02	1.007	0.252	3.993	6.5342e-05	1.788	TBX15	<=0.05	0.854
ENSG00000106785	875.717	0.89	0.125	7.142	9.2313e-13	1.923	TRIM14	<=0.05	0.854
ENSG00000117151	447.607	0.961	0.212	4.535	5.7615e-06	1.794	CTBS	<=0.05	0.854
ENSG00000138867	2313.23	0.89	0.126	7.079	1.447e-12	1.831	GUCD1	<=0.05	0.854
ENSG00000214106	239.401	1.049	0.284	3.691	0.00022308	1.645	PAXIP1-AS2	<=0.05	0.854
ENSG00000122861	3546.33	0.946	0.199	4.752	2.0189e-06	1.576	PLAU	<=0.05	0.852
ENSG00000270069	125.701	1.016	0.261	3.897	9.7511e-05	1.785	MIR222HG	<=0.05	0.852
ENSG00000067113	654.787	0.914	0.163	5.599	2.1557e-08	1.654	PLPP1	<=0.05	0.851
ENSG00000088298	677.831	0.935	0.188	4.966	6.8466e-07	2.008	EDEM2	<=0.05	0.851
ENSG00000109861	2732.82	0.899	0.145	6.206	5.4509e-10	1.831	CTSC	<=0.05	0.851
ENSG00000137944	403.329	0.903	0.15	6.015	1.8029e-09	1.92	KYAT3	<=0.05	0.851
ENSG00000240583	40.01	1.411	0.507	2.783	0.0053874	1.574	AQP1	<=0.05	0.851
ENSG00000010292	1888.63	0.952	0.208	4.576	4.7495e-06	1.731	NCAPD2	<=0.05	0.849
ENSG00000203685	87.247	1.656	0.64	2.587	0.0096789	1.807	STUM	<=0.05	0.849
ENSG00000133606	1897.54	0.933	0.189	4.933	8.0991e-07	1.936	MKRN1	<=0.05	0.848
ENSG00000102003	19.275	1.346	0.473	2.845	0.0044417	1.574	SYP	<=0.05	0.846
ENSG00000110436	116.147	1.524	0.571	2.668	0.0076203	1.645	SLC1A2	<=0.05	0.846
ENSG00000124151	2307.2	0.912	0.169	5.408	6.3714e-08	1.831	NCOA3	<=0.05	0.845
ENSG00000171492	1186.92	0.89	0.139	6.39	1.6624e-10	2.008	LRRC8D	<=0.05	0.845
ENSG00000114423	891.624	0.958	0.217	4.412	1.023e-05	1.654	CBLB	<=0.05	0.844
ENSG00000123992	1381.89	0.888	0.138	6.45	1.1197e-10	1.801	DNPEP	<=0.05	0.844
ENSG00000136770	1812.12	0.854	0.07	12.222	2.3664e-34	1.936	DNAJC1	<=0.05	0.843
ENSG00000106605	558.814	0.903	0.161	5.624	1.8624e-08	1.788	BLVRA	<=0.05	0.842
ENSG00000128789	526.843	0.885	0.136	6.491	8.5313e-11	1.794	PSMG2	<=0.05	0.842
ENSG00000183814	75.171	1.068	0.305	3.498	0.0004684	1.645	LIN9	<=0.05	0.842
ENSG00000154822	277.313	1.014	0.267	3.801	0.00014393	1.785	PLCL2	<=0.05	0.841
ENSG00000165389	392.487	0.908	0.168	5.405	6.4637e-08	1.92	SPTSSA	<=0.05	0.841
ENSG00000189184	3351.91	1.067	0.305	3.494	0.00047523	1.953	PCDH18	<=0.05	0.841
ENSG00000164105	352.864	0.901	0.16	5.623	1.8797e-08	1.92	SAP30	<=0.05	0.84
ENSG00000134602	120.776	1.419	0.519	2.735	0.0062431	1.785	STK26	<=0.05	0.836
ENSG00000105989	919.645	0.992	0.255	3.898	9.6964e-05	1.654	WNT2	<=0.05	0.834
ENSG00000118495	1198.07	0.864	0.113	7.674	1.6655e-14	2.02	PLAGL1	<=0.05	0.834
ENSG00000198826	584.592	0.994	0.256	3.883	0.00010318	1.788	ARHGAP11A	<=0.05	0.834
ENSG00000283175	71.366	1.109	0.338	3.281	0.0010336	1.807	AC007920.2	<=0.05	0.834
ENSG00000137404	256.119	0.984	0.249	3.958	7.553e-05	1.645	NRM	<=0.05	0.833
ENSG00000167191	497.664	1.217	0.405	3.001	0.0026871	1.724	GPRC5B	<=0.05	0.833
ENSG00000174720	1389.28	0.86	0.107	8.025	1.0185e-15	1.731	LARP7	<=0.05	0.833
ENSG00000065485	1560.08	0.919	0.193	4.752	2.0186e-06	1.801	PDIA5	<=0.05	0.829
ENSG00000168016	1237.01	1.036	0.291	3.562	0.00036764	1.801	TRANK1	<=0.05	0.829
ENSG00000114948	222.361	1.2	0.398	3.014	0.0025782	1.754	ADAM23	<=0.05	0.828
ENSG00000142621	43.992	1.366	0.494	2.766	0.0056719	1.494	FHAD1	<=0.05	0.828
ENSG00000176046	5883.17	0.867	0.13	6.673	2.5006e-11	2.273	NUPR1	<=0.05	0.828
ENSG00000183049	915.463	0.932	0.207	4.512	6.4144e-06	1.918	CAMK1D	<=0.05	0.828
ENSG00000136960	2362.65	1.494	0.564	2.646	0.0081344	1.801	ENPP2	<=0.05	0.827
ENSG00000169607	324.339	1.117	0.347	3.218	0.0012905	1.645	CKAP2L	<=0.05	0.827
ENSG00000143952	507.027	0.859	0.12	7.143	9.1597e-13	1.807	VPS54	<=0.05	0.825
ENSG00000152804	268.513	0.894	0.17	5.254	1.4911e-07	1.92	HHEX	<=0.05	0.825
ENSG00000279423	84.295	1.095	0.336	3.261	0.0011106	1.785	AL445363.3	<=0.05	0.822
ENSG00000007237	478.256	1.248	0.43	2.9	0.0037323	1.782	GAS7	<=0.05	0.821
ENSG00000075218	386.702	0.984	0.257	3.825	0.00013054	1.92	GTSE1	<=0.05	0.821
ENSG00000075790	1370.96	0.888	0.168	5.286	1.2511e-07	2.008	BCAP29	<=0.05	0.82
ENSG00000146143	248.371	0.883	0.162	5.452	4.9786e-08	1.754	PRIM2	<=0.05	0.82
ENSG00000145476	494.574	0.899	0.182	4.949	7.4738e-07	1.724	CYP4V2	<=0.05	0.819
ENSG00000150477	78.782	0.966	0.244	3.964	7.3835e-05	1.408	KIAA1328	<=0.05	0.819
ENSG00000150593	842.534	0.9	0.183	4.91	9.1009e-07	1.731	PDCD4	<=0.05	0.819
ENSG00000180776	883.794	0.898	0.18	4.997	5.8173e-07	1.654	ZDHHC20	<=0.05	0.819
ENSG00000214338	95.726	1.021	0.287	3.56	0.00037095	1.785	SOGA3	<=0.05	0.819
ENSG00000125354	559.025	0.855	0.125	6.842	7.785e-12	1.807	SEPT6	<=0.05	0.818
ENSG00000122643	280.737	0.882	0.164	5.387	7.1542e-08	1.92	NT5C3A	<=0.05	0.817
ENSG00000152332	1049.95	0.86	0.134	6.42	1.3652e-10	2.02	UHMK1	<=0.05	0.817
ENSG00000079308	7202.44	0.854	0.126	6.768	1.3065e-11	1.936	TNS1	<=0.05	0.816
ENSG00000238045	175.009	1.031	0.296	3.488	0.00048733	1.645	AC009133.1	<=0.05	0.816
ENSG00000092529	172.604	0.941	0.226	4.158	3.2041e-05	1.754	CAPN3	<=0.05	0.815
ENSG00000159167	8368.52	1.401	0.52	2.695	0.0070444	2.273	STC1	<=0.05	0.815
ENSG00000072864	836.3	0.917	0.205	4.474	7.6881e-06	1.923	NDE1	<=0.05	0.814
ENSG00000164877	2522.47	0.893	0.181	4.942	7.7165e-07	1.831	MICALL2	<=0.05	0.814
ENSG00000233608	11473.5	0.888	0.175	5.075	3.8822e-07	1.576	TWIST2	<=0.05	0.814
ENSG00000085063	13698.6	0.857	0.135	6.328	2.4875e-10	1.777	CD59	<=0.05	0.813
ENSG00000104047	477.955	0.959	0.243	3.951	7.7766e-05	1.724	DTWD1	<=0.05	0.813
ENSG00000134352	15372.8	0.84	0.105	7.989	1.3623e-15	1.953	IL6ST	<=0.05	0.813
ENSG00000182575	103.356	1.194	0.403	2.962	0.00306	1.408	NXPH3	<=0.05	0.812
ENSG00000125945	359.94	0.941	0.23	4.097	4.184e-05	1.754	ZNF436	<=0.05	0.811
ENSG00000168078	140.94	1.08	0.333	3.247	0.0011679	1.645	PBK	<=0.05	0.811
ENSG00000090661	97.678	1.37	0.508	2.699	0.0069593	1.539	CERS4	<=0.05	0.806
ENSG00000256229	121.58	1.004	0.283	3.546	0.00039158	1.645	ZNF486	<=0.05	0.806
ENSG00000177663	1679.46	0.919	0.214	4.289	1.7952e-05	1.801	IL17RA	<=0.05	0.805
ENSG00000185201	3218.67	0.86	0.15	5.716	1.0911e-08	1.936	IFITM2	<=0.05	0.805
ENSG00000042062	1983.56	1.048	0.315	3.324	0.00088663	1.953	RIPOR3	<=0.05	0.804
ENSG00000112029	242.796	0.928	0.223	4.155	3.257e-05	1.704	FBXO5	<=0.05	0.804
ENSG00000278768	74.645	1.178	0.398	2.96	0.0030783	1.807	BACE1-AS	<=0.05	0.804
ENSG00000078725	113.315	1.559	0.612	2.545	0.010912	1.807	BRINP1	<=0.05	0.803
ENSG00000153234	484.168	1.522	0.592	2.569	0.010209	1.788	NR4A2	<=0.05	0.803
ENSG00000114346	651.44	0.862	0.157	5.485	4.1445e-08	1.654	ECT2	<=0.05	0.802
ENSG00000126456	2411.31	0.865	0.161	5.377	7.5645e-08	1.831	IRF3	<=0.05	0.802
ENSG00000144857	3135.62	0.87	0.167	5.221	1.7826e-07	1.576	BOC	<=0.05	0.802
ENSG00000076356	642.168	0.936	0.233	4.019	5.8352e-05	1.731	PLXNA2	<=0.05	0.801
ENSG00000173786	4330.04	0.842	0.13	6.482	9.0757e-11	2.273	CNP	<=0.05	0.801
ENSG00000186063	2156.04	0.836	0.122	6.853	7.2448e-12	1.731	AIDA	<=0.05	0.801
ENSG00000189077	500.118	0.962	0.255	3.778	0.00015779	1.807	TMEM120A	<=0.05	0.801
ENSG00000204442	23.073	1.513	0.588	2.572	0.010115	1.494	FAM155A	<=0.05	0.801
ENSG00000158402	48.114	1.131	0.373	3.034	0.0024144	1.539	CDC25C	<=0.05	0.798
ENSG00000121297	1271.25	0.99	0.279	3.544	0.00039433	1.731	TSHZ3	<=0.05	0.796
ENSG00000175745	668.183	1.176	0.401	2.93	0.0033854	1.654	NR2F1	<=0.05	0.796
ENSG00000214182	45.178	1.176	0.402	2.929	0.0034001	1.555	PTMAP5	<=0.05	0.796
ENSG00000151883	190.739	0.998	0.285	3.497	0.00046979	1.92	PARP8	<=0.05	0.795
ENSG00000223804	53.856	1.111	0.362	3.067	0.0021641	1.539	AC244669.1	<=0.05	0.794
ENSG00000280206	40.32	1.039	0.315	3.297	0.00097601	1.539	AC026401.3	<=0.05	0.794
ENSG00000136156	6922.31	0.803	0.066	12.191	3.4881e-34	1.936	ITM2B	<=0.05	0.793
ENSG00000093072	40.736	1.388	0.525	2.643	0.0082176	1.494	ADA2	<=0.05	0.792
ENSG00000211459	19681.6	0.887	0.195	4.553	5.2819e-06	1.777	MT-RNR1	<=0.05	0.792
ENSG00000227766	16.902	1.495	0.584	2.56	0.010481	1.549	AL671277.1	<=0.05	0.791
ENSG00000087586	424.63	0.998	0.289	3.454	0.00055158	1.794	AURKA	<=0.05	0.79
ENSG00000127191	596.453	0.851	0.157	5.43	5.6389e-08	1.724	TRAF2	<=0.05	0.79
ENSG00000136108	562.932	0.914	0.222	4.111	3.9463e-05	1.724	CKAP2	<=0.05	0.79
ENSG00000156958	273.9	0.91	0.218	4.171	3.0393e-05	1.794	GALK2	<=0.05	0.79
ENSG00000170312	207.457	0.966	0.265	3.646	0.00026595	1.754	CDK1	<=0.05	0.79
ENSG00000204991	282.336	0.895	0.204	4.38	1.1866e-05	1.794	SPIRE2	<=0.05	0.79
ENSG00000183092	106.158	1.412	0.541	2.612	0.0090022	1.645	BEGAIN	<=0.05	0.788
ENSG00000018408	3146.28	0.876	0.188	4.657	3.2137e-06	1.936	WWTR1	<=0.05	0.787
ENSG00000140876	41.904	1.314	0.486	2.702	0.0068975	1.574	NUDT7	<=0.05	0.787
ENSG00000175938	669.455	0.9	0.212	4.243	2.2054e-05	1.731	ORAI3	<=0.05	0.787
ENSG00000115738	927.347	0.848	0.159	5.327	9.975e-08	1.731	ID2	<=0.05	0.785
ENSG00000091656	616.46	1.029	0.315	3.264	0.0010987	2.008	ZFHX4	<=0.05	0.783
ENSG00000196550	49.859	1.144	0.389	2.941	0.0032756	1.549	FAM72A	<=0.05	0.783
ENSG00000113369	857.951	1	0.295	3.388	0.00070484	1.731	ARRDC3	<=0.05	0.782
ENSG00000120658	296.093	0.983	0.283	3.469	0.00052319	1.785	ENOX1	<=0.05	0.782
ENSG00000109881	194.05	0.874	0.192	4.546	5.4789e-06	1.754	CCDC34	<=0.05	0.781
ENSG00000205155	358.242	0.83	0.141	5.892	3.8153e-09	1.754	PSENEN	<=0.05	0.78
ENSG00000131171	1820.12	0.853	0.171	4.975	6.5156e-07	1.831	SH3BGRL	<=0.05	0.779
ENSG00000134574	1120.3	0.847	0.165	5.141	2.7349e-07	2.008	DDB2	<=0.05	0.779
ENSG00000196358	125.104	1.311	0.489	2.682	0.0073289	1.539	NTNG2	<=0.05	0.779
ENSG00000164221	220.043	1.006	0.303	3.317	0.00090887	1.704	CCDC112	<=0.05	0.777
ENSG00000216285	25.193	1.482	0.585	2.535	0.011241	1.574	AC078819.1	<=0.05	0.777
ENSG00000078018	79.676	1.279	0.472	2.708	0.0067637	1.539	MAP2	<=0.05	0.776
ENSG00000180448	72.954	1.509	0.6	2.515	0.011902	1.807	ARHGAP45	<=0.05	0.776
ENSG00000197971	267.39	1.28	0.473	2.707	0.0067892	1.92	MBP	<=0.05	0.776
ENSG00000101000	462.757	1.059	0.341	3.108	0.0018857	1.724	PROCR	<=0.05	0.774
ENSG00000169871	3318.4	0.805	0.112	7.206	5.772e-13	1.777	TRIM56	<=0.05	0.774
ENSG00000178202	2019.07	0.817	0.132	6.189	6.0515e-10	1.936	KDELC2	<=0.05	0.774
ENSG00000266094	415.484	0.891	0.215	4.145	3.3935e-05	1.794	RASSF5	<=0.05	0.774
ENSG00000116191	982.29	0.894	0.218	4.095	4.2174e-05	1.801	RALGPS2	<=0.05	0.773
ENSG00000143036	29.4	1.383	0.532	2.597	0.0094076	1.555	SLC44A3	<=0.05	0.773
ENSG00000146872	1203.77	0.812	0.125	6.512	7.4155e-11	2.008	TLK2	<=0.05	0.773
ENSG00000171522	409.414	1.079	0.354	3.048	0.0023032	1.788	PTGER4	<=0.05	0.773
ENSG00000156509	12.094	1.424	0.556	2.562	0.0104	1.564	FBXO43	<=0.05	0.772
ENSG00000163808	163.089	0.953	0.268	3.559	0.0003726	1.704	KIF15	<=0.05	0.772
ENSG00000111077	2775.98	1.004	0.305	3.291	0.0009999	1.953	TNS2	<=0.05	0.771
ENSG00000140396	579.563	1.031	0.324	3.181	0.0014695	1.788	NCOA2	<=0.05	0.771
ENSG00000148175	5123.77	0.849	0.176	4.833	1.3453e-06	1.777	STOM	<=0.05	0.771
ENSG00000170315	16609.1	0.787	0.08	9.803	1.0905e-22	1.777	UBB	<=0.05	0.771
ENSG00000100605	1569.35	0.804	0.117	6.875	6.1883e-12	1.831	ITPK1	<=0.05	0.77
ENSG00000125744	348.599	0.9	0.226	3.984	6.7699e-05	1.754	RTN2	<=0.05	0.77
ENSG00000136104	320.397	0.861	0.189	4.552	5.3069e-06	1.92	RNASEH2B	<=0.05	0.77
ENSG00000147813	419.955	0.91	0.235	3.874	0.00010704	1.782	NAPRT	<=0.05	0.77
ENSG00000176678	702.304	0.946	0.264	3.59	0.00033113	1.923	FOXL1	<=0.05	0.77
ENSG00000170917	49.23	1.281	0.477	2.684	0.0072803	1.549	NUDT6	<=0.05	0.769
ENSG00000187736	280.012	0.83	0.155	5.355	8.5658e-08	1.92	NHEJ1	<=0.05	0.769
ENSG00000143545	5570.24	0.893	0.221	4.033	5.5145e-05	1.777	RAB13	<=0.05	0.768
ENSG00000172493	1330.56	0.802	0.117	6.867	6.54e-12	2.02	AFF1	<=0.05	0.768
ENSG00000189319	652.077	0.843	0.172	4.897	9.7386e-07	1.731	FAM53B	<=0.05	0.768
ENSG00000062282	63.887	1.321	0.501	2.636	0.008391	1.785	DGAT2	<=0.05	0.767
ENSG00000129038	11073.7	0.955	0.272	3.508	0.00045156	2.273	LOXL1	<=0.05	0.767
ENSG00000142634	2181.76	0.826	0.153	5.416	6.0934e-08	1.936	EFHD2	<=0.05	0.767
ENSG00000156711	395.549	1.027	0.325	3.161	0.0015711	1.794	MAPK13	<=0.05	0.765
ENSG00000189362	122.709	1.063	0.349	3.051	0.0022814	1.807	NEMP2	<=0.05	0.765
ENSG00000049449	10787.2	0.772	0.058	13.28	3.0389e-40	2.273	RCN1	<=0.05	0.764
ENSG00000105202	2569.93	0.84	0.172	4.886	1.0283e-06	1.831	FBL	<=0.05	0.764
ENSG00000116209	3480.37	0.775	0.066	11.815	3.2529e-32	1.936	TMEM59	<=0.05	0.764
ENSG00000125871	358.781	0.835	0.168	4.978	6.4207e-07	1.785	MGME1	<=0.05	0.764
ENSG00000149932	926.482	0.798	0.116	6.876	6.1738e-12	1.731	TMEM219	<=0.05	0.764
ENSG00000174718	656.511	0.848	0.181	4.671	2.9962e-06	1.731	KIAA1551	<=0.05	0.764
ENSG00000229847	211.423	1.434	0.565	2.536	0.011223	1.785	EMX2OS	<=0.05	0.764
ENSG00000107821	261.761	1.137	0.396	2.87	0.0041008	1.754	KAZALD1	<=0.05	0.763
ENSG00000119403	896.786	0.819	0.149	5.505	3.6916e-08	2.008	PHF19	<=0.05	0.763
ENSG00000143382	2530.95	1.029	0.327	3.144	0.0016692	1.936	ADAMTSL4	<=0.05	0.763
ENSG00000272196	626.481	0.899	0.231	3.899	9.6449e-05	1.654	HIST2H2AA4	<=0.05	0.763
ENSG00000102531	2930.47	0.776	0.075	10.352	4.1167e-25	1.953	FNDC3A	<=0.05	0.762
ENSG00000116574	199.496	1.141	0.399	2.861	0.0042221	1.754	RHOU	<=0.05	0.762
ENSG00000131196	488.036	0.897	0.231	3.875	0.00010661	1.794	NFATC1	<=0.05	0.76
ENSG00000158411	334.508	0.87	0.208	4.189	2.8056e-05	1.794	MITD1	<=0.05	0.76
ENSG00000162542	566.193	0.855	0.193	4.429	9.4783e-06	1.807	TMCO4	<=0.05	0.759
ENSG00000156273	2282.18	0.844	0.183	4.602	4.1882e-06	1.731	BACH1	<=0.05	0.758
ENSG00000168214	1560.95	0.811	0.144	5.626	1.8406e-08	1.801	RBPJ	<=0.05	0.758
ENSG00000100285	239.419	1.086	0.369	2.945	0.0032323	1.785	NEFH	<=0.05	0.756
ENSG00000102393	338.962	0.864	0.205	4.211	2.5407e-05	1.754	GLA	<=0.05	0.756
ENSG00000141971	486.343	0.8	0.133	6.039	1.5487e-09	1.724	MVB12A	<=0.05	0.756
ENSG00000154589	81.282	0.961	0.286	3.365	0.00076527	1.807	LY96	<=0.05	0.754
ENSG00000158747	9567.67	0.782	0.104	7.484	7.2084e-14	1.936	NBL1	<=0.05	0.754
ENSG00000197555	2499.68	0.849	0.192	4.429	9.4855e-06	1.801	SIPA1L1	<=0.05	0.754
ENSG00000020181	15357.1	0.826	0.169	4.895	9.8303e-07	1.953	ADGRA2	<=0.05	0.753
ENSG00000100596	1268.45	0.815	0.156	5.242	1.5915e-07	1.731	SPTLC2	<=0.05	0.753
ENSG00000166979	229.94	0.876	0.219	4.008	6.1223e-05	1.704	EVA1C	<=0.05	0.753
ENSG00000141664	403.169	0.831	0.175	4.735	2.1912e-06	1.785	ZCCHC2	<=0.05	0.751
ENSG00000125775	96.061	1.147	0.409	2.802	0.0050793	1.807	SDCBP2	<=0.05	0.75
ENSG00000127863	424.319	0.84	0.187	4.498	6.8721e-06	1.794	TNFRSF19	<=0.05	0.75
ENSG00000162512	4567.48	0.82	0.165	4.972	6.6385e-07	1.953	SDC3	<=0.05	0.75
ENSG00000168517	125.657	0.989	0.309	3.202	0.0013654	1.807	HEXIM2	<=0.05	0.749
ENSG00000198900	5124.37	0.783	0.115	6.801	1.0401e-11	1.953	TOP1	<=0.05	0.749
ENSG00000204682	100.656	1.099	0.381	2.883	0.0039447	1.807	CASC10	<=0.05	0.748
ENSG00000023318	1893.03	0.779	0.113	6.905	5.0338e-12	1.953	ERP44	<=0.05	0.747
ENSG00000115840	432.3	0.775	0.106	7.326	2.3741e-13	1.782	SLC25A12	<=0.05	0.747
ENSG00000138735	758.3	1.14	0.407	2.801	0.0050946	1.731	PDE5A	<=0.05	0.747
ENSG00000197956	16300	0.844	0.196	4.312	1.6206e-05	1.576	S100A6	<=0.05	0.745
ENSG00000236830	31.072	1.275	0.487	2.617	0.0088776	1.494	CBR3-AS1	<=0.05	0.745
ENSG00000102034	1366.63	0.765	0.093	8.215	2.1238e-16	1.731	ELF4	<=0.05	0.743
ENSG00000158292	901.993	0.968	0.298	3.251	0.0011498	1.654	GPR153	<=0.05	0.743
ENSG00000014257	112.933	0.908	0.254	3.58	0.00034335	1.408	ACPP	<=0.05	0.742
ENSG00000134285	1009.85	0.825	0.179	4.606	4.1013e-06	2.008	FKBP11	<=0.05	0.742
ENSG00000171388	223.968	1.42	0.571	2.488	0.012846	1.92	APLN	<=0.05	0.742
ENSG00000196549	23024.6	0.978	0.305	3.202	0.0013651	1.576	MME	<=0.05	0.742
ENSG00000137275	1470.16	0.756	0.077	9.825	8.7589e-23	2.02	RIPK1	<=0.05	0.741
ENSG00000183580	1182.73	0.808	0.16	5.047	4.4801e-07	1.731	FBXL7	<=0.05	0.741
ENSG00000117500	1490.91	0.769	0.108	7.119	1.0834e-12	2.008	TMED5	<=0.05	0.739
ENSG00000143515	4028.93	0.894	0.244	3.656	0.00025578	2.273	ATP8B2	<=0.05	0.739
ENSG00000165424	3941.03	0.87	0.224	3.88	0.00010434	2.273	ZCCHC24	<=0.05	0.739
ENSG00000101856	4753.25	0.76	0.093	8.191	2.6005e-16	2.273	PGRMC1	<=0.05	0.738
ENSG00000166347	782.149	0.786	0.137	5.757	8.5873e-09	1.654	CYB5A	<=0.05	0.738
ENSG00000132821	125.084	1.311	0.513	2.555	0.010617	1.539	VSTM2L	<=0.05	0.736
ENSG00000173039	4328.92	0.788	0.141	5.579	2.4241e-08	1.777	RELA	<=0.05	0.736
ENSG00000235609	54.822	1.023	0.34	3.008	0.0026305	1.539	AF127577.4	<=0.05	0.736
ENSG00000147872	2824.25	0.857	0.217	3.958	7.5463e-05	1.936	PLIN2	<=0.05	0.735
ENSG00000049239	4224.95	0.75	0.079	9.523	1.6904e-21	2.273	H6PD	<=0.05	0.734
ENSG00000162430	4890.14	0.758	0.097	7.841	4.4604e-15	1.777	SELENON	<=0.05	0.734
ENSG00000172819	2115.88	0.815	0.176	4.631	3.6375e-06	1.936	RARG	<=0.05	0.734
ENSG00000108094	906.694	0.784	0.14	5.614	1.973e-08	2.008	CUL2	<=0.05	0.733
ENSG00000167578	283.832	0.814	0.176	4.629	3.677e-06	1.92	RAB4B	<=0.05	0.733
ENSG00000234961	86.804	1.269	0.49	2.587	0.0096782	1.785	AL133415.1	<=0.05	0.733
ENSG00000178149	592.893	0.887	0.244	3.631	0.00028194	1.724	DALRD3	<=0.05	0.732
ENSG00000196954	1177.81	0.826	0.19	4.348	1.3722e-05	1.801	CASP4	<=0.05	0.731
ENSG00000107864	46.471	1.062	0.369	2.879	0.0039932	1.574	CPEB3	<=0.05	0.73
ENSG00000160221	496.91	0.891	0.248	3.585	0.00033689	1.782	GATD3A	<=0.05	0.73
ENSG00000204839	89.916	1.039	0.354	2.935	0.0033307	1.408	MROH6	<=0.05	0.73
ENSG00000106462	738.303	0.839	0.205	4.102	4.0928e-05	1.731	EZH2	<=0.05	0.729
ENSG00000075223	5084.37	0.818	0.185	4.414	1.0132e-05	2.273	SEMA3C	<=0.05	0.728
ENSG00000185187	290.362	0.885	0.246	3.595	0.00032498	1.785	SIGIRR	<=0.05	0.727
ENSG00000145349	1321.69	0.833	0.202	4.131	3.613e-05	1.731	CAMK2D	<=0.05	0.726
ENSG00000146278	1778.52	0.9	0.258	3.481	0.00049905	1.731	PNRC1	<=0.05	0.726
ENSG00000119655	3051.69	0.757	0.111	6.837	8.0762e-12	2.273	NPC2	<=0.05	0.725
ENSG00000198721	824.72	0.808	0.178	4.545	5.4991e-06	1.731	ECI2	<=0.05	0.725
ENSG00000143178	37.907	1.023	0.348	2.937	0.0033121	1.555	TBX19	<=0.05	0.722
ENSG00000157216	1128.1	0.765	0.131	5.844	5.0973e-09	2.008	SSBP3	<=0.05	0.72
ENSG00000196975	1935.16	0.886	0.252	3.515	0.00044007	1.953	ANXA4	<=0.05	0.72
ENSG00000148344	2736.48	0.802	0.177	4.53	5.9062e-06	1.801	PTGES	<=0.05	0.719
ENSG00000273486	13.341	1.326	0.532	2.494	0.012616	1.564	AC096992.2	<=0.05	0.719
ENSG00000164951	470.819	0.961	0.309	3.113	0.0018535	1.807	PDP1	<=0.05	0.718
ENSG00000105855	192.238	1.188	0.453	2.622	0.0087451	1.704	ITGB8	<=0.05	0.717
ENSG00000116199	1244.86	0.818	0.197	4.164	3.1315e-05	1.801	FAM20B	<=0.05	0.716
ENSG00000134508	433.301	0.992	0.332	2.991	0.0027778	1.794	CABLES1	<=0.05	0.716
ENSG00000157800	635.19	0.84	0.216	3.881	0.00010396	1.654	SLC37A3	<=0.05	0.716
ENSG00000198331	129.864	0.823	0.201	4.091	4.3005e-05	1.645	HYLS1	<=0.05	0.716
ENSG00000132963	1338.31	0.747	0.109	6.828	8.6257e-12	2.008	POMP	<=0.05	0.715
ENSG00000129003	1059.21	0.762	0.134	5.7	1.1966e-08	2.008	VPS13C	<=0.05	0.714
ENSG00000129007	36.405	1.321	0.532	2.484	0.012993	1.555	CALML4	<=0.05	0.714
ENSG00000138944	203.833	0.97	0.317	3.055	0.0022481	1.645	SHISAL1	<=0.05	0.714
ENSG00000240342	4354.94	0.845	0.223	3.797	0.00014655	2.273	RPS2P5	<=0.05	0.714
ENSG00000144746	1487.43	0.92	0.284	3.241	0.0011914	1.731	ARL6IP5	<=0.05	0.712
ENSG00000151611	151.127	0.852	0.231	3.696	0.00021922	1.785	MMAA	<=0.05	0.712
ENSG00000156970	297.408	1.017	0.35	2.903	0.0037017	1.645	BUB1B	<=0.05	0.712
ENSG00000221869	4417.88	0.843	0.223	3.786	0.00015332	1.953	CEBPD	<=0.05	0.712
ENSG00000159761	83.06	1.13	0.422	2.678	0.0074047	1.408	C16orf86	<=0.05	0.711
ENSG00000186918	1664.24	0.823	0.205	4.011	6.0545e-05	1.801	ZNF395	<=0.05	0.711
ENSG00000138640	556.32	0.783	0.165	4.737	2.174e-06	1.807	FAM13A	<=0.05	0.71
ENSG00000168779	1230.13	0.94	0.3	3.137	0.0017095	2.02	SHOX2	<=0.05	0.709
ENSG00000196405	1865.66	0.744	0.115	6.448	1.131e-10	1.953	EVL	<=0.05	0.709
ENSG00000138356	452.926	0.962	0.316	3.046	0.0023157	1.788	AOX1	<=0.05	0.708
ENSG00000181690	268.756	1.082	0.395	2.742	0.0061064	1.785	PLAG1	<=0.05	0.708
ENSG00000080503	3214.68	0.853	0.235	3.633	0.00027987	1.953	SMARCA2	<=0.05	0.707
ENSG00000131943	842.7	0.749	0.124	6.017	1.7735e-09	1.654	C19orf12	<=0.05	0.707
ENSG00000186469	363.767	1.178	0.453	2.599	0.009359	1.794	GNG2	<=0.05	0.707
ENSG00000167291	2550.46	0.744	0.119	6.231	4.6349e-10	1.801	TBC1D16	<=0.05	0.705
ENSG00000005302	818.839	0.751	0.132	5.689	1.2816e-08	1.731	MSL3	<=0.05	0.704
ENSG00000006451	1404.29	0.75	0.13	5.775	7.7032e-09	2.02	RALA	<=0.05	0.704
ENSG00000122691	2744.68	0.889	0.266	3.348	0.00081511	1.936	TWIST1	<=0.05	0.704
ENSG00000164087	185.783	0.868	0.25	3.48	0.00050232	1.785	POC1A	<=0.05	0.704
ENSG00000170035	1435.59	0.759	0.146	5.198	2.0118e-07	1.801	UBE2E3	<=0.05	0.702
ENSG00000234171	99.29	0.917	0.288	3.185	0.0014477	1.539	RNASEH1-AS1	<=0.05	0.702
ENSG00000068697	6021.26	0.73	0.103	7.088	1.3608e-12	1.576	LAPTM4A	<=0.05	0.701
ENSG00000087266	1694.91	0.756	0.144	5.261	1.4299e-07	1.936	SH3BP2	<=0.05	0.701
ENSG00000133243	3333.41	0.853	0.239	3.565	0.00036447	1.576	BTBD2	<=0.05	0.701
ENSG00000038274	961.782	0.736	0.115	6.417	1.3872e-10	1.731	MAT2B	<=0.05	0.7
ENSG00000146776	278.663	0.871	0.254	3.424	0.00061623	1.92	ATXN7L1	<=0.05	0.7
ENSG00000156026	462.026	0.784	0.176	4.45	8.5711e-06	1.788	MCU	<=0.05	0.7
ENSG00000168778	192.603	0.763	0.153	4.986	6.1609e-07	1.92	TCTN2	<=0.05	0.7
ENSG00000228716	707.586	0.758	0.149	5.106	3.2985e-07	1.731	DHFR	<=0.05	0.699
ENSG00000175073	402.876	0.734	0.115	6.366	1.9392e-10	1.794	VCPIP1	<=0.05	0.698
ENSG00000125898	96.76	0.832	0.225	3.696	0.00021899	1.539	FAM110A	<=0.05	0.697
ENSG00000198121	3642	0.773	0.168	4.604	4.1526e-06	1.576	LPAR1	<=0.05	0.697
ENSG00000021762	2452.03	0.743	0.131	5.665	1.4662e-08	1.936	OSBPL5	<=0.05	0.696
ENSG00000129810	51.074	0.942	0.311	3.034	0.0024167	1.555	SGO1	<=0.05	0.695
ENSG00000124104	735.526	0.972	0.332	2.929	0.0033969	1.918	SNX21	<=0.05	0.694
ENSG00000170540	982.727	0.738	0.127	5.806	6.3989e-09	1.801	ARL6IP1	<=0.05	0.694
ENSG00000106034	1405.13	0.717	0.094	7.595	3.0816e-14	1.731	CPED1	<=0.05	0.693
ENSG00000169714	4500.38	0.709	0.078	9.114	7.9602e-20	1.777	CNBP	<=0.05	0.693
ENSG00000100714	3243.93	0.751	0.148	5.074	3.8921e-07	1.953	MTHFD1	<=0.05	0.692
ENSG00000148834	2041.91	0.718	0.098	7.316	2.5521e-13	1.831	GSTO1	<=0.05	0.692
ENSG00000110876	152.199	0.925	0.302	3.064	0.0021804	1.645	SELPLG	<=0.05	0.69
ENSG00000162545	4303.05	0.714	0.094	7.563	3.9372e-14	2.273	CAMK2N1	<=0.05	0.69
ENSG00000163412	160.319	1.028	0.371	2.772	0.0055749	1.785	EIF4E3	<=0.05	0.69
ENSG00000215305	1233.69	0.747	0.144	5.182	2.1963e-07	2.008	VPS16	<=0.05	0.69
ENSG00000182628	350.984	0.866	0.259	3.35	0.00080746	1.92	SKA2	<=0.05	0.689
ENSG00000270629	991.586	0.82	0.22	3.717	0.00020136	1.831	NBPF14	<=0.05	0.689
ENSG00000142856	91.762	0.863	0.257	3.36	0.00077919	1.645	ITGB3BP	<=0.05	0.688
ENSG00000163535	237.272	0.851	0.248	3.438	0.00058668	1.704	SGO2	<=0.05	0.688
ENSG00000213465	2005.6	0.758	0.16	4.739	2.1451e-06	1.801	ARL2	<=0.05	0.688
ENSG00000121957	400.063	1.042	0.383	2.723	0.0064599	1.754	GPSM2	<=0.05	0.686
ENSG00000152457	165.878	0.849	0.247	3.441	0.00058034	1.785	DCLRE1C	<=0.05	0.686
ENSG00000102007	2441.08	0.744	0.148	5.042	4.6013e-07	1.936	PLP2	<=0.05	0.685
ENSG00000119943	372.569	0.985	0.346	2.845	0.0044392	1.785	PYROXD2	<=0.05	0.685
ENSG00000107566	1587.73	0.752	0.157	4.779	1.7661e-06	1.831	ERLIN1	<=0.05	0.684
ENSG00000196787	37.314	1.129	0.438	2.576	0.0099856	1.574	HIST1H2AG	<=0.05	0.683
ENSG00000227051	2176.47	0.806	0.213	3.781	0.00015589	1.731	C14orf132	<=0.05	0.683
ENSG00000099256	180.859	0.899	0.289	3.115	0.0018373	1.704	PRTFDC1	<=0.05	0.682
ENSG00000261455	51.383	1.107	0.425	2.602	0.0092699	1.574	LINC01003	<=0.05	0.682
ENSG00000166851	419.233	0.866	0.265	3.271	0.0010704	1.794	PLK1	<=0.05	0.681
ENSG00000064601	11798.6	0.756	0.167	4.534	5.7786e-06	2.273	CTSA	<=0.05	0.68
ENSG00000124766	819.675	0.717	0.115	6.212	5.2232e-10	1.918	SOX4	<=0.05	0.68
ENSG00000161243	136.623	1.016	0.37	2.749	0.0059793	1.785	FBXO27	<=0.05	0.68
ENSG00000137500	611.812	0.737	0.145	5.079	3.7964e-07	1.654	CCDC90B	<=0.05	0.679
ENSG00000088756	129.431	1.016	0.371	2.738	0.0061862	1.645	ARHGAP28	<=0.05	0.678
ENSG00000123983	2166.62	0.758	0.17	4.447	8.688e-06	1.801	ACSL3	<=0.05	0.678
ENSG00000123131	2033.36	0.758	0.172	4.416	1.0047e-05	1.801	PRDX4	<=0.05	0.677
ENSG00000173598	1114.08	0.725	0.131	5.515	3.4829e-08	2.008	NUDT4	<=0.05	0.677
ENSG00000185561	772.754	0.802	0.214	3.746	0.0001798	1.923	TLCD2	<=0.05	0.677
ENSG00000138085	2000.97	0.766	0.181	4.24	2.2337e-05	1.936	ATRAID	<=0.05	0.676
ENSG00000189060	3894.58	0.728	0.137	5.321	1.0337e-07	1.953	H1F0	<=0.05	0.676
ENSG00000127990	1415.14	0.778	0.194	4.008	6.1255e-05	2.008	SGCE	<=0.05	0.675
ENSG00000178966	257.936	0.757	0.172	4.405	1.0564e-05	1.785	RMI1	<=0.05	0.675
ENSG00000162976	244.039	0.803	0.218	3.681	0.00023229	1.785	PQLC3	<=0.05	0.674
ENSG00000183765	199.278	0.9	0.295	3.051	0.002282	1.785	CHEK2	<=0.05	0.674
ENSG00000255248	1884.87	0.737	0.151	4.894	9.886e-07	1.831	MIR100HG	<=0.05	0.674
ENSG00000169223	3968.3	0.732	0.146	5.015	5.2927e-07	1.576	LMAN2	<=0.05	0.673
ENSG00000101846	793.032	0.728	0.142	5.118	3.0869e-07	1.654	STS	<=0.05	0.672
ENSG00000103145	607.914	0.996	0.362	2.753	0.005905	1.724	HCFC1R1	<=0.05	0.672
ENSG00000162777	122.564	1.02	0.378	2.698	0.0069686	1.785	DENND2D	<=0.05	0.671
ENSG00000155893	250.674	0.799	0.218	3.668	0.00024429	1.785	PXYLP1	<=0.05	0.67
ENSG00000171155	847.581	0.697	0.099	7.055	1.7267e-12	1.918	C1GALT1C1	<=0.05	0.67
ENSG00000082996	784.112	0.731	0.151	4.844	1.2728e-06	1.923	RNF13	<=0.05	0.668
ENSG00000147536	210.027	1.076	0.415	2.591	0.0095655	1.645	GINS4	<=0.05	0.668
ENSG00000237649	448.002	0.778	0.201	3.87	0.00010889	1.788	KIFC1	<=0.05	0.667
ENSG00000279453	23.376	1.113	0.438	2.539	0.011127	1.555	Z99129.4	<=0.05	0.667
ENSG00000014164	962.671	0.7	0.11	6.373	1.8517e-10	2.008	ZC3H3	<=0.05	0.666
ENSG00000101972	1591.6	0.725	0.145	4.991	6.0194e-07	1.801	STAG2	<=0.05	0.666
ENSG00000254445	98.785	1.14	0.456	2.503	0.012327	1.408	HSPB2-C11orf52	<=0.05	0.666
ENSG00000141428	287.97	0.721	0.142	5.09	3.5852e-07	1.785	C18orf21	<=0.05	0.665
ENSG00000166002	125.727	0.976	0.353	2.766	0.0056828	1.539	SMCO4	<=0.05	0.665
ENSG00000183691	91.602	0.896	0.299	2.998	0.0027141	1.408	NOG	<=0.05	0.664
ENSG00000143924	954.797	0.716	0.137	5.225	1.7382e-07	1.731	EML4	<=0.05	0.663
ENSG00000196352	2018.77	0.712	0.131	5.418	6.0384e-08	1.953	CD55	<=0.05	0.663
ENSG00000005801	216.911	0.849	0.265	3.206	0.0013445	1.754	ZNF195	<=0.05	0.662
ENSG00000156384	98.977	0.87	0.281	3.096	0.0019616	1.785	SFR1	<=0.05	0.662
ENSG00000242732	568.582	0.737	0.164	4.499	6.836e-06	1.724	RTL5	<=0.05	0.662
ENSG00000149090	4596.77	0.802	0.229	3.505	0.0004571	1.953	PAMR1	<=0.05	0.659
ENSG00000153015	532.661	0.697	0.116	6.02	1.7427e-09	1.788	CWC27	<=0.05	0.659
ENSG00000183137	215.651	0.832	0.254	3.279	0.0010432	1.785	CEP57L1	<=0.05	0.659
ENSG00000123094	2105.11	0.748	0.18	4.162	3.1569e-05	1.953	RASSF8	<=0.05	0.658
ENSG00000168785	1917.84	0.698	0.119	5.867	4.4272e-09	1.953	TSPAN5	<=0.05	0.658
ENSG00000159256	874.152	0.711	0.138	5.147	2.6443e-07	1.731	MORC3	<=0.05	0.657
ENSG00000176463	404.461	0.892	0.3	2.973	0.0029509	1.754	SLCO3A1	<=0.05	0.657
ENSG00000176473	254.44	0.759	0.192	3.96	7.5084e-05	1.645	WDR25	<=0.05	0.657
ENSG00000101986	654.396	0.712	0.141	5.054	4.3239e-07	1.654	ABCD1	<=0.05	0.656
ENSG00000124496	1279.02	0.772	0.205	3.77	0.00016323	2.008	TRERF1	<=0.05	0.656
ENSG00000178033	375.672	0.699	0.125	5.614	1.973e-08	1.92	CALHM5	<=0.05	0.655
ENSG00000130511	3207.8	0.712	0.143	4.967	6.7861e-07	1.936	SSBP4	<=0.05	0.654
ENSG00000172731	189.574	0.925	0.326	2.839	0.0045231	1.754	LRRC20	<=0.05	0.654
ENSG00000268388	315.418	0.769	0.203	3.779	0.0001575	1.645	FENDRR	<=0.05	0.654
ENSG00000134324	2155.53	0.724	0.158	4.58	4.6424e-06	1.731	LPIN1	<=0.05	0.653
ENSG00000134779	1474.77	0.695	0.121	5.74	9.4429e-09	1.831	TPGS2	<=0.05	0.653
ENSG00000139899	396.656	0.861	0.281	3.066	0.0021726	1.92	CBLN3	<=0.05	0.653
ENSG00000102882	1223.54	0.825	0.254	3.247	0.0011656	1.731	MAPK3	<=0.05	0.651
ENSG00000125952	1396.35	0.743	0.181	4.112	3.9181e-05	2.008	MAX	<=0.05	0.651
ENSG00000157557	2467.92	0.78	0.216	3.613	0.00030322	1.936	ETS2	<=0.05	0.651
ENSG00000176619	5105.95	0.701	0.132	5.32	1.0396e-07	2.273	LMNB2	<=0.05	0.651
ENSG00000013364	9776.6	0.751	0.19	3.96	7.5078e-05	1.936	MVP	<=0.05	0.65
ENSG00000118564	548.937	0.7	0.133	5.271	1.3562e-07	1.782	FBXL5	<=0.05	0.65
ENSG00000026508	24751.7	0.704	0.138	5.106	3.2953e-07	1.953	CD44	<=0.05	0.649
ENSG00000138658	77.516	1.029	0.398	2.589	0.0096257	1.539	ZGRF1	<=0.05	0.649
ENSG00000046651	476.772	0.742	0.182	4.064	4.8237e-05	1.794	OFD1	<=0.05	0.648
ENSG00000064932	4543.34	0.677	0.1	6.749	1.4878e-11	1.936	SBNO2	<=0.05	0.648
ENSG00000171033	133.794	0.835	0.265	3.15	0.0016352	1.754	PKIA	<=0.05	0.647
ENSG00000176105	1412.38	0.678	0.105	6.465	1.0142e-10	1.801	YES1	<=0.05	0.647
ENSG00000129048	1003.35	0.842	0.27	3.114	0.0018459	1.731	ACKR4	<=0.05	0.646
ENSG00000131981	3913.97	0.808	0.245	3.299	0.00097195	1.936	LGALS3	<=0.05	0.645
ENSG00000159433	402.616	0.765	0.208	3.687	0.00022696	1.785	STARD9	<=0.05	0.645
ENSG00000138101	122.509	0.807	0.245	3.299	0.00097012	1.539	DTNB	<=0.05	0.644
ENSG00000168386	2593.95	0.74	0.185	4.005	6.2058e-05	1.953	FILIP1L	<=0.05	0.644
ENSG00000120860	315.754	0.732	0.178	4.119	3.7999e-05	1.645	WASHC3	<=0.05	0.643
ENSG00000155016	419.873	0.712	0.155	4.591	4.4139e-06	1.724	CYP2U1	<=0.05	0.643
ENSG00000177879	1059.01	0.699	0.139	5.019	5.2048e-07	2.008	AP3S1	<=0.05	0.643
ENSG00000177674	794.368	0.701	0.145	4.841	1.2935e-06	1.918	AGTRAP	<=0.05	0.641
ENSG00000070081	2347.28	0.689	0.13	5.317	1.0571e-07	1.831	NUCB2	<=0.05	0.64
ENSG00000131115	240.598	0.78	0.226	3.458	0.00054357	1.645	ZNF227	<=0.05	0.64
ENSG00000134070	478.724	0.909	0.325	2.802	0.005079	1.794	IRAK2	<=0.05	0.64
ENSG00000171161	1066.07	0.706	0.152	4.659	3.1831e-06	1.801	ZNF672	<=0.05	0.64
ENSG00000184900	2058.99	0.664	0.093	7.145	8.9985e-13	1.953	SUMO3	<=0.05	0.639
ENSG00000109685	3420.68	0.733	0.184	3.984	6.7787e-05	1.953	NSD2	<=0.05	0.637
ENSG00000176386	279.558	0.7	0.148	4.737	2.1716e-06	1.794	CDC26	<=0.05	0.637
ENSG00000006740	90.036	0.991	0.382	2.595	0.0094689	1.785	ARHGAP44	<=0.05	0.636
ENSG00000133739	281.256	0.772	0.222	3.484	0.00049463	1.754	LRRCC1	<=0.05	0.636
ENSG00000136854	2156.74	0.727	0.179	4.059	4.9279e-05	1.936	STXBP1	<=0.05	0.636
ENSG00000169689	663.458	0.766	0.217	3.526	0.00042148	1.731	CENPX	<=0.05	0.635
ENSG00000075643	563.352	0.656	0.086	7.628	2.3773e-14	1.794	MOCOS	<=0.05	0.634
ENSG00000133657	3360.66	0.791	0.239	3.307	0.00094256	1.936	ATP13A3	<=0.05	0.634
ENSG00000163584	631.189	0.748	0.202	3.698	0.00021765	2.008	RPL22L1	<=0.05	0.633
ENSG00000174891	639.469	0.729	0.184	3.965	7.3272e-05	1.918	RSRC1	<=0.05	0.633
ENSG00000177606	6114.46	0.652	0.083	7.895	2.9087e-15	1.953	JUN	<=0.05	0.632
ENSG00000008382	217.832	0.803	0.251	3.196	0.0013936	1.785	MPND	<=0.05	0.631
ENSG00000126368	846.223	0.735	0.192	3.827	0.0001297	1.923	NR1D1	<=0.05	0.631
ENSG00000184838	818.105	0.881	0.311	2.835	0.0045811	2.008	PRR16	<=0.05	0.631
ENSG00000174606	289.8	0.709	0.167	4.253	2.1057e-05	1.794	ANGEL2	<=0.05	0.63
ENSG00000088387	515.375	0.783	0.237	3.304	0.00095381	1.788	DOCK9	<=0.05	0.629
ENSG00000117143	2969.45	0.889	0.317	2.802	0.0050826	1.576	UAP1	<=0.05	0.629
ENSG00000101639	547.971	0.707	0.165	4.28	1.8684e-05	1.782	CEP192	<=0.05	0.628
ENSG00000143870	9713.49	0.652	0.089	7.341	2.1228e-13	1.953	PDIA6	<=0.05	0.628
ENSG00000164983	425.751	0.699	0.157	4.441	8.9554e-06	1.807	TMEM65	<=0.05	0.628
ENSG00000229809	269.507	0.771	0.227	3.401	0.00067162	1.754	ZNF688	<=0.05	0.628
ENSG00000103264	1120.94	0.682	0.138	4.943	7.6829e-07	2.008	FBXO31	<=0.05	0.627
ENSG00000253305	195.277	0.991	0.388	2.554	0.010647	1.754	PCDHGB6	<=0.05	0.627
ENSG00000061656	86.341	0.962	0.37	2.603	0.0092526	1.645	SPAG4	<=0.05	0.626
ENSG00000076382	512.542	0.787	0.242	3.249	0.0011588	1.794	SPAG5	<=0.05	0.626
ENSG00000105245	1940.62	0.748	0.208	3.593	0.00032748	1.801	NUMBL	<=0.05	0.626
ENSG00000122417	493.733	0.776	0.233	3.333	0.00086047	1.788	ODF2L	<=0.05	0.626
ENSG00000136643	570.192	0.71	0.171	4.157	3.2188e-05	1.807	RPS6KC1	<=0.05	0.626
ENSG00000121621	106.913	0.831	0.278	2.988	0.0028044	1.807	KIF18A	<=0.05	0.625
ENSG00000196911	120.035	0.892	0.322	2.766	0.0056687	1.645	KPNA5	<=0.05	0.625
ENSG00000243244	245.088	0.973	0.377	2.578	0.0099346	1.785	STON1	<=0.05	0.625
ENSG00000154642	144.552	0.785	0.242	3.239	0.0011976	1.645	C21orf91	<=0.05	0.624
ENSG00000188612	2147.4	0.66	0.113	5.823	5.7696e-09	1.801	SUMO2	<=0.05	0.623
ENSG00000141753	38687.6	0.724	0.19	3.816	0.0001358	2.273	IGFBP4	<=0.05	0.622
ENSG00000144182	73.382	0.839	0.286	2.933	0.0033547	1.807	LIPT1	<=0.05	0.622
ENSG00000129028	89.767	0.74	0.205	3.606	0.00031052	1.408	THAP10	<=0.05	0.621
ENSG00000146112	6197.42	0.645	0.091	7.11	1.1593e-12	1.576	PPP1R18	<=0.05	0.621
ENSG00000196730	469.759	0.744	0.209	3.559	0.0003728	1.782	DAPK1	<=0.05	0.621
ENSG00000204520	873.305	0.688	0.154	4.475	7.6576e-06	1.923	MICA	<=0.05	0.62
ENSG00000115825	1095.31	0.689	0.157	4.374	1.2222e-05	1.831	PRKD3	<=0.05	0.617
ENSG00000228451	46.636	0.957	0.372	2.574	0.010066	1.555	SDAD1P1	<=0.05	0.617
ENSG00000099365	156.394	1.048	0.431	2.43	0.015079	1.785	STX1B	<=0.05	0.616
ENSG00000100528	1205.06	0.656	0.118	5.585	2.3326e-08	1.731	CNIH1	<=0.05	0.616
ENSG00000116668	79.835	1.04	0.427	2.438	0.014776	1.785	SWT1	<=0.05	0.616
ENSG00000117614	999.438	0.681	0.149	4.58	4.6475e-06	1.831	SYF2	<=0.05	0.616
ENSG00000152061	305.29	0.698	0.168	4.149	3.3379e-05	1.645	RABGAP1L	<=0.05	0.616
ENSG00000171310	518.824	0.837	0.289	2.9	0.0037329	1.788	CHST11	<=0.05	0.616
ENSG00000143771	651.412	0.672	0.139	4.838	1.3111e-06	1.918	CNIH4	<=0.05	0.615
ENSG00000009413	1796.63	0.872	0.316	2.76	0.0057747	1.953	REV3L	<=0.05	0.614
ENSG00000214013	472.47	0.728	0.2	3.634	0.00027858	1.788	GANC	<=0.05	0.614
ENSG00000062194	1276.46	0.687	0.159	4.317	1.5821e-05	1.831	GPBP1	<=0.05	0.613
ENSG00000100258	4765.98	0.64	0.095	6.72	1.8161e-11	1.936	LMF2	<=0.05	0.613
ENSG00000143549	8687.82	0.662	0.129	5.143	2.7062e-07	1.953	TPM3	<=0.05	0.613
ENSG00000149798	1762.1	0.672	0.141	4.755	1.9796e-06	1.953	CDC42EP2	<=0.05	0.613
ENSG00000101132	443.793	0.725	0.199	3.648	0.0002641	1.807	PFDN4	<=0.05	0.612
ENSG00000189134	36.295	0.964	0.38	2.539	0.011131	1.539	NKAPL	<=0.05	0.612
ENSG00000253910	243.469	0.736	0.21	3.51	0.00044801	1.645	PCDHGB2	<=0.05	0.611
ENSG00000116741	483.071	0.74	0.215	3.444	0.0005728	1.794	RGS2	<=0.05	0.61
ENSG00000089327	5150.92	0.646	0.112	5.778	7.5678e-09	1.777	FXYD5	<=0.05	0.609
ENSG00000071575	856.793	0.743	0.219	3.39	0.00069833	2.008	TRIB2	<=0.05	0.608
ENSG00000183287	1104.9	0.816	0.278	2.931	0.0033809	1.831	CCBE1	<=0.05	0.608
ENSG00000181619	66.036	0.782	0.254	3.079	0.0020755	1.785	GPR135	<=0.05	0.605
ENSG00000189067	4604.88	0.66	0.137	4.802	1.5711e-06	2.273	LITAF	<=0.05	0.604
ENSG00000100567	736.742	0.655	0.133	4.94	7.7937e-07	1.654	PSMA3	<=0.05	0.603
ENSG00000104324	1723.86	0.643	0.117	5.513	3.5201e-08	1.831	CPQ	<=0.05	0.603
ENSG00000115355	1160.22	0.675	0.157	4.301	1.697e-05	2.02	CCDC88A	<=0.05	0.603
ENSG00000142892	553.521	0.695	0.177	3.924	8.713e-05	1.807	PIGK	<=0.05	0.603
ENSG00000159111	631.281	0.686	0.169	4.049	5.1503e-05	1.654	MRPL10	<=0.05	0.602
ENSG00000110931	1727.96	0.633	0.102	6.179	6.4658e-10	1.731	CAMKK2	<=0.05	0.601
ENSG00000125430	913.524	0.703	0.188	3.741	0.00018304	1.918	HS3ST3B1	<=0.05	0.601
ENSG00000139644	8971.38	0.635	0.107	5.93	3.0212e-09	1.953	TMBIM6	<=0.05	0.601
ENSG00000143369	7631.56	0.69	0.175	3.933	8.3983e-05	1.936	ECM1	<=0.05	0.6
ENSG00000082458	375.186	0.806	0.278	2.901	0.0037171	1.92	DLG3	<=0.05	0.599
ENSG00000105372	15213.4	0.678	0.166	4.095	4.2237e-05	1.953	RPS19	<=0.05	0.598
ENSG00000158296	125.209	0.88	0.332	2.648	0.0081041	1.807	SLC13A3	<=0.05	0.598
ENSG00000163629	3513.36	0.642	0.121	5.3	1.1609e-07	1.953	PTPN13	<=0.05	0.598
ENSG00000165322	863.418	0.72	0.207	3.483	0.00049623	1.923	ARHGAP12	<=0.05	0.598
ENSG00000176890	1924.1	0.657	0.143	4.6	4.2158e-06	1.936	TYMS	<=0.05	0.597
ENSG00000196460	147.176	0.838	0.304	2.76	0.0057779	1.785	RFX8	<=0.05	0.597
ENSG00000143815	422.704	0.792	0.269	2.94	0.003277	1.794	LBR	<=0.05	0.596
ENSG00000167202	2001.06	0.684	0.173	3.942	8.076e-05	1.936	TBC1D2B	<=0.05	0.596
ENSG00000162746	140.893	0.891	0.343	2.599	0.0093603	1.785	FCRLB	<=0.05	0.595
ENSG00000170175	55.797	0.816	0.288	2.833	0.0046168	1.555	CHRNB1	<=0.05	0.595
ENSG00000171408	275.768	0.849	0.313	2.708	0.0067642	1.645	PDE7B	<=0.05	0.594
ENSG00000198951	1089.74	0.656	0.144	4.549	5.3774e-06	2.02	NAGA	<=0.05	0.594
ENSG00000251201	299.838	0.705	0.197	3.572	0.0003544	1.92	TMED7-TICAM2	<=0.05	0.592
ENSG00000102547	372.917	0.751	0.24	3.126	0.0017733	1.92	CAB39L	<=0.05	0.591
ENSG00000116478	2150.13	0.634	0.12	5.292	1.209e-07	1.831	HDAC1	<=0.05	0.591
ENSG00000175287	138.997	0.857	0.322	2.665	0.0077007	1.785	PHYHD1	<=0.05	0.591
ENSG00000187091	573.714	0.765	0.251	3.042	0.0023507	1.724	PLCD1	<=0.05	0.591
ENSG00000141837	624.966	0.72	0.213	3.372	0.00074572	1.918	CACNA1A	<=0.05	0.59
ENSG00000121691	934.645	0.754	0.245	3.081	0.0020616	2.008	CAT	<=0.05	0.588
ENSG00000160271	1257.62	0.685	0.182	3.762	0.00016871	1.731	RALGDS	<=0.05	0.588
ENSG00000166889	1832.55	0.635	0.125	5.084	3.6903e-07	1.831	PATL1	<=0.05	0.588
ENSG00000256683	174.735	0.708	0.204	3.461	0.00053824	1.704	ZNF350	<=0.05	0.588
ENSG00000067141	577.085	0.772	0.26	2.966	0.0030124	1.807	NEO1	<=0.05	0.587
ENSG00000083799	998.765	0.649	0.144	4.52	6.1866e-06	1.801	CYLD	<=0.05	0.587
ENSG00000105643	853.464	0.796	0.279	2.849	0.0043823	2.008	ARRDC2	<=0.05	0.586
ENSG00000164414	182.871	0.713	0.211	3.375	0.00073741	1.785	SLC35A1	<=0.05	0.586
ENSG00000168056	11186	0.752	0.244	3.077	0.0020936	1.936	LTBP3	<=0.05	0.586
ENSG00000172270	19686.1	0.622	0.107	5.808	6.3159e-09	1.953	BSG	<=0.05	0.586
ENSG00000183291	1934	0.627	0.116	5.404	6.5348e-08	1.831	SELENOF	<=0.05	0.586
ENSG00000140526	1909.74	0.69	0.19	3.625	0.0002888	1.936	ABHD2	<=0.05	0.585
ENSG00000180155	1617.71	0.842	0.315	2.676	0.007456	1.731	LYNX1	<=0.05	0.585
ENSG00000011426	1182.89	0.7	0.201	3.487	0.00048903	2.008	ANLN	<=0.05	0.584
ENSG00000100288	840.832	0.637	0.132	4.838	1.3084e-06	1.654	CHKB	<=0.05	0.584
ENSG00000109458	317.879	0.731	0.228	3.2	0.0013762	1.794	GAB1	<=0.05	0.584
ENSG00000114107	123.615	0.9	0.357	2.523	0.011621	1.807	CEP70	<=0.05	0.584
ENSG00000166965	379.977	0.876	0.34	2.579	0.0099166	1.794	RCCD1	<=0.05	0.584
ENSG00000085449	1816.29	0.667	0.168	3.967	7.2906e-05	1.801	WDFY1	<=0.05	0.583
ENSG00000162493	472.039	0.647	0.145	4.453	8.4852e-06	1.807	PDPN	<=0.05	0.583
ENSG00000106392	469.747	0.778	0.269	2.895	0.0037912	1.788	C1GALT1	<=0.05	0.582
ENSG00000257524	355.701	0.778	0.268	2.9	0.0037283	1.754	AL157935.2	<=0.05	0.582
ENSG00000257702	72.983	0.824	0.304	2.713	0.0066695	1.785	LBX2-AS1	<=0.05	0.582
ENSG00000056972	714.644	0.731	0.231	3.163	0.0015639	2.008	TRAF3IP2	<=0.05	0.581
ENSG00000213347	171.045	0.741	0.24	3.093	0.0019847	1.704	MXD3	<=0.05	0.581
ENSG00000164366	521.494	0.664	0.169	3.936	8.2963e-05	1.788	CCDC127	<=0.05	0.58
ENSG00000123595	555.996	0.689	0.194	3.551	0.00038371	1.807	RAB9A	<=0.05	0.579
ENSG00000079616	550.32	0.647	0.151	4.286	1.8207e-05	1.788	KIF22	<=0.05	0.578
ENSG00000117691	838.106	0.632	0.134	4.721	2.3477e-06	1.918	NENF	<=0.05	0.578
ENSG00000135968	1528.19	0.738	0.24	3.08	0.0020685	1.936	GCC2	<=0.05	0.578
ENSG00000090612	287.63	0.769	0.265	2.897	0.0037712	1.785	ZNF268	<=0.05	0.577
ENSG00000117362	1456.14	0.679	0.186	3.643	0.00026955	2.008	APH1A	<=0.05	0.577
ENSG00000180694	209.71	0.709	0.215	3.299	0.0009719	1.754	TMEM64	<=0.05	0.577
ENSG00000219201	105.608	0.881	0.349	2.527	0.011495	1.785	AC138392.1	<=0.05	0.577
ENSG00000120539	422.418	0.618	0.118	5.252	1.5057e-07	1.782	MASTL	<=0.05	0.576
ENSG00000085832	1119.42	0.656	0.166	3.966	7.3037e-05	1.831	EPS15	<=0.05	0.575
ENSG00000121152	172.55	0.697	0.206	3.38	0.00072591	1.754	NCAPH	<=0.05	0.575
ENSG00000135476	402.078	0.7	0.209	3.357	0.00078745	1.794	ESPL1	<=0.05	0.575
ENSG00000169902	736.138	0.664	0.174	3.82	0.00013361	1.918	TPST1	<=0.05	0.575
ENSG00000100997	1118.71	0.624	0.128	4.877	1.0793e-06	1.731	ABHD12	<=0.05	0.574
ENSG00000181396	1414.51	0.63	0.136	4.636	3.5492e-06	2.008	OGFOD3	<=0.05	0.574
ENSG00000149809	596.943	0.676	0.187	3.604	0.00031337	1.794	TM7SF2	<=0.05	0.573
ENSG00000101311	82.581	0.793	0.288	2.754	0.0058937	1.785	FERMT1	<=0.05	0.572
ENSG00000102384	99.953	0.832	0.317	2.622	0.0087517	1.539	CENPI	<=0.05	0.572
ENSG00000167925	667.085	0.734	0.241	3.051	0.0022809	1.654	GHDC	<=0.05	0.572
ENSG00000196535	2475.66	0.696	0.207	3.363	0.00077216	1.801	MYO18A	<=0.05	0.572
ENSG00000241685	2437.63	0.678	0.19	3.569	0.00035796	1.731	ARPC1A	<=0.05	0.572
ENSG00000130164	8046.74	0.616	0.121	5.072	3.9405e-07	1.576	LDLR	<=0.05	0.571
ENSG00000136051	1110.63	0.722	0.231	3.125	0.0017783	2.02	WASHC4	<=0.05	0.571
ENSG00000101974	945.552	0.675	0.19	3.561	0.00036943	2.008	ATP11C	<=0.05	0.57
ENSG00000103319	1037.61	0.675	0.189	3.564	0.00036462	1.731	EEF2K	<=0.05	0.57
ENSG00000171848	896.772	0.704	0.217	3.246	0.0011688	1.731	RRM2	<=0.05	0.569
ENSG00000234127	1700.6	0.633	0.146	4.33	1.4893e-05	1.936	TRIM26	<=0.05	0.568
ENSG00000008283	823.045	0.639	0.154	4.159	3.1998e-05	1.731	CYB561	<=0.05	0.567
ENSG00000196998	1908.67	0.603	0.107	5.633	1.7721e-08	1.801	WDR45	<=0.05	0.567
ENSG00000258461	109.214	0.778	0.281	2.775	0.0055284	1.785	AC012651.1	<=0.05	0.567
ENSG00000013441	702.557	0.66	0.178	3.713	0.0002052	1.923	CLK1	<=0.05	0.566
ENSG00000213516	344.34	0.727	0.24	3.026	0.0024808	1.794	RBMXL1	<=0.05	0.566
ENSG00000239697	652.37	0.725	0.239	3.038	0.0023837	1.654	TNFSF12	<=0.05	0.565
ENSG00000185722	2562.68	0.59	0.09	6.527	6.7271e-11	1.831	ANKFY1	<=0.05	0.564
ENSG00000048342	490.418	0.728	0.243	2.995	0.0027447	1.788	CC2D2A	<=0.05	0.563
ENSG00000122386	632.074	0.648	0.169	3.843	0.00012137	1.654	ZNF205	<=0.05	0.563
ENSG00000110108	3149.5	0.637	0.159	4.003	6.2422e-05	1.777	TMEM109	<=0.05	0.561
ENSG00000159842	4249.72	0.586	0.09	6.504	7.826e-11	1.936	ABR	<=0.05	0.561
ENSG00000071205	1135.36	0.62	0.14	4.446	8.7608e-06	1.801	ARHGAP10	<=0.05	0.56
ENSG00000108039	1424.99	0.608	0.125	4.861	1.1678e-06	1.801	XPNPEP1	<=0.05	0.56
ENSG00000125841	1619.32	0.587	0.092	6.403	1.5193e-10	1.731	NRSN2	<=0.05	0.56
ENSG00000168818	706.36	0.649	0.172	3.763	0.00016792	2.008	STX18	<=0.05	0.56
ENSG00000187098	319.37	0.86	0.346	2.485	0.012973	1.645	MITF	<=0.05	0.56
ENSG00000107960	245.072	0.641	0.164	3.899	9.6422e-05	1.704	STN1	<=0.05	0.559
ENSG00000164978	260.01	0.643	0.168	3.825	0.00013096	1.794	NUDT2	<=0.05	0.558
ENSG00000170275	9132.96	0.65	0.176	3.687	0.0002272	1.936	CRTAP	<=0.05	0.558
ENSG00000140534	200.35	0.788	0.296	2.663	0.0077551	1.92	TICRR	<=0.05	0.557
ENSG00000143149	1117.64	0.688	0.213	3.226	0.0012553	1.731	ALDH9A1	<=0.05	0.557
ENSG00000087274	6621.17	0.609	0.131	4.654	3.2555e-06	1.953	ADD1	<=0.05	0.556
ENSG00000198604	1801.79	0.682	0.21	3.255	0.0011329	1.801	BAZ1A	<=0.05	0.555
ENSG00000167380	227.49	0.705	0.23	3.062	0.0022004	1.704	ZNF226	<=0.05	0.554
ENSG00000180867	146.267	0.685	0.214	3.207	0.0013405	1.785	PDIA3P1	<=0.05	0.554
ENSG00000196935	807.479	0.709	0.235	3.021	0.0025201	1.918	SRGAP1	<=0.05	0.554
ENSG00000129534	624.628	0.734	0.257	2.86	0.004236	1.918	MIS18BP1	<=0.05	0.553
ENSG00000175906	360.468	0.656	0.187	3.513	0.00044384	1.92	ARL4D	<=0.05	0.553
ENSG00000184208	1176.63	0.607	0.132	4.606	4.101e-06	1.801	C22orf46	<=0.05	0.553
ENSG00000163531	994.117	0.812	0.317	2.559	0.010507	2.008	NFASC	<=0.05	0.552
ENSG00000249992	9296.37	0.662	0.195	3.4	0.000675	1.936	TMEM158	<=0.05	0.551
ENSG00000100299	1663.86	0.604	0.131	4.597	4.2864e-06	1.936	ARSA	<=0.05	0.55
ENSG00000099290	3407.61	0.566	0.076	7.446	9.5935e-14	1.936	WASHC2A	<=0.05	0.548
ENSG00000159658	1742.98	0.614	0.147	4.182	2.884e-05	1.936	EFCAB14	<=0.05	0.548
ENSG00000163702	692.069	0.652	0.188	3.471	0.00051836	1.923	IL17RC	<=0.05	0.548
ENSG00000169599	343.923	0.659	0.194	3.39	0.00069875	1.645	NFU1	<=0.05	0.548
ENSG00000160410	1092.51	0.643	0.18	3.578	0.00034621	2.008	SHKBP1	<=0.05	0.547
ENSG00000164597	933.986	0.584	0.108	5.428	5.7011e-08	1.923	COG5	<=0.05	0.547
ENSG00000123473	258.352	0.676	0.212	3.191	0.0014164	1.92	STIL	<=0.05	0.546
ENSG00000167232	186.455	0.717	0.249	2.887	0.0038942	1.645	ZNF91	<=0.05	0.546
ENSG00000105711	468.152	0.773	0.293	2.636	0.0084012	1.807	SCN1B	<=0.05	0.545
ENSG00000164743	62.841	0.771	0.292	2.638	0.0083462	1.807	C8orf48	<=0.05	0.545
ENSG00000196233	347.098	0.726	0.256	2.834	0.0045986	1.645	LCOR	<=0.05	0.545
ENSG00000233426	93.82	0.78	0.299	2.612	0.008991	1.539	EIF3FP3	<=0.05	0.545
ENSG00000086544	744.814	0.625	0.163	3.837	0.00012459	1.731	ITPKC	<=0.05	0.544
ENSG00000086712	484.073	0.621	0.159	3.911	9.2046e-05	1.788	TXLNG	<=0.05	0.544
ENSG00000163297	3953.98	0.658	0.197	3.342	0.00083098	1.576	ANTXR2	<=0.05	0.544
ENSG00000164543	708.291	0.634	0.173	3.66	0.00025262	1.918	STK17A	<=0.05	0.544
ENSG00000225733	1967.34	0.574	0.098	5.869	4.3815e-09	1.801	FGD5-AS1	<=0.05	0.544
ENSG00000163635	420.093	0.701	0.236	2.965	0.0030295	1.782	ATXN7	<=0.05	0.543
ENSG00000179862	1074.65	0.652	0.192	3.394	0.0006878	1.801	CITED4	<=0.05	0.543
ENSG00000114978	1686.36	0.602	0.138	4.353	1.3405e-05	1.953	MOB1A	<=0.05	0.542
ENSG00000121931	548.76	0.593	0.128	4.632	3.6284e-06	1.807	LRIF1	<=0.05	0.542
ENSG00000122971	246.8	0.641	0.182	3.52	0.00043083	1.645	ACADS	<=0.05	0.542
ENSG00000136492	151.962	0.709	0.245	2.888	0.0038819	1.754	BRIP1	<=0.05	0.541
ENSG00000151491	2042.35	0.68	0.22	3.09	0.0020029	1.831	EPS8	<=0.05	0.541
ENSG00000197381	783.169	0.776	0.299	2.593	0.0095082	1.731	ADARB1	<=0.05	0.541
ENSG00000100147	54.8	0.754	0.283	2.667	0.0076539	1.494	CCDC134	<=0.05	0.54
ENSG00000145592	11012.5	0.618	0.16	3.871	0.0001083	1.576	RPL37	<=0.05	0.54
ENSG00000047849	21796.8	0.553	0.067	8.283	1.1976e-16	1.936	MAP4	<=0.05	0.539
ENSG00000105255	198.156	0.68	0.222	3.067	0.0021621	1.754	FSD1	<=0.05	0.539
ENSG00000105640	19699	0.601	0.141	4.253	2.1046e-05	1.936	RPL18A	<=0.05	0.539
ENSG00000139180	491.824	0.65	0.194	3.349	0.00081073	1.794	NDUFA9	<=0.05	0.539
ENSG00000187257	417.827	0.641	0.185	3.464	0.00053166	1.794	RSBN1L	<=0.05	0.539
ENSG00000285410	135.881	0.661	0.205	3.226	0.0012562	1.785	GABPB1-IT1	<=0.05	0.538
ENSG00000117519	5115.3	0.594	0.136	4.358	1.3142e-05	1.936	CNN3	<=0.05	0.536
ENSG00000026297	526.503	0.706	0.248	2.848	0.0043938	1.807	RNASET2	<=0.05	0.535
ENSG00000057252	815.849	0.701	0.244	2.879	0.0039881	1.731	SOAT1	<=0.05	0.535
ENSG00000145016	689.523	0.592	0.135	4.4	1.0838e-05	1.731	RUBCN	<=0.05	0.535
ENSG00000156515	6996.61	0.564	0.095	5.921	3.2047e-09	1.953	HK1	<=0.05	0.535
ENSG00000157045	719.412	0.581	0.121	4.803	1.5656e-06	1.731	NTAN1	<=0.05	0.535
ENSG00000178860	1451.51	0.633	0.181	3.496	0.00047254	1.801	MSC	<=0.05	0.535
ENSG00000245556	62.167	0.719	0.259	2.78	0.0054423	1.785	SCAMP1-AS1	<=0.05	0.535
ENSG00000023171	509.632	0.644	0.193	3.334	0.00085577	1.794	GRAMD1B	<=0.05	0.534
ENSG00000111261	170.721	0.814	0.334	2.441	0.01465	1.645	MANSC1	<=0.05	0.533
ENSG00000111696	182.735	0.747	0.283	2.637	0.008366	1.785	NT5DC3	<=0.05	0.533
ENSG00000131459	2653.27	0.698	0.243	2.877	0.0040085	1.831	GFPT2	<=0.05	0.533
ENSG00000285517	192.502	0.817	0.335	2.436	0.014842	1.704	AC010198.2	<=0.05	0.533
ENSG00000130669	1297.51	0.613	0.163	3.755	0.00017355	1.801	PAK4	<=0.05	0.532
ENSG00000134575	932.472	0.602	0.151	3.982	6.8266e-05	2.008	ACP2	<=0.05	0.532
ENSG00000171606	482.962	0.576	0.117	4.914	8.9016e-07	1.794	ZNF274	<=0.05	0.532
ENSG00000076108	3455.29	0.658	0.209	3.148	0.0016456	1.953	BAZ2A	<=0.05	0.531
ENSG00000114742	904.078	0.662	0.213	3.108	0.0018832	1.731	WDR48	<=0.05	0.531
ENSG00000117475	620.021	0.613	0.164	3.739	0.00018456	1.654	BLZF1	<=0.05	0.531
ENSG00000166822	162.146	0.791	0.32	2.475	0.013327	1.754	TMEM170A	<=0.05	0.529
ENSG00000133424	1020.41	0.596	0.147	4.039	5.3637e-05	2.02	LARGE1	<=0.05	0.528
ENSG00000147439	634.344	0.628	0.182	3.449	0.00056356	1.918	BIN3	<=0.05	0.528
ENSG00000089289	935.356	0.704	0.252	2.788	0.0052982	1.654	IGBP1	<=0.05	0.527
ENSG00000166200	1450.95	0.599	0.153	3.918	8.9339e-05	2.02	COPS2	<=0.05	0.527
ENSG00000184481	376.431	0.652	0.207	3.155	0.0016035	1.754	FOXO4	<=0.05	0.527
ENSG00000185019	247.063	0.626	0.182	3.433	0.00059623	1.645	UBOX5	<=0.05	0.527
ENSG00000110090	1925.03	0.57	0.117	4.863	1.158e-06	1.831	CPT1A	<=0.05	0.526
ENSG00000143641	6952.09	0.573	0.123	4.67	3.0165e-06	1.936	GALNT2	<=0.05	0.525
ENSG00000168591	776.959	0.589	0.144	4.101	4.1185e-05	1.654	TMUB2	<=0.05	0.525
ENSG00000186665	5066.72	0.574	0.124	4.637	3.5332e-06	1.576	C17orf58	<=0.05	0.525
ENSG00000112210	1302.93	0.577	0.129	4.465	7.9914e-06	1.801	RAB23	<=0.05	0.524
ENSG00000126218	1069.37	0.728	0.275	2.649	0.0080661	1.801	F10	<=0.05	0.524
ENSG00000161048	119.922	0.795	0.327	2.431	0.015037	1.785	NAPEPLD	<=0.05	0.524
ENSG00000071539	247.453	0.663	0.221	3.004	0.0026656	1.92	TRIP13	<=0.05	0.523
ENSG00000274180	659.726	0.717	0.267	2.684	0.0072697	1.918	NATD1	<=0.05	0.523
ENSG00000105011	267.456	0.71	0.262	2.709	0.0067396	1.92	ASF1B	<=0.05	0.522
ENSG00000173210	1768.2	0.689	0.244	2.821	0.0047921	1.953	ABLIM3	<=0.05	0.522
ENSG00000120526	538.019	0.657	0.217	3.029	0.0024502	1.788	NUDCD1	<=0.05	0.521
ENSG00000152492	2312.22	0.544	0.083	6.562	5.3093e-11	1.801	CCDC50	<=0.05	0.521
ENSG00000121653	600.016	0.553	0.101	5.49	4.0133e-08	1.807	MAPK8IP1	<=0.05	0.52
ENSG00000148672	2893.28	0.561	0.113	4.963	6.9442e-07	1.953	GLUD1	<=0.05	0.52
ENSG00000165526	572.53	0.701	0.256	2.741	0.0061306	1.782	RPUSD4	<=0.05	0.52
ENSG00000262576	176.503	0.727	0.277	2.623	0.0087221	1.92	PCDHGA4	<=0.05	0.52
ENSG00000121068	3551	0.604	0.167	3.627	0.00028713	1.777	TBX2	<=0.05	0.519
ENSG00000159905	43.75	0.714	0.268	2.667	0.0076603	1.539	ZNF221	<=0.05	0.519
ENSG00000214455	68.689	0.714	0.268	2.665	0.0077063	1.785	RCN1P2	<=0.05	0.519
ENSG00000163191	8544.68	0.541	0.082	6.566	5.1587e-11	1.936	S100A11	<=0.05	0.518
ENSG00000178927	1851.42	0.571	0.129	4.415	1.0099e-05	1.953	CYBC1	<=0.05	0.518
ENSG00000069399	1587.66	0.561	0.118	4.766	1.8776e-06	1.936	BCL3	<=0.05	0.517
ENSG00000109475	2870.68	0.585	0.148	3.943	8.0453e-05	1.936	RPL34	<=0.05	0.517
ENSG00000137962	3365.18	0.544	0.091	5.952	2.644e-09	2.273	ARHGAP29	<=0.05	0.517
ENSG00000175215	4871.85	0.578	0.139	4.169	3.0589e-05	1.936	CTDSP2	<=0.05	0.517
ENSG00000149269	866.622	0.616	0.182	3.38	0.00072465	1.918	PAK1	<=0.05	0.516
ENSG00000180921	158.955	0.673	0.235	2.858	0.0042581	1.785	FAM83H	<=0.05	0.516
ENSG00000105983	424.285	0.647	0.213	3.031	0.0024386	1.807	LMBR1	<=0.05	0.515
ENSG00000137601	431.514	0.642	0.209	3.077	0.0020943	1.782	NEK1	<=0.05	0.515
ENSG00000169083	718.795	0.675	0.238	2.83	0.0046542	1.918	AR	<=0.05	0.515
ENSG00000243646	671.938	0.606	0.174	3.493	0.00047702	1.918	IL10RB	<=0.05	0.515
ENSG00000185585	2041.45	0.677	0.241	2.812	0.0049219	1.801	OLFML2A	<=0.05	0.514
ENSG00000135404	21541.3	0.576	0.142	4.067	4.7584e-05	1.953	CD63	<=0.05	0.513
ENSG00000063322	1146.54	0.63	0.2	3.154	0.0016108	2.02	MED29	<=0.05	0.512
ENSG00000177105	1040.61	0.536	0.088	6.097	1.0826e-09	1.731	RHOG	<=0.05	0.511
ENSG00000117533	438.271	0.639	0.21	3.041	0.0023601	1.788	VAMP4	<=0.05	0.51
ENSG00000141401	347.552	0.628	0.2	3.141	0.0016845	1.785	IMPA2	<=0.05	0.51
ENSG00000183943	266.706	0.708	0.272	2.605	0.0091755	1.785	PRKX	<=0.05	0.509
ENSG00000099139	635.676	0.603	0.178	3.395	0.00068521	1.918	PCSK5	<=0.05	0.508
ENSG00000120533	799.303	0.535	0.091	5.887	3.924e-09	2.008	ENY2	<=0.05	0.508
ENSG00000157107	396.305	0.583	0.155	3.752	0.00017548	1.645	FCHO2	<=0.05	0.508
ENSG00000176225	140.069	0.632	0.206	3.065	0.0021797	1.785	RTTN	<=0.05	0.508
[truncated: 3,265 more rows]

## Sheet: WTno_vs_dGRA57no
gene_id	baseMean	log2FoldChange	lfcSE	stat	pvalue	weight	gene_name	sig	shrunken_log2FoldChange
ENSG00000012660	3553.61	-0.527	0.115	-4.586	4.5188e-06	2.265	ELOVL5	<=0.05	-0.43
ENSG00000029153	2243.37	-0.753	0.157	-4.796	1.6212e-06	2.673	ARNTL2	<=0.05	-0.543
ENSG00000065308	3518.05	0.453	0.115	3.94	8.1445e-05	2.375	TRAM2	<=0.05	0.352
ENSG00000065534	9835.87	0.565	0.141	3.999	6.361e-05	2.082	MYLK	<=0.05	0.406
ENSG00000067064	1355.85	-0.546	0.146	-3.739	0.00018472	2.375	IDI1	<=0.05	-0.367
ENSG00000079459	2852.08	-0.422	0.104	-4.068	4.7373e-05	2.673	FDFT1	<=0.05	-0.342
ENSG00000079482	131.974	1.547	0.38	4.069	4.7128e-05	0.785	OPHN1	<=0.05	0.285
ENSG00000081923	1147.55	0.688	0.139	4.951	7.3914e-07	2.375	ATP8B1	<=0.05	0.528
ENSG00000087903	563.059	-0.582	0.152	-3.817	0.00013485	3.507	RFX2	<=0.05	-0.388
ENSG00000090621	6492.58	-0.26	0.067	-3.883	0.00010322	2.265	PABPC4	<=0.05	-0.221
ENSG00000096433	5889.54	0.422	0.1	4.22	2.4428e-05	2.082	ITPR3	<=0.05	0.35
ENSG00000099194	11101.3	-0.619	0.117	-5.299	1.1658e-07	2.265	SCD	<=0.05	-0.51
ENSG00000102760	419.402	0.951	0.21	4.526	6.0093e-06	3.043	RGCC	<=0.05	0.55
ENSG00000105974	10327.2	0.673	0.126	5.342	9.2052e-08	2.082	CAV1	<=0.05	0.541
ENSG00000106034	1405.13	0.358	0.099	3.611	0.00030516	3.087	CPED1	<=0.05	0.273
ENSG00000109084	1513.18	-0.808	0.188	-4.298	1.7207e-05	3.308	TMEM97	<=0.05	-0.502
ENSG00000113161	2310.3	-0.665	0.177	-3.767	0.00016545	2.375	HMGCR	<=0.05	-0.393
ENSG00000115963	9683.23	0.682	0.159	4.291	1.7755e-05	2.135	RND3	<=0.05	0.475
ENSG00000116514	1692.09	-0.508	0.108	-4.7	2.6066e-06	2.265	RNF19B	<=0.05	-0.424
ENSG00000116691	744.107	-0.422	0.104	-4.048	5.1701e-05	2.545	MIIP	<=0.05	-0.341
ENSG00000116747	465.945	-0.901	0.244	-3.693	0.0002219	3.507	TROVE2	<=0.05	-0.352
ENSG00000118689	1925.28	-0.507	0.08	-6.319	2.6319e-10	2.673	FOXO3	<=0.05	-0.46
ENSG00000121152	172.55	0.951	0.228	4.173	3.0086e-05	1.046	NCAPH	<=0.05	0.479
ENSG00000123685	1192.13	-0.574	0.123	-4.655	3.2404e-06	3.087	BATF3	<=0.05	-0.459
ENSG00000125170	544.031	0.627	0.162	3.864	0.0001117	2.768	DOK4	<=0.05	0.405
ENSG00000130164	8046.74	-0.485	0.12	-4.025	5.701e-05	2.082	LDLR	<=0.05	-0.374
ENSG00000131069	881.606	-0.702	0.139	-5.053	4.3498e-07	2.545	ACSS2	<=0.05	-0.54
ENSG00000131473	12498.4	-0.539	0.134	-4.026	5.6852e-05	2.082	ACLY	<=0.05	-0.399
ENSG00000132196	172.428	-1	0.26	-3.841	0.00012263	1.046	HSD17B7	<=0.05	-0.375
ENSG00000134259	196.167	0.804	0.207	3.895	9.8028e-05	1.046	NGF	<=0.05	0.423
ENSG00000134369	3418.91	0.542	0.129	4.21	2.5528e-05	3.26	NAV1	<=0.05	0.415
ENSG00000134668	1266.44	0.733	0.139	5.273	1.339e-07	2.375	SPOCD1	<=0.05	0.566
ENSG00000134824	12672.2	-0.465	0.126	-3.702	0.0002137	2.375	FADS2	<=0.05	-0.334
ENSG00000135046	7546.39	0.457	0.098	4.672	2.9848e-06	2.082	ANXA1	<=0.05	0.39
ENSG00000136153	8124.44	0.549	0.125	4.375	1.2131e-05	2.265	LMO7	<=0.05	0.43
ENSG00000137073	1117.87	-0.453	0.109	-4.156	3.2333e-05	3.087	UBAP2	<=0.05	-0.366
ENSG00000137193	2460.12	-0.766	0.199	-3.853	0.00011688	3.308	PIM1	<=0.05	-0.414
ENSG00000142794	522.026	0.665	0.169	3.931	8.4693e-05	2.768	NBPF3	<=0.05	0.423
ENSG00000147155	591.505	-0.464	0.117	-3.953	7.7285e-05	2.768	EBP	<=0.05	-0.358
ENSG00000147883	291.972	1.046	0.243	4.301	1.7012e-05	2.381	CDKN2B	<=0.05	0.5
ENSG00000148339	1491.47	-0.532	0.128	-4.171	3.0349e-05	2.071	SLC25A25	<=0.05	-0.408
ENSG00000148773	2387.59	0.829	0.211	3.927	8.5975e-05	2.265	MKI67	<=0.05	0.429
ENSG00000149150	602.941	-0.43	0.104	-4.127	3.6723e-05	2.768	SLC43A1	<=0.05	-0.351
ENSG00000149809	596.943	-0.624	0.173	-3.604	0.00031317	3.507	TM7SF2	<=0.05	-0.356
ENSG00000157107	396.305	-0.596	0.162	-3.673	0.00023954	2.361	FCHO2	<=0.05	-0.367
ENSG00000159164	1292.22	-0.629	0.149	-4.232	2.3197e-05	3.087	SV2A	<=0.05	-0.452
ENSG00000160752	3547.24	-0.667	0.152	-4.401	1.079e-05	2.265	FDPS	<=0.05	-0.481
ENSG00000160803	1309.37	-0.402	0.093	-4.329	1.5006e-05	3.087	UBQLN4	<=0.05	-0.341
ENSG00000162194	405.399	-0.907	0.226	-4.013	6.0056e-05	3.507	LBHD1	<=0.05	-0.444
ENSG00000163814	1305.85	0.773	0.17	4.554	5.2567e-06	2.265	CDCP1	<=0.05	0.527
ENSG00000164342	180.149	1.883	0.475	3.965	7.3262e-05	2.361	TLR3	<=0.05	0.177
ENSG00000164941	518.452	-0.793	0.216	-3.678	0.00023469	2.545	INTS8	<=0.05	-0.367
ENSG00000167508	2859.22	-0.559	0.155	-3.603	0.00031405	3.308	MVD	<=0.05	-0.348
ENSG00000167548	1812.19	0.485	0.13	3.737	0.00018597	3.087	KMT2D	<=0.05	0.346
ENSG00000167601	7121.39	0.315	0.085	3.692	0.00022242	2.082	AXL	<=0.05	0.252
ENSG00000168610	6417.53	-0.276	0.067	-4.113	3.9059e-05	2.135	STAT3	<=0.05	-0.24
ENSG00000169679	293.116	0.801	0.208	3.858	0.00011431	2.217	BUB1	<=0.05	0.414
ENSG00000171848	896.772	0.819	0.219	3.743	0.00018214	2.545	RRM2	<=0.05	0.382
ENSG00000172893	2452.23	-0.789	0.129	-6.138	8.3722e-10	3.308	DHCR7	<=0.05	-0.633
ENSG00000177311	3015.59	0.533	0.132	4.04	5.3338e-05	2.375	ZBTB38	<=0.05	0.397
ENSG00000177606	6114.46	0.41	0.084	4.906	9.3108e-07	2.375	JUN	<=0.05	0.363
ENSG00000180340	1364.88	0.486	0.129	3.77	0.00016301	2.571	FZD2	<=0.05	0.351
ENSG00000181625	201.606	2.323	0.503	4.619	3.8629e-06	1.065	SLX1B	<=0.05	0.275
ENSG00000186577	413.592	0.664	0.185	3.594	0.00032534	3.507	SMIM29	<=0.05	0.355
ENSG00000186665	5066.72	-0.633	0.11	-5.754	8.7094e-09	2.135	C17orf58	<=0.05	-0.534
ENSG00000188211	558.596	-0.592	0.149	-3.962	7.4209e-05	2.375	NCR3LG1	<=0.05	-0.41
ENSG00000189060	3894.58	0.593	0.138	4.285	1.8286e-05	3.26	H1F0	<=0.05	0.443
ENSG00000196296	47.007	-4.338	1.018	-4.261	2.0323e-05	1.066	ATP2A1	<=0.05	-0.091
ENSG00000196460	147.176	1.216	0.317	3.837	0.00012471	1.065	RFX8	<=0.05	0.309
ENSG00000197415	465.656	1.049	0.268	3.92	8.871e-05	3.043	VEPH1	<=0.05	0.388
ENSG00000198113	2138.36	0.383	0.098	3.931	8.4473e-05	2.673	TOR4A	<=0.05	0.311
ENSG00000198911	6702.25	-0.29	0.074	-3.901	9.579e-05	2.135	SREBF2	<=0.05	-0.245
ENSG00000213859	1325.08	-0.634	0.133	-4.776	1.7867e-06	2.265	KCTD11	<=0.05	-0.494
ENSG00000216490	2676.41	-0.636	0.142	-4.479	7.498e-06	2.673	IFI30	<=0.05	-0.476
ENSG00000253882	271.207	-1.093	0.254	-4.307	1.6522e-05	2.476	AC099548.2	<=0.05	-0.495
ENSG00000258529	7.761	-7.701	1.868	-4.123	3.747e-05	0.618	AP001781.2	<=0.05	-0.098
ENSG00000266094	415.484	-0.712	0.188	-3.796	0.00014731	3.043	RASSF5	<=0.05	-0.401

## Sheet: WTyes_vs_dGRA57yes
gene_id	baseMean	log2FoldChange	lfcSE	stat	pvalue	weight	gene_name	sig	shrunken_log2FoldChange
ENSG00000001084	508.672	-0.886	0.221	-4.017	5.8954e-05	1.419	GCLC	<=0.05	-0.517
ENSG00000002549	8408.91	0.496	0.123	4.016	5.9179e-05	4.75	LAP3	<=0.05	0.36
ENSG00000011201	508.859	-0.988	0.263	-3.754	0.00017415	1.178	ANOS1	<=0.05	-0.456
ENSG00000013374	2843.16	0.447	0.132	3.396	0.00068427	4.75	NUB1	<=0.05	0.281
ENSG00000014164	962.671	0.376	0.111	3.395	0.00068592	2.211	ZC3H3	<=0.05	0.25
ENSG00000019991	1688.85	-1.135	0.287	-3.952	7.7481e-05	4.75	HGF	<=0.05	-0.512
ENSG00000022267	3463.6	-0.579	0.187	-3.102	0.0019226	4.75	FHL1	<=0.05	-0.281
ENSG00000025293	1035.69	-0.676	0.197	-3.434	0.00059482	2.631	PHF20	<=0.05	-0.354
ENSG00000025708	7157.95	0.758	0.155	4.896	9.7562e-07	4.75	TYMP	<=0.05	0.593
ENSG00000026950	1691.78	0.512	0.113	4.536	5.7248e-06	4.75	BTN3A1	<=0.05	0.408
ENSG00000033327	1613.66	-0.434	0.14	-3.095	0.0019664	4.75	GAB2	<=0.05	-0.248
ENSG00000040341	297.597	0.878	0.244	3.601	0.00031725	1.592	STAU2	<=0.05	0.412
ENSG00000041982	147631	-1.027	0.24	-4.278	1.8866e-05	4.75	TNC	<=0.05	-0.602
ENSG00000043143	1778	0.594	0.184	3.234	0.0012188	4.75	JADE2	<=0.05	0.304
ENSG00000059573	2816.08	-0.476	0.092	-5.186	2.143e-07	4.75	ALDH18A1	<=0.05	-0.408
ENSG00000068366	3643.59	-0.652	0.188	-3.472	0.00051596	4.75	ACSL4	<=0.05	-0.357
ENSG00000069849	2742.57	-0.517	0.153	-3.378	0.00072972	4.75	ATP1B3	<=0.05	-0.305
ENSG00000070010	1900.77	-0.589	0.118	-5.01	5.4345e-07	4.75	UFD1	<=0.05	-0.49
ENSG00000071242	2704.93	0.46	0.148	3.101	0.0019285	4.75	RPS6KA2	<=0.05	0.256
ENSG00000072195	2156.42	0.944	0.257	3.677	0.00023555	4.75	SPEG	<=0.05	0.434
ENSG00000072274	5860.36	-0.485	0.102	-4.756	1.9781e-06	4.75	TFRC	<=0.05	-0.398
ENSG00000072682	4722	-0.593	0.18	-3.29	0.0010025	4.75	P4HA2	<=0.05	-0.313
ENSG00000074695	4934.2	-0.454	0.128	-3.545	0.00039266	4.75	LMAN1	<=0.05	-0.298
ENSG00000075407	633.177	-0.715	0.179	-3.995	6.466e-05	1.656	ZNF37A	<=0.05	-0.465
ENSG00000075651	369.846	-2.727	0.661	-4.122	3.7511e-05	1.178	PLD1	<=0.05	-0.247
ENSG00000077782	16506.2	0.342	0.103	3.314	0.00091974	4.75	FGFR1	<=0.05	0.23
ENSG00000078098	4496.45	-0.582	0.166	-3.503	0.00046063	4.75	FAP	<=0.05	-0.343
ENSG00000078142	910.759	-0.577	0.168	-3.441	0.00057981	1.656	PIK3C3	<=0.05	-0.332
ENSG00000079739	2513.23	-0.433	0.119	-3.651	0.00026102	4.75	PGM1	<=0.05	-0.296
ENSG00000081923	1147.55	0.508	0.139	3.656	0.00025661	2.145	ATP8B1	<=0.05	0.333
ENSG00000083097	362.315	0.948	0.218	4.349	1.368e-05	1.592	DOP1A	<=0.05	0.601
ENSG00000085377	991.186	-0.336	0.081	-4.136	3.5382e-05	2.574	PREP	<=0.05	-0.264
ENSG00000087303	5711.59	-0.817	0.187	-4.381	1.1808e-05	4.655	NID2	<=0.05	-0.564
ENSG00000095321	1765.82	0.387	0.096	4.013	5.995e-05	4.75	CRAT	<=0.05	0.292
ENSG00000096433	5889.54	0.344	0.099	3.476	0.00050953	4.75	ITPR3	<=0.05	0.24
ENSG00000099139	635.676	-0.668	0.162	-4.126	3.6907e-05	2.09	PCSK5	<=0.05	-0.464
ENSG00000099785	343.632	0.542	0.15	3.624	0.00029032	1.209	MARCH2	<=0.05	0.344
ENSG00000100181	41.46	-3.3	0.872	-3.786	0.00015285	0.546	TPTEP1	<=0.05	-0.136
ENSG00000100226	1938.76	0.37	0.116	3.193	0.001409	4.75	GTPBP1	<=0.05	0.234
ENSG00000100258	4765.98	0.295	0.095	3.095	0.001971	4.75	LMF2	<=0.05	0.2
ENSG00000100336	821.461	0.827	0.151	5.464	4.6564e-08	2.574	APOL4	<=0.05	0.673
ENSG00000100815	1229.88	-0.471	0.14	-3.363	0.00077061	2.574	TRIP11	<=0.05	-0.287
ENSG00000100982	623.756	0.46	0.125	3.665	0.00024703	2.574	PCIF1	<=0.05	0.311
ENSG00000102144	9158.16	-0.51	0.161	-3.165	0.0015491	4.75	PGK1	<=0.05	-0.276
ENSG00000102466	21.454	3.813	0.857	4.451	8.5624e-06	0.371	FGF14	<=0.05	0.235
ENSG00000103044	1058.46	-0.996	0.165	-6.048	1.469e-09	2.211	HAS3	<=0.05	-0.807
ENSG00000104064	310.434	-0.466	0.111	-4.191	2.7768e-05	1.592	GABPB1	<=0.05	-0.354
ENSG00000104518	2002.87	0.456	0.132	3.444	0.00057377	4.75	GSDMD	<=0.05	0.289
ENSG00000104998	444.571	-0.874	0.155	-5.649	1.6183e-08	1.419	IL27RA	<=0.05	-0.713
ENSG00000105220	6104.2	-0.327	0.102	-3.204	0.0013565	4.655	GPI	<=0.05	-0.218
ENSG00000105401	7857.82	-0.28	0.084	-3.321	0.00089656	4.75	CDC37	<=0.05	-0.203
ENSG00000105568	4343.62	0.302	0.095	3.186	0.0014425	4.75	PPP2R1A	<=0.05	0.207
ENSG00000105835	8986.87	-1.004	0.192	-5.219	1.7961e-07	4.75	NAMPT	<=0.05	-0.747
ENSG00000105974	10327.2	0.558	0.126	4.43	9.4115e-06	4.75	CAV1	<=0.05	0.432
ENSG00000106290	1861.39	0.271	0.082	3.311	0.00092949	4.75	TAF6	<=0.05	0.198
ENSG00000106546	2636.16	-0.621	0.18	-3.444	0.00057272	4.655	AHR	<=0.05	-0.345
ENSG00000107581	13769.8	-0.26	0.067	-3.881	0.00010419	4.75	EIF3A	<=0.05	-0.208
ENSG00000107738	2243.62	0.747	0.232	3.217	0.0012934	4.75	VSIR	<=0.05	0.316
ENSG00000107959	4090.39	-0.305	0.084	-3.635	0.00027763	4.75	PITRM1	<=0.05	-0.227
ENSG00000108010	830.934	-0.387	0.112	-3.453	0.00055521	2.574	GLRX3	<=0.05	-0.259
ENSG00000108797	3877.83	-0.467	0.146	-3.195	0.001396	4.75	CNTNAP1	<=0.05	-0.268
ENSG00000109572	1295.35	-0.425	0.124	-3.427	0.00061055	2.133	CLCN3	<=0.05	-0.274
ENSG00000110092	34024.9	0.625	0.176	3.549	0.00038626	4.75	CCND1	<=0.05	0.363
ENSG00000110318	133.545	1.126	0.27	4.164	3.1287e-05	0.466	CEP126	<=0.05	0.58
ENSG00000110328	423.372	-0.742	0.203	-3.66	0.00025173	1.56	GALNT18	<=0.05	-0.412
ENSG00000111615	1100.53	-0.61	0.138	-4.41	1.0339e-05	2.574	KRR1	<=0.05	-0.464
ENSG00000111716	4778.1	-0.311	0.082	-3.811	0.00013828	4.655	LDHB	<=0.05	-0.237
ENSG00000111817	1997.8	-0.459	0.119	-3.865	0.00011096	4.75	DSE	<=0.05	-0.327
ENSG00000112473	4991.36	-0.224	0.071	-3.141	0.0016849	4.75	SLC39A7	<=0.05	-0.17
ENSG00000112715	8356.54	-0.475	0.093	-5.131	2.8881e-07	4.75	VEGFA	<=0.05	-0.405
ENSG00000112893	2121.83	-0.678	0.152	-4.45	8.5735e-06	4.75	MAN2A1	<=0.05	-0.507
ENSG00000113721	17927	0.312	0.098	3.196	0.0013951	4.75	PDGFRB	<=0.05	0.212
ENSG00000114480	1539.7	-0.431	0.125	-3.434	0.00059389	4.75	GBE1	<=0.05	-0.278
ENSG00000114737	846.835	-0.667	0.194	-3.441	0.00058036	2.211	CISH	<=0.05	-0.354
ENSG00000114784	926.058	-0.478	0.137	-3.489	0.00048395	1.209	EIF1B	<=0.05	-0.303
ENSG00000115415	22115.7	0.544	0.16	3.393	0.00069227	4.75	STAT1	<=0.05	0.316
ENSG00000116691	744.107	-0.389	0.108	-3.598	0.00032038	1.656	MIIP	<=0.05	-0.27
ENSG00000116717	2917.14	-0.841	0.248	-3.389	0.00070042	4.75	GADD45A	<=0.05	-0.357
ENSG00000116991	332.692	-0.81	0.237	-3.422	0.00062233	1.592	SIPA1L2	<=0.05	-0.365
ENSG00000117152	1382.46	-1.182	0.234	-5.047	4.4887e-07	2.133	RGS4	<=0.05	-0.79
ENSG00000117226	5160.5	0.544	0.139	3.913	9.0993e-05	4.655	GBP3	<=0.05	0.378
ENSG00000118689	1925.28	-0.301	0.082	-3.656	0.00025585	4.655	FOXO3	<=0.05	-0.226
ENSG00000120549	1323.62	0.726	0.2	3.624	0.00028953	2.631	KIAA1217	<=0.05	0.401
ENSG00000120833	1587.61	-0.658	0.202	-3.251	0.001151	4.655	SOCS2	<=0.05	-0.317
ENSG00000120949	237.255	-1.194	0.248	-4.815	1.473e-06	0.466	TNFRSF8	<=0.05	-0.751
ENSG00000121274	461.793	0.483	0.108	4.483	7.3672e-06	1.592	TENT4B	<=0.05	0.383
ENSG00000122218	6671.45	-0.322	0.094	-3.423	0.00061874	4.75	COPA	<=0.05	-0.227
ENSG00000123685	1192.13	-0.699	0.119	-5.899	3.6483e-09	2.574	BATF3	<=0.05	-0.608
ENSG00000124201	7350.44	0.245	0.076	3.232	0.0012277	4.655	ZNFX1	<=0.05	0.183
ENSG00000124831	7270.64	-0.484	0.133	-3.629	0.00028435	4.75	LRRFIP1	<=0.05	-0.319
ENSG00000124875	2909.28	-1.409	0.394	-3.577	0.00034727	4.75	CXCL6	<=0.05	-0.333
ENSG00000125347	10118.6	0.674	0.112	6.01	1.8567e-09	4.75	IRF1	<=0.05	0.592
ENSG00000125772	303.592	-0.9	0.207	-4.343	1.4023e-05	1.592	GPCPD1	<=0.05	-0.587
ENSG00000125848	105.848	-1.48	0.398	-3.722	0.0001976	0.551	FLRT3	<=0.05	-0.367
ENSG00000125871	358.781	0.631	0.173	3.656	0.00025624	1.592	MGME1	<=0.05	0.382
ENSG00000126458	2185.74	0.644	0.136	4.719	2.3676e-06	4.75	RRAS	<=0.05	0.51
ENSG00000126603	2536.29	0.493	0.15	3.291	0.00099977	4.655	GLIS2	<=0.05	0.287
ENSG00000127124	719.853	-0.797	0.221	-3.611	0.00030449	2.211	HIVEP3	<=0.05	-0.409
ENSG00000127526	1842.83	-0.5	0.116	-4.298	1.7221e-05	4.75	SLC35E1	<=0.05	-0.384
ENSG00000127863	424.319	0.801	0.197	4.055	5.0237e-05	1.178	TNFRSF19	<=0.05	0.504
ENSG00000127955	720.736	-0.401	0.112	-3.59	0.00033129	2.574	GNAI1	<=0.05	-0.276
ENSG00000128335	6673.87	0.59	0.163	3.612	0.00030339	4.75	APOL2	<=0.05	0.361
ENSG00000129003	1059.21	-0.453	0.135	-3.345	0.00082299	2.574	VPS13C	<=0.05	-0.279
ENSG00000129038	11073.7	0.859	0.272	3.154	0.0016085	4.75	LOXL1	<=0.05	0.298
ENSG00000129757	171.08	1.467	0.417	3.52	0.00043159	1.021	CDKN1C	<=0.05	0.303
ENSG00000130522	5548.28	0.335	0.106	3.16	0.0015779	4.75	JUND	<=0.05	0.219
ENSG00000131203	10396.9	0.673	0.133	5.066	4.0643e-07	4.75	IDO1	<=0.05	0.552
ENSG00000132205	2583.58	-0.562	0.147	-3.829	0.00012884	4.655	EMILIN2	<=0.05	-0.377
ENSG00000133027	554.38	-0.487	0.127	-3.83	0.00012802	1.592	PEMT	<=0.05	-0.339
ENSG00000133131	1932.72	-0.473	0.108	-4.365	1.2728e-05	4.75	MORC4	<=0.05	-0.369
ENSG00000133216	356.204	0.623	0.154	4.038	5.399e-05	1.419	EPHB2	<=0.05	0.432
ENSG00000133612	1771.51	0.198	0.064	3.111	0.0018632	4.75	AGAP3	<=0.05	0.156
ENSG00000134030	2585.36	0.709	0.209	3.394	0.00068912	4.75	CTIF	<=0.05	0.351
ENSG00000134259	196.167	0.658	0.186	3.533	0.00041151	1.002	NGF	<=0.05	0.369
ENSG00000135211	223.154	0.675	0.151	4.466	7.9716e-06	1.002	TMEM60	<=0.05	0.507
ENSG00000136048	7246.97	0.522	0.12	4.36	1.2994e-05	4.75	DRAM1	<=0.05	0.403
ENSG00000136068	9437.88	-0.47	0.147	-3.197	0.0013896	4.75	FLNB	<=0.05	-0.269
ENSG00000136261	1055.33	-0.486	0.134	-3.628	0.00028608	2.133	BZW2	<=0.05	-0.32
ENSG00000136732	4025.91	0.438	0.107	4.088	4.3434e-05	4.75	GYPC	<=0.05	0.329
ENSG00000137177	1986.44	0.378	0.092	4.085	4.4071e-05	4.75	KIF13A	<=0.05	0.289
ENSG00000137193	2460.12	-1.081	0.199	-5.428	5.6943e-08	4.75	PIM1	<=0.05	-0.802
ENSG00000137801	137541	-0.446	0.118	-3.786	0.00015337	4.75	THBS1	<=0.05	-0.313
ENSG00000137936	1530.34	0.465	0.14	3.323	0.00088974	4.75	BCAR3	<=0.05	0.281
ENSG00000137962	3365.18	0.501	0.092	5.431	5.5981e-08	4.655	ARHGAP29	<=0.05	0.436
ENSG00000138095	2690.27	-0.411	0.09	-4.56	5.1144e-06	4.75	LRPPRC	<=0.05	-0.333
ENSG00000138131	6157.93	0.948	0.181	5.24	1.6093e-07	4.75	LOXL4	<=0.05	0.723
ENSG00000138135	592.064	-0.824	0.218	-3.778	0.00015794	1.209	CH25H	<=0.05	-0.451
ENSG00000138286	373.433	0.703	0.186	3.791	0.0001499	1.592	FAM149B1	<=0.05	0.427
ENSG00000138385	2488.54	-0.318	0.096	-3.295	0.00098346	4.75	SSB	<=0.05	-0.219
ENSG00000139793	1449.62	-0.757	0.172	-4.41	1.0351e-05	2.631	MBNL2	<=0.05	-0.542
ENSG00000140105	38495.7	0.47	0.1	4.68	2.871e-06	4.75	WARS	<=0.05	0.383
ENSG00000140464	4754.01	0.368	0.107	3.435	0.00059202	4.75	PML	<=0.05	0.249
ENSG00000142227	3985.39	0.528	0.143	3.7	0.00021565	4.655	EMP3	<=0.05	0.347
ENSG00000142327	1888.78	0.398	0.122	3.269	0.0010807	4.75	RNPEPL1	<=0.05	0.251
ENSG00000142459	1105.22	0.357	0.087	4.097	4.1886e-05	2.574	EVI5L	<=0.05	0.276
ENSG00000143256	1272.26	-0.428	0.118	-3.634	0.00027939	2.133	PFDN2	<=0.05	-0.293
ENSG00000143630	119.018	1.357	0.255	5.318	1.0491e-07	0.551	HCN3	<=0.05	0.88
ENSG00000143870	9713.49	-0.379	0.088	-4.289	1.7909e-05	4.75	PDIA6	<=0.05	-0.299
ENSG00000143878	3359.42	-0.717	0.225	-3.192	0.0014114	4.75	RHOB	<=0.05	-0.31
ENSG00000144152	516.368	-0.692	0.192	-3.604	0.0003129	1.592	FBLN7	<=0.05	-0.39
ENSG00000144381	5676.63	-0.459	0.148	-3.096	0.0019628	4.75	HSPD1	<=0.05	-0.255
ENSG00000144583	1145.77	0.764	0.185	4.127	3.6818e-05	2.145	MARCH4	<=0.05	0.504
ENSG00000144724	2278.5	-0.534	0.133	-4.021	5.7873e-05	4.75	PTPRG	<=0.05	-0.383
ENSG00000144810	6011.34	-0.843	0.199	-4.238	2.2533e-05	4.75	COL8A1	<=0.05	-0.55
ENSG00000145349	1321.69	0.723	0.202	3.57	0.00035663	2.631	CAMK2D	<=0.05	0.389
ENSG00000145860	2610.44	-0.355	0.087	-4.062	4.866e-05	4.75	RNF145	<=0.05	-0.273
ENSG00000146072	1821.5	-0.511	0.148	-3.453	0.00055362	4.75	TNFRSF21	<=0.05	-0.312
ENSG00000146376	769.464	0.648	0.168	3.853	0.00011684	2.211	ARHGAP18	<=0.05	0.418
ENSG00000148154	1064.42	-0.539	0.129	-4.183	2.8827e-05	2.133	UGCG	<=0.05	-0.4
ENSG00000148248	8592.8	-0.339	0.07	-4.827	1.3894e-06	4.75	SURF4	<=0.05	-0.286
ENSG00000148339	1491.47	-0.465	0.127	-3.648	0.00026381	2.145	SLC25A25	<=0.05	-0.312
ENSG00000148484	3212.94	0.332	0.101	3.283	0.0010254	4.655	RSU1	<=0.05	0.224
ENSG00000149091	2022.86	0.275	0.087	3.173	0.0015073	4.75	DGKZ	<=0.05	0.195
ENSG00000149273	12392.1	-0.271	0.073	-3.709	0.00020839	4.75	RPS3	<=0.05	-0.211
ENSG00000149577	1006.38	0.45	0.116	3.894	9.8614e-05	2.211	SIDT2	<=0.05	0.324
ENSG00000150764	1212.46	-0.673	0.197	-3.423	0.00062015	2.631	DIXDC1	<=0.05	-0.352
ENSG00000152137	362.395	0.775	0.221	3.509	0.00044975	1.499	HSPB8	<=0.05	0.383
ENSG00000152804	268.513	0.569	0.162	3.521	0.00043005	1.419	HHEX	<=0.05	0.341
ENSG00000152952	4114.52	-0.732	0.199	-3.672	0.00024083	4.655	PLOD2	<=0.05	-0.412
ENSG00000153048	1152	0.489	0.122	4.018	5.8576e-05	2.133	CARHSP1	<=0.05	0.356
ENSG00000155016	419.873	0.619	0.164	3.78	0.00015664	1.178	CYP2U1	<=0.05	0.396
ENSG00000155324	1250.92	0.754	0.186	4.049	5.1478e-05	2.574	GRAMD2B	<=0.05	0.488
ENSG00000158109	1312.11	0.302	0.077	3.938	8.2314e-05	2.145	TPRG1L	<=0.05	0.236
ENSG00000159388	714.749	-0.592	0.142	-4.177	2.9497e-05	1.656	BTG2	<=0.05	-0.431
ENSG00000160298	121.5	1.289	0.264	4.884	1.0398e-06	0.466	C21orf58	<=0.05	0.783
ENSG00000162434	4920.47	-0.271	0.085	-3.17	0.0015225	4.655	JAK1	<=0.05	-0.193
ENSG00000162512	4567.48	0.515	0.165	3.112	0.0018571	4.75	SDC3	<=0.05	0.27
ENSG00000162545	4303.05	0.433	0.094	4.589	4.4515e-06	4.75	CAMK2N1	<=0.05	0.351
ENSG00000162576	6791.67	0.713	0.211	3.378	0.0007304	4.75	MXRA8	<=0.05	0.348
ENSG00000162889	4496.84	-0.381	0.1	-3.802	0.00014328	4.655	MAPKAPK2	<=0.05	-0.277
ENSG00000163083	221.618	1.436	0.309	4.644	3.4231e-06	0.985	INHBB	<=0.05	0.728
ENSG00000163637	823.898	-0.604	0.145	-4.177	2.9503e-05	2.211	PRICKLE2	<=0.05	-0.438
ENSG00000163728	558.893	-0.715	0.186	-3.837	0.00012478	1.56	TTC14	<=0.05	-0.438
ENSG00000164116	202.034	-0.696	0.185	-3.759	0.00017052	1.021	GUCY1A1	<=0.05	-0.419
ENSG00000164713	3812.7	0.358	0.104	3.451	0.00055768	4.75	BRI3	<=0.05	0.246
ENSG00000164761	23926.9	-0.806	0.187	-4.313	1.607e-05	4.75	TNFRSF11B	<=0.05	-0.55
ENSG00000165030	1623.2	-0.479	0.147	-3.263	0.0011031	4.75	NFIL3	<=0.05	-0.279
ENSG00000165609	1150.66	-0.355	0.102	-3.469	0.00052295	2.145	NUDT5	<=0.05	-0.245
ENSG00000165704	447.017	-0.556	0.155	-3.582	0.00034128	1.209	HPRT1	<=0.05	-0.345
ENSG00000166130	2589.22	-0.467	0.09	-5.211	1.876e-07	4.75	IKBIP	<=0.05	-0.401
ENSG00000166333	5436.51	0.441	0.116	3.792	0.00014964	4.75	ILK	<=0.05	0.311
ENSG00000166598	26425	-0.375	0.103	-3.633	0.00028003	4.75	HSP90B1	<=0.05	-0.265
ENSG00000166825	70617.2	-0.506	0.149	-3.393	0.00069058	4.75	ANPEP	<=0.05	-0.303
ENSG00000166839	148.378	0.899	0.205	4.381	1.1839e-05	0.466	ANKDD1A	<=0.05	0.593
ENSG00000167371	620.136	0.63	0.163	3.875	0.00010679	1.209	PRRT2	<=0.05	0.414
ENSG00000167397	1900.21	-0.348	0.108	-3.231	0.0012319	4.75	VKORC1	<=0.05	-0.228
ENSG00000167548	1812.19	-0.569	0.129	-4.415	1.0084e-05	4.75	KMT2D	<=0.05	-0.438
ENSG00000167601	7121.39	0.385	0.085	4.538	5.6695e-06	4.75	AXL	<=0.05	0.312
ENSG00000168140	6806.93	0.757	0.196	3.852	0.00011734	4.75	VASN	<=0.05	0.453
ENSG00000168394	10391.1	0.377	0.092	4.104	4.0566e-05	4.75	TAP1	<=0.05	0.29
ENSG00000168461	1587.6	0.607	0.168	3.605	0.00031251	4.655	RAB31	<=0.05	0.366
ENSG00000168679	310.51	-0.726	0.193	-3.768	0.00016456	1.178	SLC16A4	<=0.05	-0.429
ENSG00000168778	192.603	0.616	0.165	3.728	0.00019306	0.985	TCTN2	<=0.05	0.387
ENSG00000169248	2949.2	0.832	0.231	3.6	0.00031821	4.75	CXCL11	<=0.05	0.41
ENSG00000169908	2898.93	-1.014	0.304	-3.339	0.00083979	4.75	TM4SF1	<=0.05	-0.33
ENSG00000170379	600.173	-0.721	0.197	-3.669	0.0002432	1.178	TCAF2	<=0.05	-0.409
ENSG00000170525	2984.11	-0.861	0.252	-3.409	0.00065239	4.75	PFKFB3	<=0.05	-0.362
ENSG00000171552	2566.92	0.466	0.098	4.755	1.9887e-06	4.655	BCL2L1	<=0.05	0.384
ENSG00000172156	13785.1	-1.342	0.362	-3.711	0.0002068	4.75	CCL11	<=0.05	-0.394
ENSG00000172819	2115.88	0.703	0.177	3.978	6.9411e-05	4.75	RARG	<=0.05	0.458
ENSG00000172987	41.408	-1.895	0.507	-3.739	0.00018456	0.466	HPSE2	<=0.05	-0.282
ENSG00000173334	1179.34	-0.556	0.166	-3.343	0.00082986	2.145	TRIB1	<=0.05	-0.312
ENSG00000173530	812.902	-0.857	0.235	-3.64	0.00027311	2.09	TNFRSF10D	<=0.05	-0.421
ENSG00000173918	9624.35	-0.726	0.194	-3.743	0.00018158	4.75	C1QTNF1	<=0.05	-0.424
ENSG00000175573	1248.26	0.71	0.131	5.403	6.5509e-08	2.133	C11orf68	<=0.05	0.595
ENSG00000175906	360.468	0.716	0.192	3.735	0.000188	1.209	ARL4D	<=0.05	0.42
ENSG00000176046	5883.17	0.536	0.13	4.113	3.9048e-05	4.75	NUPR1	<=0.05	0.393
ENSG00000177606	6114.46	0.377	0.082	4.579	4.6807e-06	4.75	JUN	<=0.05	0.308
ENSG00000177989	735.258	0.988	0.155	6.365	1.956e-10	2.211	ODF3B	<=0.05	0.82
ENSG00000179364	2266.38	0.362	0.095	3.791	0.00014996	4.75	PACS2	<=0.05	0.266
ENSG00000179889	2369.98	-0.362	0.116	-3.125	0.0017773	4.655	PDXDC1	<=0.05	-0.227
ENSG00000180340	1364.88	0.443	0.131	3.396	0.00068279	2.145	FZD2	<=0.05	0.28
ENSG00000182534	5838.58	0.22	0.07	3.14	0.0016887	4.75	MXRA7	<=0.05	0.168
ENSG00000182621	597.735	3.037	0.684	4.442	8.8995e-06	1.56	PLCB1	<=0.05	0.298
ENSG00000182752	5430.06	-0.99	0.266	-3.721	0.00019807	4.75	PAPPA	<=0.05	-0.446
ENSG00000183258	1602.53	0.933	0.25	3.731	0.00019101	4.75	DDX41	<=0.05	0.449
ENSG00000184113	236.701	-1.374	0.279	-4.927	8.363e-07	1.002	CLDN5	<=0.05	-0.805
ENSG00000184292	45.099	-1.036	0.277	-3.742	0.00018291	0.546	TACSTD2	<=0.05	-0.45
ENSG00000184371	9125.74	0.639	0.169	3.773	0.00016148	4.75	CSF1	<=0.05	0.403
ENSG00000184557	3596.65	-0.669	0.126	-5.316	1.0611e-07	4.75	SOCS3	<=0.05	-0.562
ENSG00000184588	1228.14	-0.887	0.254	-3.49	0.00048245	2.145	PDE4B	<=0.05	-0.383
ENSG00000184985	98.57	1.66	0.389	4.269	1.9648e-05	0.551	SORCS2	<=0.05	0.544
ENSG00000185222	2704.39	-0.429	0.097	-4.415	1.012e-05	4.655	TCEAL9	<=0.05	-0.34
ENSG00000185761	578.468	0.682	0.167	4.084	4.4236e-05	1.419	ADAMTSL5	<=0.05	0.465
ENSG00000185880	1047.91	0.98	0.217	4.51	6.4958e-06	2.631	TRIM69	<=0.05	0.64
ENSG00000186665	5066.72	-0.665	0.11	-6.023	1.7129e-09	4.75	C17orf58	<=0.05	-0.586
ENSG00000187123	153.941	-1.24	0.343	-3.62	0.00029493	0.985	LYPD6	<=0.05	-0.382
ENSG00000188042	1209.09	-0.545	0.138	-3.939	8.1914e-05	2.574	ARL4C	<=0.05	-0.381
ENSG00000196367	2464.1	-0.327	0.099	-3.32	0.00090103	4.655	TRRAP	<=0.05	-0.224
ENSG00000197157	8008.92	-0.205	0.064	-3.211	0.0013221	4.75	SND1	<=0.05	-0.162
ENSG00000197782	115.815	-1.43	0.302	-4.738	2.1614e-06	0.828	ZNF780A	<=0.05	-0.758
ENSG00000198909	1920.8	0.431	0.13	3.322	0.00089384	4.75	MAP3K3	<=0.05	0.268
ENSG00000204264	1532.16	0.422	0.127	3.315	0.00091627	4.655	PSMB8	<=0.05	0.264
ENSG00000204427	1093.52	0.419	0.12	3.498	0.00046848	2.133	ABHD16A	<=0.05	0.278
ENSG00000206538	1288.41	0.705	0.213	3.313	0.00092231	2.211	VGLL3	<=0.05	0.334
ENSG00000213694	6838.11	-0.529	0.086	-6.18	6.3978e-10	4.75	S1PR3	<=0.05	-0.479
ENSG00000214021	1461.44	0.751	0.218	3.439	0.00058433	2.211	TTLL3	<=0.05	0.365
ENSG00000218336	1992.77	-0.785	0.176	-4.458	8.2668e-06	4.655	TENM3	<=0.05	-0.562
ENSG00000221869	4417.88	-0.754	0.222	-3.395	0.00068607	4.75	CEBPD	<=0.05	-0.356
ENSG00000226025	159.216	1.306	0.345	3.788	0.0001517	0.985	LGALS17A	<=0.05	0.429
ENSG00000228794	617.142	-0.67	0.188	-3.57	0.00035679	2.211	LINC01128	<=0.05	-0.378
ENSG00000234684	44.573	1.556	0.366	4.254	2.0986e-05	0.532	SDCBP2-AS1	<=0.05	0.563
ENSG00000237172	1182.57	0.376	0.115	3.268	0.0010837	2.631	B3GNT9	<=0.05	0.242
ENSG00000239672	1397.79	-0.454	0.138	-3.289	0.0010046	2.631	NME1	<=0.05	-0.274
ENSG00000241839	2010.37	0.364	0.095	3.818	0.00013479	4.655	PLEKHO2	<=0.05	0.269
ENSG00000243335	335.195	0.864	0.244	3.537	0.00040533	1.209	KCTD7	<=0.05	0.395
ENSG00000272419	111.962	1.152	0.294	3.911	9.192e-05	0.368	LINC01145	<=0.05	0.497

## Sheet: WTyes_vs_uninfectedyes
gene_id	baseMean	log2FoldChange	lfcSE	stat	pvalue	weight	gene_name	sig	shrunken_log2FoldChange
ENSG00000006606	2577.15	9.906	0.792	12.504	7.1124e-36	1.226	CCL26	<=0.05	9.274
ENSG00000172156	13785.1	8.456	0.394	21.461	3.5962e-102	1.378	CCL11	<=0.05	8.312
ENSG00000169508	613.543	9.754	1.344	7.255	4.0161e-13	2.029	GPR183	<=0.05	8.13
ENSG00000153012	298.024	9.028	1.264	7.142	9.2056e-13	1.408	LGI2	<=0.05	7.66
ENSG00000005102	1607.72	7.686	0.547	14.061	6.6212e-45	1.541	MEOX1	<=0.05	7.436
ENSG00000135625	92.089	8.448	1.256	6.725	1.7612e-11	1.778	EGR4	<=0.05	7.175
ENSG00000129521	279.502	7.92	1.139	6.956	3.4952e-12	1.778	EGLN3	<=0.05	6.91
ENSG00000108342	1534.39	7.893	1.128	6.995	2.6455e-12	1.541	CSF3	<=0.05	6.902
ENSG00000206073	66.551	8.258	1.394	5.925	3.1297e-09	1.715	SERPINB4	<=0.05	6.764
ENSG00000002587	88.972	9.408	1.839	5.117	3.1089e-07	1.81	HS3ST1	<=0.05	6.686
ENSG00000006128	38.344	7.668	1.282	5.98	2.2289e-09	2.045	TAC1	<=0.05	6.456
ENSG00000135373	85.771	7.584	1.326	5.72	1.0624e-08	1.722	EHF	<=0.05	6.304
ENSG00000155897	39.329	7.373	1.297	5.687	1.2966e-08	2.045	ADCY8	<=0.05	6.168
ENSG00000100985	132.639	8.832	1.836	4.812	1.4971e-06	1.722	MMP9	<=0.05	6.107
ENSG00000115602	99.605	6.311	0.555	11.38	5.2794e-30	1.715	IL1RL1	<=0.05	6.099
ENSG00000238266	24.257	7.344	1.321	5.558	2.7231e-08	1.883	LINC00707	<=0.05	6.096
ENSG00000011201	508.859	6.119	0.373	16.391	2.2021e-60	1.81	ANOS1	<=0.05	6.024
ENSG00000173698	24.086	7.265	1.341	5.42	5.9691e-08	1.81	ADGRG2	<=0.05	5.985
ENSG00000197147	265.188	5.985	0.534	11.211	3.6158e-29	1.81	LRRC8B	<=0.05	5.798
ENSG00000103044	1058.46	5.811	0.278	20.937	2.4687e-97	1.875	HAS3	<=0.05	5.76
ENSG00000180535	11.286	7.088	1.367	5.184	2.1682e-07	1.507	BHLHA15	<=0.05	5.754
ENSG00000080511	26.602	7.381	1.492	4.947	7.5317e-07	1.81	RDH8	<=0.05	5.726
ENSG00000184113	236.701	5.846	0.473	12.347	5.0601e-35	1.426	CLDN5	<=0.05	5.701
ENSG00000285901	34.015	7.899	1.674	4.719	2.3714e-06	1.824	AC008012.1	<=0.05	5.679
ENSG00000188505	73.03	7.524	1.566	4.806	1.5411e-06	1.824	NCCRP1	<=0.05	5.646
ENSG00000173404	54.195	6.815	1.322	5.157	2.5104e-07	1.828	INSM1	<=0.05	5.584
ENSG00000105509	78.322	6.403	1.149	5.571	2.5299e-08	1.722	HAS1	<=0.05	5.52
ENSG00000130294	26.894	7.527	1.603	4.695	2.6658e-06	2.045	KIF1A	<=0.05	5.507
ENSG00000081052	226.126	5.92	0.838	7.066	1.5984e-12	1.426	COL4A4	<=0.05	5.477
ENSG00000237515	58.239	6.767	1.359	4.979	6.3946e-07	1.828	SHISA9	<=0.05	5.436
ENSG00000057149	18.907	6.739	1.385	4.864	1.1483e-06	1.414	SERPINB3	<=0.05	5.327
ENSG00000122254	7.221	6.933	1.458	4.754	1.9967e-06	1.3	HS3ST2	<=0.05	5.318
ENSG00000130477	71.218	6.345	1.227	5.169	2.3479e-07	1.715	UNC13A	<=0.05	5.307
ENSG00000223949	28.523	6.496	1.3	4.997	5.808e-07	1.824	ROR1-AS1	<=0.05	5.294
ENSG00000116014	47.158	6.5	1.308	4.97	6.6978e-07	2.045	KISS1R	<=0.05	5.277
ENSG00000159261	180.899	5.311	0.437	12.159	5.1114e-34	1.81	CLDN14	<=0.05	5.198
ENSG00000184486	60.029	5.576	0.899	6.202	5.5877e-10	1.81	POU3F2	<=0.05	5.078
ENSG00000273604	1304.92	4.977	0.275	18.093	3.644e-73	2.389	EPOP	<=0.05	4.934
ENSG00000103522	43.308	5.785	1.133	5.105	3.3078e-07	1.81	IL21R	<=0.05	4.9
ENSG00000276231	43.52	5.257	0.846	6.213	5.1866e-10	1.81	PIK3R6	<=0.05	4.822
ENSG00000285103	18.361	6.376	1.403	4.545	5.482e-06	1.507	AL451123.1	<=0.05	4.792
ENSG00000275993	188.097	5.052	0.688	7.339	2.1493e-13	1.599	SIK1B	<=0.05	4.778
ENSG00000136244	6536.19	5.192	0.829	6.264	3.7554e-10	1.387	IL6	<=0.05	4.777
ENSG00000234394	46.261	6.051	1.297	4.666	3.0707e-06	1.81	AL353608.3	<=0.05	4.751
ENSG00000101670	99.71	4.858	0.524	9.27	1.8604e-20	1.722	LIPG	<=0.05	4.705
ENSG00000153162	120.911	4.83	0.49	9.854	6.5586e-23	1.715	BMP6	<=0.05	4.697
ENSG00000148600	43.336	6.115	1.342	4.557	5.201e-06	2.045	CDHR1	<=0.05	4.666
ENSG00000163734	351.336	5.047	0.803	6.285	3.2763e-10	1.81	CXCL3	<=0.05	4.659
ENSG00000123496	1289.19	4.856	0.653	7.442	9.9505e-14	2.335	IL13RA2	<=0.05	4.613
ENSG00000243444	65.635	5.324	1.022	5.21	1.8855e-07	1.81	PALM2	<=0.05	4.611
ENSG00000166676	23.023	6.016	1.322	4.549	5.3874e-06	1.828	TVP23A	<=0.05	4.602
ENSG00000184185	76.773	4.744	0.512	9.272	1.8252e-20	1.715	KCNJ12	<=0.05	4.6
ENSG00000257219	79.18	4.762	0.567	8.391	4.8182e-17	1.824	LINC02407	<=0.05	4.582
ENSG00000171766	45.908	5.819	1.263	4.606	4.0977e-06	1.824	GATM	<=0.05	4.549
ENSG00000123610	2980.86	4.668	0.501	9.319	1.1755e-20	1.378	TNFAIP6	<=0.05	4.53
ENSG00000134917	676.265	4.705	0.665	7.077	1.4708e-12	1.896	ADAMTS8	<=0.05	4.449
ENSG00000169429	4990.86	6.009	1.356	4.432	9.3469e-06	1.429	CXCL8	<=0.05	4.446
ENSG00000165105	52.4	4.797	0.763	6.29	3.1722e-10	1.824	RASEF	<=0.05	4.443
ENSG00000005513	458.97	4.468	0.31	14.406	4.7432e-47	1.255	SOX8	<=0.05	4.417
ENSG00000115194	12.418	5.827	1.301	4.479	7.5106e-06	1.367	SLC30A3	<=0.05	4.407
ENSG00000223784	20.917	5.956	1.346	4.424	9.6763e-06	1.507	LINP1	<=0.05	4.407
ENSG00000118194	5.697	6.359	1.479	4.3	1.7104e-05	1.367	TNNT2	<=0.05	4.401
ENSG00000113070	208.048	4.572	0.558	8.188	2.6452e-16	1.426	HBEGF	<=0.05	4.398
ENSG00000163293	136.269	4.67	0.691	6.753	1.4484e-11	1.815	NIPAL1	<=0.05	4.386
ENSG00000100078	99.982	5.743	1.278	4.494	6.9916e-06	1.81	PLA2G3	<=0.05	4.377
ENSG00000162892	265.491	6.992	1.669	4.189	2.801e-05	1.599	IL24	<=0.05	4.375
ENSG00000169908	2898.93	4.425	0.308	14.347	1.1058e-46	1.375	TM4SF1	<=0.05	4.374
ENSG00000169174	815.435	4.429	0.325	13.606	3.6904e-42	1.982	PCSK9	<=0.05	4.373
ENSG00000197632	7428.84	4.419	0.328	13.458	2.7798e-41	1.375	SERPINB2	<=0.05	4.362
ENSG00000171388	223.968	4.42	0.476	9.292	1.5101e-20	1.426	APLN	<=0.05	4.296
ENSG00000178726	334.227	4.439	0.519	8.555	1.1837e-17	1.81	THBD	<=0.05	4.289
ENSG00000168334	279.247	4.775	0.857	5.569	2.5592e-08	1.778	XIRP1	<=0.05	4.281
ENSG00000111981	894.274	4.469	0.58	7.703	1.3282e-14	1.976	ULBP1	<=0.05	4.276
ENSG00000143494	174.165	4.606	0.737	6.248	4.1606e-10	1.426	VASH2	<=0.05	4.267
ENSG00000183734	24.082	4.728	0.852	5.547	2.9131e-08	1.883	ASCL2	<=0.05	4.234
ENSG00000062038	144.998	4.493	0.662	6.79	1.1196e-11	1.824	CDH3	<=0.05	4.229
ENSG00000147465	208.885	4.493	0.689	6.523	6.9036e-11	1.81	STAR	<=0.05	4.2
ENSG00000186603	99.64	4.405	0.612	7.193	6.3181e-13	1.81	HPDL	<=0.05	4.182
ENSG00000127951	457.737	4.7	0.881	5.333	9.6364e-08	1.255	FGL2	<=0.05	4.144
ENSG00000166145	156.986	4.376	0.694	6.305	2.8844e-10	1.426	SPINT1	<=0.05	4.063
ENSG00000118513	198.99	4.249	0.571	7.435	1.0447e-13	1.81	MYB	<=0.05	4.052
ENSG00000121966	53.646	5.388	1.225	4.397	1.0977e-05	1.824	CXCR4	<=0.05	4.038
ENSG00000170373	42.671	5.9	1.407	4.193	2.753e-05	1.824	CST1	<=0.05	4.004
ENSG00000128917	869.212	4.151	0.543	7.647	2.0514e-14	1.875	DLL4	<=0.05	3.971
ENSG00000182870	30.803	4.606	0.907	5.077	3.8335e-07	1.824	GALNT9	<=0.05	3.962
ENSG00000127507	177.941	4.093	0.481	8.507	1.7862e-17	1.599	ADGRE2	<=0.05	3.956
ENSG00000181634	75.049	4.476	0.845	5.3	1.1598e-07	1.778	TNFSF15	<=0.05	3.934
ENSG00000140279	83.67	6.14	1.499	4.097	4.1793e-05	1.778	DUOX2	<=0.05	3.908
ENSG00000168389	184.426	4.096	0.561	7.305	2.7824e-13	1.824	MFSD2A	<=0.05	3.896
ENSG00000164283	265.836	4.187	0.656	6.384	1.7215e-10	1.599	ESM1	<=0.05	3.895
ENSG00000069482	304.998	3.931	0.342	11.504	1.2574e-30	1.824	GAL	<=0.05	3.864
ENSG00000261594	6.396	5.844	1.415	4.131	3.6131e-05	1.955	TPBGL	<=0.05	3.861
ENSG00000198075	26.797	4.336	0.799	5.427	5.7361e-08	1.81	SULT1C4	<=0.05	3.846
ENSG00000177283	1211.69	3.877	0.358	10.821	2.7436e-27	2.462	FZD8	<=0.05	3.801
ENSG00000147571	8.953	5.717	1.387	4.121	3.7704e-05	1.955	CRH	<=0.05	3.787
ENSG00000151650	8.278	6.261	1.558	4.02	5.8299e-05	1.341	VENTX	<=0.05	3.767
ENSG00000108700	777.869	3.854	0.395	9.766	1.5718e-22	2.029	CCL8	<=0.05	3.758
ENSG00000171303	58.537	4.73	1.04	4.548	5.4177e-06	1.824	KCNK3	<=0.05	3.73
ENSG00000123689	609.693	4.131	0.725	5.697	1.218e-08	1.824	G0S2	<=0.05	3.722
ENSG00000049249	42.707	5.63	1.374	4.099	4.1557e-05	1.824	TNFRSF9	<=0.05	3.705
ENSG00000139219	13.126	6.135	1.531	4.008	6.1226e-05	1.402	COL2A1	<=0.05	3.702
ENSG00000111012	401.293	3.731	0.444	8.399	4.5151e-17	1.824	CYP27B1	<=0.05	3.593
ENSG00000140254	56.035	4.614	1.027	4.492	7.0704e-06	1.883	DUOXA1	<=0.05	3.59
ENSG00000144821	62.156	3.972	0.685	5.803	6.5326e-09	1.722	MYH15	<=0.05	3.59
ENSG00000162975	55.842	4.042	0.734	5.504	3.7058e-08	1.824	KCNF1	<=0.05	3.588
ENSG00000114737	846.835	3.594	0.216	16.604	6.4886e-62	1.896	CISH	<=0.05	3.564
ENSG00000143502	7.709	7.13	1.833	3.89	0.00010013	1.3	SUSD4	<=0.05	3.545
ENSG00000080573	14799.7	3.754	0.56	6.703	2.0461e-11	1.375	COL5A3	<=0.05	3.504
ENSG00000203761	42.791	3.678	0.504	7.304	2.7871e-13	1.883	MSTO2P	<=0.05	3.48
ENSG00000157782	12.165	5.147	1.262	4.078	4.5474e-05	1.368	CABP1	<=0.05	3.429
ENSG00000109321	676.006	3.695	0.572	6.464	1.0179e-10	1.982	AREG	<=0.05	3.417
ENSG00000178882	154.799	3.692	0.59	6.258	3.8935e-10	1.81	RFLNA	<=0.05	3.386
ENSG00000158050	65.949	3.675	0.582	6.312	2.7499e-10	1.715	DUSP2	<=0.05	3.377
ENSG00000243742	221.625	3.422	0.253	13.502	1.532e-41	1.815	RPLP0P2	<=0.05	3.375
ENSG00000140538	15.435	6.346	1.646	3.854	0.00011614	1.414	NTRK3	<=0.05	3.357
ENSG00000115604	122.855	3.473	0.384	9.033	1.6754e-19	1.722	IL18R1	<=0.05	3.354
ENSG00000124875	2909.28	3.458	0.397	8.7	3.311e-18	1.375	CXCL6	<=0.05	3.327
ENSG00000101187	426.977	3.455	0.419	8.236	1.7805e-16	1.824	SLCO4A1	<=0.05	3.305
ENSG00000108688	650.091	3.409	0.365	9.341	9.5685e-21	1.976	CCL7	<=0.05	3.298
ENSG00000145681	198.961	4.208	0.933	4.508	6.5482e-06	1.599	HAPLN1	<=0.05	3.274
ENSG00000122877	1240.86	3.639	0.636	5.721	1.0584e-08	2.389	EGR2	<=0.05	3.239
ENSG00000206432	52.918	4.058	0.874	4.642	3.4471e-06	1.828	TMEM200C	<=0.05	3.239
ENSG00000249992	9296.37	3.262	0.194	16.829	1.5052e-63	1.417	TMEM158	<=0.05	3.231
ENSG00000260807	322.279	3.299	0.301	10.946	6.9404e-28	1.778	AC009041.2	<=0.05	3.22
ENSG00000137857	90.982	3.867	0.79	4.895	9.8512e-07	1.778	DUOX1	<=0.05	3.202
ENSG00000144191	63.678	3.456	0.541	6.389	1.6743e-10	1.824	CNGA3	<=0.05	3.162
ENSG00000102794	6.802	5.433	1.404	3.869	0.00010931	1.3	ACOD1	<=0.05	3.158
ENSG00000175175	11.55	5.489	1.422	3.86	0.00011338	1.507	PPM1E	<=0.05	3.158
ENSG00000159166	8.184	5.057	1.29	3.922	8.7995e-05	1.367	LAD1	<=0.05	3.111
ENSG00000198805	1123.33	3.153	0.23	13.706	9.3136e-43	1.896	PNP	<=0.05	3.103
ENSG00000161958	48.32	3.86	0.825	4.68	2.8708e-06	1.81	FGF11	<=0.05	3.085
ENSG00000073756	3869.48	3.433	0.57	6.02	1.7465e-09	1.387	PTGS2	<=0.05	3.084
ENSG00000163739	8272.75	3.741	0.786	4.76	1.9386e-06	1.378	CXCL1	<=0.05	3.019
ENSG00000185818	26.052	3.655	0.747	4.892	9.9962e-07	1.828	NAT8L	<=0.05	3
ENSG00000223802	346.828	3.112	0.363	8.575	9.9245e-18	1.408	CERS1	<=0.05	2.966
ENSG00000117152	1382.46	3.009	0.241	12.479	9.7538e-36	2.389	RGS4	<=0.05	2.945
ENSG00000133116	8.655	5.222	1.374	3.801	0.00014395	1.3	KL	<=0.05	2.941
ENSG00000186665	5066.72	2.948	0.117	25.232	1.7854e-140	1.375	C17orf58	<=0.05	2.933
ENSG00000016490	8.468	5.375	1.425	3.772	0.00016222	1.3	CLCA1	<=0.05	2.927
ENSG00000181291	7.576	5.304	1.409	3.766	0.00016596	1.3	TMEM132E	<=0.05	2.894
ENSG00000128285	22.257	4.23	1.035	4.088	4.3441e-05	1.368	MCHR1	<=0.05	2.888
ENSG00000161040	13.344	3.699	0.808	4.579	4.6819e-06	1.402	FBXL13	<=0.05	2.883
ENSG00000072694	7.457	7.362	1.996	3.688	0.00022646	1.255	FCGR2B	<=0.05	2.878
ENSG00000120949	237.255	3.05	0.399	7.646	2.0725e-14	1.426	TNFRSF8	<=0.05	2.856
ENSG00000095752	1799.57	4.053	0.98	4.136	3.5393e-05	1.226	IL11	<=0.05	2.818
ENSG00000236453	26.818	3.309	0.632	5.24	1.6076e-07	1.883	AC003092.1	<=0.05	2.791
ENSG00000106366	21643.8	2.801	0.283	9.902	4.0929e-23	1.429	SERPINE1	<=0.05	2.69
ENSG00000144485	425.728	2.808	0.291	9.653	4.7547e-22	1.198	HES6	<=0.05	2.69
ENSG00000158714	428.262	2.841	0.342	8.316	9.1271e-17	1.824	SLAMF8	<=0.05	2.678
ENSG00000114646	30.005	3.591	0.821	4.373	1.2264e-05	1.824	CSPG5	<=0.05	2.665
ENSG00000163638	98.397	2.899	0.415	6.981	2.9398e-12	1.715	ADAMTS9	<=0.05	2.654
ENSG00000164116	202.034	2.705	0.227	11.894	1.2657e-32	1.599	GUCY1A1	<=0.05	2.63
ENSG00000171310	518.824	2.732	0.275	9.92	3.4147e-23	1.139	CHST11	<=0.05	2.621
ENSG00000284669	5.091	5.413	1.491	3.63	0.0002831	1.955	AC092053.3	<=0.05	2.619
ENSG00000050628	60.524	3.35	0.723	4.633	3.596e-06	1.824	PTGER3	<=0.05	2.609
ENSG00000108691	19193.6	2.703	0.262	10.325	5.4102e-25	1.417	CCL2	<=0.05	2.601
ENSG00000162692	1236.69	2.636	0.183	14.42	3.8704e-47	2.462	VCAM1	<=0.05	2.586
ENSG00000261373	43.42	2.915	0.474	6.153	7.5828e-10	2.045	VPS9D1-AS1	<=0.05	2.584
ENSG00000116771	38.329	2.932	0.487	6.016	1.79e-09	1.883	AGMAT	<=0.05	2.582
ENSG00000183196	12.067	5.244	1.445	3.628	0.0002853	1.368	CHST6	<=0.05	2.578
ENSG00000276462	45.169	5.339	1.477	3.614	0.0003016	1.824	BX255923.2	<=0.05	2.567
ENSG00000178965	29.79	4.52	1.21	3.737	0.00018611	1.81	ERICH3	<=0.05	2.553
ENSG00000181652	46.438	3.649	0.877	4.16	3.1815e-05	2.045	ATG9B	<=0.05	2.552
ENSG00000170961	848.346	2.585	0.151	17.144	7.005e-66	2.029	HAS2	<=0.05	2.55
ENSG00000056558	1777.56	2.658	0.269	9.872	5.5028e-23	1.226	TRAF1	<=0.05	2.546
ENSG00000104998	444.571	2.601	0.189	13.795	2.7394e-43	1.139	IL27RA	<=0.05	2.546
ENSG00000184792	215.473	3.087	0.604	5.108	3.2478e-07	1.81	OSBP2	<=0.05	2.546
ENSG00000137033	1491.49	3.241	0.689	4.703	2.5597e-06	1.875	IL33	<=0.05	2.545
ENSG00000152952	4114.52	2.577	0.201	12.815	1.3439e-37	1.378	PLOD2	<=0.05	2.513
ENSG00000168546	11.043	5.721	1.606	3.562	0.00036761	1.507	GFRA2	<=0.05	2.504
ENSG00000164687	365.669	2.595	0.264	9.829	8.4607e-23	1.81	FABP5	<=0.05	2.483
ENSG00000167178	37.653	3.819	0.966	3.954	7.6846e-05	1.883	ISLR2	<=0.05	2.476
ENSG00000157193	868.373	2.668	0.355	7.507	6.0488e-14	1.976	LRP8	<=0.05	2.464
ENSG00000144655	1867.77	2.495	0.156	16.043	6.4436e-58	1.75	CSRNP1	<=0.05	2.454
ENSG00000178409	161.267	2.597	0.305	8.502	1.8649e-17	1.815	BEND3	<=0.05	2.443
ENSG00000138135	592.064	2.528	0.227	11.125	9.4953e-29	1.81	CH25H	<=0.05	2.442
ENSG00000163347	363.986	3.068	0.638	4.806	1.5376e-06	1.81	CLDN1	<=0.05	2.437
ENSG00000243509	521.137	2.604	0.324	8.028	9.8827e-16	1.81	TNFRSF6B	<=0.05	2.43
ENSG00000157168	2777.72	2.664	0.38	7.008	2.4109e-12	1.524	NRG1	<=0.05	2.427
ENSG00000179388	486.137	2.528	0.246	10.291	7.7094e-25	1.81	EGR3	<=0.05	2.426
ENSG00000172572	47.64	2.946	0.578	5.1	3.4051e-07	1.883	PDE3A	<=0.05	2.419
ENSG00000213512	18.433	2.775	0.48	5.788	7.1392e-09	1.367	GBP7	<=0.05	2.401
ENSG00000139318	1652.76	2.431	0.16	15.17	5.6008e-52	1.524	DUSP6	<=0.05	2.386
ENSG00000110680	5.653	5.787	1.65	3.508	0.00045146	1.955	CALCA	<=0.05	2.376
ENSG00000134107	2375.49	2.539	0.314	8.074	6.7823e-16	1.226	BHLHE40	<=0.05	2.369
ENSG00000176170	5002.18	2.421	0.18	13.454	2.9194e-41	1.375	SPHK1	<=0.05	2.365
ENSG00000164647	916.793	3.021	0.642	4.702	2.5815e-06	1.875	STEAP1	<=0.05	2.36
ENSG00000117394	7305.74	2.449	0.255	9.618	6.7435e-22	1.378	SLC2A1	<=0.05	2.335
ENSG00000171522	409.414	2.515	0.331	7.605	2.8475e-14	1.255	PTGER4	<=0.05	2.323
ENSG00000156398	81.141	2.71	0.483	5.613	1.985e-08	1.81	SFXN2	<=0.05	2.315
ENSG00000130203	2281.74	3.465	0.863	4.018	5.8715e-05	1.226	APOE	<=0.05	2.313
ENSG00000081041	431.313	3.386	0.83	4.08	4.5063e-05	1.255	CXCL2	<=0.05	2.309
ENSG00000159860	62.583	2.671	0.46	5.804	6.4571e-09	1.722	TCAF2P1	<=0.05	2.309
ENSG00000104415	579.553	2.465	0.302	8.151	3.62e-16	1.824	WISP1	<=0.05	2.302
ENSG00000176076	10.796	3.491	0.876	3.984	6.7739e-05	1.368	KCNE5	<=0.05	2.301
ENSG00000136997	3079.72	2.335	0.144	16.173	7.8711e-59	1.387	MYC	<=0.05	2.297
ENSG00000114654	7.384	5.639	1.624	3.473	0.00051426	1.3	EFCC1	<=0.05	2.282
ENSG00000168685	1043.47	2.59	0.42	6.159	7.3264e-10	1.896	IL7R	<=0.05	2.281
ENSG00000113645	391.586	2.442	0.303	8.052	8.1604e-16	1.599	WWC1	<=0.05	2.276
ENSG00000173334	1179.34	2.329	0.171	13.6	4.0181e-42	2.335	TRIB1	<=0.05	2.275
ENSG00000023445	1581.4	2.486	0.353	7.047	1.8232e-12	1.226	BIRC3	<=0.05	2.263
ENSG00000114268	655.674	2.455	0.328	7.479	7.4839e-14	1.875	PFKFB4	<=0.05	2.26
ENSG00000048162	568.518	2.346	0.234	10.035	1.0648e-23	1.198	NOP16	<=0.05	2.244
ENSG00000060558	32.667	5.607	1.624	3.452	0.00055688	1.828	GNA15	<=0.05	2.23
ENSG00000105825	8508.04	2.279	0.185	12.331	6.1859e-35	1.378	TFPI2	<=0.05	2.214
ENSG00000138166	2636.59	2.314	0.235	9.852	6.7245e-23	1.226	DUSP5	<=0.05	2.21
ENSG00000104722	103.001	2.999	0.688	4.357	1.321e-05	1.81	NEFM	<=0.05	2.203
ENSG00000163814	1305.85	2.243	0.16	14	1.553e-44	1.875	CDCP1	<=0.05	2.194
ENSG00000177272	34.505	3.295	0.826	3.99	6.598e-05	1.828	KCNA3	<=0.05	2.185
ENSG00000233705	20.256	3.153	0.768	4.105	4.0491e-05	1.368	SLC26A4-AS1	<=0.05	2.174
ENSG00000181649	4239.5	2.311	0.273	8.468	2.4907e-17	1.375	PHLDA2	<=0.05	2.17
ENSG00000001630	2620.74	2.245	0.203	11.085	1.4835e-28	1.226	CYP51A1	<=0.05	2.166
ENSG00000159167	8368.52	2.644	0.519	5.092	3.5378e-07	1.378	STC1	<=0.05	2.164
ENSG00000123685	1192.13	2.187	0.125	17.545	6.4418e-69	1.896	BATF3	<=0.05	2.157
ENSG00000115758	1184.46	2.239	0.209	10.723	7.9109e-27	1.896	ODC1	<=0.05	2.154
ENSG00000166106	3349.07	2.235	0.207	10.793	3.6962e-27	1.417	ADAMTS15	<=0.05	2.152
ENSG00000164400	12.265	6.435	1.882	3.419	0.00062923	1.402	CSF2	<=0.05	2.151
ENSG00000171208	657.982	2.318	0.298	7.789	6.7359e-15	1.976	NETO2	<=0.05	2.15
ENSG00000106327	132.09	2.506	0.448	5.59	2.2653e-08	1.715	TFR2	<=0.05	2.138
ENSG00000176171	4226.64	2.19	0.175	12.529	5.2054e-36	1.375	BNIP3	<=0.05	2.13
ENSG00000172020	177.627	2.386	0.374	6.388	1.678e-10	1.815	GAP43	<=0.05	2.124
ENSG00000177822	95.489	2.407	0.391	6.156	7.454e-10	1.778	TENM3-AS1	<=0.05	2.12
ENSG00000144476	570.23	2.192	0.193	11.377	5.4455e-30	1.139	ACKR3	<=0.05	2.118
ENSG00000141458	3922.28	2.163	0.159	13.629	2.7075e-42	1.429	NPC1	<=0.05	2.113
ENSG00000149428	6788.98	2.245	0.26	8.638	5.7266e-18	1.417	HYOU1	<=0.05	2.113
ENSG00000099958	90.209	2.463	0.436	5.648	1.6193e-08	1.81	DERL3	<=0.05	2.11
ENSG00000116285	2049.83	2.178	0.19	11.452	2.2891e-30	1.75	ERRFI1	<=0.05	2.106
ENSG00000059804	1898.94	2.184	0.205	10.669	1.4148e-26	1.524	SLC2A3	<=0.05	2.101
ENSG00000173227	24.747	4.91	1.434	3.424	0.00061815	1.883	SYT12	<=0.05	2.091
ENSG00000110328	423.372	2.188	0.223	9.831	8.3147e-23	1.81	GALNT18	<=0.05	2.09
ENSG00000134215	6.676	5.451	1.606	3.393	0.00069029	1.255	VAV3	<=0.05	2.088
ENSG00000137869	10.247	4.941	1.445	3.419	0.00062835	1.402	CYP19A1	<=0.05	2.087
ENSG00000166920	216.804	3.388	0.892	3.801	0.00014431	1.426	C15orf48	<=0.05	2.085
ENSG00000102760	419.402	2.17	0.21	10.356	3.9419e-25	1.824	RGCC	<=0.05	2.083
ENSG00000196611	19540.6	2.77	0.622	4.456	8.3617e-06	1.417	MMP1	<=0.05	2.082
ENSG00000162415	35.312	2.347	0.375	6.262	3.8096e-10	2.045	ZSWIM5	<=0.05	2.079
ENSG00000128228	630.35	2.314	0.364	6.36	2.0147e-10	2.029	SDF2L1	<=0.05	2.059
ENSG00000173918	9624.35	2.135	0.195	10.966	5.5954e-28	1.417	C1QTNF1	<=0.05	2.059
ENSG00000140274	8.158	5.934	1.762	3.368	0.00075647	1.341	DUOXA2	<=0.05	2.043
ENSG00000113161	2310.3	2.105	0.18	11.693	1.3774e-31	1.226	HMGCR	<=0.05	2.039
ENSG00000188916	12.607	3.38	0.901	3.753	0.00017471	1.368	INSYN2	<=0.05	2.038
ENSG00000205129	5.485	4.954	1.461	3.392	0.00069387	1.255	C4orf47	<=0.05	2.037
ENSG00000125538	1206.78	4.134	1.183	3.495	0.00047445	1.875	IL1B	<=0.05	2.036
ENSG00000156140	120.607	2.353	0.412	5.712	1.1152e-08	1.722	ADAMTS3	<=0.05	2.027
ENSG00000198855	608.594	2.192	0.298	7.368	1.7375e-13	1.81	FICD	<=0.05	2.017
ENSG00000160326	1237.36	2.082	0.183	11.378	5.4103e-30	2.389	SLC2A6	<=0.05	2.014
ENSG00000153234	484.168	2.626	0.578	4.543	5.544e-06	1.139	NR4A2	<=0.05	2.011
ENSG00000234964	28.952	5.052	1.498	3.373	0.00074366	2.045	FABP5P7	<=0.05	2.011
ENSG00000165732	4405.68	2.063	0.173	11.893	1.2844e-32	1.417	DDX21	<=0.05	2.002
ENSG00000165379	73.135	3.164	0.825	3.837	0.00012469	1.715	LRFN5	<=0.05	1.998
ENSG00000278291	68.602	2.253	0.37	6.093	1.1112e-09	1.824	AL161772.1	<=0.05	1.985
ENSG00000128052	3.633	5.235	1.562	3.351	0.00080383	0.599	KDR	<=0.05	1.984
ENSG00000073849	636.219	2.114	0.261	8.087	6.1294e-16	2.029	ST6GAL1	<=0.05	1.976
ENSG00000144136	3385.06	2.043	0.185	11.06	1.9594e-28	1.387	SLC20A1	<=0.05	1.973
ENSG00000132639	113.061	2.294	0.407	5.63	1.8021e-08	1.824	SNAP25	<=0.05	1.971
ENSG00000242114	125.086	2.159	0.315	6.865	6.6493e-12	1.778	MTFP1	<=0.05	1.962
ENSG00000169710	21188.1	2.019	0.186	10.839	2.2415e-27	1.378	FASN	<=0.05	1.948
ENSG00000137285	872.445	2.202	0.358	6.143	8.0872e-10	1.982	TUBB2B	<=0.05	1.947
ENSG00000183092	106.158	2.373	0.471	5.036	4.7586e-07	1.722	BEGAIN	<=0.05	1.945
ENSG00000185101	13.376	4.956	1.483	3.343	0.00083012	1.368	ANO9	<=0.05	1.942
ENSG00000119508	248.007	2.166	0.336	6.449	1.1262e-10	1.599	NR4A3	<=0.05	1.941
ENSG00000172575	52.418	2.847	0.709	4.018	5.8747e-05	1.824	RASGRP1	<=0.05	1.939
ENSG00000110987	291.623	2.1	0.289	7.262	3.8055e-13	1.408	BCL7A	<=0.05	1.931
ENSG00000104812	2426.82	1.985	0.163	12.155	5.3748e-34	1.226	GYS1	<=0.05	1.93
ENSG00000112715	8356.54	1.945	0.094	20.79	5.3107e-96	1.429	VEGFA	<=0.05	1.927
ENSG00000131459	2653.27	2.037	0.24	8.499	1.9066e-17	1.524	GFPT2	<=0.05	1.919
ENSG00000003989	187.672	2.677	0.64	4.186	2.843e-05	1.426	SLC7A2	<=0.05	1.918
ENSG00000036448	461.568	2.287	0.438	5.224	1.7531e-07	1.824	MYOM2	<=0.05	1.911
ENSG00000117877	391.713	2.035	0.249	8.188	2.6588e-16	1.778	CD3EAP	<=0.05	1.909
ENSG00000146094	143.102	2.091	0.3	6.976	3.0423e-12	1.599	DOK3	<=0.05	1.909
ENSG00000169684	37.321	3.11	0.829	3.751	0.00017603	2.045	CHRNA5	<=0.05	1.908
ENSG00000171951	21.59	2.588	0.601	4.303	1.6816e-05	1.402	SCG2	<=0.05	1.908
ENSG00000188042	1209.09	1.952	0.144	13.514	1.2972e-41	2.462	ARL4C	<=0.05	1.908
ENSG00000117013	11.849	4.089	1.198	3.414	0.00064003	1.414	KCNQ4	<=0.05	1.907
ENSG00000120738	10252.2	1.972	0.184	10.729	7.4424e-27	1.387	EGR1	<=0.05	1.902
ENSG00000110104	1783.7	1.942	0.142	13.701	1.0041e-42	1.75	CCDC86	<=0.05	1.9
ENSG00000106236	25.477	2.833	0.716	3.957	7.5915e-05	1.828	NPTX2	<=0.05	1.899
ENSG00000152413	442.231	2.142	0.349	6.147	7.9091e-10	1.139	HOMER1	<=0.05	1.899
ENSG00000264772	161.925	2.027	0.25	8.122	4.6031e-16	1.426	AC016876.2	<=0.05	1.899
ENSG00000158859	1183.52	2.055	0.28	7.328	2.3356e-13	2.462	ADAMTS4	<=0.05	1.895
ENSG00000017483	230.537	2.316	0.465	4.981	6.3298e-07	1.426	SLC38A5	<=0.05	1.894
ENSG00000124479	17.438	3.202	0.87	3.681	0.00023249	1.507	NDP	<=0.05	1.894
ENSG00000037897	425.833	1.962	0.182	10.809	3.1241e-27	1.81	METTL1	<=0.05	1.893
ENSG00000257913	18.602	2.939	0.763	3.851	0.00011769	1.368	DDN-AS1	<=0.05	1.893
ENSG00000185344	721.06	2.018	0.255	7.918	2.4111e-15	1.982	ATP6V0A2	<=0.05	1.885
ENSG00000091972	137.533	2.677	0.652	4.106	4.0262e-05	1.599	CD200	<=0.05	1.884
ENSG00000186480	3031.04	1.976	0.217	9.089	9.9805e-20	1.429	INSIG1	<=0.05	1.878
ENSG00000179041	897.262	1.929	0.166	11.65	2.289e-31	2.029	RRS1	<=0.05	1.872
ENSG00000041982	147631	1.989	0.24	8.288	1.1545e-16	1.417	TNC	<=0.05	1.871
ENSG00000163735	153.769	2.689	0.662	4.061	4.876e-05	1.824	CXCL5	<=0.05	1.871
ENSG00000239672	1397.79	1.914	0.143	13.413	5.1082e-41	2.462	NME1	<=0.05	1.871
ENSG00000185245	6.423	5.078	1.539	3.299	0.00097027	1.367	GP1BA	<=0.05	1.869
ENSG00000221866	34.774	2.43	0.54	4.503	6.7057e-06	1.828	PLXNA4	<=0.05	1.868
ENSG00000180448	72.954	2.377	0.514	4.626	3.7204e-06	1.778	ARHGAP45	<=0.05	1.864
ENSG00000175040	2193.08	1.913	0.157	12.193	3.3945e-34	1.541	CHST2	<=0.05	1.861
ENSG00000155189	560.574	1.941	0.198	9.803	1.0881e-22	1.81	AGPAT5	<=0.05	1.859
ENSG00000067992	37.923	2.389	0.524	4.555	5.2334e-06	1.883	PDK3	<=0.05	1.855
ENSG00000115353	12.437	4.978	1.511	3.294	0.00098681	1.402	TACR1	<=0.05	1.853
ENSG00000175592	4094.78	1.951	0.218	8.963	3.1626e-19	1.387	FOSL1	<=0.05	1.853
ENSG00000151790	38.92	3.82	1.115	3.425	0.00061515	2.045	TDO2	<=0.05	1.85
ENSG00000128262	107.262	2.098	0.352	5.958	2.5604e-09	1.778	POM121L9P	<=0.05	1.847
ENSG00000170379	600.173	1.928	0.203	9.48	2.5401e-21	1.81	TCAF2	<=0.05	1.842
ENSG00000131668	6.231	5.006	1.523	3.286	0.001015	1.955	BARX1	<=0.05	1.84
ENSG00000115318	3278.97	1.9	0.17	11.156	6.7074e-29	1.378	LOXL3	<=0.05	1.839
ENSG00000171246	159.569	2.339	0.507	4.613	3.9639e-06	1.81	NPTX1	<=0.05	1.835
ENSG00000185760	415.65	2.04	0.319	6.395	1.6014e-10	1.255	KCNQ5	<=0.05	1.832
ENSG00000128590	871.604	1.92	0.213	9.006	2.1323e-19	1.976	DNAJB9	<=0.05	1.825
ENSG00000157654	1457.53	1.993	0.288	6.918	4.574e-12	2.335	PALM2-AKAP2	<=0.05	1.823
ENSG00000187678	972.396	1.923	0.22	8.727	2.6255e-18	2.389	SPRY4	<=0.05	1.822
ENSG00000134802	1441.07	2.016	0.31	6.509	7.5561e-11	2.335	SLC43A3	<=0.05	1.82
ENSG00000145050	1552.31	1.948	0.26	7.498	6.4714e-14	1.75	MANF	<=0.05	1.808
ENSG00000011422	1534.38	1.851	0.144	12.826	1.1725e-37	1.584	PLAUR	<=0.05	1.807
ENSG00000140379	28.233	2.251	0.473	4.756	1.9746e-06	2.045	BCL2A1	<=0.05	1.807
ENSG00000085415	577.942	1.872	0.181	10.363	3.6378e-25	1.824	SEH1L	<=0.05	1.803
ENSG00000164604	99.693	2.261	0.485	4.661	3.1531e-06	1.715	GPR85	<=0.05	1.794
ENSG00000131620	27.58	3.007	0.822	3.657	0.00025493	1.81	ANO1	<=0.05	1.792
ENSG00000138623	1391.31	1.829	0.136	13.467	2.4306e-41	1.875	SEMA7A	<=0.05	1.79
ENSG00000188763	46.705	2.253	0.483	4.668	3.0346e-06	1.81	FZD9	<=0.05	1.79
ENSG00000160117	64.326	2.114	0.402	5.259	1.4483e-07	1.824	ANKLE1	<=0.05	1.788
ENSG00000019991	1688.85	1.957	0.289	6.77	1.287e-11	1.541	HGF	<=0.05	1.785
ENSG00000168743	21.885	4.142	1.249	3.318	0.00090821	1.368	NPNT	<=0.05	1.779
ENSG00000105926	210.017	1.971	0.306	6.437	1.2168e-10	1.824	MPP6	<=0.05	1.778
ENSG00000111669	15046.4	1.824	0.152	12.024	2.6461e-33	1.375	TPI1	<=0.05	1.776
ENSG00000008056	69.554	1.936	0.283	6.853	7.211e-12	1.81	SYN1	<=0.05	1.772
ENSG00000104549	1977.91	1.821	0.154	11.831	2.7106e-32	1.541	SQLE	<=0.05	1.771
ENSG00000105835	8986.87	1.849	0.193	9.587	9.0474e-22	1.387	NAMPT	<=0.05	1.771
ENSG00000184599	14.248	2.744	0.721	3.805	0.00014181	1.402	FAM19A3	<=0.05	1.771
ENSG00000119042	419.945	1.867	0.217	8.616	6.9456e-18	1.81	SATB2	<=0.05	1.769
ENSG00000180616	173.545	2.123	0.419	5.063	4.1256e-07	1.426	SSTR2	<=0.05	1.769
ENSG00000197208	592.375	1.933	0.283	6.826	8.7102e-12	1.255	SLC22A4	<=0.05	1.768
ENSG00000052749	1492.47	1.853	0.205	9.06	1.3097e-19	1.875	RRP12	<=0.05	1.766
ENSG00000148344	2736.48	1.829	0.176	10.42	2.007e-25	1.524	PTGES	<=0.05	1.765
ENSG00000102144	9158.16	1.819	0.161	11.262	2.0277e-29	1.417	PGK1	<=0.05	1.764
ENSG00000260439	45.871	2.167	0.453	4.783	1.7307e-06	2.045	LMF1-AS1	<=0.05	1.755
ENSG00000160818	1249.25	1.819	0.179	10.174	2.5831e-24	2.462	GPATCH4	<=0.05	1.752
ENSG00000234883	29.894	2.181	0.463	4.715	2.4127e-06	2.045	MIR155HG	<=0.05	1.752
ENSG00000138190	259.279	2.143	0.441	4.859	1.1827e-06	1.408	EXOC6	<=0.05	1.751
ENSG00000247626	93.472	1.954	0.314	6.214	5.1665e-10	1.778	MARS2	<=0.05	1.751
ENSG00000160072	1318.82	1.871	0.245	7.641	2.1558e-14	1.896	ATAD3B	<=0.05	1.747
ENSG00000188766	375.384	1.894	0.274	6.912	4.7892e-12	1.778	SPRED3	<=0.05	1.738
ENSG00000138316	694.873	1.847	0.23	8.029	9.8176e-16	2.029	ADAMTS14	<=0.05	1.737
ENSG00000006327	3177.32	1.917	0.296	6.468	9.9115e-11	1.417	TNFRSF12A	<=0.05	1.736
ENSG00000145777	31.844	2.348	0.56	4.19	2.7841e-05	1.81	TSLP	<=0.05	1.728
ENSG00000091127	420.75	1.842	0.236	7.801	6.1519e-15	1.198	PUS7	<=0.05	1.726
ENSG00000279232	133.276	1.839	0.233	7.879	3.3087e-15	1.81	AC008522.1	<=0.05	1.726
ENSG00000179862	1074.65	1.798	0.186	9.66	4.4415e-22	2.389	CITED4	<=0.05	1.725
ENSG00000139438	89.169	1.944	0.328	5.925	3.1276e-09	1.81	FAM222A	<=0.05	1.723
ENSG00000143847	341.471	2.064	0.414	4.981	6.316e-07	1.599	PPFIA4	<=0.05	1.715
ENSG00000174004	57.417	2.091	0.431	4.851	1.2312e-06	1.883	NRROS	<=0.05	1.714
ENSG00000176692	846.176	1.776	0.176	10.092	5.966e-24	1.976	FOXC2	<=0.05	1.711
ENSG00000147324	1782.4	1.783	0.189	9.445	3.5707e-21	1.524	MFHAS1	<=0.05	1.708
ENSG00000108825	10.42	4.729	1.468	3.222	0.0012719	1.507	PTGES3L-AARSD1	<=0.05	1.705
ENSG00000214290	30.143	2.717	0.733	3.706	0.00021089	1.828	COLCA2	<=0.05	1.702
ENSG00000174669	64.004	2.119	0.455	4.655	3.2357e-06	1.778	SLC29A2	<=0.05	1.7
ENSG00000052802	1309.37	1.769	0.189	9.351	8.6853e-21	1.875	MSMO1	<=0.05	1.694
ENSG00000164761	23926.9	1.767	0.187	9.44	3.7283e-21	1.417	TNFRSF11B	<=0.05	1.693
ENSG00000196497	1745.27	1.828	0.256	7.132	9.9165e-13	1.541	IPO4	<=0.05	1.692
ENSG00000124831	7270.64	1.729	0.134	12.873	6.4117e-38	1.417	LRRFIP1	<=0.05	1.691
ENSG00000133101	18.484	3.15	0.91	3.46	0.00053971	1.368	CCNA1	<=0.05	1.687
ENSG00000116852	10.977	5.028	1.571	3.202	0.0013657	1.367	KIF21B	<=0.05	1.686
ENSG00000108179	1594.77	1.726	0.143	12.082	1.3115e-33	1.524	PPIF	<=0.05	1.683
ENSG00000135912	458.291	1.86	0.297	6.268	3.6685e-10	1.255	TTLL4	<=0.05	1.678
ENSG00000172115	1541.88	1.767	0.206	8.565	1.085e-17	1.541	CYCS	<=0.05	1.678
ENSG00000170522	815.996	1.769	0.211	8.372	5.6673e-17	1.982	ELOVL6	<=0.05	1.676
ENSG00000133816	3167.97	1.918	0.343	5.583	2.3601e-08	1.429	MICAL2	<=0.05	1.675
ENSG00000132768	376.516	1.753	0.195	9.014	1.9779e-19	1.81	DPH2	<=0.05	1.674
ENSG00000120437	1412.79	1.794	0.243	7.382	1.5583e-13	2.389	ACAT2	<=0.05	1.671
ENSG00000253882	271.207	1.806	0.255	7.07	1.5473e-12	1.778	AC099548.2	<=0.05	1.67
ENSG00000130810	1331.16	1.714	0.147	11.644	2.4475e-31	1.875	PPAN	<=0.05	1.668
ENSG00000077238	2829.96	1.685	0.106	15.883	8.2559e-57	1.75	IL4R	<=0.05	1.662
ENSG00000154864	181.979	2.331	0.582	4.005	6.202e-05	1.815	PIEZO2	<=0.05	1.657
ENSG00000188211	558.596	1.713	0.166	10.337	4.8177e-25	1.198	NCR3LG1	<=0.05	1.656
ENSG00000229644	138.127	1.858	0.313	5.944	2.7826e-09	1.815	NAMPTP1	<=0.05	1.656
ENSG00000105889	187.253	1.769	0.237	7.478	7.5456e-14	1.824	STEAP1B	<=0.05	1.652
ENSG00000171793	1316.91	1.876	0.33	5.691	1.2627e-08	2.335	CTPS1	<=0.05	1.652
ENSG00000198814	967.759	1.78	0.253	7.035	1.999e-12	2.335	GK	<=0.05	1.647
ENSG00000198042	726.999	1.718	0.191	8.998	2.2986e-19	1.982	MAK16	<=0.05	1.642
ENSG00000125740	98.31	2.233	0.542	4.117	3.8345e-05	1.722	FOSB	<=0.05	1.641
ENSG00000166197	4610.93	1.712	0.184	9.292	1.5198e-20	1.429	NOLC1	<=0.05	1.641
ENSG00000247095	182.831	1.919	0.37	5.189	2.1167e-07	1.824	MIR210HG	<=0.05	1.638
ENSG00000256813	5.171	4.929	1.552	3.176	0.0014919	1.367	AP000777.3	<=0.05	1.638
ENSG00000152256	553.273	1.754	0.238	7.375	1.6384e-13	1.198	PDK1	<=0.05	1.637
ENSG00000284753	43.228	2.079	0.467	4.454	8.4383e-06	1.828	EEF1AKMT4	<=0.05	1.635
ENSG00000125266	2573.53	1.819	0.3	6.056	1.3989e-09	1.75	EFNB2	<=0.05	1.632
ENSG00000111641	1274.61	1.676	0.146	11.467	1.9296e-30	2.389	NOP2	<=0.05	1.631
ENSG00000121039	2170.79	1.752	0.244	7.189	6.5163e-13	1.584	RDH10	<=0.05	1.629
ENSG00000185022	3894.5	1.759	0.25	7.035	1.9902e-12	1.378	MAFF	<=0.05	1.629
ENSG00000109814	2216.06	1.733	0.226	7.668	1.7532e-14	1.226	UGDH	<=0.05	1.627
ENSG00000078081	103.714	2.417	0.633	3.817	0.00013521	1.778	LAMP3	<=0.05	1.626
ENSG00000131885	13.986	4.451	1.396	3.188	0.0014331	1.367	KRT17P1	<=0.05	1.626
ENSG00000170345	513.321	1.787	0.286	6.249	4.1374e-10	1.255	FOS	<=0.05	1.617
ENSG00000112972	1467.55	1.669	0.16	10.462	1.2921e-25	1.896	HMGCS1	<=0.05	1.616
ENSG00000196639	948.515	1.651	0.146	11.285	1.5519e-29	1.896	HRH1	<=0.05	1.607
ENSG00000134531	7078.86	1.688	0.201	8.39	4.8449e-17	1.375	EMP1	<=0.05	1.604
ENSG00000159399	3645.88	1.649	0.15	10.974	5.0999e-28	1.417	HK2	<=0.05	1.602
ENSG00000123358	848.74	1.823	0.328	5.565	2.6153e-08	2.029	NR4A1	<=0.05	1.601
ENSG00000228649	42.637	1.961	0.42	4.67	3.0169e-06	2.045	SNHG26	<=0.05	1.598
ENSG00000130164	8046.74	1.626	0.121	13.457	2.8006e-41	1.378	LDLR	<=0.05	1.595
ENSG00000120694	3832.76	1.653	0.169	9.782	1.3402e-22	1.387	HSPH1	<=0.05	1.594
ENSG00000065618	24.953	3.019	0.889	3.395	0.00068676	1.824	COL17A1	<=0.05	1.592
ENSG00000171488	728.978	1.706	0.239	7.143	9.1149e-13	1.875	LRRC8C	<=0.05	1.588
ENSG00000187173	5.184	4.184	1.316	3.18	0.0014714	1.3	LCE2A	<=0.05	1.588
ENSG00000107815	514.176	1.674	0.206	8.133	4.1733e-16	1.255	TWNK	<=0.05	1.586
ENSG00000274021	26.461	2.197	0.55	3.996	6.431e-05	1.883	AC024909.2	<=0.05	1.586
ENSG00000214706	1616.82	1.641	0.164	10.008	1.3987e-23	1.226	IFRD2	<=0.05	1.585
ENSG00000143179	1671.68	1.735	0.27	6.419	1.3715e-10	1.584	UCK2	<=0.05	1.583
ENSG00000241945	346.206	1.689	0.229	7.365	1.7775e-13	1.599	PWP2	<=0.05	1.58
ENSG00000074800	29730.6	1.611	0.124	12.946	2.4884e-38	1.387	ENO1	<=0.05	1.579
ENSG00000101680	601.868	1.623	0.146	11.147	7.4351e-29	1.139	LAMA1	<=0.05	1.579
ENSG00000183760	21.968	2.226	0.566	3.932	8.4225e-05	1.402	ACP7	<=0.05	1.579
ENSG00000281207	13.901	3.537	1.087	3.252	0.0011453	1.402	SLFNL1-AS1	<=0.05	1.579
ENSG00000116649	3181.82	1.631	0.161	10.108	5.098e-24	1.378	SRM	<=0.05	1.577
ENSG00000272476	67.169	1.828	0.35	5.225	1.7392e-07	1.824	AL024507.2	<=0.05	1.575
ENSG00000179431	1201.4	1.654	0.196	8.433	3.3563e-17	1.896	FJX1	<=0.05	1.574
ENSG00000169851	715.538	1.707	0.254	6.726	1.7488e-11	2.029	PCDH7	<=0.05	1.573
ENSG00000106089	366.987	1.71	0.261	6.564	5.2489e-11	1.599	STX1A	<=0.05	1.57
ENSG00000162924	540.48	1.944	0.427	4.553	5.2794e-06	1.824	REL	<=0.05	1.568
ENSG00000131669	3384.65	1.707	0.26	6.559	5.399e-11	1.429	NINJ1	<=0.05	1.567
ENSG00000198947	358.335	1.71	0.266	6.431	1.2636e-10	1.599	DMD	<=0.05	1.564
ENSG00000218336	1992.77	1.623	0.182	8.93	4.2503e-19	1.584	TENM3	<=0.05	1.555
ENSG00000187479	701.693	1.76	0.315	5.584	2.3561e-08	1.976	C11orf96	<=0.05	1.554
ENSG00000160161	175.149	1.749	0.308	5.677	1.3695e-08	1.815	CILP2	<=0.05	1.552
ENSG00000231890	25.032	2.227	0.578	3.85	0.00011822	1.81	DARS-AS1	<=0.05	1.551
ENSG00000136158	765.68	1.643	0.212	7.75	9.1791e-15	1.976	SPRY2	<=0.05	1.55
ENSG00000118785	162.857	2.448	0.676	3.621	0.00029394	1.815	SPP1	<=0.05	1.548
ENSG00000232956	211.698	1.638	0.208	7.881	3.2473e-15	1.599	SNHG15	<=0.05	1.548
ENSG00000113448	311.027	1.626	0.195	8.336	7.6742e-17	1.599	PDE4D	<=0.05	1.547
ENSG00000118971	306.073	1.81	0.358	5.049	4.4345e-07	1.599	CCND2	<=0.05	1.544
ENSG00000117525	1086.1	1.721	0.293	5.873	4.2798e-09	1.896	F3	<=0.05	1.543
ENSG00000112658	3384.27	1.585	0.145	10.925	8.7209e-28	1.375	SRF	<=0.05	1.541
ENSG00000196353	6.663	5.399	1.731	3.12	0.0018112	1.367	CPNE4	<=0.05	1.54
ENSG00000174640	1190.06	3.519	1.094	3.218	0.0012924	1.875	SLCO2A1	<=0.05	1.538
ENSG00000112578	693.39	1.614	0.193	8.352	6.7123e-17	1.976	BYSL	<=0.05	1.537
ENSG00000169248	2949.2	1.647	0.231	7.122	1.0599e-12	1.429	CXCL11	<=0.05	1.536
ENSG00000130204	1842.67	1.573	0.141	11.17	5.7188e-29	1.226	TOMM40	<=0.05	1.532
ENSG00000138074	575.266	1.736	0.313	5.541	3.0031e-08	1.139	SLC5A6	<=0.05	1.532
ENSG00000228794	617.142	1.61	0.195	8.269	1.3467e-16	1.896	LINC01128	<=0.05	1.532
ENSG00000167553	6294.85	1.586	0.164	9.645	5.183e-22	1.387	TUBA1C	<=0.05	1.53
ENSG00000187193	179.381	1.633	0.223	7.324	2.4115e-13	1.599	MT1X	<=0.05	1.53
ENSG00000155846	29.585	2.317	0.628	3.692	0.00022222	1.81	PPARGC1B	<=0.05	1.529
ENSG00000164484	1445.71	1.821	0.376	4.838	1.3089e-06	1.875	TMEM200A	<=0.05	1.527
ENSG00000104635	6749.39	1.686	0.279	6.054	1.4135e-09	1.378	SLC39A14	<=0.05	1.525
ENSG00000164483	45.004	2.637	0.762	3.461	0.00053757	1.828	SAMD3	<=0.05	1.525
ENSG00000071282	2763.3	1.652	0.252	6.551	5.7038e-11	1.541	LMCD1	<=0.05	1.521
ENSG00000109519	729.704	1.555	0.131	11.9	1.1769e-32	2.029	GRPEL1	<=0.05	1.519
ENSG00000039560	9390.76	1.597	0.195	8.187	2.689e-16	1.375	RAI14	<=0.05	1.518
ENSG00000276045	1192.01	1.558	0.142	10.982	4.6392e-28	1.896	ORAI1	<=0.05	1.517
ENSG00000145147	9896.82	1.535	0.098	15.729	9.51e-56	1.375	SLIT2	<=0.05	1.516
ENSG00000164181	16.853	2.709	0.794	3.411	0.00064615	1.414	ELOVL7	<=0.05	1.515
ENSG00000127954	79.254	2.378	0.66	3.605	0.00031156	1.715	STEAP4	<=0.05	1.514
ENSG00000113361	176.103	2.076	0.524	3.957	7.5746e-05	1.81	CDH6	<=0.05	1.512
ENSG00000102967	106.572	1.81	0.382	4.745	2.082e-06	1.778	DHODH	<=0.05	1.509
ENSG00000149256	1395.31	2.133	0.553	3.855	0.00011579	2.462	TENM4	<=0.05	1.508
ENSG00000204128	8.654	4.929	1.591	3.098	0.0019489	1.255	C2orf72	<=0.05	1.506
ENSG00000105738	2621.88	1.624	0.242	6.722	1.7985e-11	1.584	SIPA1L3	<=0.05	1.503
ENSG00000118503	3795.78	1.742	0.34	5.128	2.9289e-07	1.387	TNFAIP3	<=0.05	1.502
ENSG00000147852	897.332	1.577	0.19	8.29	1.1281e-16	1.875	VLDLR	<=0.05	1.502
ENSG00000067840	115.767	1.994	0.489	4.078	4.5456e-05	1.778	PDZD4	<=0.05	1.501
ENSG00000167508	2859.22	1.548	0.158	9.77	1.5106e-22	1.541	MVD	<=0.05	1.497
ENSG00000115657	638.853	1.573	0.192	8.18	2.8471e-16	1.976	ABCB6	<=0.05	1.496
ENSG00000166126	23.261	2.083	0.535	3.892	9.9521e-05	2.045	AMN	<=0.05	1.496
ENSG00000241749	86.537	1.726	0.333	5.183	2.1778e-07	1.722	RPSAP52	<=0.05	1.496
ENSG00000004478	1848.17	1.603	0.229	7.007	2.4285e-12	1.584	FKBP4	<=0.05	1.495
ENSG00000134443	13.024	3.173	0.98	3.238	0.001205	1.368	GRP	<=0.05	1.492
ENSG00000087250	18.582	7.157	2.258	3.169	0.0015284	1.507	MT3	<=0.05	1.489
ENSG00000134333	17068.3	1.509	0.117	12.887	5.3196e-38	1.375	LDHA	<=0.05	1.481
ENSG00000182022	1149.92	1.647	0.285	5.769	7.9582e-09	2.389	CHST15	<=0.05	1.478
ENSG00000236824	152.455	1.689	0.319	5.294	1.1951e-07	1.599	BCYRN1	<=0.05	1.478
ENSG00000170500	75.665	2.157	0.578	3.733	0.000189	1.824	LONRF2	<=0.05	1.477
ENSG00000100739	632.422	1.562	0.206	7.578	3.5151e-14	1.982	BDKRB1	<=0.05	1.474
ENSG00000184557	3596.65	1.507	0.127	11.881	1.4907e-32	1.429	SOCS3	<=0.05	1.474
ENSG00000106688	579.564	1.722	0.347	4.958	7.1111e-07	1.139	SLC1A1	<=0.05	1.472
ENSG00000186088	262.077	1.653	0.297	5.575	2.4768e-08	1.824	GSAP	<=0.05	1.471
ENSG00000111674	1426.65	1.552	0.2	7.76	8.488e-15	1.896	ENO2	<=0.05	1.469
ENSG00000108932	123.147	3.72	1.189	3.13	0.0017489	1.824	SLC16A6	<=0.05	1.468
ENSG00000143184	8.781	4.472	1.452	3.081	0.0020649	1.341	XCL1	<=0.05	1.467
ENSG00000173894	216.713	1.668	0.313	5.328	9.9404e-08	1.815	CBX2	<=0.05	1.465
ENSG00000255114	49.22	1.943	0.481	4.044	5.2468e-05	2.045	AP003392.3	<=0.05	1.465
ENSG00000132382	3516.38	1.488	0.112	13.318	1.8073e-40	1.417	MYBBP1A	<=0.05	1.462
ENSG00000214110	67.917	1.739	0.365	4.761	1.9256e-06	1.824	LDHAP4	<=0.05	1.461
ENSG00000283528	11.089	5.228	1.702	3.071	0.0021315	1.367	TCAF2C	<=0.05	1.461
ENSG00000197785	2093.63	1.522	0.176	8.648	5.263e-18	1.524	ATAD3A	<=0.05	1.458
ENSG00000088826	1341.77	1.953	0.491	3.978	6.941e-05	2.462	SMOX	<=0.05	1.454
ENSG00000141526	7402.38	1.512	0.169	8.966	3.0648e-19	1.375	SLC16A3	<=0.05	1.454
ENSG00000110841	2355.8	1.534	0.199	7.718	1.1863e-14	1.75	PPFIBP1	<=0.05	1.453
ENSG00000054967	216.445	1.692	0.34	4.973	6.608e-07	1.426	RELT	<=0.05	1.452
ENSG00000144354	322.821	1.619	0.285	5.685	1.3044e-08	1.599	CDCA7	<=0.05	1.451
ENSG00000154217	995.369	1.553	0.223	6.95	3.6435e-12	2.335	PITPNC1	<=0.05	1.45
ENSG00000181773	57.399	2.047	0.539	3.8	0.00014481	2.045	GPR3	<=0.05	1.45
ENSG00000197451	5146.63	1.513	0.176	8.583	9.2095e-18	1.378	HNRNPAB	<=0.05	1.449
ENSG00000137267	3014.83	1.569	0.243	6.456	1.0734e-10	1.417	TUBB2A	<=0.05	1.447
ENSG00000165661	1036.19	1.485	0.139	10.716	8.5718e-27	2.335	QSOX2	<=0.05	1.446
ENSG00000115946	509.972	1.567	0.243	6.443	1.1679e-10	1.824	PNO1	<=0.05	1.445
ENSG00000145220	698.913	1.491	0.151	9.899	4.2125e-23	1.875	LYAR	<=0.05	1.444
ENSG00000104856	2270.32	1.495	0.159	9.378	6.7134e-21	1.524	RELB	<=0.05	1.443
ENSG00000128050	2407.22	1.473	0.122	12.105	9.9792e-34	1.226	PAICS	<=0.05	1.443
ENSG00000112319	26.819	2.203	0.613	3.592	0.00032831	1.824	EYA4	<=0.05	1.441
ENSG00000133401	27.802	3.269	1.033	3.166	0.0015474	1.824	PDZD2	<=0.05	1.441
ENSG00000164741	4310.05	1.481	0.141	10.536	5.9192e-26	1.387	DLC1	<=0.05	1.441
ENSG00000260196	67.978	1.711	0.362	4.729	2.2517e-06	1.81	AC124798.1	<=0.05	1.438
ENSG00000101361	3720.93	1.493	0.166	8.986	2.5709e-19	1.429	NOP56	<=0.05	1.437
ENSG00000163938	2298.87	1.462	0.111	13.143	1.8759e-39	1.75	GNL3	<=0.05	1.437
ENSG00000174136	6474.86	1.494	0.166	8.99	2.4764e-19	1.375	RGMB	<=0.05	1.437
ENSG00000135763	391.009	1.56	0.246	6.352	2.1241e-10	1.778	URB2	<=0.05	1.435
ENSG00000259207	763.67	1.593	0.276	5.771	7.8658e-09	1.982	ITGB3	<=0.05	1.435
ENSG00000044574	27788.3	1.519	0.215	7.081	1.4301e-12	1.378	HSPA5	<=0.05	1.424
ENSG00000174236	8.821	2.702	0.824	3.281	0.0010354	1.255	REP15	<=0.05	1.424
ENSG00000198018	338.538	1.62	0.309	5.236	1.6416e-07	1.408	ENTPD7	<=0.05	1.421
ENSG00000250899	219.489	1.578	0.275	5.728	1.0172e-08	1.599	AC125807.2	<=0.05	1.421
ENSG00000128271	105.918	2.384	0.699	3.412	0.00064426	1.824	ADORA2A	<=0.05	1.419
ENSG00000171612	209.933	1.55	0.253	6.125	9.0589e-10	1.81	SLC25A33	<=0.05	1.418
ENSG00000196793	108.801	1.543	0.247	6.246	4.2142e-10	1.778	ZNF239	<=0.05	1.417
ENSG00000067064	1355.85	1.461	0.151	9.653	4.7659e-22	2.462	IDI1	<=0.05	1.414
ENSG00000169032	2681.01	1.483	0.183	8.082	6.3883e-16	1.226	MAP2K1	<=0.05	1.414
ENSG00000172817	350.283	1.674	0.353	4.74	2.1356e-06	1.778	CYP7B1	<=0.05	1.414
ENSG00000241360	481.977	1.475	0.172	8.559	1.1347e-17	1.81	PDXP	<=0.05	1.414
ENSG00000178607	759.694	1.565	0.271	5.784	7.3113e-09	1.875	ERN1	<=0.05	1.413
ENSG00000271216	10.379	4.389	1.442	3.044	0.0023331	1.414	LINC01050	<=0.05	1.412
ENSG00000228106	27.44	3.236	1.031	3.139	0.0016936	1.81	AL392172.1	<=0.05	1.411
ENSG00000148154	1064.42	1.444	0.133	10.859	1.7991e-27	1.875	UGCG	<=0.05	1.408
ENSG00000261236	1021.48	1.493	0.204	7.335	2.2221e-13	2.389	BOP1	<=0.05	1.408
ENSG00000269926	19.043	2.577	0.781	3.3	0.00096587	1.367	DDIT4-AS1	<=0.05	1.407
ENSG00000104885	1944.01	1.474	0.182	8.094	5.754e-16	1.75	DOT1L	<=0.05	1.406
ENSG00000136068	9437.88	1.45	0.147	9.838	7.7176e-23	1.378	FLNB	<=0.05	1.406
ENSG00000077150	5563.4	1.469	0.177	8.306	9.9058e-17	1.387	NFKB2	<=0.05	1.405
ENSG00000091137	53.783	2.151	0.609	3.531	0.00041408	1.828	SLC26A4	<=0.05	1.396
ENSG00000102554	884.456	1.514	0.24	6.295	3.0641e-10	2.029	KLF5	<=0.05	1.395
ENSG00000197961	273.598	1.506	0.232	6.478	9.3211e-11	1.778	ZNF121	<=0.05	1.394
ENSG00000116133	8133.59	1.459	0.182	8.018	1.0751e-15	1.378	DHCR24	<=0.05	1.391
ENSG00000260727	13.147	3.37	1.087	3.1	0.0019331	1.507	SLC7A5P1	<=0.05	1.391
ENSG00000167772	952.935	1.726	0.401	4.301	1.7018e-05	2.389	ANGPTL4	<=0.05	1.389
ENSG00000197905	751.599	1.471	0.201	7.317	2.5311e-13	2.029	TEAD4	<=0.05	1.388
ENSG00000139146	307.643	1.479	0.217	6.827	8.6478e-12	1.81	SINHCAF	<=0.05	1.383
ENSG00000120332	11.643	4.234	1.399	3.026	0.0024749	1.367	TNN	<=0.05	1.381
ENSG00000145860	2610.44	1.397	0.09	15.492	3.959e-54	1.226	RNF145	<=0.05	1.381
ENSG00000162493	472.039	1.416	0.138	10.267	9.9488e-25	1.255	PDPN	<=0.05	1.378
ENSG00000008513	3651.8	1.4	0.109	12.898	4.6349e-38	1.429	ST3GAL1	<=0.05	1.376
ENSG00000067057	6477.5	1.452	0.194	7.489	6.9557e-14	1.387	PFKP	<=0.05	1.375
ENSG00000148339	1491.47	1.41	0.131	10.801	3.4178e-27	2.462	SLC25A25	<=0.05	1.375
ENSG00000184992	256.704	1.616	0.341	4.741	2.1313e-06	1.81	BRI3BP	<=0.05	1.374
ENSG00000138675	1009.49	1.618	0.344	4.711	2.465e-06	2.389	FGF5	<=0.05	1.372
ENSG00000055957	13.94	4.54	1.508	3.01	0.0026122	1.402	ITIH1	<=0.05	1.368
ENSG00000132196	172.428	1.51	0.267	5.667	1.4561e-08	1.815	HSD17B7	<=0.05	1.363
ENSG00000164251	171.628	1.7	0.401	4.238	2.2556e-05	1.824	F2RL1	<=0.05	1.363
ENSG00000148841	3974.69	1.569	0.316	4.962	6.973e-07	1.429	ITPRIP	<=0.05	1.361
ENSG00000133805	952.137	2.252	0.667	3.376	0.00073427	2.335	AMPD3	<=0.05	1.36
ENSG00000137168	493.662	1.436	0.194	7.393	1.4363e-13	1.139	PPIL1	<=0.05	1.358
ENSG00000151287	130.945	1.486	0.252	5.901	3.6162e-09	1.778	TEX30	<=0.05	1.355
ENSG00000145623	4912.32	1.38	0.115	11.979	4.5922e-33	1.417	OSMR	<=0.05	1.353
ENSG00000148840	1960.06	1.391	0.141	9.878	5.1809e-23	1.541	PPRC1	<=0.05	1.351
ENSG00000186352	92.269	1.631	0.366	4.458	8.2659e-06	1.81	ANKRD37	<=0.05	1.351
ENSG00000107937	1614.7	1.393	0.148	9.417	4.629e-21	1.226	GTPBP4	<=0.05	1.349
ENSG00000125148	27494	1.457	0.23	6.323	2.5584e-10	1.387	MT2A	<=0.05	1.347
ENSG00000137672	167.619	1.528	0.298	5.136	2.8075e-07	1.599	TRPC6	<=0.05	1.344
ENSG00000075131	181.782	1.582	0.338	4.674	2.9544e-06	1.815	TIPIN	<=0.05	1.343
ENSG00000166068	1456.23	1.381	0.14	9.89	4.58e-23	1.896	SPRED1	<=0.05	1.342
ENSG00000120158	247.699	1.43	0.209	6.845	7.6411e-12	1.426	RCL1	<=0.05	1.341
ENSG00000120162	54.325	1.824	0.48	3.797	0.00014641	1.828	MOB3B	<=0.05	1.341
ENSG00000132661	382.028	1.416	0.195	7.272	3.5537e-13	1.81	NXT1	<=0.05	1.339
ENSG00000139514	4047.75	1.417	0.195	7.273	3.5109e-13	1.429	SLC7A1	<=0.05	1.339
ENSG00000144381	5676.63	1.384	0.149	9.284	1.6291e-20	1.375	HSPD1	<=0.05	1.339
ENSG00000172201	141.419	1.799	0.469	3.835	0.00012564	1.81	ID4	<=0.05	1.338
ENSG00000188807	696.468	1.441	0.224	6.443	1.1704e-10	1.875	TMEM201	<=0.05	1.338
ENSG00000196449	246.408	1.416	0.196	7.242	4.4269e-13	1.426	YRDC	<=0.05	1.338
ENSG00000148843	2240.09	1.387	0.157	8.84	9.5603e-19	1.584	PDCD11	<=0.05	1.337
ENSG00000100906	3394.25	1.466	0.252	5.829	5.5778e-09	1.429	NFKBIA	<=0.05	1.336
ENSG00000112379	32.163	1.705	0.419	4.066	4.7732e-05	2.045	ARFGEF3	<=0.05	1.336
ENSG00000114767	489.706	1.422	0.21	6.765	1.3308e-11	1.198	RRP9	<=0.05	1.332
ENSG00000133110	4188.55	1.982	0.561	3.535	0.0004081	1.417	POSTN	<=0.05	1.332
ENSG00000025772	1191.51	1.351	0.102	13.247	4.7178e-40	2.462	TOMM34	<=0.05	1.33
ENSG00000053372	1025.11	1.381	0.159	8.682	3.879e-18	2.462	MRTO4	<=0.05	1.329
ENSG00000100344	106.353	1.631	0.379	4.3	1.7072e-05	1.81	PNPLA3	<=0.05	1.329
ENSG00000117479	94.062	1.581	0.347	4.562	5.0707e-06	1.715	SLC19A2	<=0.05	1.329
ENSG00000177192	660.019	1.413	0.202	6.982	2.9129e-12	1.875	PUS1	<=0.05	1.329
ENSG00000183258	1602.53	1.459	0.251	5.817	5.9782e-09	1.584	DDX41	<=0.05	1.329
ENSG00000164045	177.884	1.617	0.371	4.354	1.3338e-05	1.81	CDC25A	<=0.05	1.328
ENSG00000279095	110.327	1.479	0.271	5.464	4.6435e-08	1.81	AC243964.3	<=0.05	1.327
ENSG00000166401	1001.56	1.46	0.255	5.736	9.7133e-09	2.389	SERPINB8	<=0.05	1.326
ENSG00000170525	2984.11	1.459	0.254	5.754	8.6941e-09	1.429	PFKFB3	<=0.05	1.326
ENSG00000128059	358.828	1.415	0.211	6.71	1.9494e-11	1.599	PPAT	<=0.05	1.324
ENSG00000176014	11374.6	1.386	0.175	7.94	2.0195e-15	1.378	TUBB6	<=0.05	1.324
ENSG00000166582	216.973	1.508	0.298	5.058	4.2324e-07	1.824	CENPV	<=0.05	1.323
ENSG00000179958	562.9	1.412	0.207	6.81	9.7428e-12	1.198	DCTPP1	<=0.05	1.323
ENSG00000011347	824.792	2.61	0.826	3.16	0.0015758	1.875	SYT7	<=0.05	1.321
ENSG00000093009	327.635	1.439	0.24	6.002	1.9473e-09	1.778	CDC45	<=0.05	1.321
ENSG00000102755	3990.93	1.537	0.322	4.779	1.764e-06	1.387	FLT1	<=0.05	1.321
ENSG00000110660	117.524	1.665	0.404	4.117	3.8387e-05	1.715	SLC35F2	<=0.05	1.321
ENSG00000248810	12.9	2.488	0.778	3.196	0.0013939	1.507	LINC02432	<=0.05	1.32
ENSG00000113460	691.625	1.403	0.205	6.834	8.2866e-12	1.982	BRIX1	<=0.05	1.316
ENSG00000149380	516.088	1.437	0.242	5.94	2.8469e-09	1.255	P4HA3	<=0.05	1.316
ENSG00000125459	684.26	1.437	0.244	5.899	3.6537e-09	1.896	MSTO1	<=0.05	1.315
ENSG00000088832	6584.75	1.376	0.176	7.83	4.8898e-15	1.378	FKBP1A	<=0.05	1.313
ENSG00000095319	2867.68	1.338	0.115	11.674	1.7225e-31	1.429	NUP188	<=0.05	1.312
ENSG00000029153	2243.37	1.361	0.159	8.564	1.0908e-17	1.524	ARNTL2	<=0.05	1.309
ENSG00000108854	1947.19	1.334	0.116	11.488	1.5159e-30	1.75	SMURF2	<=0.05	1.307
ENSG00000150907	291.201	1.539	0.334	4.611	4.009e-06	1.81	FOXO1	<=0.05	1.306
ENSG00000110218	1419.75	1.319	0.087	15.214	2.8373e-52	2.389	PANX1	<=0.05	1.304
ENSG00000128342	973.744	2.461	0.775	3.176	0.0014949	1.896	LIF	<=0.05	1.302
ENSG00000073008	1828.05	1.468	0.283	5.184	2.167e-07	1.226	PVR	<=0.05	1.301
ENSG00000278727	9.897	2.473	0.78	3.171	0.0015198	1.507	AC000403.1	<=0.05	1.301
ENSG00000099194	11101.3	1.328	0.118	11.298	1.338e-29	1.417	SCD	<=0.05	1.3
ENSG00000103404	408.821	1.412	0.233	6.058	1.3757e-09	1.824	USP31	<=0.05	1.3
ENSG00000116691	744.107	1.327	0.116	11.428	3.0468e-30	1.976	MIIP	<=0.05	1.3
ENSG00000157111	243.02	1.371	0.186	7.389	1.4815e-13	1.815	TMEM171	<=0.05	1.3
ENSG00000165704	447.017	1.354	0.163	8.293	1.1023e-16	1.139	HPRT1	<=0.05	1.3
ENSG00000171223	7139.03	1.315	0.097	13.596	4.2197e-42	1.378	JUNB	<=0.05	1.296
ENSG00000122641	3559.13	2.244	0.69	3.25	0.0011544	1.387	INHBA	<=0.05	1.294
ENSG00000160193	272.189	1.426	0.253	5.634	1.765e-08	1.408	WDR4	<=0.05	1.294
ENSG00000006210	314.307	1.524	0.332	4.591	4.4073e-06	1.408	CX3CL1	<=0.05	1.293
ENSG00000168439	5137.41	1.335	0.144	9.255	2.1473e-20	1.378	STIP1	<=0.05	1.293
ENSG00000135245	174.493	1.477	0.297	4.969	6.7381e-07	1.426	HILPDA	<=0.05	1.292
ENSG00000150630	2598.25	1.317	0.116	11.356	6.9255e-30	1.524	VEGFC	<=0.05	1.29
ENSG00000096060	814.104	1.468	0.293	5.01	5.4568e-07	1.896	FKBP5	<=0.05	1.289
ENSG00000132603	531.308	1.347	0.17	7.906	2.6532e-15	1.198	NIP7	<=0.05	1.288
ENSG00000132640	630.276	1.412	0.245	5.765	8.1764e-09	1.896	BTBD3	<=0.05	1.288
ENSG00000134070	478.724	1.503	0.32	4.696	2.6527e-06	1.81	IRAK2	<=0.05	1.288
ENSG00000138442	533.424	1.441	0.271	5.314	1.0747e-07	1.255	WDR12	<=0.05	1.288
ENSG00000139496	1023.69	1.366	0.196	6.97	3.1697e-12	1.875	NUP58	<=0.05	1.287
ENSG00000178695	2022.84	1.847	0.519	3.559	0.00037268	1.524	KCTD12	<=0.05	1.285
ENSG00000215032	8.698	3.143	1.042	3.017	0.002553	1.3	GNL3LP1	<=0.05	1.285
ENSG00000141384	128.374	1.374	0.211	6.507	7.6505e-11	1.824	TAF4B	<=0.05	1.282
ENSG00000155792	51.59	2.072	0.623	3.328	0.00087403	1.828	DEPTOR	<=0.05	1.282
ENSG00000187068	55.291	1.797	0.497	3.615	0.00029999	1.883	C3orf70	<=0.05	1.28
ENSG00000127124	719.853	1.385	0.229	6.05	1.4488e-09	2.029	HIVEP3	<=0.05	1.277
ENSG00000167695	1099.31	1.474	0.309	4.769	1.8552e-06	2.462	FAM57A	<=0.05	1.274
ENSG00000179241	387.552	1.338	0.177	7.553	4.2388e-14	1.599	LDLRAD3	<=0.05	1.274
ENSG00000261587	16.402	2.689	0.875	3.074	0.0021123	1.367	TMEM249	<=0.05	1.274
ENSG00000277161	156.185	1.447	0.288	5.016	5.2642e-07	1.815	PIGW	<=0.05	1.273
ENSG00000067533	403.787	1.632	0.413	3.951	7.7985e-05	1.81	RRP15	<=0.05	1.272
ENSG00000162433	1246.74	1.582	0.385	4.111	3.9401e-05	1.896	AK4	<=0.05	1.27
ENSG00000173540	958.701	1.407	0.257	5.473	4.4272e-08	2.335	GMPPB	<=0.05	1.269
ENSG00000160752	3547.24	1.315	0.153	8.588	8.8523e-18	1.387	FDPS	<=0.05	1.268
ENSG00000243978	41.533	1.924	0.563	3.418	0.00063099	1.828	RTL9	<=0.05	1.268
ENSG00000107959	4090.39	1.282	0.085	15.043	3.8306e-51	1.387	PITRM1	<=0.05	1.267
ENSG00000109084	1513.18	1.345	0.195	6.906	4.9984e-12	1.75	TMEM97	<=0.05	1.267
ENSG00000187840	1949.42	1.377	0.231	5.954	2.6174e-09	1.524	EIF4EBP1	<=0.05	1.266
ENSG00000169594	571.076	1.387	0.242	5.726	1.0285e-08	1.81	BNC1	<=0.05	1.265
ENSG00000118894	358.583	1.377	0.234	5.887	3.9359e-09	1.824	EEF2KMT	<=0.05	1.264
ENSG00000198885	140.379	1.52	0.35	4.338	1.4373e-05	1.599	ITPRIPL1	<=0.05	1.262
ENSG00000105220	6104.2	1.282	0.103	12.475	1.0279e-35	1.378	GPI	<=0.05	1.261
ENSG00000100522	903.616	1.31	0.156	8.388	4.9398e-17	1.982	GNPNAT1	<=0.05	1.26
ENSG00000146205	65.853	1.74	0.478	3.639	0.00027337	1.778	ANO7	<=0.05	1.26
ENSG00000108551	1038.11	1.419	0.278	5.113	3.1751e-07	2.335	RASD1	<=0.05	1.259
ENSG00000108829	5631.99	1.28	0.102	12.526	5.412e-36	1.378	LRRC59	<=0.05	1.259
ENSG00000141378	465.198	1.291	0.128	10.08	6.7813e-24	1.81	PTRH2	<=0.05	1.258
ENSG00000259863	43.554	1.768	0.493	3.585	0.00033663	1.828	SH3RF3-AS1	<=0.05	1.258
ENSG00000132330	480.627	1.427	0.285	5.003	5.6524e-07	1.198	SCLY	<=0.05	1.257
ENSG00000175746	8.349	4.313	1.473	2.928	0.0034132	1.341	C15orf54	<=0.05	1.256
ENSG00000034152	1876.8	1.449	0.304	4.766	1.8781e-06	1.584	MAP2K3	<=0.05	1.255
ENSG00000122644	111.276	1.478	0.327	4.527	5.9768e-06	1.778	ARL4A	<=0.05	1.254
ENSG00000183579	222.591	1.435	0.294	4.881	1.0538e-06	1.81	ZNRF3	<=0.05	1.254
ENSG00000124571	1359.83	1.354	0.223	6.073	1.2562e-09	1.896	XPO5	<=0.05	1.252
ENSG00000150990	1496.12	1.306	0.162	8.052	8.1298e-16	1.226	DHX37	<=0.05	1.252
ENSG00000161036	676.498	1.357	0.226	6.018	1.7641e-09	1.875	LRWD1	<=0.05	1.252
ENSG00000119699	588.845	1.36	0.231	5.877	4.1774e-09	1.139	TGFB3	<=0.05	1.249
ENSG00000154359	318.242	1.344	0.215	6.248	4.147e-10	1.408	LONRF1	<=0.05	1.248
ENSG00000115875	1831.93	1.29	0.145	8.88	6.6946e-19	1.75	SRSF7	<=0.05	1.247
ENSG00000134256	8.908	2.638	0.866	3.047	0.002308	1.3	CD101	<=0.05	1.247
ENSG00000166546	11.134	2.65	0.871	3.044	0.0023345	1.402	BEAN1	<=0.05	1.247
ENSG00000176678	702.304	1.386	0.261	5.317	1.0521e-07	1.875	FOXL1	<=0.05	1.244
ENSG00000197467	1434.68	1.343	0.219	6.135	8.4995e-10	2.462	COL13A1	<=0.05	1.244
ENSG00000247077	710.453	1.293	0.156	8.282	1.2077e-16	1.982	PGAM5	<=0.05	1.243
ENSG00000118094	33.248	1.681	0.457	3.682	0.00023176	1.824	TREH	<=0.05	1.242
ENSG00000140263	656.23	1.43	0.3	4.772	1.8241e-06	1.982	SORD	<=0.05	1.242
ENSG00000183963	3616.13	1.343	0.224	6.01	1.8588e-09	1.417	SMTN	<=0.05	1.24
ENSG00000028277	2651.68	1.554	0.387	4.019	5.8393e-05	1.584	POU2F2	<=0.05	1.238
ENSG00000136718	1155.96	1.283	0.147	8.713	2.959e-18	1.896	IMP4	<=0.05	1.238
ENSG00000068366	3643.59	1.308	0.189	6.934	4.0898e-12	1.417	ACSL4	<=0.05	1.235
ENSG00000085552	6.142	4.821	1.654	2.915	0.0035591	1.3	IGSF9	<=0.05	1.234
ENSG00000135698	271.556	1.307	0.195	6.707	1.9899e-11	1.408	MPHOSPH6	<=0.05	1.229
ENSG00000152749	392.736	1.317	0.207	6.375	1.8351e-10	1.408	GPR180	<=0.05	1.229
ENSG00000117308	455.869	1.278	0.158	8.078	6.5769e-16	1.81	GALE	<=0.05	1.227
ENSG00000104356	296.724	1.348	0.243	5.552	2.8224e-08	1.824	POP1	<=0.05	1.226
ENSG00000115363	997.86	1.375	0.267	5.158	2.4977e-07	1.875	EVA1A	<=0.05	1.226
ENSG00000204394	2748.68	1.265	0.139	9.116	7.8266e-20	1.75	VARS	<=0.05	1.226
ENSG00000115009	10.475	5.043	1.731	2.913	0.0035753	1.507	CCL20	<=0.05	1.225
ENSG00000102265	51727.6	1.354	0.251	5.406	6.456e-08	1.375	TIMP1	<=0.05	1.224
ENSG00000138411	408.275	1.74	0.497	3.505	0.00045694	1.255	HECW2	<=0.05	1.223
ENSG00000167536	131.893	1.377	0.272	5.06	4.2013e-07	1.715	DHRS13	<=0.05	1.222
ENSG00000099139	635.676	1.276	0.17	7.51	5.91e-14	2.029	PCSK5	<=0.05	1.217
ENSG00000188643	3030.43	1.295	0.194	6.685	2.3071e-11	1.378	S100A16	<=0.05	1.217
ENSG00000164430	361.178	1.309	0.211	6.192	5.9272e-10	1.824	CGAS	<=0.05	1.216
ENSG00000130826	1331.97	1.297	0.199	6.521	6.9689e-11	2.335	DKC1	<=0.05	1.215
ENSG00000131473	12498.4	1.252	0.134	9.311	1.266e-20	1.378	ACLY	<=0.05	1.215
ENSG00000244165	273.571	1.322	0.227	5.817	5.9935e-09	1.824	P2RY11	<=0.05	1.214
ENSG00000131979	327.23	1.325	0.231	5.724	1.0428e-08	1.599	GCH1	<=0.05	1.213
ENSG00000146938	71.609	2.187	0.702	3.115	0.0018403	1.824	NLGN4X	<=0.05	1.21
ENSG00000122035	214.424	1.651	0.458	3.608	0.00030896	1.815	RASL11A	<=0.05	1.209
ENSG00000129128	1928.83	1.313	0.224	5.861	4.5929e-09	1.226	SPCS3	<=0.05	1.209
ENSG00000157470	9.798	3.32	1.138	2.918	0.0035203	1.414	FAM81A	<=0.05	1.209
ENSG00000112320	209.117	1.721	0.495	3.478	0.00050504	1.426	SOBP	<=0.05	1.207
ENSG00000131015	84.953	1.836	0.551	3.334	0.00085577	1.715	ULBP2	<=0.05	1.206
ENSG00000267520	299.665	1.631	0.449	3.633	0.00028015	1.408	AC010733.2	<=0.05	1.205
ENSG00000138821	2131.8	1.454	0.344	4.233	2.3101e-05	1.524	SLC39A8	<=0.05	1.204
ENSG00000150753	3857.48	1.238	0.131	9.487	2.382e-21	1.378	CCT5	<=0.05	1.204
ENSG00000164163	1510.41	1.235	0.124	9.999	1.5386e-23	1.541	ABCE1	<=0.05	1.204
ENSG00000197780	354.02	1.328	0.248	5.346	9.0095e-08	1.599	TAF13	<=0.05	1.199
ENSG00000283149	222.349	1.364	0.28	4.874	1.0961e-06	1.824	AC068631.2	<=0.05	1.199
ENSG00000155380	1385.52	1.312	0.234	5.601	2.133e-08	1.896	SLC16A1	<=0.05	1.198
ENSG00000171621	1502.39	1.272	0.19	6.7	2.0833e-11	1.226	SPSB1	<=0.05	1.198
ENSG00000189410	261.635	1.347	0.266	5.062	4.1491e-07	1.778	SH2D5	<=0.05	1.198
ENSG00000214189	127.032	1.402	0.311	4.509	6.5145e-06	1.722	ZNF788P	<=0.05	1.198
ENSG00000173530	812.902	1.318	0.241	5.463	4.6825e-08	2.029	TNFRSF10D	<=0.05	1.197
ENSG00000184162	257.609	1.405	0.315	4.463	8.0716e-06	1.599	NR2C2AP	<=0.05	1.196
ENSG00000104131	1334.21	1.294	0.218	5.925	3.1294e-09	2.335	EIF3J	<=0.05	1.195
ENSG00000183336	157.743	1.305	0.232	5.622	1.8891e-08	1.815	BOLA2	<=0.05	1.193
ENSG00000188229	7922.63	1.282	0.209	6.146	7.9265e-10	1.378	TUBB4B	<=0.05	1.192
ENSG00000069998	573.857	1.241	0.157	7.924	2.2953e-15	1.198	HDHD5	<=0.05	1.191
ENSG00000180834	73.64	1.408	0.32	4.395	1.1072e-05	1.824	MAP6D1	<=0.05	1.191
ENSG00000149289	403.483	1.45	0.35	4.141	3.4524e-05	1.599	ZC3H12C	<=0.05	1.19
ENSG00000256235	1023.2	1.231	0.142	8.664	4.5597e-18	2.389	SMIM3	<=0.05	1.19
ENSG00000162618	195.384	1.424	0.334	4.26	2.0438e-05	1.815	ADGRL4	<=0.05	1.187
ENSG00000128045	37.839	2.08	0.668	3.114	0.0018449	1.824	RASL11B	<=0.05	1.185
ENSG00000237399	13.948	2.207	0.722	3.058	0.0022317	1.367	PITRM1-AS1	<=0.05	1.183
ENSG00000081181	91.63	1.898	0.59	3.215	0.0013036	1.722	ARG2	<=0.05	1.182
ENSG00000182325	733.441	1.274	0.213	5.993	2.0563e-09	1.982	FBXL6	<=0.05	1.18
ENSG00000109220	464.096	1.273	0.212	6.011	1.8461e-09	1.824	CHIC2	<=0.05	1.179
ENSG00000164506	1306.32	1.245	0.181	6.877	6.1069e-12	1.875	STXBP5	<=0.05	1.177
ENSG00000120800	1002.22	1.236	0.175	7.062	1.6383e-12	2.335	UTP20	<=0.05	1.173
ENSG00000073921	5404.2	1.195	0.106	11.29	1.4663e-29	1.429	PICALM	<=0.05	1.172
ENSG00000133740	123.624	1.326	0.27	4.902	9.4965e-07	1.81	E2F5	<=0.05	1.172
ENSG00000175066	289.994	1.289	0.236	5.46	4.7731e-08	1.778	GK5	<=0.05	1.172
ENSG00000114850	3872.14	1.226	0.164	7.485	7.1438e-14	1.387	SSR3	<=0.05	1.17
ENSG00000177150	296.028	1.244	0.19	6.565	5.1873e-11	1.599	FAM210A	<=0.05	1.17
ENSG00000205730	3847.68	1.221	0.158	7.731	1.0688e-14	1.429	ITPRIPL2	<=0.05	1.17
ENSG00000241978	13766.3	1.195	0.112	10.711	9.0453e-27	1.429	AKAP2	<=0.05	1.17
ENSG00000169129	39.185	2.021	0.65	3.109	0.0018775	1.81	AFAP1L2	<=0.05	1.169
ENSG00000186019	55.485	1.515	0.404	3.747	0.00017869	2.045	AC021092.1	<=0.05	1.168
ENSG00000088205	1468	1.196	0.119	10.063	8.0377e-24	2.389	DDX18	<=0.05	1.167
ENSG00000107443	115.351	1.361	0.303	4.493	7.0076e-06	1.81	CCNJ	<=0.05	1.167
ENSG00000139572	9.248	5.86	2.015	2.908	0.0036397	1.3	GPR84	<=0.05	1.167
ENSG00000255561	34.289	1.599	0.452	3.539	0.00040094	1.81	FDXACB1	<=0.05	1.167
ENSG00000172548	55.741	1.863	0.582	3.202	0.0013636	2.045	NIPAL4	<=0.05	1.166
ENSG00000006062	1383.44	1.211	0.152	7.977	1.4986e-15	2.389	MAP3K14	<=0.05	1.164
ENSG00000187796	480.835	1.819	0.562	3.234	0.0012194	1.198	CARD9	<=0.05	1.164
ENSG00000115541	1340.52	1.214	0.16	7.57	3.7216e-14	2.335	HSPE1	<=0.05	1.161
ENSG00000057019	5448.19	1.211	0.158	7.66	1.8597e-14	1.417	DCBLD2	<=0.05	1.16
ENSG00000146858	117.364	1.325	0.279	4.743	2.1057e-06	1.778	ZC3HAV1L	<=0.05	1.16
ENSG00000006625	455.145	1.273	0.233	5.459	4.7919e-08	1.255	GGCT	<=0.05	1.159
ENSG00000118515	1573.32	1.223	0.178	6.873	6.2826e-12	1.584	SGK1	<=0.05	1.158
ENSG00000123416	22618.6	1.222	0.176	6.959	3.4348e-12	1.375	TUBA1B	<=0.05	1.158
ENSG00000124784	604.653	1.253	0.214	5.868	4.4191e-09	1.198	RIOK1	<=0.05	1.158
ENSG00000135372	1342.6	1.222	0.178	6.864	6.6811e-12	1.896	NAT10	<=0.05	1.156
ENSG00000120051	53.077	1.956	0.628	3.113	0.0018513	2.045	CFAP58	<=0.05	1.155
ENSG00000166226	1971.15	1.247	0.211	5.909	3.4404e-09	1.584	CCT2	<=0.05	1.154
ENSG00000166342	122.862	1.836	0.575	3.191	0.0014173	1.824	NETO1	<=0.05	1.153
ENSG00000135750	161.829	1.348	0.304	4.43	9.4393e-06	1.824	KCNK1	<=0.05	1.152
ENSG00000151640	507.444	1.562	0.44	3.551	0.00038347	1.81	DPYSL4	<=0.05	1.152
ENSG00000106483	65.571	1.928	0.618	3.121	0.0018048	1.824	SFRP4	<=0.05	1.151
ENSG00000082153	5089.4	1.182	0.125	9.443	3.6339e-21	1.378	BZW1	<=0.05	1.15
ENSG00000177889	1480.25	1.179	0.125	9.404	5.2545e-21	1.875	UBE2N	<=0.05	1.147
ENSG00000179115	1616.47	1.187	0.139	8.526	1.5096e-17	1.226	FARSA	<=0.05	1.147
ENSG00000258017	151.794	1.358	0.316	4.304	1.6752e-05	1.599	AC011603.2	<=0.05	1.147
ENSG00000103647	736.903	1.311	0.279	4.699	2.6125e-06	1.982	CORO2B	<=0.05	1.146
ENSG00000228203	10.135	2.933	1.02	2.875	0.0040416	1.367	RNF144A-AS1	<=0.05	1.146
ENSG00000147650	843.191	1.283	0.256	5.005	5.5761e-07	1.976	LRP12	<=0.05	1.145
ENSG00000246695	333.122	1.295	0.266	4.866	1.1398e-06	1.599	RASSF8-AS1	<=0.05	1.145
ENSG00000125630	443.412	1.368	0.324	4.218	2.4597e-05	1.139	POLR1B	<=0.05	1.144
ENSG00000184160	25.289	3.927	1.385	2.835	0.0045871	2.045	ADRA2C	<=0.05	1.144
ENSG00000213071	5.248	5.448	1.898	2.87	0.0040985	1.341	LPAL2	<=0.05	1.144
ENSG00000226415	15.338	1.913	0.615	3.109	0.0018745	1.367	TPI1P1	<=0.05	1.142
ENSG00000142634	2181.76	1.189	0.151	7.871	3.5177e-15	1.226	EFHD2	<=0.05	1.141
ENSG00000111424	1662.8	1.306	0.28	4.661	3.1494e-06	1.541	VDR	<=0.05	1.14
ENSG00000125912	3813.57	1.182	0.143	8.277	1.2625e-16	1.375	NCLN	<=0.05	1.14
ENSG00000149485	6137.29	1.189	0.153	7.78	7.2401e-15	1.417	FADS1	<=0.05	1.14
ENSG00000163811	1430.36	1.171	0.123	9.52	1.7395e-21	1.875	WDR43	<=0.05	1.14
ENSG00000276043	1621.21	1.221	0.197	6.214	5.1707e-10	1.541	UHRF1	<=0.05	1.14
ENSG00000106344	782.318	1.19	0.157	7.588	3.2557e-14	1.896	RBM28	<=0.05	1.139
ENSG00000135454	333.66	2.024	0.665	3.044	0.0023368	1.599	B4GALNT1	<=0.05	1.139
ENSG00000108561	1729.4	1.181	0.144	8.196	2.4817e-16	1.524	C1QBP	<=0.05	1.138
ENSG00000184254	773.317	1.422	0.366	3.888	0.00010108	1.976	ALDH1A3	<=0.05	1.137
ENSG00000272269	114.216	1.345	0.313	4.293	1.7595e-05	1.722	AL138724.1	<=0.05	1.136
ENSG00000155304	1110.68	1.219	0.2	6.085	1.1634e-09	2.335	HSPA13	<=0.05	1.135
ENSG00000114315	167.274	1.677	0.509	3.295	0.00098555	1.815	HES1	<=0.05	1.134
ENSG00000175426	23.061	2.199	0.74	2.971	0.0029663	1.81	PCSK1	<=0.05	1.134
ENSG00000283267	5.518	5.82	2.019	2.882	0.0039554	1.367	FAM237B	<=0.05	1.133
ENSG00000101307	46.002	1.397	0.353	3.961	7.4538e-05	1.883	SIRPB1	<=0.05	1.132
ENSG00000172183	614.794	1.3	0.285	4.56	5.1123e-06	2.029	ISG20	<=0.05	1.128
ENSG00000225697	1307.05	1.207	0.194	6.214	5.1734e-10	2.462	SLC26A6	<=0.05	1.128
ENSG00000241020	7.31	4.136	1.467	2.82	0.0048065	1.341	AP000873.1	<=0.05	1.128
ENSG00000079156	217.37	1.609	0.478	3.366	0.00076306	1.815	OSBPL6	<=0.05	1.127
ENSG00000165757	2073.6	1.227	0.217	5.64	1.6964e-08	1.75	JCAD	<=0.05	1.127
ENSG00000189320	593.965	1.398	0.357	3.921	8.8203e-05	1.824	FAM180A	<=0.05	1.127
ENSG00000111845	399.182	1.214	0.205	5.916	3.2896e-09	1.408	PAK1IP1	<=0.05	1.126
ENSG00000171453	367.231	1.21	0.2	6.049	1.4618e-09	1.599	POLR1C	<=0.05	1.126
ENSG00000105639	454.394	1.224	0.217	5.636	1.7401e-08	1.81	JAK3	<=0.05	1.125
ENSG00000161960	14172.8	1.142	0.091	12.585	2.5498e-36	1.387	EIF4A1	<=0.05	1.125
ENSG00000151892	200.311	1.716	0.533	3.218	0.0012892	1.81	GFRA1	<=0.05	1.124
ENSG00000120129	1770.41	1.223	0.217	5.628	1.8213e-08	1.226	DUSP1	<=0.05	1.123
ENSG00000147383	866.35	1.174	0.159	7.392	1.441e-13	1.896	NSDHL	<=0.05	1.122
ENSG00000166825	70617.2	1.168	0.149	7.826	5.0194e-15	1.429	ANPEP	<=0.05	1.121
ENSG00000175792	1229.09	1.16	0.138	8.379	5.3534e-17	2.389	RUVBL1	<=0.05	1.12
ENSG00000162073	875.232	1.23	0.229	5.377	7.5896e-08	1.982	PAQR4	<=0.05	1.119
ENSG00000182621	597.735	2.044	0.683	2.994	0.0027553	1.198	PLCB1	<=0.05	1.118
ENSG00000110172	577.51	1.171	0.164	7.154	8.4011e-13	1.198	CHORDC1	<=0.05	1.115
ENSG00000055044	1191.28	1.149	0.13	8.809	1.2674e-18	1.896	NOP58	<=0.05	1.114
ENSG00000080608	1118.94	1.168	0.166	7.036	1.9785e-12	2.462	PUM3	<=0.05	1.111
ENSG00000143942	27.867	1.741	0.551	3.157	0.0015939	1.883	CHAC2	<=0.05	1.111
ENSG00000135521	769.213	1.134	0.108	10.536	5.8765e-26	2.029	LTV1	<=0.05	1.11
ENSG00000142494	31.339	1.72	0.542	3.174	0.0015018	1.81	SLC47A1	<=0.05	1.11
ENSG00000187720	5021.73	1.172	0.173	6.794	1.0915e-11	1.375	THSD4	<=0.05	1.11
ENSG00000267598	105.761	1.365	0.346	3.947	7.9152e-05	1.824	AC011446.2	<=0.05	1.11
ENSG00000131773	508.645	1.201	0.209	5.753	8.7589e-09	1.255	KHDRBS3	<=0.05	1.109
ENSG00000144810	6011.34	1.193	0.2	5.98	2.2258e-09	1.375	COL8A1	<=0.05	1.109
ENSG00000124802	190.852	1.232	0.242	5.098	3.4248e-07	1.824	EEF1E1	<=0.05	1.108
ENSG00000160214	1293.32	1.137	0.12	9.503	2.045e-21	2.462	RRP1	<=0.05	1.108
ENSG00000053747	1010.98	1.23	0.241	5.108	3.2569e-07	1.896	LAMA3	<=0.05	1.107
ENSG00000188522	907.956	1.212	0.223	5.426	5.7559e-08	2.029	FAM83G	<=0.05	1.107
ENSG00000143384	9577	1.168	0.173	6.758	1.4017e-11	1.417	MCL1	<=0.05	1.105
ENSG00000147697	20.813	2.282	0.787	2.899	0.0037383	1.368	GSDMC	<=0.05	1.104
ENSG00000089195	437.275	1.165	0.173	6.741	1.5748e-11	1.198	TRMT6	<=0.05	1.103
ENSG00000089280	8180.13	1.143	0.142	8.025	1.0187e-15	1.375	FUS	<=0.05	1.101
ENSG00000104825	1012.23	1.137	0.132	8.601	7.9339e-18	1.896	NFKBIB	<=0.05	1.101
ENSG00000131873	1550.67	1.148	0.15	7.637	2.2232e-14	1.75	CHSY1	<=0.05	1.101
ENSG00000125454	294.068	1.269	0.281	4.515	6.3191e-06	1.778	SLC25A19	<=0.05	1.1
ENSG00000117395	1693.69	1.145	0.15	7.62	2.5321e-14	1.524	EBNA1BP2	<=0.05	1.098
ENSG00000163017	396.321	1.33	0.329	4.039	5.3756e-05	1.81	ACTG2	<=0.05	1.098
ENSG00000070495	723.107	1.178	0.197	5.986	2.1459e-09	1.875	JMJD6	<=0.05	1.096
ENSG00000139220	14.714	2.888	1.026	2.815	0.0048845	1.368	PPFIA2	<=0.05	1.096
ENSG00000167721	1966.83	1.131	0.13	8.729	2.5653e-18	1.524	TSR1	<=0.05	1.096
ENSG00000095794	450.035	1.171	0.189	6.188	6.103e-10	1.198	CREM	<=0.05	1.095
ENSG00000142871	10940.5	1.307	0.314	4.159	3.2025e-05	1.387	CYR61	<=0.05	1.095
ENSG00000127329	117.479	1.344	0.343	3.922	8.7758e-05	1.722	PTPRB	<=0.05	1.093
ENSG00000151304	212.569	1.203	0.228	5.272	1.3499e-07	1.824	SRFBP1	<=0.05	1.093
ENSG00000159176	11642.7	1.129	0.133	8.516	1.6563e-17	1.378	CSRP1	<=0.05	1.093
ENSG00000160716	10.947	3.323	1.19	2.792	0.0052307	1.507	CHRNB2	<=0.05	1.093
ENSG00000176597	57.673	1.393	0.374	3.72	0.00019953	1.824	B3GNT5	<=0.05	1.093
ENSG00000084444	117.351	1.241	0.264	4.695	2.6683e-06	1.81	FAM234B	<=0.05	1.092
ENSG00000143067	453.572	1.124	0.124	9.05	1.427e-19	1.139	ZNF697	<=0.05	1.092
ENSG00000138755	4539.68	1.525	0.454	3.359	0.00078146	1.429	CXCL9	<=0.05	1.088
ENSG00000153922	1171.78	1.187	0.217	5.48	4.251e-08	1.896	CHD1	<=0.05	1.088
ENSG00000103356	526.605	1.212	0.242	5.006	5.5629e-07	1.824	EARS2	<=0.05	1.087
ENSG00000185238	350.673	1.189	0.22	5.412	6.2286e-08	1.81	PRMT3	<=0.05	1.087
ENSG00000184220	328.201	1.176	0.205	5.724	1.0427e-08	1.599	CMSS1	<=0.05	1.086
ENSG00000241878	923.01	1.13	0.145	7.809	5.7807e-15	2.029	PISD	<=0.05	1.086
ENSG00000079739	2513.23	1.115	0.12	9.281	1.6816e-20	1.541	PGM1	<=0.05	1.085
ENSG00000137124	1147.13	1.137	0.157	7.238	4.5538e-13	1.875	ALDH1B1	<=0.05	1.085
ENSG00000143333	146.476	1.26	0.286	4.402	1.071e-05	1.824	RGS16	<=0.05	1.085
ENSG00000179361	235.434	1.298	0.315	4.118	3.8203e-05	1.599	ARID3B	<=0.05	1.085
ENSG00000078900	14.858	2.568	0.91	2.823	0.0047571	1.414	TP73	<=0.05	1.083
ENSG00000110427	1354.6	1.12	0.134	8.379	5.3448e-17	2.335	KIAA1549L	<=0.05	1.083
ENSG00000179820	3295.7	1.11	0.113	9.859	6.2906e-23	1.417	MYADM	<=0.05	1.083
ENSG00000105447	970.837	1.157	0.189	6.129	8.8487e-10	2.389	GRWD1	<=0.05	1.082
ENSG00000130713	356.211	1.134	0.158	7.177	7.1004e-13	1.408	EXOSC2	<=0.05	1.082
ENSG00000136891	514.335	1.137	0.163	6.978	2.9887e-12	1.198	TEX10	<=0.05	1.081
ENSG00000177465	38.191	1.472	0.428	3.435	0.00059219	1.828	ACOT4	<=0.05	1.081
ENSG00000266709	32.391	1.513	0.452	3.349	0.00081059	1.81	AC005224.4	<=0.05	1.081
ENSG00000212643	42.544	1.847	0.615	3.004	0.0026676	2.045	ZRSR2P1	<=0.05	1.08
ENSG00000166224	1090.23	1.226	0.263	4.665	3.0826e-06	2.462	SGPL1	<=0.05	1.079
ENSG00000166426	32.916	2.172	0.754	2.879	0.0039903	1.81	CRABP1	<=0.05	1.078
ENSG00000176845	5266.99	1.125	0.149	7.528	5.1718e-14	1.387	METRNL	<=0.05	1.078
ENSG00000154760	126.598	1.504	0.449	3.349	0.00081037	1.824	SLFN13	<=0.05	1.076
ENSG00000172071	634.012	1.251	0.286	4.376	1.2092e-05	2.029	EIF2AK3	<=0.05	1.076
ENSG00000250305	243.305	1.246	0.282	4.423	9.7303e-06	1.824	TRMT9B	<=0.05	1.076
ENSG00000134375	961.794	1.118	0.143	7.795	6.437e-15	2.335	TIMM17A	<=0.05	1.075
ENSG00000153574	223.909	1.198	0.242	4.961	7.008e-07	1.815	RPIA	<=0.05	1.074
ENSG00000272711	95.897	1.247	0.285	4.373	1.2243e-05	1.722	AC019069.1	<=0.05	1.073
ENSG00000104626	425.159	1.167	0.211	5.524	3.3194e-08	1.255	ERI1	<=0.05	1.072
ENSG00000280164	6.976	2.848	1.022	2.787	0.0053218	1.255	CU638689.5	<=0.05	1.072
ENSG00000152455	158.439	1.26	0.297	4.24	2.2396e-05	1.426	SUV39H2	<=0.05	1.071
ENSG00000156515	6996.61	1.09	0.095	11.498	1.3471e-30	1.429	HK1	<=0.05	1.071
ENSG00000108960	272.23	1.344	0.357	3.761	0.00016914	1.824	MMD	<=0.05	1.07
ENSG00000164176	158.646	1.393	0.388	3.589	0.00033191	1.599	EDIL3	<=0.05	1.07
ENSG00000164932	2682.21	1.299	0.327	3.975	7.0274e-05	1.541	CTHRC1	<=0.05	1.07
ENSG00000187741	537.153	1.19	0.238	5.009	5.4581e-07	1.255	FANCA	<=0.05	1.07
ENSG00000100304	1153.4	1.136	0.178	6.38	1.775e-10	1.875	TTLL12	<=0.05	1.069
ENSG00000122884	3575.14	1.103	0.129	8.546	1.2701e-17	1.417	P4HA1	<=0.05	1.068
ENSG00000125430	913.524	1.139	0.185	6.154	7.5611e-10	2.029	HS3ST3B1	<=0.05	1.066
ENSG00000180530	1212.67	1.101	0.129	8.509	1.7551e-17	2.462	NRIP1	<=0.05	1.066
ENSG00000203685	87.247	1.741	0.573	3.038	0.0023833	1.81	STUM	<=0.05	1.066
ENSG00000141076	919.663	1.105	0.138	8.016	1.0902e-15	2.029	UTP4	<=0.05	1.065
ENSG00000099866	49.732	1.298	0.331	3.922	8.7825e-05	1.824	MADCAM1	<=0.05	1.063
ENSG00000149257	24078.7	1.137	0.187	6.074	1.2456e-09	1.378	SERPINH1	<=0.05	1.063
ENSG00000160888	3548.97	1.085	0.103	10.528	6.4436e-26	1.429	IER2	<=0.05	1.063
ENSG00000160972	1408.18	1.117	0.159	7.026	2.1249e-12	1.875	PPP1R16A	<=0.05	1.063
ENSG00000085840	193.903	1.367	0.377	3.624	0.00029008	1.81	ORC1	<=0.05	1.062
ENSG00000105281	7377.2	1.224	0.276	4.439	9.038e-06	1.378	SLC1A5	<=0.05	1.061
ENSG00000116120	653.342	1.117	0.162	6.887	5.7105e-12	1.875	FARSB	<=0.05	1.061
ENSG00000186432	2108.61	1.153	0.207	5.558	2.7295e-08	1.541	KPNA4	<=0.05	1.061
ENSG00000157224	379.313	1.172	0.229	5.111	3.2122e-07	1.408	CLDN12	<=0.05	1.06
ENSG00000174437	12925.6	1.105	0.149	7.422	1.1504e-13	1.387	ATP2A2	<=0.05	1.058
ENSG00000273312	8.992	2.468	0.882	2.797	0.005152	1.367	AL121749.1	<=0.05	1.058
ENSG00000161940	6.482	3.858	1.402	2.751	0.0059366	1.3	BCL6B	<=0.05	1.057
ENSG00000033867	679.243	1.176	0.238	4.951	7.3802e-07	1.976	SLC4A7	<=0.05	1.055
ENSG00000126353	5.484	3.629	1.321	2.748	0.0060051	1.3	CCR7	<=0.05	1.054
ENSG00000165271	1636.9	1.11	0.165	6.731	1.6889e-11	1.226	NOL6	<=0.05	1.052
ENSG00000100285	239.419	1.329	0.359	3.697	0.00021827	1.824	NEFH	<=0.05	1.051
ENSG00000103326	2614.68	1.078	0.113	9.577	1.0032e-21	1.226	CAPN15	<=0.05	1.051
ENSG00000171617	1932.86	1.517	0.47	3.23	0.0012378	1.226	ENC1	<=0.05	1.051
ENSG00000168575	1696.99	1.158	0.224	5.163	2.4355e-07	1.226	SLC20A2	<=0.05	1.05
ENSG00000116761	67.897	1.522	0.474	3.211	0.0013232	1.722	CTH	<=0.05	1.048
ENSG00000275464	550.393	1.143	0.211	5.418	6.0257e-08	1.198	FP565260.1	<=0.05	1.048
ENSG00000138709	487.855	1.118	0.182	6.14	8.247e-10	1.198	LARP1B	<=0.05	1.047
ENSG00000169188	725.081	1.099	0.162	6.784	1.1667e-11	1.976	APEX2	<=0.05	1.044
ENSG00000135047	12789.4	1.106	0.173	6.381	1.7641e-10	1.378	CTSL	<=0.05	1.042
ENSG00000161547	3940.04	1.096	0.16	6.867	6.5694e-12	1.378	SRSF2	<=0.05	1.042
ENSG00000137309	28791.4	1.147	0.224	5.13	2.8925e-07	1.387	HMGA1	<=0.05	1.04
ENSG00000279689	45.267	1.368	0.392	3.495	0.00047469	2.045	AC022400.8	<=0.05	1.04
ENSG00000172009	1720.84	1.073	0.127	8.445	3.0465e-17	1.524	THOP1	<=0.05	1.039
ENSG00000061918	399.703	1.109	0.182	6.077	1.2269e-09	1.81	GUCY1B1	<=0.05	1.038
ENSG00000242125	355.386	1.199	0.274	4.384	1.1649e-05	1.408	SNHG3	<=0.05	1.038
ENSG00000111145	2873.18	1.147	0.226	5.066	4.0613e-07	1.417	ELK3	<=0.05	1.037
ENSG00000163661	5275.62	1.346	0.379	3.546	0.00039121	1.417	PTX3	<=0.05	1.037
ENSG00000189007	89.578	1.297	0.347	3.735	0.00018759	1.778	ADAT2	<=0.05	1.037
ENSG00000109917	1076.92	1.097	0.17	6.451	1.109e-10	2.389	ZPR1	<=0.05	1.035
ENSG00000183010	2585.76	1.101	0.176	6.269	3.645e-10	1.524	PYCR1	<=0.05	1.035
ENSG00000279821	70.007	1.513	0.476	3.178	0.0014841	1.715	AC145098.2	<=0.05	1.035
ENSG00000157600	340.463	1.428	0.43	3.32	0.00089929	1.81	TMEM164	<=0.05	1.034
ENSG00000172893	2452.23	1.072	0.132	8.092	5.8619e-16	1.75	DHCR7	<=0.05	1.034
ENSG00000147119	697.945	1.091	0.165	6.594	4.2903e-11	1.976	CHST7	<=0.05	1.033
ENSG00000237491	8.281	2.733	0.997	2.741	0.006127	1.341	AL669831.5	<=0.05	1.033
ENSG00000109971	26868.7	1.093	0.169	6.456	1.0754e-10	1.387	HSPA8	<=0.05	1.032
ENSG00000164466	734.833	1.087	0.161	6.77	1.2878e-11	1.976	SFXN1	<=0.05	1.032
ENSG00000177971	820.922	1.081	0.152	7.12	1.0814e-12	1.982	IMP3	<=0.05	1.032
ENSG00000255176	5.998	2.641	0.962	2.745	0.0060505	1.341	AP000941.1	<=0.05	1.032
ENSG00000119771	1268.53	1.114	0.196	5.672	1.4105e-08	2.462	KLHL29	<=0.05	1.031
ENSG00000153250	3523.45	1.042	0.07	14.788	1.7593e-49	1.387	RBMS1	<=0.05	1.031
ENSG00000183186	17.12	1.987	0.7	2.84	0.0045122	1.368	C2CD4C	<=0.05	1.031
ENSG00000033050	2072.79	1.075	0.145	7.423	1.1425e-13	1.226	ABCF2	<=0.05	1.03
ENSG00000110422	1332.39	1.123	0.208	5.388	7.1361e-08	2.462	HIPK3	<=0.05	1.03
ENSG00000169826	868.727	1.126	0.212	5.305	1.127e-07	1.875	CSGALNACT2	<=0.05	1.03
ENSG00000178860	1451.51	1.099	0.179	6.144	8.0522e-10	2.335	MSC	<=0.05	1.03
ENSG00000267422	2.642	5.101	1.845	2.765	0.0056886	0.7	AC016582.2	<=0.05	1.03
ENSG00000164338	232.358	1.124	0.21	5.355	8.5323e-08	1.599	UTP15	<=0.05	1.029
ENSG00000164934	584.808	1.121	0.208	5.384	7.2867e-08	1.824	DCAF13	<=0.05	1.028
ENSG00000255185	12.089	3.664	1.348	2.718	0.0065589	1.414	PDXDC2P	<=0.05	1.027
ENSG00000132329	734.356	1.162	0.252	4.605	4.1247e-06	1.875	RAMP1	<=0.05	1.025
ENSG00000161249	1702.68	2.299	0.831	2.766	0.0056833	1.226	DMKN	<=0.05	1.025
ENSG00000126953	88.077	1.252	0.325	3.852	0.00011696	1.81	TIMM8A	<=0.05	1.024
ENSG00000171346	18.63	1.88	0.657	2.862	0.0042071	1.414	KRT15	<=0.05	1.024
ENSG00000232788	5.21	3.199	1.178	2.716	0.0065996	1.367	ITGA6-AS1	<=0.05	1.024
ENSG00000254093	254.99	1.105	0.195	5.667	1.4511e-08	1.81	PINX1	<=0.05	1.024
ENSG00000122591	2028.74	1.078	0.161	6.717	1.8493e-11	1.75	FAM126A	<=0.05	1.023
ENSG00000240057	9.132	2.634	0.964	2.732	0.0062984	1.255	AC078785.1	<=0.05	1.023
ENSG00000103342	3945.95	1.047	0.107	9.815	9.711e-23	1.387	GSPT1	<=0.05	1.022
ENSG00000128578	159.716	1.564	0.51	3.069	0.0021507	1.599	STRIP2	<=0.05	1.022
ENSG00000167088	650.353	1.163	0.257	4.531	5.8762e-06	1.875	SNRPD1	<=0.05	1.021
ENSG00000173638	360.451	1.123	0.217	5.166	2.3905e-07	1.599	SLC19A1	<=0.05	1.021
ENSG00000176595	218.347	1.279	0.346	3.694	0.00022054	1.815	KBTBD11	<=0.05	1.021
ENSG00000102890	41.939	1.379	0.411	3.359	0.00078226	1.824	ELMO3	<=0.05	1.019
ENSG00000162409	95.241	1.212	0.298	4.061	4.8904e-05	1.778	PRKAA2	<=0.05	1.019
ENSG00000144802	2021.36	1.641	0.55	2.985	0.0028374	1.226	NFKBIZ	<=0.05	1.018
ENSG00000151746	409.351	1.109	0.205	5.413	6.2145e-08	1.255	BICD1	<=0.05	1.018
ENSG00000094804	424.302	1.312	0.371	3.538	0.00040362	1.81	CDC6	<=0.05	1.016
ENSG00000211445	142.641	1.904	0.671	2.835	0.0045838	1.426	GPX3	<=0.05	1.016
ENSG00000275880	23.455	1.609	0.535	3.006	0.0026445	1.828	AL139385.1	<=0.05	1.016
ENSG00000205362	4.282	4.726	1.728	2.734	0.0062541	1.341	MT1A	<=0.05	1.014
ENSG00000144857	3135.62	1.071	0.166	6.454	1.0926e-10	1.417	BOC	<=0.05	1.012
ENSG00000176749	79.966	1.368	0.409	3.346	0.00082055	1.81	CDK5R1	<=0.05	1.011
ENSG00000120526	538.019	1.109	0.214	5.177	2.2589e-07	1.81	NUDCD1	<=0.05	1.01
ENSG00000132003	846.209	1.294	0.364	3.556	0.00037632	1.976	ZSWIM4	<=0.05	1.009
ENSG00000168209	2554.89	1.27	0.348	3.651	0.00026166	1.524	DDIT4	<=0.05	1.009
ENSG00000196371	363.663	1.068	0.165	6.459	1.051e-10	1.81	FUT4	<=0.05	1.009
ENSG00000198406	369.967	1.11	0.216	5.145	2.6777e-07	1.599	BZW1P2	<=0.05	1.009
ENSG00000172985	1331.32	1.097	0.203	5.395	6.8513e-08	1.896	SH3RF3	<=0.05	1.008
ENSG00000242396	14.48	2.441	0.896	2.723	0.0064696	1.402	AC096536.2	<=0.05	1.008
ENSG00000019144	7347.06	1.025	0.093	11.031	2.707e-28	1.375	PHLDB1	<=0.05	1.007
ENSG00000154640	987.313	1.101	0.208	5.284	1.262e-07	2.462	BTG3	<=0.05	1.007
ENSG00000120686	1730.28	1.034	0.114	9.033	1.6659e-19	1.541	UFM1	<=0.05	1.006
ENSG00000125835	3138.43	1.039	0.123	8.461	2.6465e-17	1.387	SNRPB	<=0.05	1.006
ENSG00000127947	2322.58	1.174	0.279	4.212	2.527e-05	1.524	PTPN12	<=0.05	1.006
ENSG00000135114	206.361	1.114	0.223	4.989	6.0838e-07	1.824	OASL	<=0.05	1.006
ENSG00000125931	10.87	3.667	1.362	2.693	0.0070759	1.414	CITED1	<=0.05	1.003
ENSG00000110031	362.114	1.345	0.4	3.361	0.00077534	1.824	LPXN	<=0.05	1.002
ENSG00000105173	306.956	1.197	0.3	3.983	6.8113e-05	1.824	CCNE1	<=0.05	1.001
ENSG00000272601	4.925	4.177	1.547	2.7	0.0069288	1.341	AC010655.3	<=0.05	0.999
ENSG00000155903	911.835	1.083	0.199	5.453	4.9612e-08	1.896	RASA2	<=0.05	0.998
ENSG00000254887	25.957	1.725	0.6	2.875	0.0040454	1.81	AC010247.1	<=0.05	0.998
ENSG00000115053	23847.9	1.036	0.134	7.741	9.8817e-15	1.378	NCL	<=0.05	0.997
ENSG00000173588	239.465	1.151	0.266	4.325	1.5249e-05	1.815	CEP83	<=0.05	0.997
ENSG00000185015	59.031	1.193	0.3	3.97	7.1779e-05	1.883	CA13	<=0.05	0.997
ENSG00000198108	81.109	1.317	0.386	3.41	0.00064944	1.778	CHSY3	<=0.05	0.996
ENSG00000134109	1131.42	1.064	0.179	5.94	2.844e-09	1.875	EDEM1	<=0.05	0.995
ENSG00000258777	21.797	1.779	0.626	2.841	0.0044965	1.368	HIF1A-AS1	<=0.05	0.995
ENSG00000257605	48.146	1.295	0.374	3.46	0.00053957	1.828	AC073611.1	<=0.05	0.993
ENSG00000189057	691.749	1.323	0.393	3.364	0.00076857	1.896	FAM111B	<=0.05	0.991
ENSG00000277117	115.596	1.476	0.48	3.073	0.0021222	1.722	FP565260.3	<=0.05	0.991
ENSG00000011478	409.455	1.054	0.172	6.116	9.594e-10	1.824	QPCTL	<=0.05	0.99
ENSG00000099625	655.102	1.034	0.143	7.22	5.18e-13	1.976	CBARP	<=0.05	0.99
ENSG00000137507	1313.4	1.114	0.239	4.666	3.0718e-06	1.896	LRRC32	<=0.05	0.99
ENSG00000162769	165.549	1.129	0.253	4.463	8.0728e-06	1.426	FLVCR1	<=0.05	0.99
ENSG00000120833	1587.61	1.079	0.204	5.296	1.1869e-07	1.524	SOCS2	<=0.05	0.989
ENSG00000139289	7295.49	1.042	0.157	6.62	3.587e-11	1.387	PHLDA1	<=0.05	0.989
ENSG00000214114	129.062	1.388	0.434	3.202	0.0013633	1.824	MYCBP	<=0.05	0.989
ENSG00000267669	8.914	2.277	0.841	2.708	0.0067753	1.3	AC098847.1	<=0.05	0.989
ENSG00000138030	62.836	1.41	0.446	3.162	0.0015663	1.722	KHK	<=0.05	0.988
ENSG00000150551	249.377	1.259	0.354	3.554	0.00037942	1.426	LYPD1	<=0.05	0.988
ENSG00000204152	173.879	1.09	0.217	5.02	5.1546e-07	1.815	TIMM23B	<=0.05	0.988
ENSG00000274897	67.268	1.249	0.347	3.594	0.00032601	1.722	PANO1	<=0.05	0.988
ENSG00000090520	1397.73	1.097	0.225	4.864	1.1507e-06	2.389	DNAJB11	<=0.05	0.986
ENSG00000107249	1383.11	1.049	0.171	6.154	7.5436e-10	2.335	GLIS3	<=0.05	0.986
ENSG00000144040	541.638	1.051	0.174	6.051	1.4423e-09	1.824	SFXN5	<=0.05	0.986
ENSG00000198142	974.33	1.052	0.176	5.964	2.4623e-09	1.875	SOWAHC	<=0.05	0.985
ENSG00000128641	4504.86	1.055	0.181	5.824	5.7493e-09	1.375	MYO1B	<=0.05	0.984
ENSG00000134716	6.317	2.228	0.824	2.705	0.0068319	1.955	CYP2J2	<=0.05	0.984
ENSG00000135766	2213.55	1.07	0.199	5.377	7.5689e-08	1.226	EGLN1	<=0.05	0.984
ENSG00000144959	366.639	1.152	0.277	4.152	3.2968e-05	1.599	NCEH1	<=0.05	0.984
ENSG00000111300	576.039	1.133	0.263	4.315	1.5975e-05	1.824	NAA25	<=0.05	0.983
ENSG00000132361	2846.3	1.042	0.165	6.315	2.7074e-10	1.541	CLUH	<=0.05	0.983
ENSG00000139269	115.282	2.139	0.788	2.715	0.0066235	1.715	INHBE	<=0.05	0.983
ENSG00000153395	2136.6	1.051	0.178	5.914	3.3435e-09	1.541	LPCAT1	<=0.05	0.983
ENSG00000173276	773.299	1.106	0.239	4.635	3.5617e-06	2.029	ZBTB21	<=0.05	0.982
ENSG00000072042	1645.7	1.01	0.116	8.717	2.8664e-18	1.541	RDH11	<=0.05	0.981
ENSG00000076706	1645.01	1.469	0.483	3.039	0.0023767	1.541	MCAM	<=0.05	0.979
ENSG00000135541	740.647	1.103	0.238	4.631	3.6416e-06	1.976	AHI1	<=0.05	0.979
ENSG00000116062	2114.09	1.066	0.201	5.296	1.1823e-07	1.541	MSH6	<=0.05	0.978
ENSG00000204856	219.508	1.068	0.204	5.239	1.6101e-07	1.81	FAM216A	<=0.05	0.978
ENSG00000083520	1165.78	1.005	0.117	8.595	8.3459e-18	1.875	DIS3	<=0.05	0.975
ENSG00000132432	422.176	1.054	0.191	5.529	3.2298e-08	1.824	SEC61G	<=0.05	0.975
ENSG00000148459	72.957	1.189	0.314	3.79	0.0001505	1.715	PDSS1	<=0.05	0.975
ENSG00000163110	1490.07	1.084	0.223	4.859	1.1818e-06	1.896	PDLIM5	<=0.05	0.975
ENSG00000177189	1259.04	1.033	0.164	6.285	3.2752e-10	1.875	RPS6KA3	<=0.05	0.975
ENSG00000233452	23.015	1.665	0.584	2.852	0.0043474	1.81	STXBP5-AS1	<=0.05	0.975
ENSG00000115902	1516.29	1.219	0.336	3.631	0.00028212	1.226	SLC1A4	<=0.05	0.974
ENSG00000132341	4599.32	1.016	0.139	7.328	2.3349e-13	1.375	RAN	<=0.05	0.974
ENSG00000142207	1358.52	1.02	0.146	7.006	2.4518e-12	2.462	URB1	<=0.05	0.974
ENSG00000172458	63.9	1.173	0.303	3.873	0.00010761	1.722	IL17D	<=0.05	0.974
ENSG00000196932	265.828	1.286	0.38	3.38	0.00072594	1.778	TMEM26	<=0.05	0.974
ENSG00000117143	2969.45	1.19	0.317	3.755	0.00017345	1.378	UAP1	<=0.05	0.972
ENSG00000124145	3338.88	1.03	0.164	6.277	3.4517e-10	1.387	SDC4	<=0.05	0.972
ENSG00000168496	761.208	1.071	0.213	5.03	4.8987e-07	1.976	FEN1	<=0.05	0.972
ENSG00000058729	450.409	1.162	0.296	3.924	8.7127e-05	1.81	RIOK2	<=0.05	0.971
ENSG00000071626	3278.43	0.998	0.112	8.915	4.8652e-19	1.429	DAZAP1	<=0.05	0.971
ENSG00000140057	10.197	3.523	1.327	2.655	0.0079364	1.507	AK7	<=0.05	0.97
ENSG00000140598	972.577	1.048	0.189	5.543	2.9806e-08	1.875	EFL1	<=0.05	0.97
ENSG00000148357	39.955	2.108	0.782	2.695	0.0070335	2.045	HMCN2	<=0.05	0.969
ENSG00000105849	224.198	1.089	0.236	4.614	3.9456e-06	1.81	TWISTNB	<=0.05	0.967
ENSG00000118985	2807.82	1.074	0.222	4.843	1.2812e-06	1.75	ELL2	<=0.05	0.967
ENSG00000172716	2520.6	1.029	0.168	6.126	9.0342e-10	1.524	SLFN11	<=0.05	0.967
ENSG00000188706	1793.26	0.991	0.105	9.448	3.46e-21	1.584	ZDHHC9	<=0.05	0.967
ENSG00000141448	645.34	1.051	0.198	5.311	1.0906e-07	1.982	GATA6	<=0.05	0.966
ENSG00000189266	1404.33	1.016	0.151	6.715	1.8834e-11	2.389	PNRC2	<=0.05	0.966
ENSG00000126457	3925.81	0.984	0.093	10.591	3.2962e-26	1.378	PRMT1	<=0.05	0.965
ENSG00000138035	547.317	1.167	0.305	3.825	0.00013054	1.139	PNPT1	<=0.05	0.964
ENSG00000163406	10.029	3.722	1.404	2.652	0.008004	1.507	SLC15A2	<=0.05	0.964
ENSG00000110092	34024.9	1.03	0.176	5.854	4.794e-09	1.387	CCND1	<=0.05	0.963
ENSG00000114023	636.192	1.1	0.251	4.384	1.1677e-05	2.029	FAM162A	<=0.05	0.963
ENSG00000163584	631.189	1.049	0.199	5.28	1.2952e-07	1.875	RPL22L1	<=0.05	0.963
ENSG00000031081	2015.35	1.111	0.261	4.255	2.0867e-05	1.524	ARHGAP31	<=0.05	0.962
ENSG00000177943	514.883	1.044	0.195	5.362	8.2172e-08	1.824	MAMDC4	<=0.05	0.961
ENSG00000184441	173.581	1.089	0.243	4.491	7.09e-06	1.81	AP001062.1	<=0.05	0.961
ENSG00000137266	87.891	1.199	0.332	3.614	0.00030162	1.824	SLC22A23	<=0.05	0.96
ENSG00000259330	486.379	1.065	0.219	4.861	1.1694e-06	1.139	INAFM2	<=0.05	0.96
ENSG00000100219	3859.39	0.983	0.106	9.285	1.615e-20	1.378	XBP1	<=0.05	0.959
ENSG00000137571	29.002	2.25	0.846	2.661	0.0077899	1.828	SLCO5A1	<=0.05	0.959
ENSG00000178896	333.106	1.061	0.218	4.858	1.1857e-06	1.81	EXOSC4	<=0.05	0.957
ENSG00000182261	58.185	2.002	0.744	2.691	0.007119	2.045	NLRP10	<=0.05	0.957
ENSG00000183605	167.792	1.104	0.259	4.257	2.0682e-05	1.426	SFXN4	<=0.05	0.957
ENSG00000075336	320.766	1.06	0.218	4.853	1.2154e-06	1.408	TIMM21	<=0.05	0.956
ENSG00000131876	601.618	1.015	0.165	6.162	7.2014e-10	1.139	SNRPA1	<=0.05	0.956
ENSG00000152779	5.242	2.558	0.969	2.639	0.0083237	1.367	SLC16A12	<=0.05	0.956
ENSG00000109762	483.84	1.046	0.204	5.13	2.8913e-07	1.198	SNX25	<=0.05	0.955
ENSG00000141959	7018.34	1.039	0.198	5.248	1.5416e-07	1.417	PFKL	<=0.05	0.953
ENSG00000172867	7.882	4.776	1.782	2.68	0.0073529	1.367	KRT2	<=0.05	0.953
ENSG00000139372	400.545	1.233	0.36	3.424	0.00061752	1.778	TDG	<=0.05	0.952
ENSG00000169122	838.276	1.062	0.224	4.744	2.0913e-06	1.875	FAM110B	<=0.05	0.952
ENSG00000169627	223.18	1.051	0.212	4.957	7.1461e-07	1.81	BOLA2B	<=0.05	0.952
ENSG00000087269	2074.89	0.973	0.1	9.737	2.0866e-22	1.524	NOP14	<=0.05	0.951
ENSG00000142632	245.68	1.044	0.206	5.079	3.7934e-07	1.815	ARHGEF19	<=0.05	0.951
ENSG00000157214	340.511	1.828	0.672	2.72	0.0065275	1.824	STEAP2	<=0.05	0.95
ENSG00000163376	32.325	2.182	0.822	2.653	0.0079791	1.828	KBTBD8	<=0.05	0.95
ENSG00000279069	35.428	1.313	0.412	3.188	0.0014343	1.828	AC015813.5	<=0.05	0.95
ENSG00000198900	5124.37	0.976	0.114	8.528	1.4878e-17	1.417	TOP1	<=0.05	0.948
ENSG00000107338	1590.91	1.011	0.172	5.886	3.9542e-09	1.584	SHB	<=0.05	0.946
ENSG00000123505	1527.54	1.018	0.181	5.616	1.959e-08	1.524	AMD1	<=0.05	0.946
ENSG00000125812	498.582	1.059	0.228	4.654	3.259e-06	1.824	GZF1	<=0.05	0.946
ENSG00000165233	478.554	0.993	0.146	6.817	9.3261e-12	1.198	CARD19	<=0.05	0.946
ENSG00000258967	13.196	1.614	0.575	2.808	0.0049782	1.414	HMGN1P3	<=0.05	0.946
ENSG00000140406	1054.93	1.006	0.166	6.055	1.4037e-09	2.462	TLNRD1	<=0.05	0.945
ENSG00000144749	2306.67	1.037	0.207	5.005	5.5846e-07	1.75	LRIG1	<=0.05	0.943
ENSG00000165474	12.779	2.243	0.851	2.635	0.0084076	1.414	GJB2	<=0.05	0.943
ENSG00000151014	238.406	1.014	0.181	5.598	2.1728e-08	1.599	NOCT	<=0.05	0.942
ENSG00000224413	11.911	2.352	0.896	2.626	0.0086486	1.507	AP001476.1	<=0.05	0.942
ENSG00000089022	693.413	1.013	0.181	5.587	2.3068e-08	2.029	MAPKAPK5	<=0.05	0.941
ENSG00000183762	1546.06	1.084	0.255	4.247	2.1663e-05	1.524	KREMEN1	<=0.05	0.941
ENSG00000037474	1715.76	0.96	0.097	9.888	4.6861e-23	1.524	NSUN2	<=0.05	0.94
ENSG00000168214	1560.95	0.984	0.142	6.942	3.8709e-12	1.541	RBPJ	<=0.05	0.94
ENSG00000168924	1573.58	1.011	0.181	5.586	2.3271e-08	1.226	LETM1	<=0.05	0.939
ENSG00000240972	5632.75	0.983	0.142	6.91	4.8523e-12	1.375	MIF	<=0.05	0.939
ENSG00000154127	713.055	1.042	0.217	4.793	1.6428e-06	1.982	UBASH3B	<=0.05	0.938
ENSG00000170113	527.784	1.058	0.234	4.525	6.0316e-06	1.198	NIPA1	<=0.05	0.938
ENSG00000178105	569.233	1.034	0.208	4.962	6.9745e-07	1.198	DDX10	<=0.05	0.938
ENSG00000197498	548.33	0.989	0.153	6.473	9.6161e-11	1.81	RPF2	<=0.05	0.937
ENSG00000103187	4832.32	0.959	0.102	9.435	3.905e-21	1.417	COTL1	<=0.05	0.936
ENSG00000115652	1162.63	0.959	0.102	9.447	3.4971e-21	1.875	UXS1	<=0.05	0.936
ENSG00000069399	1587.66	0.965	0.116	8.305	9.9533e-17	1.584	BCL3	<=0.05	0.935
ENSG00000072274	5860.36	0.957	0.103	9.328	1.0766e-20	1.378	TFRC	<=0.05	0.934
ENSG00000137054	603.551	1.039	0.22	4.718	2.3817e-06	1.139	POLR1E	<=0.05	0.932
ENSG00000170468	342.416	1.016	0.194	5.23	1.6922e-07	1.408	RIOX1	<=0.05	0.932
ENSG00000188529	1484.79	0.965	0.123	7.87	3.5462e-15	2.389	SRSF10	<=0.05	0.932
ENSG00000147168	10.792	4.557	1.721	2.648	0.0080859	1.367	IL2RG	<=0.05	0.931
ENSG00000087338	379.759	1	0.178	5.618	1.929e-08	1.824	GMCL1	<=0.05	0.93
ENSG00000101310	1082.1	1.014	0.194	5.217	1.8164e-07	2.462	SEC23B	<=0.05	0.93
ENSG00000134363	4217.07	1.115	0.29	3.841	0.00012256	1.387	FST	<=0.05	0.93
ENSG00000143061	97.053	1.691	0.62	2.727	0.0063871	1.81	IGSF3	<=0.05	0.93
ENSG00000175054	601.03	1.168	0.331	3.528	0.00041913	1.198	ATR	<=0.05	0.929
ENSG00000153885	1092.11	1.02	0.206	4.95	7.4189e-07	1.875	KCTD15	<=0.05	0.926
ENSG00000170515	3723.1	0.987	0.168	5.882	4.0651e-09	1.429	PA2G4	<=0.05	0.925
ENSG00000280287	59.437	1.199	0.356	3.373	0.00074361	1.81	AC131212.3	<=0.05	0.925
ENSG00000146731	3202.73	0.953	0.116	8.249	1.5951e-16	1.378	CCT6A	<=0.05	0.924
ENSG00000103257	6650.65	1.638	0.599	2.736	0.006215	1.375	SLC7A5	<=0.05	0.923
ENSG00000129990	14.851	2.303	0.887	2.595	0.0094576	1.414	SYT5	<=0.05	0.922
ENSG00000133657	3360.66	1.048	0.239	4.386	1.157e-05	1.378	ATP13A3	<=0.05	0.922
ENSG00000169359	747.636	1.014	0.205	4.946	7.5888e-07	1.976	SLC33A1	<=0.05	0.921
ENSG00000115594	11065.8	1.159	0.331	3.502	0.00046221	1.387	IL1R1	<=0.05	0.92
ENSG00000148335	839.718	1.025	0.218	4.706	2.5235e-06	2.029	NTMT1	<=0.05	0.92
ENSG00000161980	208.383	1.087	0.276	3.94	8.1391e-05	1.81	POLR3K	<=0.05	0.92
ENSG00000280434	9.541	2.28	0.879	2.594	0.0094806	1.414	AL031595.3	<=0.05	0.92
ENSG00000101188	64.766	1.788	0.67	2.666	0.0076697	1.715	NTSR1	<=0.05	0.919
ENSG00000169031	64.194	2.544	0.985	2.583	0.0097959	1.722	COL4A3	<=0.05	0.919
ENSG00000183049	915.463	1.01	0.203	4.986	6.1515e-07	1.875	CAMK1D	<=0.05	0.919
ENSG00000111252	3202.55	0.972	0.155	6.25	4.103e-10	1.378	SH2B3	<=0.05	0.918
ENSG00000134668	1266.44	0.958	0.134	7.127	1.0269e-12	2.335	SPOCD1	<=0.05	0.918
ENSG00000165724	884.034	0.992	0.183	5.415	6.1428e-08	2.029	ZMYND19	<=0.05	0.918
ENSG00000184979	570.908	0.955	0.129	7.411	1.249e-13	1.255	USP18	<=0.05	0.918
ENSG00000270607	68.815	1.149	0.325	3.532	0.00041168	1.715	AC009549.1	<=0.05	0.918
ENSG00000010818	2112.01	1.01	0.205	4.914	8.9403e-07	1.524	HIVEP2	<=0.05	0.916
ENSG00000126749	623.545	0.976	0.164	5.955	2.5953e-09	1.896	EMG1	<=0.05	0.916
ENSG00000129595	4.971	3.291	1.273	2.585	0.009725	1.367	EPB41L4A	<=0.05	0.916
ENSG00000139364	128.155	1.59	0.579	2.744	0.0060656	1.81	TMEM132B	<=0.05	0.916
ENSG00000158615	1379.55	0.983	0.175	5.62	1.9079e-08	1.896	PPP1R15B	<=0.05	0.916
ENSG00000153214	1343.06	0.965	0.15	6.418	1.3835e-10	1.896	TMEM87B	<=0.05	0.915
ENSG00000175305	214.04	1.262	0.402	3.137	0.0017073	1.815	CCNE2	<=0.05	0.915
ENSG00000005100	496.524	0.973	0.163	5.973	2.3351e-09	1.255	DHX33	<=0.05	0.914
ENSG00000154548	23.149	3.201	1.242	2.577	0.0099637	2.045	SRSF12	<=0.05	0.911
ENSG00000163605	1015.32	0.999	0.198	5.034	4.7935e-07	1.896	PPP4R2	<=0.05	0.911
ENSG00000136928	148.343	1.487	0.531	2.799	0.0051309	1.824	GABBR2	<=0.05	0.91
ENSG00000134954	1457.77	1.085	0.283	3.836	0.00012517	1.896	ETS1	<=0.05	0.909
ENSG00000136950	910.493	0.943	0.124	7.604	2.8795e-14	1.982	ARPC5L	<=0.05	0.909
ENSG00000101811	399.995	0.96	0.156	6.162	7.182e-10	1.81	CSTF2	<=0.05	0.906
ENSG00000106263	6496.91	0.927	0.097	9.576	1.0084e-21	1.378	EIF3B	<=0.05	0.906
ENSG00000135905	2064.13	1.012	0.218	4.635	3.5756e-06	1.524	DOCK10	<=0.05	0.906
ENSG00000061656	86.341	1.169	0.349	3.35	0.00080692	1.824	SPAG4	<=0.05	0.905
ENSG00000162373	27.833	1.82	0.692	2.628	0.0085808	1.883	BEND5	<=0.05	0.905
ENSG00000133706	2386.6	0.945	0.137	6.9	5.2075e-12	1.524	LARS	<=0.05	0.904
ENSG00000140006	135.332	0.993	0.2	4.969	6.7251e-07	1.815	WDR89	<=0.05	0.904
ENSG00000144785	125.449	1.303	0.434	3.001	0.0026917	1.824	AC073896.1	<=0.05	0.904
ENSG00000169246	628.961	0.951	0.147	6.485	8.8827e-11	1.982	NPIPB3	<=0.05	0.903
ENSG00000171314	11620.6	0.935	0.12	7.793	6.5636e-15	1.375	PGAM1	<=0.05	0.903
ENSG00000197646	1354.69	1.103	0.301	3.659	0.00025289	2.462	PDCD1LG2	<=0.05	0.903
ENSG00000140859	2238.39	0.969	0.173	5.601	2.1301e-08	1.524	KIFC3	<=0.05	0.902
ENSG00000153976	900.74	0.975	0.18	5.413	6.1862e-08	1.976	HS3ST3A1	<=0.05	0.902
ENSG00000258232	21.856	1.449	0.516	2.808	0.0049781	1.368	AC125611.3	<=0.05	0.902
ENSG00000090339	22936.5	1.301	0.435	2.993	0.0027588	1.375	ICAM1	<=0.05	0.901
ENSG00000107651	1183.95	0.982	0.191	5.138	2.7729e-07	2.389	SEC23IP	<=0.05	0.901
ENSG00000162377	593.78	1.029	0.241	4.278	1.8851e-05	1.255	COA7	<=0.05	0.901
ENSG00000164933	488.028	0.984	0.194	5.077	3.8268e-07	1.139	SLC25A32	<=0.05	0.901
ENSG00000185303	13.296	3.954	1.526	2.59	0.0095867	1.367	SFTPA2	<=0.05	0.901
ENSG00000085377	991.186	0.916	0.085	10.789	3.886e-27	2.335	PREP	<=0.05	0.9
ENSG00000182379	223.448	1.097	0.3	3.653	0.00025942	1.824	NXPH4	<=0.05	0.899
ENSG00000081087	927.359	1.043	0.257	4.059	4.9249e-05	1.896	OSTM1	<=0.05	0.897
ENSG00000136830	23014.8	0.924	0.111	8.359	6.3431e-17	1.375	FAM129B	<=0.05	0.897
ENSG00000171462	23.454	1.787	0.682	2.62	0.0087967	1.81	DLK2	<=0.05	0.897
ENSG00000197771	1853.72	0.943	0.143	6.588	4.4477e-11	1.541	MCMBP	<=0.05	0.897
ENSG00000064393	1166.07	0.933	0.13	7.195	6.2678e-13	2.389	HIPK2	<=0.05	0.895
ENSG00000099901	2461.44	0.932	0.128	7.26	3.8611e-13	1.584	RANBP1	<=0.05	0.895
ENSG00000137955	449.763	0.992	0.209	4.749	2.0486e-06	1.824	RABGGTB	<=0.05	0.895
ENSG00000147155	591.505	0.932	0.131	7.142	9.2279e-13	1.255	EBP	<=0.05	0.894
ENSG00000110400	597.164	0.998	0.217	4.605	4.1281e-06	1.139	NECTIN1	<=0.05	0.893
ENSG00000137265	13.548	2.992	1.174	2.549	0.010808	1.507	IRF4	<=0.05	0.893
ENSG00000180730	11.251	4.592	1.758	2.613	0.0089873	1.402	SHISA2	<=0.05	0.893
ENSG00000070669	2104.75	1.142	0.339	3.372	0.00074489	1.541	ASNS	<=0.05	0.892
ENSG00000178921	913.584	1.037	0.256	4.044	5.2478e-05	1.896	PFAS	<=0.05	0.891
ENSG00000280063	33.553	1.272	0.423	3.003	0.00267	1.824	AC012676.5	<=0.05	0.891
ENSG00000109066	918.922	1.008	0.23	4.381	1.1811e-05	1.875	TMEM104	<=0.05	0.89
ENSG00000131368	609.417	0.985	0.207	4.764	1.9012e-06	1.81	MRPS25	<=0.05	0.89
ENSG00000197457	559.439	0.943	0.153	6.161	7.2468e-10	1.824	STMN3	<=0.05	0.89
ENSG00000090273	3393.69	0.938	0.147	6.366	1.9396e-10	1.417	NUDC	<=0.05	0.889
ENSG00000173145	576.247	0.949	0.164	5.783	7.3307e-09	1.81	NOC3L	<=0.05	0.889
ENSG00000176658	4840.5	0.933	0.141	6.641	3.1064e-11	1.417	MYO1D	<=0.05	0.889
ENSG00000285844	10.264	1.79	0.688	2.601	0.0093007	1.507	FO393414.3	<=0.05	0.889
ENSG00000113013	6652.88	0.934	0.144	6.484	8.9036e-11	1.429	HSPA9	<=0.05	0.888
ENSG00000152804	268.513	0.947	0.162	5.829	5.5594e-09	1.778	HHEX	<=0.05	0.888
ENSG00000188263	25.982	3.834	1.491	2.571	0.010143	1.81	IL17REL	<=0.05	0.888
ENSG00000159921	602.235	0.923	0.126	7.312	2.6309e-13	1.824	GNE	<=0.05	0.887
ENSG00000185716	248.364	0.986	0.211	4.668	3.0475e-06	1.426	MOSMO	<=0.05	0.887
ENSG00000197442	784.755	1.002	0.228	4.402	1.0706e-05	1.976	MAP3K5	<=0.05	0.887
ENSG00000082512	561.114	0.978	0.203	4.824	1.4099e-06	1.824	TRAF5	<=0.05	0.886
ENSG00000114738	1286.08	0.969	0.193	5.029	4.9342e-07	2.462	MAPKAPK3	<=0.05	0.886
ENSG00000173457	2973.39	0.91	0.103	8.818	1.168e-18	1.417	PPP1R14B	<=0.05	0.886
ENSG00000261786	240.268	1.087	0.302	3.595	0.00032407	1.824	AC006058.1	<=0.05	0.886
ENSG00000157617	1071.85	1.001	0.228	4.395	1.1062e-05	2.389	C2CD2	<=0.05	0.885
ENSG00000109320	3346.57	0.973	0.2	4.866	1.1401e-06	1.429	NFKB1	<=0.05	0.884
ENSG00000134686	4262.1	0.909	0.104	8.705	3.1695e-18	1.417	PHC2	<=0.05	0.884
ENSG00000135540	544.17	0.995	0.224	4.452	8.5208e-06	1.139	NHSL1	<=0.05	0.884
ENSG00000149925	30955.2	0.9	0.084	10.772	4.6759e-27	1.375	ALDOA	<=0.05	0.884
ENSG00000130816	4903.14	0.924	0.135	6.863	6.721e-12	1.378	DNMT1	<=0.05	0.883
ENSG00000163577	232.982	1.133	0.338	3.349	0.00081238	1.599	EIF5A2	<=0.05	0.883
ENSG00000075790	1370.96	0.944	0.166	5.674	1.391e-08	2.335	BCAP29	<=0.05	0.882
ENSG00000104907	1187.69	0.936	0.155	6.051	1.4378e-09	2.389	TRMT1	<=0.05	0.882
ENSG00000137331	4677.76	2.141	0.844	2.537	0.011168	1.387	IER3	<=0.05	0.882
ENSG00000151651	99.287	1.534	0.571	2.687	0.0072155	1.715	ADAM8	<=0.05	0.882
ENSG00000168282	1618.15	0.935	0.153	6.101	1.0545e-09	1.75	MGAT2	<=0.05	0.882
ENSG00000163874	1489.43	1.724	0.663	2.602	0.0092756	1.875	ZC3H12A	<=0.05	0.881
ENSG00000183696	850.601	1.23	0.404	3.042	0.0023486	2.029	UPP1	<=0.05	0.881
ENSG00000166261	279.053	1.008	0.24	4.198	2.6869e-05	1.81	ZNF202	<=0.05	0.88
ENSG00000080824	27109	0.906	0.11	8.256	1.5117e-16	1.378	HSP90AA1	<=0.05	0.879
ENSG00000136379	648.444	1.091	0.31	3.515	0.00043938	1.982	ABHD17C	<=0.05	0.879
ENSG00000099337	436.958	0.947	0.175	5.395	6.854e-08	1.139	KCNK6	<=0.05	0.878
ENSG00000285517	192.502	1.113	0.328	3.392	0.00069295	1.426	AC010198.2	<=0.05	0.877
ENSG00000023909	652.252	1.1	0.319	3.445	0.00057131	1.896	GCLM	<=0.05	0.876
ENSG00000122965	1907	0.917	0.136	6.75	1.4806e-11	1.584	RBM19	<=0.05	0.876
ENSG00000123908	829.299	0.995	0.231	4.308	1.6465e-05	1.875	AGO2	<=0.05	0.876
ENSG00000149054	57.919	1.382	0.495	2.791	0.0052605	1.81	ZNF215	<=0.05	0.876
ENSG00000218537	125.793	1.318	0.46	2.867	0.0041427	1.778	MIF-AS1	<=0.05	0.876
ENSG00000198771	8.199	3.644	1.43	2.548	0.010844	1.341	RCSD1	<=0.05	0.875
ENSG00000137547	461.913	0.91	0.127	7.142	9.2027e-13	1.198	MRPL15	<=0.05	0.873
ENSG00000151364	74.029	1.097	0.32	3.433	0.00059642	1.824	KCTD14	<=0.05	0.873
ENSG00000050820	5546.99	0.92	0.147	6.245	4.2344e-10	1.417	BCAR1	<=0.05	0.871
ENSG00000170100	211.35	1.129	0.345	3.277	0.0010506	1.426	ZNF778	<=0.05	0.87
ENSG00000267712	5.399	4.553	1.761	2.586	0.0097022	1.341	LINC01539	<=0.05	0.87
ENSG00000129347	1506.2	0.911	0.136	6.707	1.9838e-11	1.226	KRI1	<=0.05	0.869
ENSG00000165259	91.973	1.178	0.379	3.108	0.0018861	1.722	HDX	<=0.05	0.868
ENSG00000181856	8.705	2.964	1.179	2.514	0.011949	1.255	SLC2A4	<=0.05	0.868
ENSG00000179058	7.899	2.457	0.981	2.503	0.012317	1.3	C9orf50	<=0.05	0.867
ENSG00000134001	1440.42	0.939	0.18	5.204	1.9502e-07	2.389	EIF2S1	<=0.05	0.866
ENSG00000262814	1232.58	0.914	0.146	6.256	3.9533e-10	1.896	MRPL12	<=0.05	0.866
ENSG00000104490	250.014	1.248	0.425	2.937	0.0033179	1.599	NCALD	<=0.05	0.865
ENSG00000134955	46.187	1.499	0.563	2.661	0.0077824	1.828	SLC37A2	<=0.05	0.865
ENSG00000196305	7057.03	0.919	0.154	5.955	2.6072e-09	1.375	IARS	<=0.05	0.865
ENSG00000008517	4279.1	1.069	0.305	3.503	0.00045968	1.429	IL32	<=0.05	0.864
ENSG00000100116	243.814	0.972	0.219	4.434	9.2426e-06	1.824	GCAT	<=0.05	0.864
ENSG00000108064	362.687	0.95	0.196	4.848	1.2443e-06	1.81	TFAM	<=0.05	0.864
ENSG00000125845	378.21	1.084	0.316	3.429	0.00060502	1.778	BMP2	<=0.05	0.864
ENSG00000131831	5.717	3.257	1.294	2.518	0.011802	1.341	RAI2	<=0.05	0.863
ENSG00000271856	4.705	4.709	1.819	2.588	0.0096521	1.3	LINC01215	<=0.05	0.863
ENSG00000077348	289.082	1.023	0.27	3.795	0.00014742	1.408	EXOSC5	<=0.05	0.862
ENSG00000164164	1902.65	0.949	0.197	4.82	1.4321e-06	1.584	OTUD4	<=0.05	0.862
ENSG00000166411	699.724	1.061	0.301	3.529	0.00041758	1.896	IDH3A	<=0.05	0.862
ENSG00000183520	721.84	0.947	0.195	4.862	1.1649e-06	1.896	UTP11	<=0.05	0.862
ENSG00000184588	1228.14	1.007	0.256	3.939	8.1771e-05	1.896	PDE4B	<=0.05	0.862
ENSG00000076864	21.845	1.947	0.774	2.515	0.011896	1.402	RAP1GAP	<=0.05	0.861
ENSG00000278615	726.753	0.907	0.143	6.332	2.4211e-10	1.982	C11orf98	<=0.05	0.861
ENSG00000099250	9674.7	0.898	0.129	6.948	3.6946e-12	1.387	NRP1	<=0.05	0.86
ENSG00000198879	180.853	1.257	0.434	2.897	0.0037686	1.599	SFMBT2	<=0.05	0.86
ENSG00000096063	1051.16	0.954	0.205	4.643	3.4287e-06	2.462	SRPK1	<=0.05	0.859
ENSG00000115598	14.902	1.737	0.682	2.548	0.010819	1.367	IL1RL2	<=0.05	0.859
ENSG00000116560	5205.79	0.901	0.136	6.647	2.9882e-11	1.429	SFPQ	<=0.05	0.859
ENSG00000170571	29.928	1.886	0.748	2.521	0.011715	1.883	EMB	<=0.05	0.859
ENSG00000184787	1652.8	0.901	0.135	6.657	2.791e-11	1.524	UBE2G2	<=0.05	0.859
ENSG00000007264	4.047	4.854	1.873	2.592	0.0095462	1.367	MATK	<=0.05	0.858
ENSG00000065328	192.964	1.08	0.318	3.398	0.00067956	1.81	MCM10	<=0.05	0.858
ENSG00000119285	1484.38	0.893	0.124	7.178	7.0844e-13	2.335	HEATR1	<=0.05	0.858
ENSG00000125485	385.253	0.931	0.18	5.16	2.4656e-07	1.599	DDX31	<=0.05	0.858
ENSG00000131435	2444.36	0.949	0.201	4.715	2.4137e-06	1.75	PDLIM4	<=0.05	0.858
ENSG00000138686	353.35	1.081	0.319	3.388	0.00070347	1.824	BBS7	<=0.05	0.858
ENSG00000159131	2188.39	0.889	0.117	7.601	2.9294e-14	1.226	GART	<=0.05	0.858
ENSG00000075624	73254.9	0.922	0.169	5.455	4.9009e-08	1.387	ACTB	<=0.05	0.857
ENSG00000076554	9.152	3.634	1.44	2.524	0.0116	1.367	TPD52	<=0.05	0.856
ENSG00000143995	2125.27	0.907	0.151	6.022	1.7235e-09	1.226	MEIS1	<=0.05	0.856
ENSG00000145912	1185.55	0.888	0.118	7.516	5.6471e-14	2.335	NHP2	<=0.05	0.856
ENSG00000154319	576.056	1.082	0.321	3.369	0.00075577	1.139	FAM167A	<=0.05	0.856
ENSG00000196460	147.176	1.049	0.296	3.549	0.0003868	1.815	RFX8	<=0.05	0.856
ENSG00000113649	1457.7	0.898	0.138	6.525	6.8059e-11	2.389	TCERG1	<=0.05	0.855
ENSG00000138606	389.804	1.086	0.325	3.345	0.00082292	1.81	SHF	<=0.05	0.855
ENSG00000157510	492.734	0.987	0.243	4.063	4.8346e-05	1.139	AFAP1L1	<=0.05	0.855
ENSG00000176022	1046.29	0.918	0.167	5.508	3.6273e-08	2.389	B3GALT6	<=0.05	0.855
ENSG00000217930	243.921	0.932	0.186	5.018	5.2225e-07	1.426	PAM16	<=0.05	0.855
ENSG00000082516	697.897	0.915	0.164	5.569	2.56e-08	1.896	GEMIN5	<=0.05	0.854
ENSG00000101665	898.461	0.985	0.242	4.074	4.6182e-05	1.896	SMAD7	<=0.05	0.854
ENSG00000115919	41.107	1.458	0.549	2.657	0.0078906	1.883	KYNU	<=0.05	0.854
ENSG00000123374	782.1	0.992	0.248	3.992	6.5656e-05	2.029	CDK2	<=0.05	0.854
ENSG00000135316	3925.61	0.878	0.101	8.69	3.615e-18	1.375	SYNCRIP	<=0.05	0.854
ENSG00000143786	187.907	1.051	0.299	3.518	0.00043471	1.426	CNIH3	<=0.05	0.854
ENSG00000179409	651.499	0.929	0.183	5.09	3.5895e-07	1.982	GEMIN4	<=0.05	0.854
ENSG00000219438	40.733	1.324	0.476	2.78	0.0054397	1.883	FAM19A5	<=0.05	0.854
ENSG00000134815	601.355	0.92	0.171	5.369	7.9345e-08	1.824	DHX34	<=0.05	0.853
ENSG00000171867	11560.9	0.963	0.222	4.344	1.3981e-05	1.387	PRNP	<=0.05	0.853
ENSG00000104524	313.491	0.97	0.229	4.232	2.3122e-05	1.81	PYCR3	<=0.05	0.852
ENSG00000143256	1272.26	0.885	0.12	7.365	1.7699e-13	1.875	PFDN2	<=0.05	0.852
ENSG00000156313	189.917	0.94	0.198	4.758	1.9551e-06	1.815	RPGR	<=0.05	0.852
ENSG00000134297	40.377	1.349	0.492	2.742	0.0061009	1.828	PLEKHA8P1	<=0.05	0.851
ENSG00000140854	1007.16	0.935	0.193	4.834	1.335e-06	1.875	KATNB1	<=0.05	0.851
ENSG00000242539	6.648	2.433	0.982	2.478	0.013197	1.367	AC007620.2	<=0.05	0.851
ENSG00000087074	4595.93	0.919	0.175	5.245	1.5637e-07	1.417	PPP1R15A	<=0.05	0.849
ENSG00000132507	10335.9	0.878	0.112	7.818	5.3502e-15	1.417	EIF5A	<=0.05	0.849
ENSG00000162298	1635.43	0.893	0.14	6.373	1.8485e-10	1.584	SYVN1	<=0.05	0.849
ENSG00000111728	56.445	1.7	0.671	2.535	0.011247	2.045	ST8SIA1	<=0.05	0.848
ENSG00000152402	126.732	1.104	0.343	3.221	0.0012787	1.722	GUCY1A2	<=0.05	0.848
ENSG00000012061	1815.44	0.887	0.133	6.647	2.9854e-11	1.226	ERCC1	<=0.05	0.847
ENSG00000105185	1571.71	0.882	0.123	7.145	9.0318e-13	1.524	PDCD5	<=0.05	0.847
ENSG00000136271	1251.18	0.891	0.141	6.329	2.4743e-10	1.896	DDX56	<=0.05	0.846
ENSG00000165060	174.411	0.929	0.191	4.853	1.2136e-06	1.824	FXN	<=0.05	0.846
ENSG00000175265	3344.71	0.931	0.194	4.801	1.5823e-06	1.429	GOLGA8A	<=0.05	0.846
ENSG00000180758	152.113	1.275	0.453	2.814	0.004897	1.426	GPR157	<=0.05	0.846
ENSG00000059769	293.197	0.894	0.146	6.11	9.962e-10	1.778	DNAJC25	<=0.05	0.845
ENSG00000100029	2988.97	0.877	0.122	7.203	5.8965e-13	1.387	PES1	<=0.05	0.844
ENSG00000100644	9663.92	0.923	0.188	4.918	8.7448e-07	1.378	HIF1A	<=0.05	0.843
ENSG00000138944	203.833	1.057	0.311	3.395	0.00068718	1.81	SHISAL1	<=0.05	0.843
ENSG00000110888	862.678	0.907	0.169	5.382	7.3745e-08	2.029	CAPRIN2	<=0.05	0.842
ENSG00000112787	1590.65	0.933	0.2	4.656	3.2234e-06	1.524	FBRSL1	<=0.05	0.842
ENSG00000121068	3551	0.904	0.166	5.448	5.0964e-08	1.378	TBX2	<=0.05	0.842
ENSG00000160803	1309.37	0.864	0.097	8.869	7.3885e-19	2.389	UBQLN4	<=0.05	0.842
ENSG00000161914	144.384	1.081	0.331	3.268	0.0010839	1.815	ZNF653	<=0.05	0.842
ENSG00000163933	318.016	0.964	0.234	4.124	3.722e-05	1.81	RFT1	<=0.05	0.842
ENSG00000198498	320.746	0.894	0.152	5.898	3.6707e-09	1.824	TMA16	<=0.05	0.842
ENSG00000262413	204.206	1.11	0.352	3.158	0.0015859	1.599	AC145207.2	<=0.05	0.842
ENSG00000076003	1257.95	0.879	0.13	6.759	1.3933e-11	1.896	MCM6	<=0.05	0.841
ENSG00000108590	157.311	1.007	0.273	3.683	0.00023043	1.81	MED31	<=0.05	0.841
ENSG00000160124	140.711	0.921	0.187	4.919	8.7102e-07	1.599	CCDC58	<=0.05	0.841
ENSG00000184163	17.466	1.545	0.601	2.572	0.010111	1.402	C1QTNF12	<=0.05	0.841
ENSG00000068438	842.203	0.872	0.119	7.295	2.996e-13	1.982	FTSJ1	<=0.05	0.839
ENSG00000135069	3006.43	1.051	0.31	3.386	0.00070923	1.417	PSAT1	<=0.05	0.839
ENSG00000183655	157.051	0.987	0.257	3.837	0.00012468	1.599	KLHL25	<=0.05	0.839
ENSG00000274322	17.315	1.94	0.784	2.475	0.013324	1.367	AL136531.2	<=0.05	0.839
ENSG00000111615	1100.53	0.883	0.14	6.298	3.0087e-10	1.875	KRR1	<=0.05	0.838
ENSG00000116161	1256.06	0.926	0.197	4.702	2.5818e-06	1.896	CACYBP	<=0.05	0.838
ENSG00000128965	1217.64	1.814	0.729	2.487	0.012867	2.389	CHAC1	<=0.05	0.838
ENSG00000253570	14.262	1.436	0.547	2.627	0.0086111	1.507	RNF5P1	<=0.05	0.838
ENSG00000279789	15.514	1.716	0.684	2.507	0.012171	1.507	AC120114.3	<=0.05	0.838
ENSG00000139832	183.966	1.09	0.34	3.203	0.001358	1.815	RAB20	<=0.05	0.837
ENSG00000169554	3962.92	0.871	0.121	7.17	7.4866e-13	1.378	ZEB2	<=0.05	0.837
ENSG00000101166	774.116	0.878	0.135	6.479	9.232e-11	2.029	PRELID3B	<=0.05	0.836
ENSG00000172269	719.446	0.941	0.216	4.362	1.2885e-05	1.982	DPAGT1	<=0.05	0.836
ENSG00000175606	294.551	0.957	0.232	4.122	3.7549e-05	1.408	TMEM70	<=0.05	0.836
ENSG00000116455	483.543	0.933	0.208	4.489	7.1497e-06	1.255	WDR77	<=0.05	0.835
ENSG00000140650	1019.09	0.872	0.126	6.896	5.3422e-12	2.389	PMM2	<=0.05	0.835
ENSG00000160200	1669.38	0.878	0.136	6.45	1.118e-10	1.524	CBS	<=0.05	0.835
ENSG00000244026	392.4	0.893	0.159	5.599	2.1553e-08	1.599	FAM86DP	<=0.05	0.835
ENSG00000155438	743.171	0.887	0.152	5.842	5.1453e-09	1.896	NIFK	<=0.05	0.834
ENSG00000105821	813.398	0.867	0.122	7.094	1.3e-12	2.029	DNAJC2	<=0.05	0.833
ENSG00000184207	702.856	0.942	0.22	4.277	1.8922e-05	2.029	PGP	<=0.05	0.833
ENSG00000065150	5453.7	0.888	0.159	5.583	2.3586e-08	1.387	IPO5	<=0.05	0.831
ENSG00000050555	92.179	1.276	0.464	2.752	0.0059239	1.81	LAMC3	<=0.05	0.83
ENSG00000099998	565.51	0.965	0.245	3.942	8.0657e-05	1.139	GGT5	<=0.05	0.83
ENSG00000258429	183.948	0.906	0.182	4.97	6.6797e-07	1.426	PDF	<=0.05	0.83
ENSG00000063244	5772.89	0.857	0.113	7.611	2.7121e-14	1.378	U2AF2	<=0.05	0.828
ENSG00000157064	61.422	1.826	0.74	2.466	0.01368	1.715	NMNAT2	<=0.05	0.828
ENSG00000257921	15.833	2.391	0.98	2.44	0.014683	1.507	AC025165.3	<=0.05	0.828
ENSG00000102802	1470.32	1.509	0.591	2.553	0.010691	2.389	MEDAG	<=0.05	0.827
ENSG00000205364	39.475	1.347	0.506	2.662	0.0077663	2.045	MT1M	<=0.05	0.827
ENSG00000067715	96.138	1.092	0.35	3.122	0.0017992	1.824	SYT1	<=0.05	0.826
ENSG00000134824	12672.2	0.862	0.126	6.852	7.2601e-12	1.429	FADS2	<=0.05	0.826
ENSG00000177706	7843.79	0.931	0.215	4.326	1.516e-05	1.429	FAM20C	<=0.05	0.826
ENSG00000188215	673.475	0.877	0.149	5.898	3.6805e-09	1.976	DCUN1D3	<=0.05	0.826
ENSG00000133131	1932.72	0.853	0.11	7.725	1.1168e-14	1.226	MORC4	<=0.05	0.825
ENSG00000140403	168.952	1.136	0.381	2.986	0.0028274	1.815	DNAJA4	<=0.05	0.825
ENSG00000174840	365.043	0.89	0.17	5.247	1.5453e-07	1.824	PDE12	<=0.05	0.825
ENSG00000100426	561.718	0.868	0.14	6.199	5.7001e-10	1.255	ZBED4	<=0.05	0.823
ENSG00000224950	13.184	1.554	0.616	2.522	0.011668	1.367	AL390066.1	<=0.05	0.823
ENSG00000166123	699.035	1.033	0.309	3.342	0.00083161	1.982	GPT2	<=0.05	0.822
ENSG00000180875	350.454	1.256	0.458	2.743	0.0060917	1.81	GREM2	<=0.05	0.821
ENSG00000196715	1010.48	0.886	0.169	5.24	1.6088e-07	1.875	VKORC1L1	<=0.05	0.821
ENSG00000070423	1391.21	0.838	0.089	9.439	3.7639e-21	2.389	RNF126	<=0.05	0.82
ENSG00000115266	45.068	1.224	0.439	2.786	0.0053352	2.045	APC2	<=0.05	0.82
ENSG00000169245	3032.25	1.562	0.621	2.514	0.01194	1.429	CXCL10	<=0.05	0.82
ENSG00000170027	4526.91	0.862	0.137	6.295	3.0791e-10	1.378	YWHAG	<=0.05	0.819
ENSG00000196581	169.088	1.507	0.595	2.534	0.011285	1.824	AJAP1	<=0.05	0.819
ENSG00000023902	1859.7	0.855	0.126	6.778	1.2207e-11	1.584	PLEKHO1	<=0.05	0.818
ENSG00000182158	2592.53	0.894	0.182	4.909	9.1656e-07	1.584	CREB3L2	<=0.05	0.818
ENSG00000184164	1633.36	0.907	0.198	4.584	4.5576e-06	1.75	CRELD2	<=0.05	0.818
ENSG00000104691	226.819	0.887	0.175	5.074	3.9009e-07	1.599	UBXN8	<=0.05	0.817
ENSG00000133874	93.595	0.969	0.261	3.717	0.00020142	1.81	RNF122	<=0.05	0.817
ENSG00000186314	42.965	1.351	0.514	2.627	0.0086131	1.883	PRELID2	<=0.05	0.817
ENSG00000099810	716.11	0.893	0.184	4.853	1.2165e-06	1.875	MTAP	<=0.05	0.816
ENSG00000112242	499.229	0.906	0.199	4.543	5.5453e-06	1.81	E2F3	<=0.05	0.815
ENSG00000107951	287.659	1.024	0.309	3.319	0.00090485	1.599	MTPAP	<=0.05	0.814
ENSG00000145901	8975.23	0.939	0.236	3.98	6.8911e-05	1.378	TNIP1	<=0.05	0.813
ENSG00000263528	745.066	0.945	0.243	3.892	9.9496e-05	2.029	IKBKE	<=0.05	0.813
ENSG00000160172	77.696	1.056	0.334	3.162	0.0015678	1.81	FAM86C2P	<=0.05	0.812
ENSG00000162746	140.893	1.053	0.333	3.165	0.0015525	1.815	FCRLB	<=0.05	0.811
ENSG00000130589	5967.52	0.9	0.199	4.52	6.1756e-06	1.387	HELZ2	<=0.05	0.81
ENSG00000162980	475.943	0.924	0.225	4.11	3.9502e-05	1.81	ARL5A	<=0.05	0.81
ENSG00000163882	673	0.846	0.124	6.814	9.5119e-12	2.029	POLR2H	<=0.05	0.81
ENSG00000182963	780.772	0.899	0.198	4.532	5.8405e-06	2.029	GJC1	<=0.05	0.81
ENSG00000072501	2685.45	0.872	0.168	5.193	2.0664e-07	1.524	SMC1A	<=0.05	0.808
ENSG00000140157	1049.04	0.908	0.21	4.316	1.5871e-05	2.462	NIPA2	<=0.05	0.808
ENSG00000178718	537.557	1.086	0.359	3.029	0.0024543	1.198	RPP25	<=0.05	0.808
ENSG00000136875	643.278	0.849	0.137	6.187	6.113e-10	1.896	PRPF4	<=0.05	0.806
ENSG00000182667	717.879	1.176	0.419	2.807	0.0050039	1.982	NTM	<=0.05	0.806
ENSG00000049541	503.954	0.855	0.147	5.834	5.4265e-09	1.81	RFC2	<=0.05	0.805
ENSG00000115233	837.427	0.842	0.127	6.635	3.2535e-11	1.896	PSMD14	<=0.05	0.805
ENSG00000136261	1055.33	0.848	0.137	6.206	5.4308e-10	1.875	BZW2	<=0.05	0.805
ENSG00000185803	1403.91	0.861	0.155	5.558	2.7353e-08	1.875	SLC52A2	<=0.05	0.805
ENSG00000196636	88.75	1.027	0.318	3.231	0.0012351	1.722	SDHAF3	<=0.05	0.805
ENSG00000106546	2636.16	0.879	0.181	4.857	1.1929e-06	1.75	AHR	<=0.05	0.804
ENSG00000166394	710.872	0.977	0.278	3.514	0.00044187	1.896	CYB5R2	<=0.05	0.804
ENSG00000086189	590.64	0.921	0.23	4.008	6.1204e-05	1.198	DIMT1	<=0.05	0.802
ENSG00000131871	1054.28	0.829	0.107	7.751	9.148e-15	1.896	SELENOS	<=0.05	0.802
ENSG00000169258	376.844	0.879	0.184	4.773	1.8141e-06	1.778	GPRIN1	<=0.05	0.802
ENSG00000254858	284.328	0.936	0.244	3.833	0.00012684	1.599	MPV17L2	<=0.05	0.802
ENSG00000143702	2997.82	0.955	0.262	3.646	0.0002659	1.429	CEP170	<=0.05	0.801
ENSG00000149150	602.941	0.829	0.11	7.522	5.3744e-14	1.139	SLC43A1	<=0.05	0.801
ENSG00000086062	3137.96	0.912	0.222	4.112	3.9266e-05	1.429	B4GALT1	<=0.05	0.8
ENSG00000127080	255.767	0.912	0.222	4.107	4.0139e-05	1.408	IPPK	<=0.05	0.8
ENSG00000128805	1010.93	0.846	0.141	6.008	1.8733e-09	1.875	ARHGAP22	<=0.05	0.8
ENSG00000196968	734.375	0.872	0.177	4.912	9.0272e-07	2.029	FUT11	<=0.05	0.8
ENSG00000206053	1735.4	0.863	0.165	5.235	1.6479e-07	1.226	JPT2	<=0.05	0.8
ENSG00000185864	407.212	0.947	0.256	3.694	0.00022033	1.139	NPIPB4	<=0.05	0.799
ENSG00000196756	199.599	0.902	0.213	4.233	2.3092e-05	1.599	SNHG17	<=0.05	0.799
ENSG00000181915	719.62	0.826	0.11	7.536	4.8391e-14	2.029	ADO	<=0.05	0.798
ENSG00000197415	465.656	0.951	0.261	3.64	0.00027274	1.255	VEPH1	<=0.05	0.798
ENSG00000243725	433.008	0.867	0.174	4.988	6.0872e-07	1.824	TTC4	<=0.05	0.798
ENSG00000164171	1523.97	0.974	0.281	3.461	0.00053828	1.584	ITGA2	<=0.05	0.797
ENSG00000205250	1660.19	0.837	0.132	6.329	2.4622e-10	1.226	E2F4	<=0.05	0.797
ENSG00000175893	264.636	0.955	0.267	3.584	0.00033888	1.824	ZDHHC21	<=0.05	0.796
ENSG00000241015	82.339	1.051	0.342	3.07	0.0021424	1.715	TPM3P9	<=0.05	0.796
ENSG00000072110	26444.3	0.824	0.111	7.451	9.2981e-14	1.429	ACTN1	<=0.05	0.795
ENSG00000115008	53.083	3.461	1.42	2.438	0.014774	1.828	IL1A	<=0.05	0.795
ENSG00000186594	1040.78	0.839	0.138	6.075	1.2395e-09	1.896	MIR22HG	<=0.05	0.795
ENSG00000196937	1212.54	0.847	0.151	5.607	2.0638e-08	2.462	FAM3C	<=0.05	0.795
ENSG00000258947	1314.38	0.972	0.282	3.446	0.00056886	2.462	TUBB3	<=0.05	0.795
ENSG00000278619	144.307	0.893	0.208	4.292	1.7701e-05	1.824	MRM1	<=0.05	0.795
ENSG00000086200	424.274	0.872	0.185	4.711	2.4617e-06	1.139	IPO11	<=0.05	0.794
ENSG00000096384	24230.3	0.836	0.136	6.156	7.4624e-10	1.429	HSP90AB1	<=0.05	0.793
ENSG00000099783	4410.92	0.823	0.115	7.181	6.9053e-13	1.375	HNRNPM	<=0.05	0.792
ENSG00000164619	663.14	0.989	0.298	3.321	0.00089718	1.896	BMPER	<=0.05	0.792
ENSG00000285589	203.56	0.99	0.299	3.307	0.00094276	1.815	AC010422.8	<=0.05	0.791
ENSG00000280211	19.103	1.395	0.555	2.514	0.011946	1.414	AC106886.4	<=0.05	0.79
ENSG00000006283	66.037	1.501	0.611	2.458	0.013989	1.778	CACNA1G	<=0.05	0.789
ENSG00000101868	450.662	0.905	0.226	4.006	6.165e-05	1.824	POLA1	<=0.05	0.789
ENSG00000104738	1998.19	0.91	0.232	3.923	8.7416e-05	1.524	MCM4	<=0.05	0.788
ENSG00000132286	526.617	0.903	0.225	4.011	6.0369e-05	1.824	TIMM10B	<=0.05	0.788
ENSG00000004864	318.741	0.956	0.275	3.476	0.00050914	1.408	SLC25A13	<=0.05	0.787
ENSG00000132773	328.137	0.884	0.207	4.267	1.9816e-05	1.408	TOE1	<=0.05	0.786
ENSG00000138050	116.753	0.917	0.241	3.81	0.00013911	1.722	THUMPD2	<=0.05	0.786
ENSG00000158042	1557.7	0.818	0.119	6.891	5.553e-12	1.75	MRPL17	<=0.05	0.785
ENSG00000197930	2170.36	0.807	0.097	8.314	9.2611e-17	1.524	ERO1A	<=0.05	0.785
ENSG00000112159	1056.23	0.883	0.209	4.236	2.2766e-05	1.896	MDN1	<=0.05	0.784
ENSG00000213585	2821.7	0.816	0.119	6.879	6.0345e-12	1.524	VDAC1	<=0.05	0.784
ENSG00000198055	837.262	0.86	0.184	4.662	3.1387e-06	1.875	GRK6	<=0.05	0.782
ENSG00000198355	1829.14	0.855	0.178	4.791	1.6611e-06	1.584	PIM3	<=0.05	0.782
ENSG00000066697	1457.57	0.915	0.243	3.76	0.00016964	2.389	MSANTD3	<=0.05	0.781
ENSG00000115548	1114.12	0.908	0.236	3.84	0.00012324	1.875	KDM3A	<=0.05	0.781
ENSG00000140450	1601.47	0.862	0.188	4.579	4.6698e-06	1.524	ARRDC4	<=0.05	0.781
ENSG00000145041	795.154	0.82	0.129	6.361	2.0028e-10	1.976	DCAF1	<=0.05	0.781
ENSG00000183684	1581.33	0.834	0.151	5.526	3.2703e-08	1.541	ALYREF	<=0.05	0.781
ENSG00000101194	1182.23	0.903	0.234	3.866	0.00011051	2.335	SLC17A9	<=0.05	0.78
ENSG00000153904	2150.91	0.861	0.188	4.575	4.7545e-06	1.584	DDAH1	<=0.05	0.78
ENSG00000179314	35.737	1.525	0.629	2.425	0.015307	1.883	WSCD1	<=0.05	0.78
ENSG00000119707	4189.08	0.803	0.101	7.978	1.4815e-15	1.378	RBM25	<=0.05	0.779
ENSG00000174177	328.303	0.87	0.2	4.354	1.336e-05	1.81	CTU2	<=0.05	0.779
ENSG00000183527	542.775	0.854	0.181	4.729	2.2583e-06	1.198	PSMG1	<=0.05	0.779
ENSG00000131323	2210.34	0.823	0.139	5.915	3.3096e-09	1.541	TRAF3	<=0.05	0.778
ENSG00000134072	545.883	0.832	0.153	5.424	5.8307e-08	1.81	CAMK1	<=0.05	0.778
ENSG00000137193	2460.12	0.869	0.2	4.337	1.4472e-05	1.584	PIM1	<=0.05	0.777
ENSG00000170049	156.737	0.989	0.31	3.189	0.0014269	1.599	KCNAB3	<=0.05	0.777
ENSG00000173226	404.878	0.846	0.173	4.889	1.0115e-06	1.408	IQCB1	<=0.05	0.777
ENSG00000196526	9746.7	0.805	0.11	7.348	2.0193e-13	1.375	AFAP1	<=0.05	0.777
ENSG00000197019	493.298	0.887	0.22	4.034	5.4787e-05	1.255	SERTAD1	<=0.05	0.777
ENSG00000108424	10725.5	0.823	0.144	5.719	1.0698e-08	1.417	KPNB1	<=0.05	0.775
ENSG00000180957	1564.41	0.796	0.093	8.518	1.6243e-17	1.226	PITPNB	<=0.05	0.775
ENSG00000242028	148.198	1.145	0.42	2.725	0.006439	1.824	HYPK	<=0.05	0.775
ENSG00000059758	761.332	0.874	0.209	4.177	2.9513e-05	2.029	CDK17	<=0.05	0.774
ENSG00000232220	17.252	1.23	0.473	2.6	0.0093348	1.402	AC008440.2	<=0.05	0.774
ENSG00000104419	5788.5	0.914	0.25	3.656	0.0002566	1.375	NDRG1	<=0.05	0.773
ENSG00000197063	1602.22	0.891	0.227	3.915	9.0227e-05	1.584	MAFG	<=0.05	0.773
ENSG00000213523	1014.04	0.81	0.126	6.449	1.1252e-10	2.462	SRA1	<=0.05	0.773
ENSG00000235173	557.244	0.88	0.217	4.065	4.8091e-05	1.198	HGH1	<=0.05	0.773
ENSG00000067955	643.676	0.887	0.226	3.93	8.4914e-05	1.982	CBFB	<=0.05	0.772
ENSG00000134326	918.855	0.871	0.209	4.173	3.0051e-05	1.982	CMPK2	<=0.05	0.771
ENSG00000155393	327.848	0.891	0.23	3.871	0.00010834	1.599	HEATR3	<=0.05	0.771
ENSG00000013588	1039.59	0.854	0.192	4.446	8.7592e-06	1.896	GPRC5A	<=0.05	0.77
ENSG00000198604	1801.79	0.87	0.209	4.17	3.0474e-05	1.226	BAZ1A	<=0.05	0.77
ENSG00000100647	1905.84	0.958	0.291	3.288	0.001008	1.541	SUSD6	<=0.05	0.769
ENSG00000106144	618.507	0.917	0.257	3.575	0.00035074	1.875	CASP2	<=0.05	0.769
ENSG00000128626	523.97	0.826	0.157	5.262	1.4285e-07	1.198	MRPS12	<=0.05	0.769
ENSG00000232024	235.807	0.908	0.248	3.657	0.00025476	1.599	LSM12P1	<=0.05	0.769
ENSG00000125848	105.848	1.121	0.41	2.736	0.006211	1.778	FLRT3	<=0.05	0.768
ENSG00000134697	1675.16	0.81	0.135	6.009	1.8616e-09	1.524	GNL2	<=0.05	0.768
ENSG00000167157	3172.17	0.9	0.242	3.722	0.00019753	1.378	PRRX2	<=0.05	0.768
ENSG00000081307	718.744	0.834	0.171	4.887	1.0224e-06	1.875	UBA5	<=0.05	0.767
ENSG00000116711	400.573	1.165	0.438	2.657	0.0078816	1.81	PLA2G4A	<=0.05	0.767
ENSG00000102780	300.516	0.975	0.307	3.172	0.0015137	1.81	DGKH	<=0.05	0.766
ENSG00000128191	1402.48	0.796	0.114	7	2.5664e-12	1.875	DGCR8	<=0.05	0.766
ENSG00000133065	1610.93	0.865	0.208	4.162	3.1595e-05	1.524	SLC41A1	<=0.05	0.766
ENSG00000166986	5292.57	0.851	0.193	4.404	1.0617e-05	1.417	MARS	<=0.05	0.766
ENSG00000118849	838.912	1.321	0.531	2.486	0.012927	1.896	RARRES1	<=0.05	0.764
ENSG00000126215	390.574	0.847	0.19	4.466	7.9736e-06	1.778	XRCC3	<=0.05	0.764
ENSG00000184216	5855.15	0.84	0.181	4.641	3.4755e-06	1.375	IRAK1	<=0.05	0.764
ENSG00000174672	66.742	1.12	0.412	2.717	0.0065892	1.722	BRSK2	<=0.05	0.763
ENSG00000278259	1620.05	0.896	0.243	3.693	0.00022158	1.524	MYO19	<=0.05	0.763
ENSG00000092470	456.308	0.927	0.272	3.412	0.00064599	1.139	WDR76	<=0.05	0.762
ENSG00000236404	23.399	1.446	0.6	2.411	0.01592	1.81	VLDLR-AS1	<=0.05	0.762
ENSG00000105656	1192.68	0.844	0.191	4.423	9.7212e-06	1.896	ELL	<=0.05	0.761
ENSG00000273899	397.088	0.841	0.186	4.51	6.4926e-06	1.778	NOL12	<=0.05	0.761
ENSG00000102580	1367.29	0.854	0.203	4.214	2.5139e-05	1.896	DNAJC3	<=0.05	0.76
ENSG00000139278	2234.07	0.802	0.135	5.959	2.5383e-09	1.541	GLIPR1	<=0.05	0.76
ENSG00000143514	2069.4	0.821	0.162	5.07	3.9885e-07	1.226	TP53BP2	<=0.05	0.76
ENSG00000197601	707.527	0.901	0.25	3.607	0.00030983	1.896	FAR1	<=0.05	0.76
ENSG00000135919	47602	0.848	0.197	4.299	1.719e-05	1.375	SERPINE2	<=0.05	0.759
ENSG00000253729	4474.46	0.796	0.126	6.304	2.9049e-10	1.378	PRKDC	<=0.05	0.759
ENSG00000265590	99.613	1.006	0.337	2.987	0.0028214	1.715	C21orf59-TCP10L	<=0.05	0.759
ENSG00000110047	9074.2	0.804	0.14	5.733	9.8396e-09	1.429	EHD1	<=0.05	0.758
ENSG00000123213	361.043	0.897	0.248	3.623	0.00029152	1.778	NLN	<=0.05	0.758
ENSG00000141543	2355.45	0.796	0.129	6.189	6.0556e-10	1.541	EIF4A3	<=0.05	0.758
ENSG00000148606	782.51	0.776	0.088	8.84	9.5731e-19	2.029	POLR3A	<=0.05	0.758
ENSG00000185298	953.163	0.825	0.17	4.853	1.2141e-06	2.335	CCDC137	<=0.05	0.758
ENSG00000135624	4600.73	0.786	0.112	7.046	1.8424e-12	1.375	CCT7	<=0.05	0.757
ENSG00000173166	830.78	0.849	0.201	4.227	2.3712e-05	2.029	RAPH1	<=0.05	0.756
ENSG00000279528	21.624	1.282	0.515	2.49	0.012777	1.414	AC115618.3	<=0.05	0.756
ENSG00000131737	192.169	1.486	0.626	2.376	0.017516	1.824	KRT34	<=0.05	0.755
ENSG00000248124	76.852	0.95	0.297	3.202	0.0013665	1.824	RRN3P1	<=0.05	0.755
ENSG00000075391	701.605	0.88	0.236	3.729	0.00019187	1.896	RASAL2	<=0.05	0.754
ENSG00000159363	706.32	0.834	0.187	4.471	7.7909e-06	1.875	ATP13A2	<=0.05	0.754
ENSG00000177426	1618.21	0.874	0.229	3.807	0.00014044	1.75	TGIF1	<=0.05	0.754
ENSG00000161638	14158.8	0.845	0.201	4.208	2.5767e-05	1.378	ITGA5	<=0.05	0.753
ENSG00000161791	1664.66	0.876	0.234	3.747	0.00017886	1.524	FMNL3	<=0.05	0.752
ENSG00000147065	15616	0.76	0.06	12.72	4.606e-37	1.417	MSN	<=0.05	0.751
ENSG00000161091	2160.53	0.796	0.138	5.757	8.5684e-09	1.524	MFSD12	<=0.05	0.751
ENSG00000171067	2714.06	0.808	0.157	5.14	2.7411e-07	1.584	C11orf24	<=0.05	0.751
ENSG00000175832	411.557	1.06	0.381	2.784	0.0053663	1.198	ETV4	<=0.05	0.751
ENSG00000185507	1101.03	0.791	0.132	5.985	2.1665e-09	2.462	IRF7	<=0.05	0.75
ENSG00000157741	183.954	0.901	0.26	3.463	0.00053476	1.599	UBN2	<=0.05	0.749
ENSG00000214226	115.164	0.872	0.233	3.741	0.00018341	1.715	C17orf67	<=0.05	0.749
ENSG00000250186	40.581	1.066	0.387	2.755	0.0058684	2.045	AC091180.3	<=0.05	0.749
ENSG00000030419	103.146	1.168	0.453	2.576	0.0099941	1.824	IKZF2	<=0.05	0.748
ENSG00000149798	1762.1	0.794	0.14	5.665	1.4699e-08	1.226	CDC42EP2	<=0.05	0.748
ENSG00000181924	1159.15	0.782	0.12	6.496	8.2571e-11	1.875	COA4	<=0.05	0.748
ENSG00000122783	503.207	0.791	0.139	5.711	1.1231e-08	1.139	CYREN	<=0.05	0.747
ENSG00000130309	5021.87	0.778	0.115	6.737	1.6193e-11	1.387	COLGALT1	<=0.05	0.747
ENSG00000137692	672.832	0.806	0.159	5.056	4.276e-07	1.875	DCUN1D5	<=0.05	0.747
ENSG00000147202	804.456	0.806	0.16	5.041	4.6324e-07	2.029	DIAPH2	<=0.05	0.747
ENSG00000163319	201.332	0.911	0.27	3.37	0.00075289	1.599	MRPS18C	<=0.05	0.747
ENSG00000198887	900.463	1.035	0.367	2.823	0.004764	1.896	SMC5	<=0.05	0.747
ENSG00000118257	4348.39	0.839	0.201	4.176	2.9652e-05	1.387	NRP2	<=0.05	0.746
ENSG00000134480	306.911	0.891	0.254	3.507	0.00045244	1.778	CCNH	<=0.05	0.745
ENSG00000253276	2475.89	0.794	0.144	5.502	3.7468e-08	1.75	CCDC71L	<=0.05	0.745
ENSG00000168806	260.775	0.867	0.233	3.718	0.0002007	1.408	LCMT2	<=0.05	0.744
ENSG00000204160	886.051	0.824	0.187	4.419	9.9349e-06	1.875	ZDHHC18	<=0.05	0.744
ENSG00000113578	195.654	1.121	0.427	2.624	0.00868	1.81	FGF1	<=0.05	0.743
ENSG00000198093	182.677	0.922	0.283	3.251	0.0011486	1.824	ZNF649	<=0.05	0.743
ENSG00000070159	103.084	1.278	0.522	2.448	0.014355	1.824	PTPN3	<=0.05	0.742
ENSG00000097021	1619.53	0.807	0.167	4.834	1.3408e-06	1.524	ACOT7	<=0.05	0.742
ENSG00000068654	2302.42	0.882	0.25	3.533	0.00041111	1.75	POLR1A	<=0.05	0.741
ENSG00000125775	96.061	1.062	0.39	2.723	0.0064598	1.824	SDCBP2	<=0.05	0.741
ENSG00000189306	1293.96	0.824	0.191	4.322	1.5432e-05	1.896	RRP7A	<=0.05	0.741
ENSG00000120137	904.821	0.858	0.227	3.778	0.00015791	1.982	PANK3	<=0.05	0.74
ENSG00000181374	54.001	1.071	0.397	2.699	0.0069472	1.824	CCL13	<=0.05	0.74
ENSG00000188976	2367.3	0.773	0.119	6.504	7.8056e-11	1.75	NOC2L	<=0.05	0.74
ENSG00000198743	1641.4	1.039	0.375	2.77	0.0056023	1.584	SLC5A3	<=0.05	0.739
ENSG00000163468	4752.04	0.787	0.146	5.409	6.337e-08	1.375	CCT3	<=0.05	0.738
ENSG00000213923	4178.36	0.788	0.147	5.353	8.6598e-08	1.429	CSNK1E	<=0.05	0.738
ENSG00000272540	78.787	0.967	0.324	2.987	0.0028166	1.824	AL662797.1	<=0.05	0.738
ENSG00000106305	469.997	0.829	0.2	4.135	3.5562e-05	1.824	AIMP2	<=0.05	0.736
ENSG00000214944	778.259	0.943	0.307	3.075	0.0021079	1.976	ARHGEF28	<=0.05	0.736
ENSG00000138018	449.511	0.853	0.228	3.746	0.00017936	1.198	SELENOI	<=0.05	0.735
ENSG00000153551	257.654	0.814	0.184	4.418	9.9553e-06	1.81	CMTM7	<=0.05	0.735
ENSG00000166831	50.294	1.238	0.504	2.457	0.014029	1.81	RBPMS2	<=0.05	0.735
ENSG00000167797	641.902	0.861	0.235	3.663	0.00024916	1.896	CDK2AP2	<=0.05	0.735
ENSG00000035141	564.502	0.799	0.168	4.759	1.9487e-06	1.824	FAM136A	<=0.05	0.734
ENSG00000166598	26425	0.759	0.103	7.344	2.0692e-13	1.417	HSP90B1	<=0.05	0.734
ENSG00000234494	34.45	1.241	0.506	2.45	0.014275	1.828	SP2-AS1	<=0.05	0.734
ENSG00000101104	677.411	0.815	0.188	4.331	1.4868e-05	1.875	PABPC1L	<=0.05	0.733
ENSG00000179304	382.963	0.904	0.276	3.272	0.0010689	1.778	FAM156B	<=0.05	0.733
ENSG00000086475	1950.75	0.851	0.229	3.723	0.00019674	1.541	SEPHS1	<=0.05	0.732
ENSG00000112118	2062.35	0.847	0.225	3.768	0.00016436	1.226	MCM3	<=0.05	0.732
ENSG00000117360	1045.77	0.778	0.141	5.514	3.5033e-08	1.875	PRPF3	<=0.05	0.732
ENSG00000215146	35.825	1.447	0.621	2.331	0.019761	2.045	BX322639.1	<=0.05	0.732
ENSG00000057657	1233.24	0.895	0.271	3.305	0.0009511	2.462	PRDM1	<=0.05	0.731
ENSG00000087494	449.674	0.818	0.194	4.21	2.5539e-05	1.81	PTHLH	<=0.05	0.731
ENSG00000104765	3047.16	0.827	0.205	4.04	5.3511e-05	1.429	BNIP3L	<=0.05	0.731
ENSG00000114867	18965.7	0.752	0.095	7.931	2.176e-15	1.378	EIF4G1	<=0.05	0.731
ENSG00000123892	131.993	0.889	0.265	3.358	0.00078598	1.81	RAB38	<=0.05	0.731
ENSG00000256663	90.665	1.107	0.427	2.594	0.0094897	1.824	AC112777.1	<=0.05	0.731
ENSG00000107130	1707.38	0.765	0.124	6.188	6.0777e-10	1.584	NCS1	<=0.05	0.73
ENSG00000141858	1098.66	0.823	0.201	4.098	4.1668e-05	1.875	SAMD1	<=0.05	0.73
ENSG00000198911	6702.25	0.743	0.075	9.93	3.0841e-23	1.378	SREBF2	<=0.05	0.73
ENSG00000267121	190.339	1.234	0.505	2.442	0.014602	1.815	AC008105.3	<=0.05	0.73
ENSG00000120942	373.266	0.793	0.167	4.76	1.9391e-06	1.599	UBIAD1	<=0.05	0.729
ENSG00000149948	2027.91	1.009	0.361	2.794	0.0051989	1.75	HMGA2	<=0.05	0.729
ENSG00000152795	3873.49	0.774	0.139	5.571	2.5308e-08	1.375	HNRNPDL	<=0.05	0.729
ENSG00000153933	164.578	1.049	0.39	2.693	0.0070913	1.815	DGKE	<=0.05	0.729
ENSG00000157827	2349.9	0.777	0.144	5.413	6.2065e-08	1.541	FMNL2	<=0.05	0.729
ENSG00000111788	93.749	0.941	0.312	3.019	0.0025331	1.715	AC009533.1	<=0.05	0.728
ENSG00000115539	231.766	0.806	0.184	4.387	1.1491e-05	1.599	PDCL3	<=0.05	0.728
ENSG00000029534	2866.68	0.763	0.124	6.141	8.1756e-10	1.524	ANK1	<=0.05	0.727
ENSG00000108256	1612.5	0.827	0.209	3.963	7.415e-05	1.541	NUFIP2	<=0.05	0.727
ENSG00000113083	19271.3	0.791	0.166	4.76	1.9363e-06	1.387	LOX	<=0.05	0.727
ENSG00000143498	104.274	1	0.356	2.806	0.0050093	1.778	TAF1A	<=0.05	0.727
ENSG00000005436	254.243	0.846	0.229	3.69	0.00022425	1.599	GCFC2	<=0.05	0.726
ENSG00000065183	712.52	0.842	0.225	3.742	0.00018251	1.976	WDR3	<=0.05	0.726
ENSG00000147509	33.297	1.26	0.523	2.41	0.015971	2.045	RGS20	<=0.05	0.726
ENSG00000170144	4760.72	0.768	0.134	5.736	9.682e-09	1.375	HNRNPA3	<=0.05	0.726
ENSG00000197016	177.384	0.98	0.343	2.862	0.0042101	1.815	ZNF470	<=0.05	0.726
ENSG00000070010	1900.77	0.758	0.119	6.348	2.1789e-10	1.584	UFD1	<=0.05	0.725
ENSG00000100297	1577.81	0.839	0.223	3.755	0.00017327	1.226	MCM5	<=0.05	0.725
ENSG00000113739	8989.76	0.998	0.356	2.801	0.0050971	1.387	STC2	<=0.05	0.725
ENSG00000163950	1617.63	0.788	0.165	4.788	1.6865e-06	1.75	SLBP	<=0.05	0.725
ENSG00000171421	395.719	0.8	0.18	4.438	9.095e-06	1.778	MRPL36	<=0.05	0.725
ENSG00000244462	1182.43	0.774	0.145	5.339	9.362e-08	1.896	RBM12	<=0.05	0.725
ENSG00000076716	41.619	1.211	0.496	2.443	0.014564	1.828	GPC4	<=0.05	0.724
ENSG00000141576	180.772	1.07	0.407	2.628	0.0085866	1.815	RNF157	<=0.05	0.724
ENSG00000224531	382.059	0.855	0.241	3.556	0.00037664	1.599	SMIM13	<=0.05	0.724
ENSG00000062822	866.564	0.843	0.231	3.653	0.00025896	1.982	POLD1	<=0.05	0.722
ENSG00000113615	970.519	0.771	0.146	5.299	1.1628e-07	2.389	SEC24A	<=0.05	0.722
ENSG00000154721	129.634	1.083	0.417	2.595	0.0094566	1.81	JAM2	<=0.05	0.722
ENSG00000163002	142.663	1.003	0.363	2.767	0.0056492	1.81	NUP35	<=0.05	0.722
ENSG00000160209	2550.34	0.773	0.148	5.218	1.8074e-07	1.226	PDXK	<=0.05	0.721
ENSG00000164949	854.116	0.84	0.229	3.673	0.00023928	1.896	GEM	<=0.05	0.721
ENSG00000170425	179.117	0.86	0.248	3.468	0.0005251	1.426	ADORA2B	<=0.05	0.721
ENSG00000142864	9175.99	0.744	0.101	7.361	1.8195e-13	1.417	SERBP1	<=0.05	0.72
ENSG00000157240	1410.92	0.872	0.259	3.359	0.000782	1.875	FZD1	<=0.05	0.72
ENSG00000175376	610.88	0.779	0.159	4.892	9.9848e-07	2.029	EIF1AD	<=0.05	0.72
ENSG00000005486	1388.07	0.799	0.186	4.304	1.675e-05	2.389	RHBDD2	<=0.05	0.719
ENSG00000109606	2425.64	0.747	0.109	6.871	6.3903e-12	1.75	DHX15	<=0.05	0.719
ENSG00000166508	3103.16	0.756	0.127	5.967	2.4228e-09	1.375	MCM7	<=0.05	0.718
ENSG00000109534	301.118	0.794	0.183	4.348	1.3751e-05	1.599	GAR1	<=0.05	0.717
ENSG00000145012	1354.36	0.878	0.269	3.27	0.0010742	2.335	LPP	<=0.05	0.717
ENSG00000225614	1382.04	0.806	0.197	4.094	4.2487e-05	1.896	ZNF469	<=0.05	0.717
ENSG00000132467	1017.85	0.742	0.106	7.035	1.9916e-12	2.389	UTP3	<=0.05	0.716
ENSG00000134684	4706.91	0.761	0.14	5.456	4.87e-08	1.378	YARS	<=0.05	0.716
ENSG00000106617	226.182	0.852	0.245	3.472	0.00051633	1.815	PRKAG2	<=0.05	0.715
ENSG00000163006	35.557	1.26	0.531	2.375	0.017559	1.828	CCDC138	<=0.05	0.715
ENSG00000198089	575.409	0.851	0.245	3.472	0.00051651	1.255	SFI1	<=0.05	0.715
ENSG00000109107	278.908	0.906	0.294	3.081	0.0020623	1.778	ALDOC	<=0.05	0.714
ENSG00000148834	2041.91	0.736	0.097	7.601	2.9275e-14	1.541	GSTO1	<=0.05	0.714
ENSG00000004455	1966.32	0.743	0.113	6.595	4.2666e-11	1.226	AK2	<=0.05	0.713
ENSG00000099331	9267.26	0.736	0.099	7.437	1.0334e-13	1.387	MYO9B	<=0.05	0.713
ENSG00000184205	1596.47	0.757	0.136	5.554	2.7933e-08	1.524	TSPYL2	<=0.05	0.713
ENSG00000023608	356.901	0.809	0.206	3.93	8.4828e-05	1.81	SNAPC1	<=0.05	0.712
ENSG00000121073	529.434	0.769	0.156	4.942	7.736e-07	1.139	SLC35B1	<=0.05	0.712
ENSG00000123136	1143.98	0.822	0.219	3.751	0.00017625	1.875	DDX39A	<=0.05	0.712
ENSG00000166822	162.146	0.927	0.313	2.962	0.0030568	1.426	TMEM170A	<=0.05	0.712
ENSG00000184967	389.288	0.789	0.183	4.322	1.5467e-05	1.824	NOC4L	<=0.05	0.712
ENSG00000004468	69.725	1.118	0.448	2.495	0.012601	1.824	CD38	<=0.05	0.711
ENSG00000131697	462.448	0.77	0.159	4.841	1.2946e-06	1.255	NPHP4	<=0.05	0.711
ENSG00000184292	45.099	0.927	0.313	2.956	0.0031121	1.883	TACSTD2	<=0.05	0.711
ENSG00000196230	31625.4	0.759	0.142	5.327	9.9845e-08	1.378	TUBB	<=0.05	0.711
ENSG00000100591	1855.83	0.755	0.139	5.423	5.8653e-08	1.584	AHSA1	<=0.05	0.71
ENSG00000165733	1771.05	0.73	0.09	8.064	7.3957e-16	1.226	BMS1	<=0.05	0.71
ENSG00000171206	5971.42	0.737	0.107	6.894	5.422e-12	1.378	TRIM8	<=0.05	0.71
ENSG00000101367	2114.97	0.751	0.134	5.618	1.9279e-08	1.524	MAPRE1	<=0.05	0.709
ENSG00000164134	1094.32	0.78	0.174	4.469	7.8653e-06	2.462	NAA15	<=0.05	0.709
ENSG00000165195	106.305	1.005	0.374	2.688	0.0071784	1.715	PIGA	<=0.05	0.709
ENSG00000105401	7857.82	0.725	0.085	8.569	1.0423e-17	1.429	CDC37	<=0.05	0.708
ENSG00000106348	1638.44	0.769	0.162	4.744	2.093e-06	1.524	IMPDH1	<=0.05	0.708
ENSG00000144867	1264.34	0.858	0.259	3.32	0.00089977	1.875	SRPRB	<=0.05	0.708
ENSG00000174574	989.705	0.764	0.155	4.923	8.5205e-07	2.389	AKIRIN1	<=0.05	0.708
ENSG00000159199	344.458	0.79	0.189	4.17	3.0488e-05	1.599	ATP5MC1	<=0.05	0.707
ENSG00000165689	809.495	0.775	0.171	4.53	5.8984e-06	1.896	ENTR1	<=0.05	0.707
ENSG00000176641	200.818	1.019	0.385	2.645	0.0081717	1.824	RNF152	<=0.05	0.707
ENSG00000136450	2273.51	0.754	0.143	5.28	1.2911e-07	1.75	SRSF1	<=0.05	0.706
ENSG00000205659	164.899	0.881	0.281	3.138	0.0017001	1.599	LIN52	<=0.05	0.706
ENSG00000071127	12243.7	0.745	0.131	5.697	1.2182e-08	1.375	WDR1	<=0.05	0.705
ENSG00000101911	804.209	0.769	0.167	4.609	4.0476e-06	1.976	PRPS2	<=0.05	0.705
ENSG00000105321	1124.4	0.759	0.151	5.032	4.844e-07	1.896	CCDC9	<=0.05	0.705
ENSG00000247556	1060.09	0.86	0.263	3.274	0.0010604	2.462	OIP5-AS1	<=0.05	0.705
ENSG00000275004	25.34	1.059	0.414	2.557	0.010571	1.824	ZNF280B	<=0.05	0.705
ENSG00000168005	1184.77	0.731	0.107	6.851	7.3248e-12	1.896	SPINDOC	<=0.05	0.704
ENSG00000213024	3549.29	0.733	0.111	6.616	3.6925e-11	1.417	NUP62	<=0.05	0.704
ENSG00000237989	113.83	1.175	0.488	2.405	0.016177	1.81	LINC01679	<=0.05	0.704
ENSG00000136802	2801.43	0.741	0.128	5.794	6.8628e-09	1.541	LRRC8A	<=0.05	0.702
ENSG00000196365	4282.6	0.778	0.181	4.287	1.811e-05	1.429	LONP1	<=0.05	0.702
ENSG00000100413	1688.45	0.726	0.103	7.056	1.7082e-12	1.584	POLR3H	<=0.05	0.701
ENSG00000114529	51.698	0.971	0.355	2.733	0.0062767	1.883	C3orf52	<=0.05	0.701
ENSG00000135823	801.204	0.747	0.14	5.35	8.7974e-08	1.875	STX6	<=0.05	0.701
ENSG00000011007	1823.24	0.732	0.117	6.269	3.6343e-10	1.75	ELOA	<=0.05	0.7
ENSG00000188290	903.544	1.053	0.414	2.544	0.010968	1.976	HES4	<=0.05	0.7
ENSG00000119969	248.635	0.869	0.276	3.15	0.0016322	1.426	HELLS	<=0.05	0.699
ENSG00000156261	2043.43	0.752	0.151	4.978	6.4266e-07	1.226	CCT8	<=0.05	0.699
ENSG00000172375	454.776	0.86	0.268	3.204	0.0013539	1.198	C2CD2L	<=0.05	0.699
ENSG00000173039	4328.92	0.745	0.141	5.292	1.212e-07	1.387	RELA	<=0.05	0.699
ENSG00000127526	1842.83	0.731	0.118	6.209	5.3322e-10	1.524	SLC35E1	<=0.05	0.698
ENSG00000060688	766.81	0.736	0.129	5.685	1.3107e-08	1.976	SNRNP40	<=0.05	0.697
ENSG00000114686	1310.69	0.718	0.096	7.484	7.2145e-14	1.896	MRPL3	<=0.05	0.697
ENSG00000214160	619.804	0.739	0.136	5.453	4.9418e-08	1.875	ALG3	<=0.05	0.696
ENSG00000118762	4315.64	0.811	0.226	3.593	0.00032634	1.417	PKD2	<=0.05	0.695
ENSG00000154608	40.607	1.07	0.429	2.494	0.01262	1.883	CEP170P1	<=0.05	0.695
ENSG00000112081	2921.29	0.748	0.152	4.909	9.169e-07	1.378	SRSF3	<=0.05	0.694
ENSG00000173473	2488.17	0.718	0.101	7.089	1.3549e-12	1.226	SMARCC1	<=0.05	0.694
ENSG00000221968	3782.87	0.917	0.321	2.857	0.0042706	1.375	FADS3	<=0.05	0.693
ENSG00000026559	406.885	1.056	0.422	2.502	0.012341	1.824	KCNG1	<=0.05	0.692
ENSG00000139998	391.81	0.89	0.3	2.97	0.0029737	1.408	RAB15	<=0.05	0.692
ENSG00000119523	803.787	0.741	0.146	5.067	4.0434e-07	2.029	ALG2	<=0.05	0.691
ENSG00000132153	2883.83	0.741	0.147	5.048	4.4652e-07	1.378	DHX30	<=0.05	0.691
ENSG00000160256	567.92	0.738	0.141	5.233	1.6706e-07	1.255	FAM207A	<=0.05	0.691
ENSG00000164211	566.823	0.794	0.212	3.744	0.00018116	1.81	STARD4	<=0.05	0.691
ENSG00000169230	2287.2	0.732	0.132	5.55	2.8594e-08	1.75	PRELID1	<=0.05	0.691
ENSG00000174996	1287.02	0.725	0.122	5.958	2.5463e-09	2.389	KLC2	<=0.05	0.69
ENSG00000069849	2742.57	0.745	0.154	4.846	1.261e-06	1.226	ATP1B3	<=0.05	0.689
ENSG00000078269	2144.38	0.767	0.185	4.145	3.3942e-05	1.226	SYNJ2	<=0.05	0.688
ENSG00000109670	424.95	0.786	0.207	3.798	0.0001459	1.824	FBXW7	<=0.05	0.688
ENSG00000163602	1257.67	0.714	0.106	6.761	1.3707e-11	1.896	RYBP	<=0.05	0.688
ENSG00000101057	439.892	0.759	0.176	4.303	1.6885e-05	1.255	MYBL2	<=0.05	0.687
ENSG00000140474	597.254	0.841	0.261	3.216	0.0012986	1.198	ULK3	<=0.05	0.687
ENSG00000164323	1061.79	0.733	0.139	5.272	1.3515e-07	2.462	CFAP97	<=0.05	0.687
ENSG00000229320	63.812	0.921	0.329	2.799	0.0051194	1.722	KRT8P12	<=0.05	0.687
ENSG00000134987	507.268	0.772	0.194	3.989	6.6274e-05	1.81	WDR36	<=0.05	0.686
ENSG00000135525	81.16	0.871	0.289	3.016	0.0025584	1.81	MAP7	<=0.05	0.686
ENSG00000182307	894.273	0.759	0.177	4.288	1.803e-05	1.976	C8orf33	<=0.05	0.686
ENSG00000226479	769.224	0.724	0.126	5.748	9.0078e-09	1.982	TMEM185B	<=0.05	0.686
ENSG00000089048	787.911	0.727	0.133	5.449	5.0781e-08	1.875	ESF1	<=0.05	0.685
ENSG00000145736	193.797	0.875	0.293	2.987	0.0028189	1.426	GTF2H2	<=0.05	0.685
ENSG00000167995	360.14	0.819	0.243	3.366	0.00076303	1.408	BEST1	<=0.05	0.685
ENSG00000050393	890.699	0.771	0.194	3.98	6.8875e-05	2.029	MCUR1	<=0.05	0.684
ENSG00000115107	785.908	0.773	0.196	3.94	8.1606e-05	1.976	STEAP3	<=0.05	0.684
ENSG00000141664	403.169	0.753	0.171	4.394	1.1148e-05	1.408	ZCCHC2	<=0.05	0.684
ENSG00000232593	38.279	1.002	0.391	2.563	0.010371	2.045	KANTR	<=0.05	0.684
ENSG00000116396	430.855	0.874	0.294	2.972	0.0029583	1.255	KCNC4	<=0.05	0.683
ENSG00000197381	783.169	0.88	0.299	2.945	0.0032303	1.982	ADARB1	<=0.05	0.683
ENSG00000117114	401.694	0.949	0.355	2.676	0.00746	1.778	ADGRL2	<=0.05	0.682
ENSG00000153187	14527	0.703	0.095	7.416	1.2051e-13	1.417	HNRNPU	<=0.05	0.682
ENSG00000198824	913.029	0.761	0.185	4.109	3.9798e-05	1.875	CHAMP1	<=0.05	0.682
ENSG00000040487	597.351	0.729	0.144	5.072	3.9284e-07	1.139	PQLC2	<=0.05	0.681
ENSG00000059573	2816.08	0.702	0.093	7.568	3.7976e-14	1.541	ALDH18A1	<=0.05	0.681
ENSG00000104064	310.434	0.714	0.119	6.023	1.7082e-09	1.81	GABPB1	<=0.05	0.681
ENSG00000104689	134.809	0.855	0.281	3.046	0.0023156	1.81	TNFRSF10A	<=0.05	0.68
ENSG00000110880	4992.62	0.724	0.137	5.281	1.2854e-07	1.375	CORO1C	<=0.05	0.68
ENSG00000127528	820.004	0.873	0.296	2.95	0.0031758	1.875	KLF2	<=0.05	0.68
ENSG00000163939	1153.54	0.722	0.133	5.414	6.1689e-08	1.896	PBRM1	<=0.05	0.68
ENSG00000197548	767.256	0.764	0.191	3.99	6.5942e-05	1.896	ATG7	<=0.05	0.679
ENSG00000076928	2907.61	0.7	0.097	7.249	4.2012e-13	1.387	ARHGEF1	<=0.05	0.678
ENSG00000124275	801.945	0.746	0.172	4.337	1.4416e-05	1.982	MTRR	<=0.05	0.677
ENSG00000127616	5626.94	0.7	0.098	7.13	1.0022e-12	1.387	SMARCA4	<=0.05	0.677
ENSG00000169136	2125.2	0.719	0.134	5.387	7.1639e-08	1.584	ATF5	<=0.05	0.677
ENSG00000175768	806.719	0.719	0.134	5.357	8.4507e-08	1.976	TOMM5	<=0.05	0.677
ENSG00000140511	1434.88	0.742	0.168	4.417	9.995e-06	1.896	HAPLN3	<=0.05	0.676
ENSG00000162851	251.852	0.739	0.165	4.49	7.1328e-06	1.599	TFB2M	<=0.05	0.676
ENSG00000124789	1559.34	0.699	0.104	6.73	1.6978e-11	1.75	NUP153	<=0.05	0.674
ENSG00000147799	371.267	0.759	0.191	3.966	7.32e-05	1.824	ARHGAP39	<=0.05	0.674
ENSG00000255717	438.66	0.749	0.18	4.173	3.001e-05	1.824	SNHG1	<=0.05	0.674
ENSG00000114491	367.443	0.837	0.271	3.089	0.0020117	1.408	UMPS	<=0.05	0.673
ENSG00000134247	2674.18	0.782	0.218	3.584	0.00033867	1.75	PTGFRN	<=0.05	0.673
ENSG00000088451	111.464	0.801	0.238	3.362	0.00077408	1.715	TGDS	<=0.05	0.672
ENSG00000167460	36966.1	0.698	0.104	6.721	1.8104e-11	1.429	TPM4	<=0.05	0.672
ENSG00000177542	1252.23	0.77	0.206	3.739	0.0001847	1.875	SLC25A22	<=0.05	0.672
ENSG00000269352	74.315	0.99	0.392	2.526	0.011537	1.824	PTOV1-AS2	<=0.05	0.672
ENSG00000120217	1058.1	0.882	0.311	2.837	0.0045604	2.335	CD274	<=0.05	0.671
ENSG00000129667	1701.48	0.853	0.287	2.976	0.0029195	1.75	RHBDF2	<=0.05	0.671
ENSG00000163781	891.439	0.73	0.159	4.599	4.2351e-06	1.976	TOPBP1	<=0.05	0.671
ENSG00000265241	1473.37	0.711	0.129	5.494	3.921e-08	2.335	RBM8A	<=0.05	0.671
ENSG00000133641	256.278	0.769	0.208	3.701	0.00021502	1.824	C12orf29	<=0.05	0.67
ENSG00000198517	2462.33	0.907	0.332	2.732	0.0063008	1.584	MAFK	<=0.05	0.67
ENSG00000129932	485.421	0.744	0.179	4.149	3.3428e-05	1.198	DOHH	<=0.05	0.669
ENSG00000126767	1442.23	0.708	0.133	5.328	9.9192e-08	2.335	ELK1	<=0.05	0.667
ENSG00000168827	757.534	0.713	0.141	5.074	3.8989e-07	1.875	GFM1	<=0.05	0.667
ENSG00000205268	123.799	0.849	0.287	2.957	0.0031037	1.81	PDE7A	<=0.05	0.667
ENSG00000258655	59.743	0.936	0.356	2.626	0.0086357	1.715	ARHGAP5-AS1	<=0.05	0.667
ENSG00000134440	3388.22	0.733	0.169	4.326	1.5181e-05	1.375	NARS	<=0.05	0.666
ENSG00000146223	2576.72	0.693	0.106	6.539	6.1989e-11	1.75	RPL7L1	<=0.05	0.666
ENSG00000174013	209.975	0.816	0.259	3.15	0.0016343	1.824	FBXO45	<=0.05	0.666
ENSG00000183207	2126.27	0.689	0.099	6.973	3.0944e-12	1.584	RUVBL2	<=0.05	0.666
ENSG00000147224	451.53	0.86	0.298	2.884	0.003931	1.81	PRPS1	<=0.05	0.665
ENSG00000159322	1266.53	0.727	0.162	4.484	7.3411e-06	1.896	ADPGK	<=0.05	0.665
ENSG00000108518	17101.5	0.699	0.121	5.757	8.5461e-09	1.378	PFN1	<=0.05	0.664
ENSG00000117410	829.153	0.757	0.201	3.771	0.0001625	1.982	ATP6V0B	<=0.05	0.664
ENSG00000147679	323.552	0.937	0.359	2.608	0.0090996	1.824	UTP23	<=0.05	0.664
ENSG00000140548	972.867	0.712	0.144	4.937	7.9362e-07	2.462	ZNF710	<=0.05	0.663
ENSG00000140564	4342.46	0.679	0.083	8.179	2.8708e-16	1.417	FURIN	<=0.05	0.663
ENSG00000169715	698.422	0.819	0.264	3.103	0.001916	2.029	MT1E	<=0.05	0.663
ENSG00000179967	37.676	0.953	0.373	2.558	0.010537	2.045	PPP1R14BP3	<=0.05	0.663
ENSG00000070061	828.426	0.796	0.243	3.27	0.0010765	1.982	ELP1	<=0.05	0.662
ENSG00000102218	280.968	0.749	0.194	3.864	0.00011162	1.778	RP2	<=0.05	0.662
ENSG00000120438	2584.88	0.725	0.165	4.392	1.1241e-05	1.541	TCP1	<=0.05	0.662
ENSG00000158483	201.182	0.735	0.177	4.158	3.2085e-05	1.426	FAM86C1	<=0.05	0.662
ENSG00000167491	2577.81	0.691	0.111	6.248	4.1544e-10	1.524	GATAD2A	<=0.05	0.662
ENSG00000180198	1145.98	0.716	0.152	4.722	2.3357e-06	2.389	RCC1	<=0.05	0.662
ENSG00000084774	2388.9	0.731	0.174	4.195	2.732e-05	1.584	CAD	<=0.05	0.661
ENSG00000091542	1985.93	0.687	0.103	6.645	3.0226e-11	1.226	ALKBH5	<=0.05	0.661
ENSG00000102743	78.774	0.846	0.29	2.921	0.0034936	1.778	SLC25A15	<=0.05	0.661
ENSG00000122034	1635.05	0.693	0.117	5.933	2.9717e-09	1.75	GTF3A	<=0.05	0.661
ENSG00000153989	992.73	0.697	0.123	5.658	1.5345e-08	1.896	NUS1	<=0.05	0.661
ENSG00000174799	236.023	0.744	0.189	3.935	8.3179e-05	1.815	CEP135	<=0.05	0.661
ENSG00000138363	1634.2	0.693	0.118	5.855	4.7578e-09	1.226	ATIC	<=0.05	0.66
ENSG00000139163	372.025	0.81	0.259	3.134	0.0017258	1.408	ETNK1	<=0.05	0.66
ENSG00000158636	559.092	0.882	0.32	2.754	0.0058891	1.139	EMSY	<=0.05	0.66
ENSG00000163961	682.546	0.704	0.137	5.159	2.4803e-07	2.029	RNF168	<=0.05	0.66
ENSG00000089351	3144.23	0.767	0.218	3.528	0.00041906	1.387	GRAMD1A	<=0.05	0.659
ENSG00000103489	2016.54	0.781	0.231	3.375	0.00073893	1.524	XYLT1	<=0.05	0.659
ENSG00000166562	228.48	0.805	0.255	3.153	0.0016143	1.426	SEC11C	<=0.05	0.659
ENSG00000137822	429.851	0.711	0.151	4.72	2.3561e-06	1.255	TUBGCP4	<=0.05	0.658
ENSG00000188026	1552.47	0.698	0.13	5.373	7.7563e-08	1.75	RILPL1	<=0.05	0.658
ENSG00000106628	1835.82	0.682	0.103	6.643	3.0814e-11	1.584	POLD2	<=0.05	0.657
ENSG00000109929	479.236	0.761	0.213	3.573	0.00035257	1.255	SC5D	<=0.05	0.657
ENSG00000143977	521.751	0.686	0.11	6.212	5.234e-10	1.139	SNRPG	<=0.05	0.657
ENSG00000214517	1283.01	0.73	0.178	4.1	4.1382e-05	1.875	PPME1	<=0.05	0.657
ENSG00000184226	59.228	1.032	0.433	2.382	0.017224	2.045	PCDH9	<=0.05	0.656
ENSG00000189091	3170.02	0.717	0.161	4.44	8.9859e-06	1.417	SF3B3	<=0.05	0.656
ENSG00000065923	684.906	0.786	0.241	3.265	0.0010957	1.976	SLC9A7	<=0.05	0.655
ENSG00000070047	3104.48	0.675	0.091	7.417	1.1951e-13	1.375	PHRF1	<=0.05	0.655
ENSG00000101255	1677.86	0.809	0.263	3.081	0.0020659	1.584	TRIB3	<=0.05	0.655
ENSG00000108389	945.321	0.773	0.228	3.391	0.0006973	1.896	MTMR4	<=0.05	0.655
ENSG00000168758	1033.79	0.679	0.101	6.7	2.0805e-11	1.875	SEMA4C	<=0.05	0.655
ENSG00000198113	2138.36	0.676	0.095	7.107	1.1833e-12	1.584	TOR4A	<=0.05	0.655
ENSG00000106803	1021.09	0.681	0.106	6.407	1.4804e-10	2.335	SEC61B	<=0.05	0.654
ENSG00000160208	1334.94	0.69	0.124	5.581	2.3946e-08	2.389	RRP1B	<=0.05	0.654
ENSG00000163738	68.7	1.008	0.418	2.411	0.015924	1.715	MTHFD2L	<=0.05	0.654
ENSG00000176142	661.947	0.79	0.246	3.215	0.0013056	1.875	TMEM39A	<=0.05	0.654
ENSG00000103966	1362.88	0.754	0.21	3.595	0.00032478	2.462	EHD4	<=0.05	0.653
ENSG00000146281	182.109	0.788	0.244	3.227	0.0012499	1.824	PM20D2	<=0.05	0.653
ENSG00000196313	2571.44	0.668	0.079	8.48	2.2429e-17	1.524	POM121	<=0.05	0.653
ENSG00000212123	48.176	0.868	0.315	2.757	0.00584	2.045	PRR22	<=0.05	0.653
ENSG00000213281	703.817	0.7	0.142	4.928	8.3136e-07	2.029	NRAS	<=0.05	0.653
ENSG00000155850	290.425	0.772	0.23	3.361	0.00077581	1.599	SLC26A2	<=0.05	0.652
ENSG00000164038	418.726	0.752	0.208	3.618	0.00029657	1.255	SLC9B2	<=0.05	0.652
ENSG00000164182	417.759	0.726	0.178	4.068	4.7425e-05	1.81	NDUFAF2	<=0.05	0.652
ENSG00000166471	364.454	0.734	0.188	3.898	9.6962e-05	1.408	TMEM41B	<=0.05	0.652
ENSG00000165055	511.991	0.723	0.175	4.121	3.769e-05	1.198	METTL2B	<=0.05	0.651
ENSG00000020426	314.245	0.758	0.218	3.484	0.00049474	1.599	MNAT1	<=0.05	0.65
ENSG00000141994	634.686	0.73	0.185	3.937	8.2456e-05	1.875	DUS3L	<=0.05	0.65
ENSG00000162004	85.478	0.955	0.384	2.486	0.012936	1.824	CCDC78	<=0.05	0.65
ENSG00000100726	1141.29	0.71	0.161	4.406	1.051e-05	2.462	TELO2	<=0.05	0.649
ENSG00000106392	469.747	0.808	0.267	3.024	0.0024979	1.198	C1GALT1	<=0.05	0.649
ENSG00000059728	281.764	0.809	0.269	3.005	0.0026565	1.408	MXD1	<=0.05	0.648
ENSG00000160949	601.904	0.752	0.213	3.525	0.00042419	1.255	TONSL	<=0.05	0.648
ENSG00000004700	1735.59	0.681	0.119	5.7	1.2011e-08	1.584	RECQL	<=0.05	0.647
ENSG00000116741	483.071	0.749	0.211	3.554	0.00037901	1.255	RGS2	<=0.05	0.647
ENSG00000131462	1394.27	0.695	0.143	4.858	1.1831e-06	2.389	TUBG1	<=0.05	0.647
ENSG00000137076	26469.6	0.679	0.116	5.878	4.1465e-09	1.417	TLN1	<=0.05	0.647
ENSG00000176155	1115.97	0.747	0.208	3.584	0.00033901	1.875	CCDC57	<=0.05	0.647
ENSG00000136490	399.465	0.781	0.245	3.193	0.0014096	1.408	LIMD2	<=0.05	0.646
ENSG00000153207	1679.44	0.808	0.269	3	0.0027026	1.584	AHCTF1	<=0.05	0.646
ENSG00000186106	75.106	0.994	0.415	2.394	0.016649	1.722	ANKRD46	<=0.05	0.646
ENSG00000197978	76.684	0.881	0.332	2.651	0.0080282	1.715	GOLGA6L9	<=0.05	0.645
ENSG00000269940	54.844	0.937	0.375	2.499	0.01245	1.828	AL049840.3	<=0.05	0.645
ENSG00000111196	151.921	0.831	0.293	2.837	0.0045521	1.81	MAGOHB	<=0.05	0.643
ENSG00000132475	5861.97	0.662	0.088	7.546	4.4797e-14	1.387	H3F3B	<=0.05	0.643
ENSG00000133107	225.229	0.901	0.35	2.574	0.010056	1.815	TRPC4	<=0.05	0.643
ENSG00000213341	402.19	0.758	0.225	3.367	0.00075935	1.824	CHUK	<=0.05	0.643
ENSG00000213965	193.417	0.728	0.192	3.792	0.00014931	1.426	NUDT19	<=0.05	0.643
ENSG00000059588	362.848	0.853	0.313	2.73	0.0063325	1.778	TARBP1	<=0.05	0.642
ENSG00000054282	691.242	0.738	0.206	3.591	0.00032984	1.982	SDCCAG8	<=0.05	0.641
ENSG00000087087	4721.41	0.673	0.117	5.756	8.6306e-09	1.375	SRRT	<=0.05	0.641
ENSG00000163644	246.752	0.818	0.283	2.888	0.0038729	1.426	PPM1K	<=0.05	0.641
ENSG00000170191	208.014	0.737	0.204	3.611	0.00030516	1.599	NANP	<=0.05	0.641
ENSG00000188677	1018.27	0.686	0.138	4.96	7.0343e-07	2.462	PARVB	<=0.05	0.641
ENSG00000130935	661.374	0.701	0.162	4.34	1.4236e-05	1.976	NOL11	<=0.05	0.64
ENSG00000170542	238.596	0.715	0.18	3.964	7.3717e-05	1.81	SERPINB9	<=0.05	0.64
ENSG00000171155	847.581	0.662	0.096	6.917	4.6112e-12	1.982	C1GALT1C1	<=0.05	0.64
ENSG00000174173	310.463	0.734	0.202	3.629	0.00028428	1.778	TRMT10C	<=0.05	0.64
ENSG00000196396	1718.99	0.667	0.106	6.276	3.4842e-10	1.584	PTPN1	<=0.05	0.64
ENSG00000079459	2852.08	0.665	0.105	6.311	2.7799e-10	1.75	FDFT1	<=0.05	0.639
ENSG00000115866	1502.81	0.662	0.098	6.727	1.726e-11	1.75	DARS	<=0.05	0.639
ENSG00000171163	656.162	0.763	0.234	3.265	0.0010957	1.896	ZNF692	<=0.05	0.639
ENSG00000182173	276.575	0.789	0.26	3.035	0.0024092	1.599	TSEN54	<=0.05	0.638
ENSG00000149136	3821.97	0.661	0.104	6.339	2.319e-10	1.417	SSRP1	<=0.05	0.636
ENSG00000187123	153.941	0.901	0.356	2.533	0.011301	1.81	LYPD6	<=0.05	0.636
ENSG00000113594	777.184	0.88	0.34	2.59	0.0095854	2.029	LIFR	<=0.05	0.635
ENSG00000143549	8687.82	0.674	0.128	5.251	1.5106e-07	1.387	TPM3	<=0.05	0.635
ENSG00000176390	166.257	0.716	0.187	3.824	0.00013148	1.815	CRLF3	<=0.05	0.635
ENSG00000108883	2034.84	0.718	0.191	3.769	0.00016423	1.524	EFTUD2	<=0.05	0.634
ENSG00000116809	1350.91	0.704	0.173	4.064	4.8242e-05	1.896	ZBTB17	<=0.05	0.634
ENSG00000158669	2095.11	0.661	0.107	6.204	5.5176e-10	1.584	GPAT4	<=0.05	0.634
ENSG00000105676	801.315	0.69	0.157	4.408	1.0419e-05	1.875	ARMC6	<=0.05	0.633
ENSG00000131467	1912.69	0.663	0.112	5.915	3.3239e-09	1.226	PSME3	<=0.05	0.633
ENSG00000130706	3214.09	0.654	0.096	6.796	1.0763e-11	1.387	ADRM1	<=0.05	0.632
ENSG00000135801	573.957	0.722	0.197	3.659	0.00025299	1.255	TAF5L	<=0.05	0.632
ENSG00000185359	4459.29	0.654	0.096	6.785	1.161e-11	1.417	HGS	<=0.05	0.632
ENSG00000285547	11.832	7.585	2.959	2.564	0.010362	1.414	AL133500.1	<=0.05	0.632
ENSG00000115325	796.56	0.697	0.169	4.127	3.6692e-05	2.029	DOK1	<=0.05	0.631
ENSG00000160688	601.276	0.687	0.154	4.458	8.2689e-06	1.198	FLAD1	<=0.05	0.631
ENSG00000167034	218.056	0.844	0.315	2.682	0.0073163	1.599	NKX3-1	<=0.05	0.631
ENSG00000112149	203.488	0.731	0.209	3.494	0.00047606	1.599	CD83	<=0.05	0.63
ENSG00000124193	3442.73	0.645	0.079	8.186	2.701e-16	1.375	SRSF6	<=0.05	0.63
ENSG00000173214	76.091	0.856	0.326	2.629	0.008564	1.778	MFSD4B	<=0.05	0.63
ENSG00000196923	5589.4	0.673	0.134	5.027	4.9888e-07	1.378	PDLIM7	<=0.05	0.63
ENSG00000205485	112.446	0.841	0.313	2.684	0.0072656	1.81	AC004980.1	<=0.05	0.63
ENSG00000071655	4921.48	0.642	0.074	8.727	2.6085e-18	1.378	MBD3	<=0.05	0.629
ENSG00000131236	7346.54	0.653	0.099	6.597	4.1868e-11	1.375	CAP1	<=0.05	0.629
ENSG00000109576	107.127	0.777	0.259	3.003	0.002674	1.824	AADAT	<=0.05	0.628
ENSG00000129646	184.516	0.766	0.248	3.093	0.001984	1.81	QRICH2	<=0.05	0.628
ENSG00000106462	738.303	0.719	0.201	3.584	0.00033848	1.982	EZH2	<=0.05	0.627
ENSG00000115761	759.848	0.666	0.129	5.167	2.3794e-07	1.875	NOL10	<=0.05	0.627
ENSG00000181904	1265.19	0.675	0.142	4.737	2.1647e-06	2.389	C5orf24	<=0.05	0.627
ENSG00000175505	226.642	0.711	0.191	3.716	0.00020206	1.599	CLCF1	<=0.05	0.626
ENSG00000180611	185.768	0.756	0.24	3.147	0.0016498	1.426	MB21D2	<=0.05	0.626
ENSG00000106638	1330.97	0.709	0.19	3.722	0.00019737	2.335	TBL2	<=0.05	0.625
ENSG00000227057	1574.78	0.688	0.163	4.207	2.5859e-05	1.75	WDR46	<=0.05	0.625
ENSG00000120699	430.476	0.741	0.228	3.257	0.0011267	1.198	EXOSC8	<=0.05	0.624
ENSG00000130396	1005.61	0.733	0.219	3.346	0.00082049	1.875	AFDN	<=0.05	0.623
ENSG00000146592	348.597	0.875	0.346	2.525	0.011585	1.778	CREB5	<=0.05	0.623
ENSG00000148331	816.872	0.659	0.123	5.366	8.0298e-08	1.896	ASB6	<=0.05	0.623
ENSG00000167842	293.828	0.782	0.268	2.921	0.003487	1.778	MIS12	<=0.05	0.623
ENSG00000180773	247.436	0.829	0.309	2.682	0.0073184	1.815	SLC36A4	<=0.05	0.623
ENSG00000011304	8852.84	0.661	0.128	5.174	2.2884e-07	1.387	PTBP1	<=0.05	0.622
ENSG00000127666	1026.16	0.67	0.142	4.719	2.3756e-06	1.875	TICAM1	<=0.05	0.622
ENSG00000135776	520.207	0.66	0.127	5.186	2.1442e-07	1.824	ABCB10	<=0.05	0.622
ENSG00000155100	185.235	0.74	0.228	3.243	0.0011813	1.815	OTUD6B	<=0.05	0.622
ENSG00000198585	1483.31	0.645	0.099	6.515	7.2724e-11	1.875	NUDT16	<=0.05	0.622
ENSG00000122861	3546.33	0.712	0.199	3.583	0.00033943	1.375	PLAU	<=0.05	0.621
ENSG00000155660	8360.42	0.653	0.116	5.637	1.7316e-08	1.378	PDIA4	<=0.05	0.621
ENSG00000221869	4417.88	0.734	0.222	3.301	0.00096511	1.417	CEBPD	<=0.05	0.621
ENSG00000128973	624.26	0.757	0.247	3.067	0.0021648	2.029	CLN6	<=0.05	0.62
ENSG00000066044	1601.72	0.645	0.105	6.171	6.7892e-10	1.524	ELAVL1	<=0.05	0.619
ENSG00000077514	518.464	0.696	0.183	3.809	0.00013973	1.198	POLD3	<=0.05	0.619
ENSG00000118965	288.106	0.717	0.207	3.463	0.00053514	1.408	WDR35	<=0.05	0.619
ENSG00000134851	2204.5	0.704	0.191	3.678	0.00023544	1.541	TMEM165	<=0.05	0.619
ENSG00000162889	4496.84	0.643	0.101	6.396	1.5932e-10	1.417	MAPKAPK2	<=0.05	0.619
ENSG00000176105	1412.38	0.644	0.103	6.234	4.5431e-10	1.875	YES1	<=0.05	0.619
ENSG00000268858	381.664	0.701	0.189	3.714	0.00020402	1.408	AL118506.1	<=0.05	0.619
ENSG00000182934	4833.39	0.641	0.1	6.409	1.4636e-10	1.387	SRPRA	<=0.05	0.618
ENSG00000095002	662.308	0.726	0.219	3.323	0.00088919	1.982	MSH2	<=0.05	0.617
ENSG00000110851	870.553	0.647	0.113	5.717	1.0839e-08	1.896	PRDM4	<=0.05	0.617
ENSG00000143322	1090.17	0.69	0.178	3.874	0.00010726	2.389	ABL2	<=0.05	0.617
ENSG00000151617	576.273	0.76	0.253	3.002	0.0026818	1.824	EDNRA	<=0.05	0.617
ENSG00000151849	260.687	0.805	0.294	2.74	0.0061398	1.599	CENPJ	<=0.05	0.617
ENSG00000154582	575.571	0.661	0.136	4.852	1.2231e-06	1.139	ELOC	<=0.05	0.617
ENSG00000107833	384.146	0.713	0.206	3.46	0.0005394	1.408	NPM3	<=0.05	0.616
ENSG00000086619	128.571	0.822	0.31	2.65	0.0080537	1.824	ERO1B	<=0.05	0.615
ENSG00000013573	656.649	0.681	0.171	3.991	6.5807e-05	2.029	DDX11	<=0.05	0.614
ENSG00000100058	339.622	0.68	0.169	4.033	5.5041e-05	1.81	CRYBB2P1	<=0.05	0.614
ENSG00000107201	1707.18	0.666	0.149	4.458	8.2621e-06	1.226	DDX58	<=0.05	0.614
ENSG00000110921	469.251	0.736	0.232	3.167	0.0015397	1.824	MVK	<=0.05	0.614
ENSG00000111331	5641.37	0.681	0.17	4.005	6.2085e-05	1.387	OAS3	<=0.05	0.614
ENSG00000127920	1965.68	0.695	0.188	3.701	0.00021509	1.524	GNG11	<=0.05	0.614
ENSG00000153066	1172.7	0.683	0.172	3.959	7.5314e-05	1.896	TXNDC11	<=0.05	0.614
ENSG00000100462	1316.9	0.84	0.327	2.571	0.010149	2.335	PRMT5	<=0.05	0.613
ENSG00000140280	128.768	0.723	0.222	3.259	0.0011178	1.722	LYSMD2	<=0.05	0.611
ENSG00000181873	127.011	0.891	0.369	2.417	0.015668	1.778	IBA57	<=0.05	0.611
ENSG00000260231	98.412	0.786	0.283	2.781	0.0054235	1.778	KDM7A-DT	<=0.05	0.611
ENSG00000042429	537.517	0.661	0.148	4.469	7.862e-06	1.81	MED17	<=0.05	0.61
ENSG00000156983	810.671	0.648	0.128	5.082	3.7333e-07	2.029	BRPF1	<=0.05	0.61
ENSG00000156697	1075.67	0.642	0.118	5.444	5.2105e-08	2.389	UTP14A	<=0.05	0.609
ENSG00000187742	672.626	0.639	0.112	5.696	1.2238e-08	2.029	SECISBP2	<=0.05	0.609
ENSG00000115241	3017.58	0.635	0.107	5.915	3.3237e-09	1.429	PPM1G	<=0.05	0.608
ENSG00000159884	679.405	0.642	0.121	5.309	1.1021e-07	1.976	CCDC107	<=0.05	0.608
ENSG00000256269	376.447	0.667	0.159	4.202	2.6488e-05	1.824	HMBS	<=0.05	0.608
ENSG00000141759	965.425	0.638	0.114	5.596	2.1953e-08	2.335	TXNL4A	<=0.05	0.607
ENSG00000163660	1524.59	0.692	0.192	3.601	0.00031709	1.75	CCNL1	<=0.05	0.607
ENSG00000173465	293.614	0.69	0.19	3.635	0.00027757	1.824	SSSCA1	<=0.05	0.607
ENSG00000185989	2638.36	0.619	0.073	8.511	1.7276e-17	1.75	RASA3	<=0.05	0.607
ENSG00000198393	166.392	0.763	0.265	2.877	0.0040205	1.426	ZNF26	<=0.05	0.607
ENSG00000104714	1031.55	0.653	0.141	4.626	3.7346e-06	2.389	ERICH1	<=0.05	0.606
ENSG00000153037	557.611	0.69	0.191	3.622	0.00029198	1.139	SRP19	<=0.05	0.606
ENSG00000157985	1310.15	0.642	0.125	5.147	2.6491e-07	2.335	AGAP1	<=0.05	0.606
ENSG00000161847	1711.93	0.625	0.089	7.052	1.7621e-12	1.75	RAVER1	<=0.05	0.606
ENSG00000101146	399.029	0.691	0.194	3.561	0.00036938	1.778	RAE1	<=0.05	0.605
ENSG00000170779	498.735	0.699	0.202	3.456	0.00054804	1.139	CDCA4	<=0.05	0.605
ENSG00000185730	198.81	0.784	0.287	2.735	0.0062341	1.815	ZNF696	<=0.05	0.605
ENSG00000041802	825.098	0.647	0.134	4.825	1.3988e-06	1.896	LSG1	<=0.05	0.604
ENSG00000110958	3353.1	0.634	0.112	5.671	1.4235e-08	1.375	PTGES3	<=0.05	0.604
ENSG00000128708	632.415	0.674	0.174	3.878	0.00010553	1.976	HAT1	<=0.05	0.604
ENSG00000131778	1027.14	0.684	0.186	3.68	0.00023283	2.462	CHD1L	<=0.05	0.604
ENSG00000158417	5460.73	0.637	0.121	5.266	1.3941e-07	1.378	EIF5B	<=0.05	0.603
ENSG00000163902	8169.2	0.622	0.089	6.95	3.6423e-12	1.375	RPN1	<=0.05	0.603
ENSG00000156017	205.022	0.782	0.287	2.72	0.0065203	1.815	CARNMT1	<=0.05	0.602
ENSG00000164694	539.766	0.817	0.317	2.573	0.010082	1.139	FNDC1	<=0.05	0.602
ENSG00000204149	327.434	0.693	0.199	3.475	0.00051068	1.599	AGAP6	<=0.05	0.602
ENSG00000102317	2149.42	0.656	0.153	4.284	1.8396e-05	1.75	RBM3	<=0.05	0.601
ENSG00000114861	1350.91	0.628	0.106	5.927	3.0887e-09	2.462	FOXP1	<=0.05	0.601
ENSG00000160785	508.378	0.647	0.14	4.613	3.9614e-06	1.198	SLC25A44	<=0.05	0.601
ENSG00000170876	4414.31	0.657	0.156	4.22	2.4482e-05	1.417	TMEM43	<=0.05	0.601
ENSG00000146826	344.522	0.678	0.183	3.71	0.00020731	1.778	C7orf43	<=0.05	0.6
ENSG00000165914	753.663	0.659	0.158	4.167	3.0863e-05	1.982	TTC7B	<=0.05	0.6
ENSG00000058600	912.405	0.64	0.131	4.872	1.1041e-06	1.875	POLR3E	<=0.05	0.599
ENSG00000105202	2569.93	0.667	0.171	3.897	9.7211e-05	1.75	FBL	<=0.05	0.599
ENSG00000115307	1795.65	0.661	0.163	4.065	4.8118e-05	1.541	AUP1	<=0.05	0.599
ENSG00000170485	1004.2	0.739	0.25	2.95	0.0031789	1.875	NPAS2	<=0.05	0.599
ENSG00000134324	2155.53	0.655	0.157	4.171	3.0314e-05	1.541	LPIN1	<=0.05	0.598
ENSG00000170445	1740.08	0.62	0.097	6.426	1.3068e-10	1.75	HARS	<=0.05	0.598
ENSG00000108588	2337.23	0.626	0.11	5.714	1.1007e-08	1.584	CCDC47	<=0.05	0.597
ENSG00000130202	3512.36	0.615	0.087	7.033	2.0153e-12	1.429	NECTIN2	<=0.05	0.597
ENSG00000139793	1449.62	0.667	0.173	3.849	0.00011863	1.896	MBNL2	<=0.05	0.597
ENSG00000071054	9480.32	0.634	0.127	4.979	6.4025e-07	1.387	MAP4K4	<=0.05	0.596
ENSG00000089876	781.265	0.628	0.116	5.4	6.6766e-08	1.896	DHX32	<=0.05	0.596
ENSG00000115648	1248.42	0.72	0.235	3.064	0.0021872	2.462	MLPH	<=0.05	0.596
ENSG00000070814	3389.51	0.621	0.105	5.922	3.171e-09	1.375	TCOF1	<=0.05	0.595
ENSG00000075213	638.632	0.674	0.185	3.643	0.00026992	2.029	SEMA3A	<=0.05	0.595
ENSG00000117500	1490.91	0.621	0.106	5.859	4.6529e-09	2.389	TMED5	<=0.05	0.595
ENSG00000164167	182.453	0.663	0.171	3.884	0.00010262	1.815	LSM6	<=0.05	0.595
ENSG00000165185	95.383	0.854	0.354	2.414	0.015778	1.81	KIAA1958	<=0.05	0.595
ENSG00000067334	1317.43	0.667	0.178	3.753	0.00017479	2.462	DNTTIP2	<=0.05	0.594
ENSG00000185163	619.765	0.672	0.184	3.647	0.00026533	1.982	DDX51	<=0.05	0.594
ENSG00000048028	771.608	0.677	0.191	3.545	0.00039229	2.029	USP28	<=0.05	0.593
ENSG00000065802	809.796	0.729	0.247	2.953	0.0031502	2.029	ASB1	<=0.05	0.593
ENSG00000126003	576.663	0.63	0.126	5.013	5.3519e-07	1.139	PLAGL2	<=0.05	0.593
ENSG00000135503	809.168	0.656	0.165	3.986	6.7147e-05	2.029	ACVR1B	<=0.05	0.593
ENSG00000138073	901.191	0.653	0.159	4.092	4.2731e-05	1.976	PREB	<=0.05	0.593
ENSG00000138835	2519.52	0.819	0.327	2.503	0.012327	1.541	RGS3	<=0.05	0.593
ENSG00000160957	484.009	0.755	0.271	2.782	0.005402	1.139	RECQL4	<=0.05	0.593
ENSG00000160999	176.617	0.694	0.209	3.31	0.00093142	1.426	SH2B2	<=0.05	0.593
ENSG00000116747	465.945	0.725	0.244	2.972	0.002957	1.198	TROVE2	<=0.05	0.592
ENSG00000198380	2122.23	0.654	0.164	3.989	6.626e-05	1.541	GFPT1	<=0.05	0.592
ENSG00000112033	2764.98	0.674	0.189	3.565	0.00036437	1.524	PPARD	<=0.05	0.591
ENSG00000119231	578.269	0.701	0.221	3.178	0.0014836	1.81	SENP5	<=0.05	0.591
ENSG00000135829	3628.61	0.624	0.117	5.312	1.0842e-07	1.429	DHX9	<=0.05	0.591
ENSG00000136270	1011.67	0.627	0.123	5.089	3.6007e-07	2.335	TBRG4	<=0.05	0.591
ENSG00000156265	151.015	0.829	0.338	2.453	0.014174	1.599	MAP3K7CL	<=0.05	0.591
ENSG00000156504	503.835	0.672	0.187	3.595	0.00032439	1.255	FAM122B	<=0.05	0.591
ENSG00000166166	714.217	0.642	0.149	4.323	1.5368e-05	1.896	TRMT61A	<=0.05	0.591
ENSG00000169764	2563.88	0.649	0.158	4.106	4.0195e-05	1.524	UGP2	<=0.05	0.591
ENSG00000063587	614.594	0.611	0.093	6.577	4.7859e-11	1.982	ZNF275	<=0.05	0.59
ENSG00000154945	1223.35	0.619	0.112	5.531	3.1878e-08	2.389	ANKRD40	<=0.05	0.59
ENSG00000177302	816.678	0.635	0.138	4.588	4.4754e-06	1.976	TOP3A	<=0.05	0.59
ENSG00000239306	896.911	0.7	0.22	3.18	0.0014708	1.875	RBM14	<=0.05	0.59
ENSG00000013375	1462.7	0.626	0.126	4.969	6.73e-07	1.896	PGM3	<=0.05	0.589
ENSG00000133316	589.813	0.651	0.164	3.972	7.1266e-05	1.139	WDR74	<=0.05	0.589
ENSG00000186416	293.661	0.658	0.172	3.83	0.00012816	1.778	NKRF	<=0.05	0.589
ENSG00000169379	227.525	0.738	0.261	2.824	0.0047372	1.426	ARL13B	<=0.05	0.588
ENSG00000177707	1239.82	0.67	0.189	3.54	0.00040033	1.896	NECTIN3	<=0.05	0.588
ENSG00000079134	358.403	0.679	0.201	3.384	0.00071355	1.599	THOC1	<=0.05	0.587
ENSG00000117475	620.021	0.648	0.162	3.999	6.3514e-05	1.982	BLZF1	<=0.05	0.587
ENSG00000128165	963.882	0.886	0.386	2.293	0.021839	2.389	ADM2	<=0.05	0.587
ENSG00000165030	1623.2	0.638	0.148	4.317	1.5799e-05	1.524	NFIL3	<=0.05	0.587
ENSG00000173674	1469.58	0.645	0.157	4.102	4.0981e-05	1.875	EIF1AX	<=0.05	0.587
ENSG00000113368	725.436	0.69	0.215	3.216	0.0012982	1.976	LMNB1	<=0.05	0.586
ENSG00000162613	1599.03	0.633	0.142	4.473	7.6957e-06	1.75	FUBP1	<=0.05	0.586
ENSG00000186523	138.174	0.726	0.251	2.888	0.0038771	1.426	FAM86B1	<=0.05	0.586
ENSG00000051108	2495.3	0.666	0.189	3.533	0.000411	1.541	HERPUD1	<=0.05	0.585
ENSG00000136527	1593.5	0.619	0.12	5.177	2.255e-07	1.524	TRA2B	<=0.05	0.585
ENSG00000185504	1147.57	0.628	0.136	4.623	3.7911e-06	2.389	FAAP100	<=0.05	0.585
ENSG00000269343	69.785	0.796	0.315	2.523	0.011631	1.715	ZNF587B	<=0.05	0.585
ENSG00000073417	697.168	0.67	0.194	3.459	0.00054309	1.875	PDE8A	<=0.05	0.584
ENSG00000100138	1944.45	0.624	0.13	4.793	1.6429e-06	1.75	SNU13	<=0.05	0.584
ENSG00000167114	704.23	0.719	0.246	2.917	0.0035364	1.875	SLC27A4	<=0.05	0.584
ENSG00000083635	221.02	0.633	0.146	4.332	1.4796e-05	1.599	NUFIP1	<=0.05	0.583
ENSG00000115091	3752.95	0.619	0.125	4.971	6.6638e-07	1.378	ACTR3	<=0.05	0.583
ENSG00000153443	998.438	0.642	0.16	4.019	5.8386e-05	2.389	UBALD1	<=0.05	0.583
[truncated: 3,721 more rows]

## Sheet: dGRA57no_vs_WTno
gene_id	baseMean	log2FoldChange	lfcSE	stat	pvalue	weight	gene_name	sig	shrunken_log2FoldChange
ENSG00000012660	3553.61	0.527	0.115	4.586	4.5188e-06	2.265	ELOVL5	<=0.05	0.43
ENSG00000029153	2243.37	0.753	0.157	4.796	1.6212e-06	2.673	ARNTL2	<=0.05	0.543
ENSG00000065308	3518.05	-0.453	0.115	-3.94	8.1445e-05	2.375	TRAM2	<=0.05	-0.352
ENSG00000065534	9835.87	-0.565	0.141	-3.999	6.361e-05	2.082	MYLK	<=0.05	-0.406
ENSG00000067064	1355.85	0.546	0.146	3.739	0.00018472	2.375	IDI1	<=0.05	0.367
ENSG00000079459	2852.08	0.422	0.104	4.068	4.7373e-05	2.673	FDFT1	<=0.05	0.342
ENSG00000079482	131.974	-1.547	0.38	-4.069	4.7128e-05	0.785	OPHN1	<=0.05	-0.285
ENSG00000081923	1147.55	-0.688	0.139	-4.951	7.3914e-07	2.375	ATP8B1	<=0.05	-0.528
ENSG00000087903	563.059	0.582	0.152	3.817	0.00013485	3.507	RFX2	<=0.05	0.388
ENSG00000090621	6492.58	0.26	0.067	3.883	0.00010322	2.265	PABPC4	<=0.05	0.221
ENSG00000096433	5889.54	-0.422	0.1	-4.22	2.4428e-05	2.082	ITPR3	<=0.05	-0.35
ENSG00000099194	11101.3	0.619	0.117	5.299	1.1658e-07	2.265	SCD	<=0.05	0.51
ENSG00000102760	419.402	-0.951	0.21	-4.526	6.0093e-06	3.043	RGCC	<=0.05	-0.55
ENSG00000105974	10327.2	-0.673	0.126	-5.342	9.2052e-08	2.082	CAV1	<=0.05	-0.541
ENSG00000106034	1405.13	-0.358	0.099	-3.611	0.00030516	3.087	CPED1	<=0.05	-0.273
ENSG00000109084	1513.18	0.808	0.188	4.298	1.7207e-05	3.308	TMEM97	<=0.05	0.502
ENSG00000113161	2310.3	0.665	0.177	3.767	0.00016545	2.375	HMGCR	<=0.05	0.393
ENSG00000115963	9683.23	-0.682	0.159	-4.291	1.7755e-05	2.135	RND3	<=0.05	-0.475
ENSG00000116514	1692.09	0.508	0.108	4.7	2.6066e-06	2.265	RNF19B	<=0.05	0.424
ENSG00000116691	744.107	0.422	0.104	4.048	5.1701e-05	2.545	MIIP	<=0.05	0.341
ENSG00000116747	465.945	0.901	0.244	3.693	0.0002219	3.507	TROVE2	<=0.05	0.352
ENSG00000118689	1925.28	0.507	0.08	6.319	2.6319e-10	2.673	FOXO3	<=0.05	0.46
ENSG00000121152	172.55	-0.951	0.228	-4.173	3.0086e-05	1.046	NCAPH	<=0.05	-0.479
ENSG00000123685	1192.13	0.574	0.123	4.655	3.2404e-06	3.087	BATF3	<=0.05	0.459
ENSG00000125170	544.031	-0.627	0.162	-3.864	0.0001117	2.768	DOK4	<=0.05	-0.405
ENSG00000130164	8046.74	0.485	0.12	4.025	5.701e-05	2.082	LDLR	<=0.05	0.374
ENSG00000131069	881.606	0.702	0.139	5.053	4.3498e-07	2.545	ACSS2	<=0.05	0.54
ENSG00000131473	12498.4	0.539	0.134	4.026	5.6852e-05	2.082	ACLY	<=0.05	0.399
ENSG00000132196	172.428	1	0.26	3.841	0.00012263	1.046	HSD17B7	<=0.05	0.375
ENSG00000134259	196.167	-0.804	0.207	-3.895	9.8028e-05	1.046	NGF	<=0.05	-0.423
ENSG00000134369	3418.91	-0.542	0.129	-4.21	2.5528e-05	3.26	NAV1	<=0.05	-0.415
ENSG00000134668	1266.44	-0.733	0.139	-5.273	1.339e-07	2.375	SPOCD1	<=0.05	-0.566
ENSG00000134824	12672.2	0.465	0.126	3.702	0.0002137	2.375	FADS2	<=0.05	0.334
ENSG00000135046	7546.39	-0.457	0.098	-4.672	2.9848e-06	2.082	ANXA1	<=0.05	-0.39
ENSG00000136153	8124.44	-0.549	0.125	-4.375	1.2131e-05	2.265	LMO7	<=0.05	-0.43
ENSG00000137073	1117.87	0.453	0.109	4.156	3.2333e-05	3.087	UBAP2	<=0.05	0.366
ENSG00000137193	2460.12	0.766	0.199	3.853	0.00011688	3.308	PIM1	<=0.05	0.414
ENSG00000142794	522.026	-0.665	0.169	-3.931	8.4693e-05	2.768	NBPF3	<=0.05	-0.423
ENSG00000147155	591.505	0.464	0.117	3.953	7.7285e-05	2.768	EBP	<=0.05	0.358
ENSG00000147883	291.972	-1.046	0.243	-4.301	1.7012e-05	2.381	CDKN2B	<=0.05	-0.5
ENSG00000148339	1491.47	0.532	0.128	4.171	3.0349e-05	2.071	SLC25A25	<=0.05	0.408
ENSG00000148773	2387.59	-0.829	0.211	-3.927	8.5975e-05	2.265	MKI67	<=0.05	-0.429
ENSG00000149150	602.941	0.43	0.104	4.127	3.6723e-05	2.768	SLC43A1	<=0.05	0.351
ENSG00000149809	596.943	0.624	0.173	3.604	0.00031317	3.507	TM7SF2	<=0.05	0.356
ENSG00000157107	396.305	0.596	0.162	3.673	0.00023954	2.361	FCHO2	<=0.05	0.367
ENSG00000159164	1292.22	0.629	0.149	4.232	2.3197e-05	3.087	SV2A	<=0.05	0.452
ENSG00000160752	3547.24	0.667	0.152	4.401	1.079e-05	2.265	FDPS	<=0.05	0.481
ENSG00000160803	1309.37	0.402	0.093	4.329	1.5006e-05	3.087	UBQLN4	<=0.05	0.341
ENSG00000162194	405.399	0.907	0.226	4.013	6.0056e-05	3.507	LBHD1	<=0.05	0.444
ENSG00000163814	1305.85	-0.773	0.17	-4.554	5.2567e-06	2.265	CDCP1	<=0.05	-0.527
ENSG00000164342	180.149	-1.883	0.475	-3.965	7.3262e-05	2.361	TLR3	<=0.05	-0.177
ENSG00000164941	518.452	0.793	0.216	3.678	0.00023469	2.545	INTS8	<=0.05	0.367
ENSG00000167508	2859.22	0.559	0.155	3.603	0.00031405	3.308	MVD	<=0.05	0.348
ENSG00000167548	1812.19	-0.485	0.13	-3.737	0.00018597	3.087	KMT2D	<=0.05	-0.346
ENSG00000167601	7121.39	-0.315	0.085	-3.692	0.00022242	2.082	AXL	<=0.05	-0.252
ENSG00000168610	6417.53	0.276	0.067	4.113	3.9059e-05	2.135	STAT3	<=0.05	0.24
ENSG00000169679	293.116	-0.801	0.208	-3.858	0.00011431	2.217	BUB1	<=0.05	-0.414
ENSG00000171848	896.772	-0.819	0.219	-3.743	0.00018214	2.545	RRM2	<=0.05	-0.382
ENSG00000172893	2452.23	0.789	0.129	6.138	8.3722e-10	3.308	DHCR7	<=0.05	0.633
ENSG00000177311	3015.59	-0.533	0.132	-4.04	5.3338e-05	2.375	ZBTB38	<=0.05	-0.397
ENSG00000177606	6114.46	-0.41	0.084	-4.906	9.3108e-07	2.375	JUN	<=0.05	-0.363
ENSG00000180340	1364.88	-0.486	0.129	-3.77	0.00016301	2.571	FZD2	<=0.05	-0.351
ENSG00000181625	201.606	-2.323	0.503	-4.619	3.8629e-06	1.065	SLX1B	<=0.05	-0.275
ENSG00000186577	413.592	-0.664	0.185	-3.594	0.00032534	3.507	SMIM29	<=0.05	-0.355
ENSG00000186665	5066.72	0.633	0.11	5.754	8.7094e-09	2.135	C17orf58	<=0.05	0.534
ENSG00000188211	558.596	0.592	0.149	3.962	7.4209e-05	2.375	NCR3LG1	<=0.05	0.41
ENSG00000189060	3894.58	-0.593	0.138	-4.285	1.8286e-05	3.26	H1F0	<=0.05	-0.443
ENSG00000196296	47.007	4.338	1.018	4.261	2.0323e-05	1.066	ATP2A1	<=0.05	0.091
ENSG00000196460	147.176	-1.216	0.317	-3.837	0.00012471	1.065	RFX8	<=0.05	-0.309
ENSG00000197415	465.656	-1.049	0.268	-3.92	8.871e-05	3.043	VEPH1	<=0.05	-0.388
ENSG00000198113	2138.36	-0.383	0.098	-3.931	8.4473e-05	2.673	TOR4A	<=0.05	-0.311
ENSG00000198911	6702.25	0.29	0.074	3.901	9.579e-05	2.135	SREBF2	<=0.05	0.245
ENSG00000213859	1325.08	0.634	0.133	4.776	1.7867e-06	2.265	KCTD11	<=0.05	0.494
ENSG00000216490	2676.41	0.636	0.142	4.479	7.498e-06	2.673	IFI30	<=0.05	0.476
ENSG00000253882	271.207	1.093	0.254	4.307	1.6522e-05	2.476	AC099548.2	<=0.05	0.495
ENSG00000258529	7.761	7.701	1.868	4.123	3.747e-05	0.618	AP001781.2	<=0.05	0.098
ENSG00000266094	415.484	0.712	0.188	3.796	0.00014731	3.043	RASSF5	<=0.05	0.401

## Sheet: dGRA57yes_vs_dGRA57no
gene_id	baseMean	log2FoldChange	lfcSE	stat	pvalue	weight	gene_name	sig	shrunken_log2FoldChange
ENSG00000000419	389.899	0.59	0.133	4.432	9.3214e-06	1.557	DPM1	<=0.05	0.533
ENSG00000000457	216.081	1.597	0.211	7.553	4.2581e-14	1.822	SCYL3	<=0.05	1.519
ENSG00000000971	5149.27	2.247	0.244	9.201	3.5589e-20	1.914	CFH	<=0.05	2.164
ENSG00000001617	1720.62	2.059	0.308	6.685	2.3134e-11	1.914	SEMA3F	<=0.05	1.917
ENSG00000002330	1045.18	-0.411	0.133	-3.101	0.0019308	1.782	BAD	<=0.05	-0.357
ENSG00000002549	8408.91	2.66	0.125	21.29	1.4149e-100	2.047	LAP3	<=0.05	2.641
ENSG00000002745	30.776	2.76	0.793	3.481	0.00049969	2.146	WNT16	<=0.05	1.704
ENSG00000002746	198.485	-1.621	0.324	-5.002	5.6773e-07	1.518	HECW1	<=0.05	-1.429
ENSG00000003249	107.411	-0.91	0.298	-3.054	0.0022559	1.518	DBNDD1	<=0.05	-0.672
ENSG00000003400	75.724	1.595	0.528	3.023	0.0025026	1.518	CASP10	<=0.05	0.991
ENSG00000003436	988.129	1.03	0.22	4.691	2.7191e-06	1.849	TFPI	<=0.05	0.916
ENSG00000004059	1176.7	-0.444	0.134	-3.326	0.00088204	1.933	ARF5	<=0.05	-0.388
ENSG00000004139	882.547	-0.744	0.221	-3.368	0.00075731	1.934	SARM1	<=0.05	-0.602
ENSG00000004399	5188.34	-0.355	0.143	-2.49	0.012789	1.914	PLXND1	<=0.05	-0.299
ENSG00000004455	1966.32	0.84	0.113	7.463	8.4611e-14	1.973	AK2	<=0.05	0.809
ENSG00000004468	69.725	9.459	1.257	7.522	5.3747e-14	1.499	CD38	<=0.05	8.735
ENSG00000004487	1613.45	-0.349	0.106	-3.311	0.00092915	1.914	KDM1A	<=0.05	-0.316
ENSG00000004660	272.907	-0.743	0.152	-4.883	1.0442e-06	1.637	CAMKK1	<=0.05	-0.676
ENSG00000004700	1735.59	0.632	0.12	5.271	1.3534e-07	1.914	RECQL	<=0.05	0.587
ENSG00000004766	227.374	-0.536	0.206	-2.601	0.0093079	1.637	VPS50	<=0.05	-0.412
ENSG00000004779	346.364	0.518	0.164	3.163	0.0015639	1.637	NDUFAB1	<=0.05	0.434
ENSG00000004799	62.811	1.665	0.515	3.233	0.0012231	1.703	PDK4	<=0.05	1.103
ENSG00000004975	1548.67	-0.667	0.152	-4.377	1.2045e-05	1.914	DVL2	<=0.05	-0.596
ENSG00000005059	447.91	2.036	0.325	6.268	3.6538e-10	1.637	MCUB	<=0.05	1.875
ENSG00000005073	946.516	-0.785	0.212	-3.708	0.0002091	1.849	HOXA11	<=0.05	-0.657
ENSG00000005075	639.281	-0.288	0.115	-2.497	0.012516	1.849	POLR2J	<=0.05	-0.254
ENSG00000005102	1607.72	-1.412	0.3	-4.708	2.4983e-06	1.914	MEOX1	<=0.05	-1.232
ENSG00000005156	492.409	-0.553	0.213	-2.591	0.0095719	1.637	LIG3	<=0.05	-0.421
ENSG00000005187	7.987	-4.242	1.212	-3.501	0.0004631	1.261	ACSM3	<=0.05	-2.227
ENSG00000005189	80.782	-1.264	0.385	-3.284	0.0010219	1.499	REXO5	<=0.05	-0.915
ENSG00000005243	634.828	-0.754	0.165	-4.571	4.8588e-06	1.934	COPZ2	<=0.05	-0.676
ENSG00000005302	818.839	0.701	0.133	5.276	1.3206e-07	1.518	MSL3	<=0.05	0.648
ENSG00000005448	286.74	0.607	0.155	3.913	9.1182e-05	1.557	WDR54	<=0.05	0.53
ENSG00000005513	458.97	-1.469	0.262	-5.604	2.0923e-08	1.637	SOX8	<=0.05	-1.339
ENSG00000005700	948.892	0.458	0.167	2.741	0.0061337	1.76	IBTK	<=0.05	0.375
ENSG00000005810	1391.99	0.59	0.184	3.198	0.0013845	1.933	MYCBP2	<=0.05	0.485
ENSG00000005884	6180.85	0.966	0.352	2.743	0.0060806	2.047	ITGA3	<=0.05	0.647
ENSG00000006015	656.565	-0.68	0.138	-4.908	9.2024e-07	1.934	REX1BD	<=0.05	-0.621
ENSG00000006025	135.508	-2.025	0.389	-5.212	1.8702e-07	1.822	OSBPL7	<=0.05	-1.784
ENSG00000006042	1585.86	-0.338	0.112	-3.013	0.0025864	2.002	TMEM98	<=0.05	-0.302
ENSG00000006062	1383.44	-0.442	0.149	-2.964	0.0030382	1.849	MAP3K14	<=0.05	-0.374
ENSG00000006125	4547.43	0.362	0.114	3.183	0.0014551	1.507	AP2B1	<=0.05	0.323
ENSG00000006210	314.307	3.784	0.357	10.601	2.9453e-26	1.576	CX3CL1	<=0.05	3.683
ENSG00000006282	1508.44	-0.623	0.128	-4.881	1.0562e-06	2.002	SPATA20	<=0.05	-0.571
ENSG00000006283	66.037	-2.032	0.571	-3.561	0.00037012	1.499	CACNA1G	<=0.05	-1.416
ENSG00000006327	3177.32	1.246	0.296	4.205	2.6064e-05	2.047	TNFRSF12A	<=0.05	1.052
ENSG00000006451	1404.29	1.023	0.13	7.889	3.0419e-15	1.76	RALA	<=0.05	0.986
ENSG00000006453	160.853	-1.051	0.334	-3.149	0.0016369	1.822	BAIAP2L1	<=0.05	-0.768
ENSG00000006468	650.793	2.318	0.349	6.638	3.1879e-11	1.849	ETV1	<=0.05	2.147
ENSG00000006576	654.528	-0.56	0.211	-2.66	0.0078028	1.849	PHTF2	<=0.05	-0.43
ENSG00000006695	196.757	0.598	0.207	2.892	0.0038301	1.822	COX10	<=0.05	0.47
ENSG00000006837	27.459	-1.851	0.479	-3.861	0.00011277	2.146	CDKL3	<=0.05	-1.416
ENSG00000007255	64.584	-1.077	0.38	-2.836	0.004573	1.518	TRAPPC6A	<=0.05	-0.717
ENSG00000007968	48.443	1.481	0.47	3.15	0.0016311	2.418	E2F2	<=0.05	0.989
ENSG00000008056	69.554	0.769	0.269	2.862	0.004214	1.522	SYN1	<=0.05	0.567
ENSG00000008256	1655.95	-0.397	0.104	-3.816	0.00013583	1.914	CYTH3	<=0.05	-0.363
ENSG00000008283	823.045	0.48	0.155	3.103	0.0019164	1.703	CYB561	<=0.05	0.405
ENSG00000008311	206.228	0.893	0.19	4.699	2.6202e-06	1.637	AASS	<=0.05	0.8
ENSG00000008323	4.047	-5.185	1.813	-2.86	0.0042335	1.029	PLEKHG6	<=0.05	-1.183
ENSG00000008513	3651.8	0.715	0.108	6.622	3.5372e-11	1.507	ST3GAL1	<=0.05	0.681
ENSG00000008516	55.307	3.467	0.586	5.92	3.2109e-09	2.418	MMP25	<=0.05	3.121
ENSG00000008517	4279.1	2.55	0.306	8.327	8.3145e-17	1.507	IL32	<=0.05	2.429
ENSG00000008710	8353.53	-0.383	0.138	-2.778	0.0054738	1.507	PKD1	<=0.05	-0.328
ENSG00000008838	1170.26	0.444	0.12	3.708	0.00020883	1.849	MED24	<=0.05	0.397
ENSG00000008952	3189.13	0.347	0.094	3.698	0.00021694	1.507	SEC62	<=0.05	0.321
ENSG00000009830	676.856	-0.881	0.223	-3.943	8.0604e-05	1.849	POMT2	<=0.05	-0.747
ENSG00000009950	24.698	-3.834	0.962	-3.985	6.749e-05	2.146	MLXIPL	<=0.05	-2.674
ENSG00000010030	900	3.469	0.263	13.201	8.6801e-40	1.934	ETV7	<=0.05	3.409
ENSG00000010219	506.069	0.503	0.159	3.161	0.0015698	1.108	DYRK4	<=0.05	0.424
ENSG00000010244	2811.13	0.271	0.105	2.575	0.010024	1.916	ZNF207	<=0.05	0.243
ENSG00000010270	533.285	0.332	0.118	2.805	0.0050368	1.108	STARD3NL	<=0.05	0.293
ENSG00000010322	2780.56	-0.593	0.137	-4.337	1.4446e-05	1.914	NISCH	<=0.05	-0.532
ENSG00000010404	2249.05	0.35	0.113	3.106	0.0018989	1.914	IDS	<=0.05	0.313
ENSG00000010626	99.257	-1.015	0.247	-4.116	3.8604e-05	1.518	LRRC23	<=0.05	-0.865
ENSG00000010818	2112.01	1.181	0.205	5.75	8.9261e-09	2.002	HIVEP2	<=0.05	1.092
ENSG00000011007	1823.24	0.516	0.117	4.402	1.0723e-05	1.916	ELOA	<=0.05	0.47
ENSG00000011021	856.06	-0.513	0.147	-3.478	0.00050513	1.484	CLCN6	<=0.05	-0.443
ENSG00000011028	42493.4	-0.499	0.106	-4.72	2.3539e-06	2.047	MRC2	<=0.05	-0.462
ENSG00000011083	22.337	-3.692	0.997	-3.705	0.0002118	1.666	SLC6A7	<=0.05	-2.31
ENSG00000011201	508.859	1.405	0.265	5.303	1.1394e-07	1.637	ANOS1	<=0.05	1.268
ENSG00000011260	734.758	0.469	0.125	3.767	0.0001652	1.518	UTP18	<=0.05	0.419
ENSG00000011347	824.792	2.373	0.826	2.872	0.0040763	1.703	SYT7	<=0.05	1.113
ENSG00000011376	604.279	0.538	0.172	3.121	0.0017993	1.518	LARS2	<=0.05	0.446
ENSG00000011422	1534.38	2.188	0.147	14.921	2.4174e-50	2.047	PLAUR	<=0.05	2.158
ENSG00000011426	1182.89	0.904	0.203	4.447	8.6904e-06	1.76	ANLN	<=0.05	0.797
ENSG00000011454	1393.14	-0.653	0.244	-2.678	0.0074095	1.782	RABGAP1	<=0.05	-0.483
ENSG00000011478	409.455	-0.831	0.162	-5.133	2.851e-07	1.518	QPCTL	<=0.05	-0.761
ENSG00000011566	910.739	0.716	0.161	4.434	9.2674e-06	1.518	MAP4K3	<=0.05	0.638
ENSG00000012061	1815.44	0.662	0.134	4.935	8.0049e-07	2.047	ERCC1	<=0.05	0.607
ENSG00000012171	1623.65	-1.949	0.381	-5.118	3.094e-07	1.916	SEMA3B	<=0.05	-1.712
ENSG00000012174	527.206	0.368	0.121	3.055	0.0022491	1.518	MBTPS2	<=0.05	0.325
ENSG00000012660	3553.61	-0.795	0.115	-6.898	5.2558e-12	1.507	ELOVL5	<=0.05	-0.76
ENSG00000012817	734.759	-0.845	0.245	-3.448	0.00056524	1.703	KDM5D	<=0.05	-0.678
ENSG00000012822	3865.07	-0.311	0.116	-2.676	0.0074601	1.485	CALCOCO1	<=0.05	-0.275
ENSG00000013293	167.399	-2.51	0.871	-2.883	0.0039405	1.601	SLC7A14	<=0.05	-1.143
ENSG00000013306	1275.64	-0.465	0.113	-4.096	4.2041e-05	1.849	SLC25A39	<=0.05	-0.422
ENSG00000013364	9776.6	0.853	0.19	4.494	6.9768e-06	2.047	MVP	<=0.05	0.757
ENSG00000013374	2843.16	0.644	0.133	4.858	1.1858e-06	1.914	NUB1	<=0.05	0.589
ENSG00000013523	377.645	-1.182	0.221	-5.344	9.0703e-08	1.703	ANGEL1	<=0.05	-1.078
ENSG00000013583	673.684	-0.572	0.117	-4.891	1.0012e-06	1.849	HEBP1	<=0.05	-0.527
ENSG00000013588	1039.59	1.576	0.193	8.15	3.6246e-16	1.518	GPRC5A	<=0.05	1.51
ENSG00000013619	819.071	-1.124	0.143	-7.849	4.2064e-15	1.518	MAMLD1	<=0.05	-1.081
ENSG00000013810	994.286	0.84	0.166	5.051	4.397e-07	1.849	TACC3	<=0.05	0.767
ENSG00000014216	4870.81	0.451	0.164	2.755	0.0058664	1.507	CAPN1	<=0.05	0.371
ENSG00000014257	112.933	2.012	0.253	7.952	1.8394e-15	1.637	ACPP	<=0.05	1.917
ENSG00000015153	238.881	0.625	0.195	3.207	0.0013416	1.518	YAF2	<=0.05	0.509
ENSG00000015479	4847.47	-0.301	0.093	-3.244	0.0011772	1.507	MATR3	<=0.05	-0.277
ENSG00000015532	1863.48	-0.868	0.077	-11.213	3.5284e-29	2.002	XYLT2	<=0.05	-0.854
ENSG00000016391	171.778	-2.266	0.432	-5.241	1.5996e-07	1.518	CHDH	<=0.05	-1.987
ENSG00000016490	8.468	2.988	0.902	3.314	0.00091993	1.029	CLCA1	<=0.05	1.636
ENSG00000016864	1099.99	-0.348	0.141	-2.462	0.013828	1.782	GLT8D1	<=0.05	-0.293
ENSG00000017427	18.961	-3.345	0.889	-3.763	0.00016757	1.666	IGF1	<=0.05	-2.205
ENSG00000017483	230.537	1.618	0.458	3.531	0.00041476	1.703	SLC38A5	<=0.05	1.179
ENSG00000018189	403.177	-0.565	0.201	-2.808	0.0049922	1.576	RUFY3	<=0.05	-0.444
ENSG00000018408	3146.28	0.649	0.188	3.447	0.00056595	1.507	WWTR1	<=0.05	0.541
ENSG00000019144	7347.06	0.284	0.093	3.06	0.0022167	1.507	PHLDB1	<=0.05	0.261
ENSG00000019186	22.918	3.016	1.108	2.721	0.0065076	1.661	CYP24A1	<=0.05	1.044
ENSG00000019582	30506.7	10.427	0.552	18.899	1.16e-79	1.507	CD74	<=0.05	10.312
ENSG00000019991	1688.85	2.273	0.288	7.884	3.182e-15	2.002	HGF	<=0.05	2.157
ENSG00000020426	314.245	0.688	0.217	3.165	0.0015486	1.518	MNAT1	<=0.05	0.548
ENSG00000020577	2942.05	0.613	0.202	3.037	0.0023898	1.914	SAMD4A	<=0.05	0.49
ENSG00000021355	409.909	0.981	0.185	5.292	1.2081e-07	1.32	SERPINB1	<=0.05	0.9
ENSG00000021762	2452.03	0.435	0.132	3.297	0.00097638	2.002	OSBPL5	<=0.05	0.38
ENSG00000021826	149.594	0.586	0.238	2.465	0.013708	1.703	CPS1	<=0.05	0.427
ENSG00000022267	3463.6	-1.1	0.186	-5.909	3.4328e-09	1.507	FHL1	<=0.05	-1.025
ENSG00000022567	327.999	0.732	0.268	2.73	0.0063346	1.557	SLC45A4	<=0.05	0.531
ENSG00000023171	509.632	1.059	0.2	5.294	1.198e-07	1.637	GRAMD1B	<=0.05	0.969
ENSG00000023318	1893.03	0.92	0.114	8.109	5.0899e-16	1.916	ERP44	<=0.05	0.891
ENSG00000023608	356.901	1.4	0.206	6.786	1.1508e-11	1.637	SNAPC1	<=0.05	1.319
ENSG00000023697	354.603	-0.451	0.161	-2.804	0.0050545	1.637	DERA	<=0.05	-0.373
ENSG00000023902	1859.7	0.84	0.127	6.636	3.2332e-11	2.002	PLEKHO1	<=0.05	0.799
ENSG00000024526	174.282	2.109	0.494	4.273	1.9276e-05	1.703	DEPDC1	<=0.05	1.699
ENSG00000025708	7157.95	2.209	0.156	14.17	1.4089e-45	2.047	TYMP	<=0.05	2.176
ENSG00000025772	1191.51	-0.36	0.096	-3.736	0.00018689	1.782	TOMM34	<=0.05	-0.331
ENSG00000026103	1433.03	0.684	0.19	3.595	0.00032498	1.782	FAS	<=0.05	0.574
ENSG00000026508	24751.7	0.379	0.138	2.75	0.0059594	1.914	CD44	<=0.05	0.324
ENSG00000026950	1691.78	1.391	0.117	11.887	1.3784e-32	2.047	BTN3A1	<=0.05	1.365
ENSG00000027869	28.048	3.501	0.83	4.217	2.4807e-05	1.867	SH2D2A	<=0.05	2.64
ENSG00000028116	623.254	1.457	0.209	6.97	3.1765e-12	1.518	VRK2	<=0.05	1.376
ENSG00000028137	686.97	2.147	0.597	3.595	0.00032451	1.518	TNFRSF1B	<=0.05	1.491
ENSG00000028277	2651.68	2.307	0.387	5.953	2.6315e-09	1.916	POU2F2	<=0.05	2.092
ENSG00000028310	1025.36	0.268	0.077	3.494	0.00047652	1.76	BRD9	<=0.05	0.253
ENSG00000029153	2243.37	-0.533	0.157	-3.392	0.00069301	1.916	ARNTL2	<=0.05	-0.455
ENSG00000029363	2975.83	-0.37	0.14	-2.649	0.0080758	1.507	BCLAF1	<=0.05	-0.315
ENSG00000029364	1183.18	-0.579	0.1	-5.76	8.4246e-09	1.849	SLC39A9	<=0.05	-0.545
ENSG00000029534	2866.68	-0.926	0.123	-7.54	4.7002e-14	2.002	ANK1	<=0.05	-0.891
ENSG00000030110	446.079	0.82	0.188	4.357	1.3173e-05	1.703	BAK1	<=0.05	0.723
ENSG00000030419	103.146	1.447	0.457	3.167	0.0015408	1.518	IKZF2	<=0.05	0.978
ENSG00000031003	1196.93	-0.372	0.145	-2.558	0.010536	1.933	FAM13B	<=0.05	-0.312
ENSG00000031691	128.07	0.716	0.243	2.951	0.0031718	1.499	CENPQ	<=0.05	0.546
ENSG00000031698	4788.32	-0.264	0.098	-2.685	0.0072494	1.485	SARS	<=0.05	-0.239
ENSG00000032444	3482.8	-0.369	0.121	-3.047	0.0023098	1.507	PNPLA6	<=0.05	-0.326
ENSG00000033178	998.198	1.271	0.321	3.965	7.3444e-05	1.933	UBA6	<=0.05	1.042
ENSG00000033867	679.243	0.631	0.238	2.656	0.0079094	1.849	SLC4A7	<=0.05	0.469
ENSG00000034152	1876.8	0.886	0.304	2.917	0.0035384	1.914	MAP2K3	<=0.05	0.638
ENSG00000034510	34873.3	0.637	0.115	5.545	2.933e-08	1.507	TMSB10	<=0.05	0.595
ENSG00000035115	233.977	-1.022	0.234	-4.358	1.3114e-05	1.822	SH3YL1	<=0.05	-0.889
ENSG00000035687	774.953	0.66	0.151	4.362	1.2907e-05	1.518	ADSS	<=0.05	0.589
ENSG00000036448	461.568	-3.281	0.375	-8.758	1.9861e-18	1.637	MYOM2	<=0.05	-3.143
ENSG00000036530	14.02	-2.772	0.784	-3.535	0.00040815	1.666	CYP46A1	<=0.05	-1.75
ENSG00000036672	34.502	-1.324	0.465	-2.849	0.0043792	1.661	USP2	<=0.05	-0.824
ENSG00000037474	1715.76	0.425	0.096	4.428	9.5094e-06	2.002	NSUN2	<=0.05	0.395
ENSG00000037757	492.662	-0.906	0.124	-7.316	2.546e-13	1.32	MRI1	<=0.05	-0.87
ENSG00000038002	487.621	0.503	0.157	3.206	0.0013459	1.32	AGA	<=0.05	0.426
ENSG00000039560	9390.76	0.804	0.195	4.121	3.7659e-05	1.914	RAI14	<=0.05	0.697
ENSG00000040275	422.985	1.101	0.294	3.747	0.00017929	1.108	SPDL1	<=0.05	0.891
ENSG00000040341	297.597	-0.922	0.244	-3.781	0.00015599	1.637	STAU2	<=0.05	-0.765
ENSG00000040608	34.732	-2.431	0.543	-4.479	7.5033e-06	1.661	RTN4R	<=0.05	-1.983
ENSG00000040933	574.637	-0.447	0.135	-3.309	0.000936	1.518	INPP4A	<=0.05	-0.389
ENSG00000041357	1672.63	0.497	0.126	3.947	7.9014e-05	2.002	PSMA4	<=0.05	0.445
ENSG00000041982	147631	1.178	0.24	4.906	9.2729e-07	1.914	TNC	<=0.05	1.053
ENSG00000042062	1983.56	0.931	0.315	2.952	0.003162	2.047	RIPOR3	<=0.05	0.668
ENSG00000042286	830.295	0.902	0.209	4.314	1.6057e-05	1.484	AIFM2	<=0.05	0.788
ENSG00000042445	1391.36	-0.743	0.112	-6.617	3.6709e-11	1.933	RETSAT	<=0.05	-0.708
ENSG00000042753	1892.98	0.397	0.125	3.173	0.0015064	2.047	AP2S1	<=0.05	0.349
ENSG00000043143	1778	0.975	0.186	5.257	1.4674e-07	1.914	JADE2	<=0.05	0.894
ENSG00000044090	2059.14	-0.523	0.162	-3.231	0.001232	2.047	CUL7	<=0.05	-0.441
ENSG00000044446	376.558	-0.902	0.229	-3.941	8.1057e-05	1.557	PHKA2	<=0.05	-0.763
ENSG00000044574	27788.3	0.624	0.214	2.911	0.0036012	1.507	HSPA5	<=0.05	0.488
ENSG00000046647	111.98	-0.718	0.279	-2.573	0.01008	1.499	GEMIN8	<=0.05	-0.504
ENSG00000046651	476.772	0.487	0.184	2.644	0.008191	1.518	OFD1	<=0.05	0.387
ENSG00000046653	984.431	1.872	0.587	3.191	0.0014201	1.782	GPM6B	<=0.05	1.173
ENSG00000047230	178.454	-0.455	0.176	-2.588	0.0096589	1.822	CTPS2	<=0.05	-0.365
ENSG00000047346	334.603	-0.598	0.229	-2.617	0.0088828	1.518	FAM214A	<=0.05	-0.448
ENSG00000047457	14.546	3.594	0.889	4.041	5.3219e-05	1.661	CP	<=0.05	2.578
ENSG00000047579	391.762	0.484	0.156	3.112	0.0018555	1.557	DTNBP1	<=0.05	0.409
ENSG00000047634	380.96	0.431	0.152	2.835	0.0045755	1.557	SCML1	<=0.05	0.362
ENSG00000047644	1604.48	0.661	0.105	6.275	3.488e-10	2.047	WWC3	<=0.05	0.627
ENSG00000047648	253.244	1.665	0.473	3.518	0.00043434	1.557	ARHGAP6	<=0.05	1.202
ENSG00000048162	568.518	0.604	0.228	2.656	0.0079171	1.32	NOP16	<=0.05	0.454
ENSG00000048342	490.418	-1.102	0.251	-4.391	1.1293e-05	1.32	CC2D2A	<=0.05	-0.956
ENSG00000048545	10.234	2.147	0.824	2.604	0.0092106	1.666	GUCA1A	<=0.05	0.892
ENSG00000048828	5471.32	0.321	0.084	3.832	0.00012697	1.507	FAM120A	<=0.05	0.301
ENSG00000049246	534.813	-2.589	0.287	-9.023	1.8272e-19	1.108	PER3	<=0.05	-2.485
ENSG00000049249	42.707	-2.37	0.732	-3.237	0.0012078	1.748	TNFRSF9	<=0.05	-1.38
ENSG00000049540	3962.63	-4.415	1.027	-4.297	1.7305e-05	1.507	ELN	<=0.05	-3.32
ENSG00000049860	5254.65	0.302	0.079	3.825	0.00013077	1.507	HEXB	<=0.05	0.284
ENSG00000050820	5546.99	1.064	0.148	7.205	5.8047e-13	1.485	BCAR1	<=0.05	1.017
ENSG00000051128	2761.55	0.623	0.103	6.069	1.2888e-09	1.914	HOMER3	<=0.05	0.589
ENSG00000052802	1309.37	-0.488	0.186	-2.621	0.0087597	1.518	MSMO1	<=0.05	-0.386
ENSG00000052850	500.242	-1.765	0.423	-4.171	3.0293e-05	1.32	ALX4	<=0.05	-1.431
ENSG00000053254	1395.65	-0.563	0.151	-3.737	0.00018599	1.518	FOXN3	<=0.05	-0.49
ENSG00000053371	921.29	-0.595	0.134	-4.447	8.7076e-06	1.703	AKR7A2	<=0.05	-0.537
ENSG00000053372	1025.11	0.523	0.157	3.335	0.00085263	1.849	MRTO4	<=0.05	0.445
ENSG00000054116	693.456	0.414	0.157	2.635	0.0084084	1.518	TRAPPC3	<=0.05	0.342
ENSG00000054148	1631.24	-0.378	0.108	-3.491	0.00048064	1.916	PHPT1	<=0.05	-0.342
ENSG00000054219	43.971	1.544	0.497	3.107	0.0018889	1.867	LY75	<=0.05	1.002
ENSG00000054277	454.785	-0.929	0.374	-2.48	0.013129	1.703	OPN3	<=0.05	-0.577
ENSG00000054282	691.242	1.266	0.209	6.061	1.3493e-09	1.849	SDCCAG8	<=0.05	1.179
ENSG00000054965	1465.24	-0.556	0.138	-4.023	5.7393e-05	1.933	FAM168A	<=0.05	-0.494
ENSG00000055044	1191.28	0.343	0.129	2.669	0.0076172	1.933	NOP58	<=0.05	0.297
ENSG00000055070	4223.94	0.252	0.101	2.499	0.012441	2.047	SZRD1	<=0.05	0.228
ENSG00000055208	1800.77	0.389	0.153	2.539	0.011125	1.914	TAB2	<=0.05	0.322
ENSG00000055332	2029.97	2.011	0.176	11.44	2.6459e-30	1.914	EIF2AK2	<=0.05	1.966
ENSG00000055813	33.918	-2.019	0.811	-2.489	0.012803	1.748	CCDC85A	<=0.05	-0.807
ENSG00000055957	13.94	-4.646	1.111	-4.181	2.904e-05	1.628	ITIH1	<=0.05	-3.355
ENSG00000056050	182.804	-0.925	0.236	-3.917	8.9548e-05	1.518	HPF1	<=0.05	-0.779
ENSG00000056097	3249.02	0.27	0.076	3.553	0.00038065	2.047	ZFR	<=0.05	0.255
ENSG00000056558	1777.56	-0.947	0.263	-3.601	0.00031748	1.914	TRAF1	<=0.05	-0.766
ENSG00000056736	129.467	-2.418	0.454	-5.324	1.0156e-07	1.518	IL17RB	<=0.05	-2.124
ENSG00000056972	714.644	1.061	0.233	4.544	5.5192e-06	1.484	TRAF3IP2	<=0.05	0.933
ENSG00000057019	5448.19	-0.736	0.157	-4.678	2.8945e-06	2.047	DCBLD2	<=0.05	-0.664
ENSG00000057149	18.907	4.319	0.856	5.045	4.5434e-07	1.628	SERPINB3	<=0.05	3.668
ENSG00000057252	815.849	1.216	0.244	4.982	6.2953e-07	1.703	SOAT1	<=0.05	1.089
ENSG00000057593	48.033	1.625	0.475	3.423	0.00061986	1.661	F7	<=0.05	1.15
ENSG00000057657	1233.24	0.954	0.27	3.528	0.00041808	1.782	PRDM1	<=0.05	0.762
ENSG00000057704	8.656	3.931	1.267	3.103	0.0019168	1.327	TMCC3	<=0.05	1.553
ENSG00000058262	11869.1	0.275	0.11	2.502	0.012344	2.047	SEC61A1	<=0.05	0.245
ENSG00000058272	2684.76	0.972	0.153	6.331	2.4297e-10	2.002	PPP1R12A	<=0.05	0.918
ENSG00000058799	335.967	0.739	0.193	3.839	0.00012341	1.703	YIPF1	<=0.05	0.63
ENSG00000058804	282.925	0.652	0.188	3.47	0.00052089	1.703	NDC1	<=0.05	0.544
ENSG00000059378	1110.49	1.539	0.154	9.967	2.1174e-23	1.849	PARP12	<=0.05	1.497
ENSG00000059573	2816.08	0.333	0.092	3.632	0.00028087	1.914	ALDH18A1	<=0.05	0.308
ENSG00000059691	410.497	-0.461	0.13	-3.548	0.00038803	1.703	GATB	<=0.05	-0.407
ENSG00000059758	761.332	0.9	0.211	4.271	1.944e-05	1.518	CDK17	<=0.05	0.784
ENSG00000059769	293.197	0.435	0.141	3.089	0.0020085	1.637	DNAJC25	<=0.05	0.374
ENSG00000060138	12229.7	0.964	0.076	12.646	1.1813e-36	1.485	YBX3	<=0.05	0.952
ENSG00000060491	4207.01	1.219	0.111	10.95	6.614e-28	1.507	OGFR	<=0.05	1.194
ENSG00000060656	2842.83	0.93	0.211	4.406	1.0542e-05	1.973	PTPRU	<=0.05	0.817
ENSG00000061273	3552.97	0.489	0.095	5.135	2.824e-07	1.507	HDAC7	<=0.05	0.458
ENSG00000061337	161.138	1.247	0.356	3.498	0.00046921	1.822	LZTS1	<=0.05	0.95
ENSG00000061656	86.341	0.932	0.335	2.779	0.0054527	1.522	SPAG4	<=0.05	0.638
ENSG00000061794	629.747	0.371	0.141	2.628	0.0085915	1.703	MRPS35	<=0.05	0.315
ENSG00000061918	399.703	0.451	0.178	2.53	0.011413	1.518	GUCY1B1	<=0.05	0.359
ENSG00000061938	1041.73	-0.679	0.146	-4.647	3.3708e-06	1.933	TNK2	<=0.05	-0.614
ENSG00000062038	144.998	-1.51	0.476	-3.172	0.0015165	1.637	CDH3	<=0.05	-1.01
ENSG00000062485	1973.57	-0.418	0.122	-3.416	0.0006349	1.916	CS	<=0.05	-0.371
ENSG00000062598	1216.53	0.643	0.145	4.422	9.7697e-06	1.76	ELMO2	<=0.05	0.577
ENSG00000062650	1047.41	0.403	0.121	3.318	0.00090594	1.782	WAPL	<=0.05	0.357
ENSG00000063046	9288.53	-0.664	0.206	-3.216	0.001302	1.507	EIF4B	<=0.05	-0.536
ENSG00000063176	327.891	-0.526	0.199	-2.644	0.0081954	1.557	SPHK2	<=0.05	-0.409
ENSG00000063245	5368.65	0.31	0.108	2.862	0.0042094	1.507	EPN1	<=0.05	0.278
ENSG00000063587	614.594	0.652	0.095	6.888	5.6605e-12	1.934	ZNF275	<=0.05	0.624
ENSG00000063660	8636.38	-1.71	0.198	-8.624	6.4461e-18	1.485	GPC1	<=0.05	-1.645
ENSG00000063978	1897.95	0.286	0.118	2.42	0.015509	1.914	RNF4	<=0.05	0.251
ENSG00000064012	241.575	0.791	0.218	3.623	0.00029171	1.518	CASP8	<=0.05	0.655
ENSG00000064115	745.581	-0.979	0.189	-5.185	2.1569e-07	1.934	TM7SF3	<=0.05	-0.894
ENSG00000064545	393.901	-0.687	0.17	-4.053	5.0562e-05	1.703	TMEM161A	<=0.05	-0.6
ENSG00000064687	224.378	-2.638	0.379	-6.956	3.4986e-12	1.518	ABCA7	<=0.05	-2.455
ENSG00000064692	251.712	-2.642	0.257	-10.285	8.2587e-25	1.518	SNCAIP	<=0.05	-2.56
ENSG00000064726	1554.58	0.647	0.134	4.837	1.3186e-06	2.002	BTBD1	<=0.05	0.591
ENSG00000064932	4543.34	1.091	0.1	10.871	1.5805e-27	1.507	SBNO2	<=0.05	1.07
ENSG00000064961	2264.27	-0.529	0.103	-5.126	2.9587e-07	2.047	HMG20B	<=0.05	-0.493
ENSG00000065000	9082.03	0.312	0.094	3.307	0.00094226	2.047	AP3D1	<=0.05	0.287
ENSG00000065029	620.584	-0.534	0.167	-3.2	0.0013751	1.934	ZNF76	<=0.05	-0.447
ENSG00000065135	1329.28	0.418	0.107	3.906	9.382e-05	1.933	GNAI3	<=0.05	0.381
ENSG00000065308	3518.05	0.346	0.115	3.006	0.0026451	2.047	TRAM2	<=0.05	0.308
ENSG00000065320	1278.61	1.132	0.228	4.962	6.9703e-07	1.76	NTN1	<=0.05	1.017
ENSG00000065413	102.419	-3.346	0.677	-4.946	7.5908e-07	1.703	ANKRD44	<=0.05	-2.825
ENSG00000065427	3343.84	0.751	0.075	10.004	1.4651e-23	2.047	KARS	<=0.05	0.735
ENSG00000065613	2743.21	0.938	0.161	5.82	5.8909e-09	1.914	SLK	<=0.05	0.877
ENSG00000065615	228.067	1.292	0.262	4.934	8.0399e-07	1.637	CYB5R4	<=0.05	1.15
ENSG00000065809	1282.33	0.923	0.263	3.51	0.00044753	1.849	FAM107B	<=0.05	0.739
ENSG00000065833	296.588	-1.569	0.244	-6.431	1.2665e-10	1.576	ME1	<=0.05	-1.463
ENSG00000066084	681.865	0.96	0.168	5.71	1.1275e-08	1.934	DIP2B	<=0.05	0.894
ENSG00000066185	4.167	4.298	1.529	2.81	0.0049555	1.029	ZMYND12	<=0.05	1.15
ENSG00000066279	447.029	1.342	0.285	4.706	2.5217e-06	1.518	ASPM	<=0.05	1.175
ENSG00000066322	1430.49	0.443	0.096	4.591	4.4153e-06	1.76	ELOVL1	<=0.05	0.412
ENSG00000066455	1734.17	0.322	0.097	3.328	0.00087598	1.914	GOLGA5	<=0.05	0.295
ENSG00000066629	1057.3	-0.739	0.204	-3.621	0.00029392	1.933	EML1	<=0.05	-0.617
ENSG00000066827	414.826	-0.628	0.204	-3.077	0.0020931	1.32	ZFAT	<=0.05	-0.502
ENSG00000066926	420.966	-0.414	0.158	-2.617	0.0088719	1.637	FECH	<=0.05	-0.342
ENSG00000067057	6477.5	0.956	0.194	4.934	8.0611e-07	1.485	PFKP	<=0.05	0.864
ENSG00000067064	1355.85	-1.02	0.147	-6.949	3.6845e-12	1.933	IDI1	<=0.05	-0.973
ENSG00000067066	3970.19	2.174	0.095	22.848	1.517e-115	2.047	SP100	<=0.05	2.162
ENSG00000067082	3264.09	0.773	0.131	5.918	3.2623e-09	1.507	KLF6	<=0.05	0.726
ENSG00000067113	654.787	-0.683	0.17	-4.023	5.7543e-05	1.484	PLPP1	<=0.05	-0.595
ENSG00000067167	5374.54	0.297	0.102	2.899	0.0037437	1.914	TRAM1	<=0.05	0.269
ENSG00000067182	4991.3	0.326	0.112	2.92	0.0035023	1.507	TNFRSF1A	<=0.05	0.291
ENSG00000067191	298.015	-0.975	0.217	-4.49	7.1357e-06	1.518	CACNB1	<=0.05	-0.859
ENSG00000067225	48234.2	0.419	0.087	4.799	1.5929e-06	1.507	PKM	<=0.05	0.394
ENSG00000067445	573.967	-1.037	0.199	-5.214	1.8432e-07	1.32	TRO	<=0.05	-0.946
ENSG00000067798	722.692	1.679	0.426	3.945	7.9957e-05	1.934	NAV3	<=0.05	1.324
ENSG00000067836	258.555	-1.897	0.175	-10.852	1.9529e-27	1.637	ROGDI	<=0.05	-1.851
ENSG00000068001	660.477	-0.537	0.147	-3.66	0.00025265	1.849	HYAL2	<=0.05	-0.468
ENSG00000068079	1957.97	3.441	0.212	16.209	4.3656e-59	1.914	IFI35	<=0.05	3.402
ENSG00000068120	1267.71	0.261	0.1	2.594	0.0094941	1.933	COASY	<=0.05	0.236
ENSG00000068137	638.523	-0.588	0.145	-4.062	4.8654e-05	1.849	PLEKHH3	<=0.05	-0.521
ENSG00000068366	3643.59	0.499	0.188	2.657	0.007873	1.914	ACSL4	<=0.05	0.395
ENSG00000068383	686.059	-0.372	0.123	-3.017	0.0025493	1.849	INPP5A	<=0.05	-0.327
ENSG00000068489	282.459	0.903	0.33	2.739	0.0061691	1.557	PRR11	<=0.05	0.617
ENSG00000068697	6021.26	0.383	0.103	3.713	0.00020455	1.507	LAPTM4A	<=0.05	0.35
ENSG00000068745	1053.25	-0.511	0.184	-2.779	0.0054487	1.782	IP6K2	<=0.05	-0.409
ENSG00000068903	929.545	-0.635	0.158	-4.016	5.9151e-05	1.484	SIRT2	<=0.05	-0.556
ENSG00000068976	6.982	3.966	1.354	2.93	0.0033917	1.105	PYGM	<=0.05	1.312
ENSG00000069345	1492.11	0.536	0.098	5.481	4.2334e-08	1.76	DNAJA2	<=0.05	0.503
ENSG00000069399	1587.66	1.032	0.117	8.853	8.5427e-19	2.002	BCL3	<=0.05	1.003
ENSG00000069431	75.985	0.991	0.393	2.521	0.011717	1.703	ABCC9	<=0.05	0.609
ENSG00000069482	304.998	1.493	0.305	4.902	9.4895e-07	1.518	GAL	<=0.05	1.315
ENSG00000069849	2742.57	0.422	0.153	2.755	0.0058731	2.002	ATP1B3	<=0.05	0.352
ENSG00000069869	997.707	0.551	0.161	3.415	0.00063881	1.76	NEDD4	<=0.05	0.469
ENSG00000069966	489.409	-0.943	0.166	-5.668	1.4486e-08	1.108	GNB5	<=0.05	-0.877
ENSG00000069998	573.857	0.649	0.153	4.238	2.2587e-05	1.108	HDHD5	<=0.05	0.576
ENSG00000070047	3104.48	0.254	0.091	2.796	0.0051804	2.047	PHRF1	<=0.05	0.234
ENSG00000070061	828.426	-0.594	0.243	-2.44	0.014677	1.934	ELP1	<=0.05	-0.428
ENSG00000070366	1846.22	-0.325	0.131	-2.475	0.013315	2.002	SMG6	<=0.05	-0.279
ENSG00000070404	797.103	-1.342	0.413	-3.254	0.001139	1.703	FSTL3	<=0.05	-0.951
ENSG00000070423	1391.21	0.492	0.087	5.626	1.8494e-08	1.518	RNF126	<=0.05	0.466
ENSG00000070444	1636.31	-0.446	0.087	-5.111	3.1976e-07	1.973	MNT	<=0.05	-0.42
ENSG00000070495	723.107	0.509	0.196	2.599	0.0093411	1.703	JMJD6	<=0.05	0.397
ENSG00000070540	1507.51	0.629	0.191	3.298	0.00097543	2.047	WIPI1	<=0.05	0.517
ENSG00000070718	563.176	-0.99	0.275	-3.594	0.00032585	1.518	AP3M2	<=0.05	-0.795
ENSG00000070759	162.394	0.943	0.293	3.22	0.0012818	1.601	TESK2	<=0.05	0.716
ENSG00000070770	1126.13	-0.24	0.097	-2.468	0.013602	1.76	CSNK2A2	<=0.05	-0.218
ENSG00000070814	3389.51	0.351	0.105	3.352	0.00080329	1.507	TCOF1	<=0.05	0.318
ENSG00000071054	9480.32	0.86	0.128	6.744	1.5372e-11	1.914	MAP4K4	<=0.05	0.82
ENSG00000071242	2704.93	-0.386	0.149	-2.597	0.0094168	1.973	RPS6KA2	<=0.05	-0.323
ENSG00000071246	525.971	-0.477	0.106	-4.502	6.7161e-06	1.32	VASH1	<=0.05	-0.439
ENSG00000071539	247.453	0.636	0.225	2.824	0.0047371	1.601	TRIP13	<=0.05	0.487
ENSG00000071553	2374.49	-0.645	0.126	-5.143	2.7104e-07	1.916	ATP6AP1	<=0.05	-0.596
ENSG00000071564	3589.55	-0.313	0.109	-2.862	0.0042086	1.914	TCF3	<=0.05	-0.28
ENSG00000071575	856.793	0.596	0.22	2.705	0.0068391	1.703	TRIB2	<=0.05	0.454
ENSG00000071626	3278.43	0.351	0.111	3.147	0.0016517	1.507	DAZAP1	<=0.05	0.314
ENSG00000071859	3052.62	-0.214	0.076	-2.818	0.0048326	1.485	FAM50A	<=0.05	-0.201
ENSG00000071894	3195.09	-0.55	0.115	-4.799	1.5944e-06	2.047	CPSF1	<=0.05	-0.506
ENSG00000072041	246.441	2.533	0.945	2.68	0.0073722	1.518	SLC6A15	<=0.05	0.98
ENSG00000072062	2461.16	-0.211	0.083	-2.536	0.011198	2.002	PRKACA	<=0.05	-0.196
ENSG00000072121	1022.76	0.381	0.126	3.019	0.0025343	1.782	ZFYVE26	<=0.05	0.334
ENSG00000072134	1304.5	0.525	0.127	4.128	3.6574e-05	1.933	EPN2	<=0.05	0.471
ENSG00000072135	661.106	-0.596	0.154	-3.862	0.00011231	1.934	PTPN18	<=0.05	-0.52
ENSG00000072163	953.512	-1.912	0.139	-13.763	4.2454e-43	1.933	LIMS2	<=0.05	-1.883
ENSG00000072210	398.92	-0.849	0.308	-2.755	0.0058724	1.637	ALDH3A2	<=0.05	-0.594
ENSG00000072274	5860.36	0.324	0.102	3.175	0.0014985	1.507	TFRC	<=0.05	0.294
ENSG00000072310	3694.56	-0.531	0.12	-4.418	9.9551e-06	1.914	SREBF1	<=0.05	-0.483
ENSG00000072364	3055.21	0.467	0.132	3.53	0.00041627	1.507	AFF4	<=0.05	0.411
ENSG00000072401	391.146	0.511	0.141	3.612	0.00030389	1.576	UBE2D1	<=0.05	0.446
ENSG00000072518	926.901	0.328	0.091	3.597	0.00032138	1.849	MARK2	<=0.05	0.303
ENSG00000072571	242.766	1.224	0.363	3.376	0.00073422	1.601	HMMR	<=0.05	0.912
ENSG00000072778	6096.83	0.384	0.132	2.911	0.0036037	1.914	ACADVL	<=0.05	0.332
ENSG00000072786	2303.36	1.078	0.191	5.638	1.7158e-08	1.916	STK10	<=0.05	0.997
ENSG00000072864	836.3	-0.526	0.206	-2.553	0.010679	1.934	NDE1	<=0.05	-0.403
ENSG00000072952	957.674	-1.781	0.186	-9.592	8.6635e-22	1.76	MRVI1	<=0.05	-1.726
ENSG00000073050	747.685	-0.437	0.145	-3.021	0.0025212	1.484	XRCC1	<=0.05	-0.373
ENSG00000073060	1343.39	-1.217	0.267	-4.551	5.3492e-06	1.849	SCARB1	<=0.05	-1.061
ENSG00000073146	93.334	-1.764	0.558	-3.161	0.001571	1.522	MOV10L1	<=0.05	-1.116
ENSG00000073331	514.732	1.431	0.219	6.529	6.611e-11	1.703	ALPK1	<=0.05	1.341
ENSG00000073605	108.622	-1.112	0.42	-2.646	0.0081374	1.703	GSDMB	<=0.05	-0.684
ENSG00000073711	915.72	-0.434	0.169	-2.57	0.010165	1.934	PPP2R3A	<=0.05	-0.351
ENSG00000073756	3869.48	2.449	0.569	4.301	1.698e-05	1.914	PTGS2	<=0.05	1.947
ENSG00000073792	3920.05	0.403	0.108	3.743	0.00018205	1.914	IGF2BP2	<=0.05	0.366
ENSG00000073910	721.752	-1.235	0.321	-3.846	0.00012029	1.484	FRY	<=0.05	-0.999
ENSG00000073921	5404.2	0.268	0.105	2.546	0.01091	1.914	PICALM	<=0.05	0.241
ENSG00000073969	1111	0.399	0.131	3.035	0.0024031	1.518	NSF	<=0.05	0.347
ENSG00000074370	125.917	1.019	0.378	2.695	0.007033	1.703	ATP2A3	<=0.05	0.66
ENSG00000074416	6332.81	1.031	0.143	7.224	5.0532e-13	2.047	MGLL	<=0.05	0.986
ENSG00000074527	4499.82	-1.231	0.295	-4.166	3.1005e-05	1.507	NTN4	<=0.05	-1.036
ENSG00000074590	627.381	-1.433	0.358	-4.004	6.2296e-05	1.703	NUAK1	<=0.05	-1.164
ENSG00000074621	360.37	-0.551	0.215	-2.562	0.010406	1.576	SLC24A1	<=0.05	-0.417
ENSG00000074695	4934.2	0.414	0.128	3.232	0.0012278	1.507	LMAN1	<=0.05	0.363
ENSG00000074755	1464.36	0.365	0.127	2.872	0.0040789	1.849	ZZEF1	<=0.05	0.318
ENSG00000074800	29730.6	0.968	0.124	7.787	6.862e-15	2.047	ENO1	<=0.05	0.934
ENSG00000074842	3214.24	0.549	0.139	3.959	7.538e-05	1.507	MYDGF	<=0.05	0.486
ENSG00000074855	376.372	-0.805	0.252	-3.196	0.0013933	1.703	ANO8	<=0.05	-0.626
ENSG00000074964	942.533	0.358	0.129	2.771	0.0055799	1.933	ARHGEF10L	<=0.05	0.31
ENSG00000075142	816.498	0.489	0.136	3.588	0.00033291	1.849	SRI	<=0.05	0.429
ENSG00000075213	638.632	0.789	0.189	4.163	3.1349e-05	1.934	SEMA3A	<=0.05	0.687
ENSG00000075218	386.702	0.984	0.263	3.739	0.00018444	1.703	GTSE1	<=0.05	0.806
ENSG00000075223	5084.37	0.844	0.186	4.539	5.6653e-06	1.507	SEMA3C	<=0.05	0.751
ENSG00000075275	202.5	-0.895	0.309	-2.901	0.0037178	1.601	CELSR1	<=0.05	-0.641
ENSG00000075391	701.605	0.782	0.238	3.282	0.0010319	1.849	RASAL2	<=0.05	0.62
ENSG00000075399	1000.36	0.661	0.135	4.899	9.6425e-07	1.849	VPS9D1	<=0.05	0.605
ENSG00000075413	1715.74	0.346	0.142	2.437	0.014795	1.973	MARK3	<=0.05	0.292
ENSG00000075415	4793.45	-0.528	0.099	-5.361	8.2889e-08	1.485	SLC25A3	<=0.05	-0.495
ENSG00000075426	4835.99	0.503	0.144	3.487	0.00048924	1.485	FOSL2	<=0.05	0.437
ENSG00000075643	563.352	0.744	0.087	8.599	8.0469e-18	1.32	MOCOS	<=0.05	0.724
ENSG00000075702	243.386	0.687	0.24	2.866	0.0041557	1.822	WDR62	<=0.05	0.52
ENSG00000075785	7860.62	0.371	0.067	5.537	3.0687e-08	2.047	RAB7A	<=0.05	0.357
ENSG00000075790	1370.96	1.851	0.169	10.963	5.7355e-28	1.518	BCAP29	<=0.05	1.807
ENSG00000075826	210.526	-1.052	0.354	-2.971	0.0029678	1.518	SEC31B	<=0.05	-0.735
ENSG00000076053	565.146	0.587	0.151	3.873	0.0001074	1.32	RBM7	<=0.05	0.513
ENSG00000076108	3455.29	0.813	0.209	3.884	0.00010256	2.047	BAZ2A	<=0.05	0.69
ENSG00000076258	88.3	-1.277	0.469	-2.726	0.0064061	1.703	FMO4	<=0.05	-0.767
ENSG00000076344	227.691	-0.862	0.268	-3.221	0.0012787	1.601	RGS11	<=0.05	-0.665
ENSG00000076382	512.542	0.681	0.246	2.772	0.0055767	1.518	SPAG5	<=0.05	0.508
ENSG00000076513	1834.37	-0.708	0.112	-6.296	3.0531e-10	2.047	ANKRD13A	<=0.05	-0.671
ENSG00000076604	810.146	-0.709	0.207	-3.429	0.00060638	1.484	TRAF4	<=0.05	-0.582
ENSG00000076685	1348.8	0.331	0.132	2.5	0.012402	1.76	NT5C2	<=0.05	0.284
ENSG00000076706	1645.01	-1.693	0.479	-3.533	0.00041066	2.047	MCAM	<=0.05	-1.223
ENSG00000076928	2907.61	0.377	0.097	3.893	9.8905e-05	1.507	ARHGEF1	<=0.05	0.347
ENSG00000077092	324.438	-1.847	0.485	-3.807	0.00014095	1.557	RARB	<=0.05	-1.398
ENSG00000077097	2136.89	-0.457	0.137	-3.33	0.00086702	2.002	TOP2B	<=0.05	-0.397
ENSG00000077147	2591.76	0.364	0.122	2.984	0.0028473	1.973	TM9SF3	<=0.05	0.32
ENSG00000077157	750.549	-1.079	0.313	-3.451	0.00055924	1.934	PPP1R12B	<=0.05	-0.836
ENSG00000077235	3566.43	-0.518	0.113	-4.58	4.6519e-06	2.047	GTF3C1	<=0.05	-0.475
ENSG00000077238	2829.96	1.607	0.106	15.193	3.9258e-52	1.916	IL4R	<=0.05	1.588
ENSG00000077454	948.525	-0.454	0.118	-3.845	0.00012048	1.76	LRCH4	<=0.05	-0.408
ENSG00000077713	622.292	0.723	0.142	5.097	3.4503e-07	1.484	SLC25A43	<=0.05	0.664
ENSG00000078053	180.474	-1.171	0.266	-4.399	1.0886e-05	1.518	AMPH	<=0.05	-1.012
ENSG00000078081	103.714	-2.031	0.556	-3.655	0.00025746	1.703	LAMP3	<=0.05	-1.454
ENSG00000078098	4496.45	-0.679	0.166	-4.1	4.1341e-05	1.507	FAP	<=0.05	-0.595
ENSG00000078246	1189.32	-0.422	0.089	-4.741	2.1227e-06	1.933	TULP3	<=0.05	-0.396
ENSG00000078401	116.547	1.854	0.563	3.295	0.00098446	1.522	EDN1	<=0.05	1.214
ENSG00000078668	923.735	-0.281	0.114	-2.466	0.013661	1.703	VDAC3	<=0.05	-0.249
ENSG00000078725	113.315	1.682	0.605	2.778	0.0054621	1.522	BRINP1	<=0.05	0.91
ENSG00000078804	767.953	-1.32	0.263	-5.011	5.4042e-07	1.849	TP53INP2	<=0.05	-1.178
ENSG00000079215	269.291	1.324	0.352	3.758	0.00017141	1.557	SLC1A3	<=0.05	1.048
ENSG00000079257	1796	-1.378	0.256	-5.385	7.2586e-08	1.916	LXN	<=0.05	-1.25
ENSG00000079308	7202.44	0.675	0.126	5.335	9.5584e-08	1.485	TNS1	<=0.05	0.626
ENSG00000079332	1880.18	0.299	0.117	2.547	0.010874	1.916	SAR1A	<=0.05	0.263
ENSG00000079385	492.222	3.604	0.584	6.169	6.8602e-10	1.637	CEACAM1	<=0.05	3.28
ENSG00000079435	183.815	-1.109	0.344	-3.225	0.0012576	1.601	LIPE	<=0.05	-0.815
ENSG00000079459	2852.08	-0.787	0.104	-7.563	3.9429e-14	2.002	FDFT1	<=0.05	-0.759
ENSG00000079616	550.32	0.607	0.156	3.879	0.00010499	1.32	KIF22	<=0.05	0.529
ENSG00000079691	602.721	-0.382	0.133	-2.87	0.0041041	1.703	CARMIL1	<=0.05	-0.33
ENSG00000079739	2513.23	0.479	0.119	4.028	5.6287e-05	2.047	PGM1	<=0.05	0.433
ENSG00000079805	3566.07	0.265	0.084	3.147	0.0016521	1.507	DNM2	<=0.05	0.247
ENSG00000079999	2135.52	-0.235	0.081	-2.889	0.0038616	1.973	KEAP1	<=0.05	-0.219
ENSG00000080493	116.743	-1.222	0.282	-4.333	1.4738e-05	1.522	SLC4A4	<=0.05	-1.046
ENSG00000080546	277.527	-1.195	0.202	-5.922	3.1845e-09	1.557	SESN1	<=0.05	-1.11
ENSG00000080815	1354.67	0.668	0.15	4.451	8.5641e-06	1.933	PSEN1	<=0.05	0.599
ENSG00000080822	539.147	0.516	0.196	2.628	0.0085949	1.518	CLDND1	<=0.05	0.403
ENSG00000080986	229.929	1.302	0.242	5.372	7.8068e-08	1.703	NDC80	<=0.05	1.183
ENSG00000081041	431.313	2.363	0.819	2.886	0.0039071	1.32	CXCL2	<=0.05	1.121
ENSG00000081052	226.126	-1.433	0.514	-2.791	0.0052578	1.601	COL4A4	<=0.05	-0.842
ENSG00000081087	927.359	0.706	0.257	2.749	0.0059747	1.849	OSTM1	<=0.05	0.519
ENSG00000081320	731.627	-0.315	0.125	-2.517	0.011849	1.703	STK17B	<=0.05	-0.273
ENSG00000081760	820.93	-0.462	0.1	-4.619	3.8553e-06	1.703	AACS	<=0.05	-0.429
ENSG00000082074	100.992	1.288	0.436	2.953	0.0031494	1.703	FYB1	<=0.05	0.841
ENSG00000082146	373.8	0.647	0.204	3.169	0.0015322	1.637	STRADB	<=0.05	0.521
ENSG00000082153	5089.4	0.577	0.125	4.616	3.9189e-06	1.485	BZW1	<=0.05	0.526
ENSG00000082212	605.53	0.409	0.156	2.627	0.0086075	1.703	ME2	<=0.05	0.339
ENSG00000082482	856.074	0.965	0.217	4.446	8.7641e-06	1.934	KCNK2	<=0.05	0.848
ENSG00000082641	16161.7	-0.347	0.107	-3.236	0.0012104	1.914	NFE2L1	<=0.05	-0.313
ENSG00000082996	784.112	0.713	0.153	4.656	3.2239e-06	1.484	RNF13	<=0.05	0.643
ENSG00000083093	426.279	0.405	0.15	2.695	0.0070414	1.637	PALB2	<=0.05	0.339
ENSG00000083097	362.315	0.559	0.223	2.506	0.012216	1.576	DOP1A	<=0.05	0.417
ENSG00000083099	611.594	-0.429	0.162	-2.642	0.0082334	1.518	LYRM2	<=0.05	-0.352
ENSG00000083290	497.18	-0.538	0.2	-2.69	0.0071471	1.32	ULK2	<=0.05	-0.42
ENSG00000083457	187.272	-1.018	0.207	-4.929	8.2463e-07	1.518	ITGAE	<=0.05	-0.918
ENSG00000083750	234.818	-0.946	0.236	-4.009	6.0872e-05	1.601	RRAGB	<=0.05	-0.802
ENSG00000083828	53.989	-0.955	0.356	-2.683	0.0072861	2.146	ZNF586	<=0.05	-0.63
ENSG00000084092	564.749	-0.734	0.152	-4.84	1.2977e-06	1.703	NOA1	<=0.05	-0.667
ENSG00000084112	2770.77	0.664	0.205	3.247	0.001165	1.973	SSH1	<=0.05	0.538
ENSG00000084207	4760.99	-0.663	0.094	-7.084	1.4014e-12	1.914	GSTP1	<=0.05	-0.636
ENSG00000084444	117.351	1.141	0.264	4.318	1.5736e-05	1.522	FAM234B	<=0.05	0.981
ENSG00000084636	17147.9	-1.158	0.267	-4.333	1.4695e-05	1.914	COL16A1	<=0.05	-0.996
ENSG00000084693	439.478	-0.926	0.194	-4.77	1.8429e-06	1.637	AGBL5	<=0.05	-0.831
ENSG00000084710	17.826	-2.436	0.823	-2.961	0.0030697	1.661	EFR3B	<=0.05	-1.192
ENSG00000084731	798.921	-0.677	0.226	-2.999	0.0027043	1.934	KIF3C	<=0.05	-0.527
ENSG00000084733	2735.09	0.328	0.108	3.024	0.002498	2.047	RAB10	<=0.05	0.295
ENSG00000084754	4626.2	0.342	0.093	3.678	0.00023489	1.507	HADHA	<=0.05	0.316
ENSG00000084764	362.594	-0.778	0.142	-5.468	4.5629e-08	1.576	MAPRE3	<=0.05	-0.722
ENSG00000084774	2388.9	-0.487	0.173	-2.81	0.0049507	1.916	CAD	<=0.05	-0.396
ENSG00000085063	13698.6	0.462	0.135	3.415	0.00063831	2.047	CD59	<=0.05	0.404
ENSG00000085377	991.186	0.256	0.082	3.129	0.0017553	1.518	PREP	<=0.05	0.239
ENSG00000085449	1816.29	0.674	0.169	3.984	6.7824e-05	2.047	WDFY1	<=0.05	0.586
ENSG00000085491	746.804	0.557	0.117	4.746	2.0772e-06	1.518	SLC25A24	<=0.05	0.512
ENSG00000085719	879.68	0.486	0.189	2.565	0.010312	1.518	CPNE3	<=0.05	0.381
ENSG00000085721	577.585	0.386	0.127	3.025	0.0024844	1.108	RRN3	<=0.05	0.337
ENSG00000085741	88.577	-1.708	0.588	-2.905	0.0036678	1.518	WNT11	<=0.05	-0.978
ENSG00000085788	484.489	-0.699	0.266	-2.629	0.0085675	1.32	DDHD2	<=0.05	-0.501
ENSG00000085998	2013	0.419	0.122	3.423	0.00061871	2.002	POMGNT1	<=0.05	0.372
ENSG00000086015	4175.15	-0.654	0.169	-3.882	0.00010342	2.047	MAST2	<=0.05	-0.566
ENSG00000086061	6646.04	0.951	0.086	11.03	2.7257e-28	1.507	DNAJA1	<=0.05	0.935
ENSG00000086062	3137.96	1.032	0.222	4.657	3.2162e-06	1.485	B4GALT1	<=0.05	0.916
ENSG00000086065	1412.91	1.292	0.076	17.047	3.698e-65	1.76	CHMP5	<=0.05	1.281
ENSG00000086102	1113.31	-0.312	0.085	-3.659	0.00025296	1.76	NFX1	<=0.05	-0.291
ENSG00000086289	153.05	-1.547	0.486	-3.181	0.0014655	1.601	EPDR1	<=0.05	-1.03
ENSG00000086475	1950.75	-0.636	0.227	-2.807	0.0050036	1.914	SEPHS1	<=0.05	-0.486
ENSG00000086544	744.814	0.608	0.165	3.685	0.00022872	1.934	ITPKC	<=0.05	0.522
ENSG00000086589	811.381	0.454	0.101	4.504	6.6603e-06	1.518	RBM22	<=0.05	0.42
ENSG00000086598	3593.77	0.358	0.12	2.985	0.0028312	1.914	TMED2	<=0.05	0.316
ENSG00000086619	128.571	0.869	0.31	2.8	0.0051148	1.522	ERO1B	<=0.05	0.611
ENSG00000086848	290.806	0.635	0.227	2.801	0.0050906	1.576	ALG9	<=0.05	0.485
ENSG00000087008	414.181	0.726	0.167	4.352	1.3464e-05	1.703	ACOX3	<=0.05	0.644
ENSG00000087074	4595.93	0.902	0.175	5.144	2.6954e-07	1.507	PPP1R15A	<=0.05	0.825
ENSG00000087076	175.08	-2.459	0.275	-8.94	3.8809e-19	1.822	HSD17B14	<=0.05	-2.36
ENSG00000087086	39918.9	-1.036	0.111	-9.295	1.4704e-20	1.507	FTL	<=0.05	-1.009
ENSG00000087111	905.666	-0.638	0.167	-3.827	0.0001299	1.703	PIGS	<=0.05	-0.551
ENSG00000087152	1715.1	0.309	0.111	2.786	0.005339	2.047	ATXN7L3	<=0.05	0.276
ENSG00000087250	18.582	7.086	2.254	3.144	0.0016639	1.741	MT3	<=0.05	1.563
ENSG00000087263	1262.59	0.476	0.14	3.39	0.00069893	1.933	OGFOD1	<=0.05	0.413
ENSG00000087266	1694.91	1.27	0.145	8.769	1.8097e-18	2.047	SH3BP2	<=0.05	1.229
ENSG00000087269	2074.89	0.41	0.099	4.135	3.5494e-05	2.047	NOP14	<=0.05	0.378
ENSG00000087299	160.61	-1.66	0.405	-4.099	4.1552e-05	1.822	L2HGDH	<=0.05	-1.342
ENSG00000087301	95.541	-1.594	0.463	-3.446	0.00056998	1.518	TXNDC16	<=0.05	-1.141
ENSG00000087460	23388.8	-0.343	0.082	-4.168	3.0701e-05	1.914	GNAS	<=0.05	-0.323
ENSG00000087470	1189.99	0.5	0.188	2.656	0.0079141	1.933	DNM1L	<=0.05	0.396
ENSG00000087494	449.674	0.704	0.194	3.624	0.00029033	1.32	PTHLH	<=0.05	0.591
ENSG00000087842	125.028	-2.127	0.288	-7.386	1.5088e-13	1.637	PIR	<=0.05	-2.007
ENSG00000087903	563.059	-1.449	0.156	-9.293	1.5053e-20	1.637	RFX2	<=0.05	-1.405
ENSG00000088205	1468	0.543	0.118	4.597	4.2927e-06	1.76	DDX18	<=0.05	0.496
ENSG00000088325	1243.1	1.054	0.222	4.736	2.1827e-06	1.76	TPX2	<=0.05	0.939
ENSG00000088367	924.664	-0.849	0.146	-5.821	5.8435e-09	1.849	EPB41L1	<=0.05	-0.795
ENSG00000088451	111.464	0.968	0.241	4.025	5.709e-05	1.518	TGDS	<=0.05	0.821
ENSG00000088543	590.469	-1.002	0.222	-4.509	6.5059e-06	1.518	C3orf18	<=0.05	-0.882
ENSG00000088826	1341.77	2.226	0.49	4.542	5.5768e-06	1.76	SMOX	<=0.05	1.845
ENSG00000088832	6584.75	0.8	0.176	4.56	5.1155e-06	1.507	FKBP1A	<=0.05	0.715
ENSG00000088836	168.161	-1.684	0.448	-3.757	0.00017185	1.703	SLC4A11	<=0.05	-1.282
ENSG00000088854	891.29	0.488	0.15	3.249	0.0011564	1.934	C20orf194	<=0.05	0.417
ENSG00000088882	1992.19	1.823	0.713	2.557	0.010546	1.916	CPXM1	<=0.05	0.824
ENSG00000088930	2700.81	0.22	0.087	2.539	0.011113	1.973	XRN2	<=0.05	0.204
ENSG00000088970	388.532	-0.849	0.23	-3.692	0.00022244	1.518	KIZ	<=0.05	-0.703
ENSG00000088986	2164.56	0.439	0.107	4.114	3.8967e-05	1.916	DYNLL1	<=0.05	0.401
ENSG00000089006	1173.33	-0.366	0.116	-3.17	0.0015219	1.76	SNX5	<=0.05	-0.326
ENSG00000089048	787.911	0.66	0.134	4.939	7.8483e-07	1.518	ESF1	<=0.05	0.604
ENSG00000089050	467.723	-0.756	0.165	-4.575	4.7534e-06	1.518	RBBP9	<=0.05	-0.677
ENSG00000089053	2057.12	-0.286	0.095	-3.004	0.0026682	2.047	ANAPC5	<=0.05	-0.262
ENSG00000089057	466.461	-0.729	0.19	-3.841	0.0001225	1.637	SLC23A2	<=0.05	-0.623
ENSG00000089060	487.912	0.535	0.134	3.992	6.555e-05	1.518	SLC8B1	<=0.05	0.476
ENSG00000089127	920.558	5.832	0.76	7.673	1.683e-14	1.849	OAS1	<=0.05	5.451
ENSG00000089157	32127.2	-0.465	0.111	-4.195	2.734e-05	1.507	RPLP0	<=0.05	-0.424
ENSG00000089159	4848.51	0.848	0.199	4.259	2.0579e-05	1.507	PXN	<=0.05	0.741
ENSG00000089163	17.933	-1.642	0.617	-2.661	0.0077853	1.741	SIRT4	<=0.05	-0.844
ENSG00000089195	437.275	0.551	0.171	3.221	0.0012764	1.637	TRMT6	<=0.05	0.46
ENSG00000089220	3008.72	-0.419	0.082	-5.113	3.173e-07	1.507	PEBP1	<=0.05	-0.396
ENSG00000089248	2671.12	-0.635	0.097	-6.553	5.6479e-11	1.916	ERP29	<=0.05	-0.605
ENSG00000089327	5150.92	0.417	0.112	3.719	0.0002004	1.507	FXYD5	<=0.05	0.377
ENSG00000089486	581.911	-1.088	0.138	-7.901	2.7754e-15	1.32	CDIP1	<=0.05	-1.048
ENSG00000089685	416.074	1.068	0.323	3.303	0.00095541	1.637	BIRC5	<=0.05	0.805
ENSG00000089737	5538.48	-0.226	0.082	-2.769	0.0056269	1.914	DDX24	<=0.05	-0.211
ENSG00000089847	27.081	-1.942	0.63	-3.081	0.0020633	2.146	ANKRD24	<=0.05	-1.142
ENSG00000089876	781.265	0.363	0.116	3.142	0.0016782	1.934	DHX32	<=0.05	0.324
ENSG00000090013	610.662	-0.729	0.175	-4.176	2.9644e-05	1.849	BLVRB	<=0.05	-0.639
ENSG00000090020	2239.84	0.458	0.119	3.85	0.00011829	1.916	SLC9A1	<=0.05	0.412
ENSG00000090054	1268.16	0.523	0.12	4.368	1.2518e-05	1.849	SPTLC1	<=0.05	0.476
ENSG00000090061	1776.35	0.285	0.108	2.648	0.0080965	2.047	CCNK	<=0.05	0.255
ENSG00000090097	1079.91	-0.873	0.114	-7.666	1.7708e-14	1.782	PCBP4	<=0.05	-0.842
ENSG00000090238	656.241	-0.79	0.303	-2.604	0.0092194	1.849	YPEL3	<=0.05	-0.542
ENSG00000090316	1528.3	-0.438	0.124	-3.544	0.00039404	1.914	MAEA	<=0.05	-0.39
ENSG00000090339	22936.5	2.267	0.435	5.216	1.8279e-07	1.507	ICAM1	<=0.05	1.985
ENSG00000090372	2811.39	0.255	0.089	2.884	0.0039241	1.973	STRN4	<=0.05	0.236
ENSG00000090470	882.21	0.436	0.12	3.629	0.00028484	1.518	PDCD7	<=0.05	0.39
ENSG00000090520	1397.73	0.572	0.225	2.542	0.011022	1.849	DNAJB11	<=0.05	0.427
ENSG00000090530	713.259	-0.851	0.294	-2.894	0.0038033	1.934	P3H2	<=0.05	-0.616
ENSG00000090539	357.687	1.059	0.203	5.215	1.8356e-07	1.703	CHRD	<=0.05	0.966
ENSG00000090554	475.526	1.251	0.278	4.501	6.7624e-06	1.703	FLT3LG	<=0.05	1.084
ENSG00000090621	6492.58	-0.734	0.067	-10.886	1.3483e-27	1.914	PABPC4	<=0.05	-0.721
ENSG00000090674	653.943	-0.624	0.164	-3.803	0.00014321	1.849	MCOLN1	<=0.05	-0.539
ENSG00000090776	676.606	-0.512	0.189	-2.703	0.0068675	1.703	EFNB1	<=0.05	-0.405
ENSG00000090889	336.001	1.238	0.206	6.016	1.7912e-09	1.703	KIF4A	<=0.05	1.152
ENSG00000090975	344.344	0.765	0.287	2.668	0.0076258	1.637	PITPNM2	<=0.05	0.539
ENSG00000091137	53.783	5.173	0.708	7.307	2.7262e-13	1.661	SLC26A4	<=0.05	4.83
ENSG00000091262	58.035	-2.569	1.005	-2.556	0.010578	1.748	ABCC6	<=0.05	-0.886
ENSG00000091409	642.998	0.685	0.167	4.1	4.1365e-05	1.849	ITGA6	<=0.05	0.6
ENSG00000091436	2068.15	0.704	0.15	4.698	2.622e-06	1.916	MAP3K20	<=0.05	0.637
ENSG00000091527	5612.68	0.25	0.096	2.588	0.0096506	1.507	CDV3	<=0.05	0.227
ENSG00000091592	869.127	-0.908	0.136	-6.662	2.7096e-11	1.934	NLRP1	<=0.05	-0.863
ENSG00000091640	1281.24	-0.388	0.116	-3.352	0.00080172	1.518	SPAG7	<=0.05	-0.347
ENSG00000091844	128.239	2.607	0.828	3.15	0.0016322	1.703	RGS17	<=0.05	1.384
ENSG00000091986	12433.5	-1.122	0.25	-4.485	7.2772e-06	2.047	CCDC80	<=0.05	-0.979
ENSG00000092010	5703.22	1.522	0.112	13.588	4.7287e-42	1.914	PSME1	<=0.05	1.5
ENSG00000092096	718.669	-0.791	0.166	-4.758	1.9583e-06	1.934	SLC22A17	<=0.05	-0.714
ENSG00000092098	1126.81	0.396	0.158	2.511	0.012048	1.76	RNF31	<=0.05	0.326
ENSG00000092330	924.846	0.394	0.125	3.15	0.0016333	1.518	TINF2	<=0.05	0.346
ENSG00000092421	31.714	-2.077	0.883	-2.353	0.018609	2.418	SEMA6A	<=0.05	-0.728
ENSG00000092445	606.274	-1.404	0.248	-5.659	1.5199e-08	1.32	TYRO3	<=0.05	-1.285
ENSG00000092470	456.308	-0.852	0.271	-3.143	0.0016695	1.703	WDR76	<=0.05	-0.65
ENSG00000092621	3525.38	-0.577	0.168	-3.433	0.00059775	1.914	PHGDH	<=0.05	-0.488
ENSG00000092847	795.257	-0.455	0.112	-4.069	4.7309e-05	1.518	AGO1	<=0.05	-0.414
ENSG00000093167	1834.88	0.709	0.156	4.546	5.4646e-06	2.047	LRRFIP2	<=0.05	0.637
ENSG00000093217	124.72	-1.022	0.352	-2.9	0.0037262	1.522	XYLB	<=0.05	-0.705
ENSG00000094631	804.97	-0.771	0.217	-3.555	0.00037739	1.518	HDAC6	<=0.05	-0.636
ENSG00000095002	662.308	-0.808	0.217	-3.726	0.00019473	1.934	MSH2	<=0.05	-0.675
ENSG00000095139	4390.6	0.294	0.091	3.24	0.0011951	2.047	ARCN1	<=0.05	0.271
ENSG00000095303	3289.34	1.492	0.237	6.282	3.3403e-10	1.507	PTGS1	<=0.05	1.388
ENSG00000095321	1765.82	-0.329	0.097	-3.4	0.00067507	2.002	CRAT	<=0.05	-0.302
ENSG00000095574	249.508	0.607	0.202	3.006	0.0026446	1.601	IKZF5	<=0.05	0.484
ENSG00000095637	95.434	-1.844	0.299	-6.173	6.7185e-10	1.522	SORBS1	<=0.05	-1.699
ENSG00000095752	1799.57	3.268	0.977	3.345	0.0008221	1.914	IL11	<=0.05	1.75
ENSG00000095794	450.035	1.21	0.189	6.411	1.4465e-10	1.518	CREM	<=0.05	1.138
ENSG00000096060	814.104	-1.044	0.29	-3.597	0.00032155	1.484	FKBP5	<=0.05	-0.832
ENSG00000096070	1863.57	0.322	0.115	2.799	0.0051297	2.047	BRPF3	<=0.05	0.285
ENSG00000096093	241.751	-0.998	0.305	-3.275	0.0010585	1.601	EFHC1	<=0.05	-0.757
ENSG00000096433	5889.54	1.058	0.1	10.604	2.8434e-26	2.047	ITPR3	<=0.05	1.037
ENSG00000096654	156.278	-0.615	0.241	-2.553	0.010687	1.637	ZNF184	<=0.05	-0.45
ENSG00000096968	650.069	1.456	0.14	10.399	2.5015e-25	1.849	JAK2	<=0.05	1.42
ENSG00000096996	45.449	6.939	1.239	5.599	2.1555e-08	2.418	IL12RB1	<=0.05	5.962
ENSG00000097007	6458.22	0.414	0.1	4.147	3.3663e-05	1.507	ABL1	<=0.05	0.382
ENSG00000097033	1949.92	0.575	0.108	5.347	8.9333e-08	1.914	SH3GLB1	<=0.05	0.537
ENSG00000097096	90.488	-0.93	0.274	-3.392	0.00069493	1.499	SYDE2	<=0.05	-0.73
ENSG00000099139	635.676	-0.723	0.159	-4.536	5.7454e-06	1.484	PCSK5	<=0.05	-0.648
ENSG00000099194	11101.3	-0.831	0.117	-7.11	1.1591e-12	1.485	SCD	<=0.05	-0.797
ENSG00000099204	434.164	-1.517	0.275	-5.519	3.4021e-08	1.703	ABLIM1	<=0.05	-1.376
ENSG00000099250	9674.7	0.683	0.129	5.281	1.2859e-07	1.914	NRP1	<=0.05	0.632
ENSG00000099251	37.831	-1.224	0.382	-3.205	0.0013515	2.418	HSD17B7P2	<=0.05	-0.875
ENSG00000099284	607.929	-0.505	0.185	-2.725	0.0064236	1.518	H2AFY2	<=0.05	-0.403
ENSG00000099377	805.855	0.917	0.306	2.992	0.0027746	1.703	HSD3B7	<=0.05	0.667
ENSG00000099625	655.102	0.591	0.143	4.13	3.6265e-05	1.484	CBARP	<=0.05	0.525
ENSG00000099783	4410.92	0.282	0.114	2.467	0.01361	2.047	HNRNPM	<=0.05	0.249
ENSG00000099797	1176.05	-0.537	0.09	-5.97	2.3699e-09	1.849	TECR	<=0.05	-0.51
ENSG00000099812	3.445	-4.688	1.536	-3.052	0.0022738	0.791	MISP	<=0.05	-1.505
ENSG00000099822	175.99	-0.796	0.297	-2.684	0.0072767	1.822	HCN2	<=0.05	-0.557
ENSG00000099840	32.647	-1.241	0.483	-2.572	0.010102	1.661	IZUMO4	<=0.05	-0.705
ENSG00000099910	837.163	-0.981	0.133	-7.356	1.8903e-13	1.703	KLHL22	<=0.05	-0.941
ENSG00000099942	1019.15	0.425	0.094	4.532	5.8485e-06	1.933	CRKL	<=0.05	0.396
ENSG00000099953	384.992	-2.072	0.267	-7.766	8.0846e-15	1.557	MMP11	<=0.05	-1.967
ENSG00000099957	21.411	-2.818	0.844	-3.338	0.00084244	1.666	P2RX6	<=0.05	-1.607
ENSG00000099958	90.209	-1.552	0.354	-4.383	1.1725e-05	1.703	DERL3	<=0.05	-1.307
ENSG00000099968	1438.22	0.552	0.11	5.008	5.5004e-07	1.76	BCL2L13	<=0.05	0.512
ENSG00000099991	2665.18	0.279	0.076	3.671	0.00024196	1.914	CABIN1	<=0.05	0.264
ENSG00000099992	727.818	-0.523	0.195	-2.686	0.0072371	1.849	TBC1D10A	<=0.05	-0.411
ENSG00000099998	565.51	1.447	0.248	5.841	5.2042e-09	1.518	GGT5	<=0.05	1.331
ENSG00000100023	1244.9	-0.524	0.105	-4.995	5.8774e-07	1.849	PPIL2	<=0.05	-0.487
ENSG00000100027	25.729	-3.058	0.869	-3.519	0.00043314	2.418	YPEL1	<=0.05	-1.855
ENSG00000100029	2988.97	0.532	0.122	4.377	1.2036e-05	1.507	PES1	<=0.05	0.483
ENSG00000100033	12.017	-6.413	1.664	-3.853	0.00011655	1.666	PRODH	<=0.05	-3.523
ENSG00000100036	260.806	0.56	0.153	3.664	0.00024815	1.637	SLC35E4	<=0.05	0.485
ENSG00000100038	610.845	-0.318	0.124	-2.572	0.010122	1.934	TOP3B	<=0.05	-0.277
ENSG00000100058	339.622	0.467	0.168	2.783	0.0053893	1.637	CRYBB2P1	<=0.05	0.382
ENSG00000100065	186.59	0.642	0.243	2.637	0.0083609	1.822	CARD10	<=0.05	0.473
ENSG00000100075	1965.03	-0.741	0.089	-8.343	7.2202e-17	2.047	SLC25A1	<=0.05	-0.72
ENSG00000100078	99.982	-2.63	0.487	-5.397	6.7598e-08	1.703	PLA2G3	<=0.05	-2.311
ENSG00000100100	439.87	-2.085	0.336	-6.204	5.5217e-10	1.518	PIK3IP1	<=0.05	-1.915
ENSG00000100106	8325.67	0.639	0.175	3.647	0.00026552	1.914	TRIOBP	<=0.05	0.544
ENSG00000100129	4465.78	-0.524	0.13	-4.044	5.2532e-05	1.507	EIF3L	<=0.05	-0.469
ENSG00000100139	2346.73	0.744	0.133	5.597	2.1799e-08	2.047	MICALL1	<=0.05	0.693
ENSG00000100151	174.393	-0.71	0.266	-2.673	0.0075225	1.601	PICK1	<=0.05	-0.512
ENSG00000100181	41.46	2.279	0.864	2.637	0.00837	1.661	TPTEP1	<=0.05	0.927
ENSG00000100201	6145.77	-0.496	0.096	-5.191	2.0903e-07	1.914	DDX17	<=0.05	-0.465
ENSG00000100206	27.122	-2.851	0.779	-3.66	0.00025177	1.661	DMC1	<=0.05	-1.879
ENSG00000100207	1850.89	-0.316	0.129	-2.439	0.014712	2.002	TCF20	<=0.05	-0.271
ENSG00000100209	225.411	0.854	0.256	3.337	0.00084831	1.703	HSCB	<=0.05	0.673
ENSG00000100219	3859.39	0.454	0.106	4.301	1.7025e-05	2.047	XBP1	<=0.05	0.417
ENSG00000100225	1742.45	0.317	0.094	3.384	0.00071418	2.002	FBXO7	<=0.05	0.292
ENSG00000100226	1938.76	0.471	0.117	4.016	5.9243e-05	1.916	GTPBP1	<=0.05	0.426
ENSG00000100228	163.672	0.763	0.2	3.819	0.00013406	1.637	RAB36	<=0.05	0.647
ENSG00000100243	15293.1	0.218	0.068	3.228	0.0012477	1.507	CYB5R3	<=0.05	0.208
ENSG00000100263	503.824	-0.489	0.163	-2.998	0.0027171	1.32	RHBDD3	<=0.05	-0.407
ENSG00000100266	2048.6	-0.214	0.075	-2.849	0.0043807	1.914	PACSIN2	<=0.05	-0.202
ENSG00000100271	217.436	-0.883	0.177	-5.005	5.599e-07	1.822	TTLL1	<=0.05	-0.804
ENSG00000100285	239.419	0.965	0.357	2.701	0.00691	1.703	NEFH	<=0.05	0.638
ENSG00000100292	533.779	-0.81	0.149	-5.442	5.2645e-08	1.518	HMOX1	<=0.05	-0.751
ENSG00000100296	1036.35	-0.675	0.157	-4.293	1.7621e-05	1.782	THOC5	<=0.05	-0.599
ENSG00000100302	69.026	-3.054	0.523	-5.839	5.2477e-09	1.637	RASD2	<=0.05	-2.738
ENSG00000100307	675.836	-0.81	0.185	-4.374	1.2222e-05	1.484	CBX7	<=0.05	-0.715
ENSG00000100316	30674.6	-0.367	0.126	-2.92	0.003495	2.047	RPL3	<=0.05	-0.321
ENSG00000100320	3917.45	-0.252	0.099	-2.55	0.01078	2.047	RBFOX2	<=0.05	-0.228
ENSG00000100336	821.461	6.174	0.289	21.326	6.5011e-101	1.703	APOL4	<=0.05	6.121
ENSG00000100342	9490.86	3.494	0.762	4.588	4.4742e-06	1.507	APOL1	<=0.05	2.824
ENSG00000100344	106.353	-2.461	0.341	-7.227	4.9337e-13	1.703	PNPLA3	<=0.05	-2.306
ENSG00000100346	9.329	5.276	1.371	3.849	0.00011851	1.628	CACNA1I	<=0.05	3.172
ENSG00000100350	470.205	-1.007	0.227	-4.439	9.044e-06	1.703	FOXRED2	<=0.05	-0.882
ENSG00000100359	1283.65	-0.522	0.162	-3.224	0.0012641	1.933	SGSM3	<=0.05	-0.439
ENSG00000100364	2735.29	-0.451	0.106	-4.247	2.1628e-05	1.914	KIAA0930	<=0.05	-0.414
ENSG00000100368	14.711	-5.452	1.262	-4.319	1.5652e-05	1.666	CSF2RB	<=0.05	-3.997
ENSG00000100376	777.95	-1.542	0.292	-5.288	1.2374e-07	1.849	FAM118A	<=0.05	-1.384
ENSG00000100393	2754.45	0.44	0.16	2.745	0.0060589	2.047	EP300	<=0.05	0.363
ENSG00000100413	1688.45	0.292	0.102	2.858	0.0042625	1.916	POLR3H	<=0.05	0.264
ENSG00000100417	697.693	-0.488	0.127	-3.842	0.00012189	1.934	PMM1	<=0.05	-0.435
ENSG00000100418	1066.87	0.637	0.221	2.877	0.004012	1.782	DESI1	<=0.05	0.493
ENSG00000100439	964.122	-0.549	0.141	-3.889	0.00010046	1.782	ABHD4	<=0.05	-0.485
ENSG00000100441	1574.26	0.372	0.132	2.807	0.0049985	2.002	KHNYN	<=0.05	0.321
ENSG00000100503	1972.23	-0.423	0.133	-3.173	0.0015103	1.916	NIN	<=0.05	-0.368
ENSG00000100505	14.7	2.214	0.854	2.594	0.0094768	1.692	TRIM9	<=0.05	0.892
ENSG00000100522	903.616	0.764	0.155	4.916	8.8535e-07	1.484	GNPNAT1	<=0.05	0.695
ENSG00000100523	644.869	0.458	0.136	3.365	0.00076614	1.703	DDHD1	<=0.05	0.399
ENSG00000100526	96.291	0.868	0.278	3.119	0.001816	1.522	CDKN3	<=0.05	0.657
ENSG00000100528	1205.06	0.6	0.118	5.086	3.6479e-07	1.849	CNIH1	<=0.05	0.555
ENSG00000100564	176.681	0.572	0.22	2.602	0.0092616	1.601	PIGH	<=0.05	0.432
ENSG00000100577	185.184	-0.633	0.197	-3.218	0.0012891	1.518	GSTZ1	<=0.05	-0.515
ENSG00000100591	1855.83	0.475	0.139	3.426	0.00061169	1.914	AHSA1	<=0.05	0.414
ENSG00000100596	1268.45	0.679	0.157	4.318	1.5764e-05	1.933	SPTLC2	<=0.05	0.603
ENSG00000100600	1853.37	0.865	0.122	7.07	1.5456e-12	1.914	LGMN	<=0.05	0.828
ENSG00000100603	1412.37	0.403	0.137	2.932	0.003371	1.518	SNW1	<=0.05	0.346
ENSG00000100604	6.331	-3.514	1.33	-2.643	0.0082296	1.261	CHGA	<=0.05	-0.972
ENSG00000100605	1569.35	0.324	0.118	2.742	0.0061147	2.002	ITPK1	<=0.05	0.286
ENSG00000100612	786.65	0.8	0.131	6.119	9.3928e-10	1.518	DHRS7	<=0.05	0.755
ENSG00000100625	441.404	0.779	0.216	3.609	0.0003076	1.32	SIX4	<=0.05	0.646
ENSG00000100626	327.19	-2.153	0.709	-3.039	0.0023737	1.576	GALNT16	<=0.05	-1.182
ENSG00000100647	1905.84	1.251	0.291	4.297	1.7313e-05	1.914	SUSD6	<=0.05	1.066
ENSG00000100678	12.838	3.128	0.833	3.753	0.00017474	1.666	SLC8A3	<=0.05	2.087
ENSG00000100711	801.917	-0.546	0.187	-2.917	0.0035319	1.703	ZFYVE21	<=0.05	-0.439
ENSG00000100731	1853.38	0.757	0.197	3.839	0.00012375	1.916	PCNX1	<=0.05	0.644
ENSG00000100739	632.422	2.352	0.214	11	3.8081e-28	1.484	BDKRB1	<=0.05	2.291
ENSG00000100767	453.812	-2.129	0.358	-5.945	2.7647e-09	1.108	PAPLN	<=0.05	-1.937
ENSG00000100802	141.11	-0.766	0.307	-2.497	0.012511	1.601	C14orf93	<=0.05	-0.515
ENSG00000100814	369.921	-0.953	0.189	-5.033	4.8321e-07	1.576	CCNB1IP1	<=0.05	-0.866
ENSG00000100815	1229.88	0.488	0.14	3.481	0.00049953	1.76	TRIP11	<=0.05	0.425
ENSG00000100823	2847.7	-0.617	0.104	-5.915	3.3175e-09	1.914	APEX1	<=0.05	-0.582
ENSG00000100836	2525.95	-0.488	0.088	-5.546	2.9296e-08	2.047	PABPN1	<=0.05	-0.461
ENSG00000100842	1092.07	-1.002	0.108	-9.274	1.7922e-20	1.849	EFS	<=0.05	-0.977
[truncated: 4,018 more rows]

## Sheet: Complementno_vs_WTno
gene_id	baseMean	log2FoldChange	lfcSE	stat	pvalue	weight	gene_name	sig	shrunken_log2FoldChange
[truncated: 488 more rows]

[truncated: 16 more sheets: Complementno_vs_dGRA57no, Complementyes_vs_WTyes, Complementyes_vs_dGRA57yes, WTyes_vs_WTno, WTno_vs_uninfectedno, dGRA57no_vs_uninfectedno, dGRA57yes_vs_uninfectedyes, Complementno_vs_uninfectedno, Complementyes_vs_uninfectedyes, Complementyes_vs_Complementno, Complement|IFN_vs_uninfect|IFN, dGRA57|IFN_vs_uninfected|IFN, WT|IFN_vs_uninfected|IFN, WT|IFN_vs_dGRA57|IFN, WT|IFN_vs_Complement|IFN, Complement|IFN_vs_dGRA57|IFN]
