# Supplementary material for: A heterotrimeric complex of Toxoplasma proteins promotes parasite survival in interferon gamma-stimulated human cells
Source: PLoS Biol. 2023 Jul 17;21(7):e3002202. doi: 10.1371/journal.pbio.3002202 (PMC10373997; doi:10.1371/journal.pbio.3002202)
Supplement: S8 Data — IFNγ treatment is denoted as yes or no. (XLSX) [file pbio.3002202.s019.xlsx]

## Sheet: WTno_vs_dGRA57no
gene_id	baseMean	log2FoldChange	lfcSE	stat	pvalue	weight	gene_name	sig	shrunken_log2FoldChange
TGGT1_200130	39.074	-1.764	0.413	-4.269	1.9608e-05	1		<=0.05	-1.405
TGGT1_200320	4722.94	-8.018	0.221	-36.287	2.5944e-288	1		<=0.05	-8.014
TGGT1_202280	308.085	-2.301	0.206	-11.168	5.8191e-29	1		<=0.05	-2.257
TGGT1_208730	723.657	0.465	0.122	3.804	0.00014221	1		<=0.05	0.166
TGGT1_208740	382.533	1.236	0.192	6.421	1.3497e-10	1		<=0.05	1.213
TGGT1_216335	142.161	2.873	0.258	11.121	9.9539e-29	1		<=0.05	2.796
TGGT1_217420	60.284	2.297	0.303	7.578	3.4985e-14	1		<=0.05	2.204
TGGT1_217680	2199.09	14.763	1.196	12.347	5.0619e-35	1		<=0.05	14.57
TGGT1_221310	77.061	-3.664	0.675	-5.433	5.5522e-08	1		<=0.05	-3.146
TGGT1_223725	179.255	-1.44	0.184	-7.808	5.832e-15	1		<=0.05	-1.416
TGGT1_232680	575.113	-0.629	0.123	-5.103	3.3418e-07	1		<=0.05	-0.621
TGGT1_243350	212.409	1.299	0.187	6.93	4.1993e-12	1		<=0.05	1.277
TGGT1_262590	69.453	2.135	0.321	6.642	3.0845e-11	1		<=0.05	2.037
TGGT1_262600	124.776	1.461	0.213	6.87	6.416e-12	1		<=0.05	1.429
TGGT1_269930	258.789	1.15	0.156	7.352	1.9589e-13	1		<=0.05	1.136
TGGT1_270580	19.305	3.086	0.593	5.2	1.9919e-07	1		<=0.05	2.687
TGGT1_277930	87.116	1.516	0.296	5.125	2.9762e-07	1		<=0.05	1.449
TGGT1_290970	118.122	2.304	0.29	7.955	1.785e-15	1		<=0.05	2.219
TGGT1_293480	887.126	-1.34	0.106	-12.653	1.0793e-36	1		<=0.05	-1.333
TGGT1_293780	75.506	1.645	0.392	4.196	2.713e-05	1		<=0.05	1.265
TGGT1_293840	545.908	2.035	0.133	15.288	9.2068e-53	1		<=0.05	2.018
TGGT1_295950	295.186	1.067	0.204	5.237	1.6322e-07	1		<=0.05	1.043
TGGT1_299210	683.981	1.216	0.114	10.704	9.7723e-27	1		<=0.05	1.208
TGGT1_306338B	200.985	1.142	0.214	5.344	9.0764e-08	1		<=0.05	1.115
TGGT1_409990	484.155	-0.607	0.158	-3.849	0.00011868	1		<=0.05	-0.272

## Sheet: WTyes_vs_dGRA57yes
gene_id	baseMean	log2FoldChange	lfcSE	stat	pvalue	weight	gene_name	sig	shrunken_log2FoldChange
TGGT1_200130	39.074	-2.162	0.399	-5.421	5.9121e-08	0.562		<=0.05	-1.86
TGGT1_200250	1340.26	-0.783	0.117	-6.704	2.0264e-11	2.37		<=0.05	-0.724
TGGT1_200320	4722.94	-7.785	0.216	-35.975	2.0384e-283	2.265		<=0.05	-7.781
TGGT1_200385	1611.9	-0.384	0.125	-3.079	0.0020783	2.37		<=0.05	-0.237
TGGT1_201240	141.492	0.838	0.228	3.679	0.00023401	1.019		<=0.05	0.393
TGGT1_201820	555.167	-0.473	0.16	-2.951	0.0031655	1.979		<=0.05	-0.239
TGGT1_201840	259.604	-1.141	0.202	-5.647	1.6364e-08	1.168		<=0.05	-1.068
TGGT1_202030	284.404	-0.713	0.143	-4.982	6.2983e-07	1.073		<=0.05	-0.524
TGGT1_202280	308.085	-2.237	0.19	-11.765	5.9252e-32	1.113		<=0.05	-2.164
TGGT1_202640	156.882	0.568	0.183	3.111	0.0018649	1.286		<=0.05	0.26
TGGT1_202900	673.358	-0.427	0.104	-4.103	4.0774e-05	2.167		<=0.05	-0.303
TGGT1_203450	194.636	0.607	0.191	3.172	0.001512	1.11		<=0.05	0.269
TGGT1_203540	909.653	-0.413	0.139	-2.966	0.0030167	1.684		<=0.05	-0.235
TGGT1_203790	791.926	-0.544	0.153	-3.564	0.00036485	1.979		<=0.05	-0.3
TGGT1_204360	84.348	-1.484	0.262	-5.67	1.4271e-08	0.562		<=0.05	-1.371
TGGT1_204880	248.237	0.549	0.137	4.004	6.228e-05	1.168		<=0.05	0.338
TGGT1_205470	7741.15	0.413	0.097	4.254	2.0975e-05	1.979		<=0.05	0.304
TGGT1_205550	93.735	0.761	0.222	3.421	0.00062489	0.994		<=0.05	0.321
TGGT1_205570	129.85	0.78	0.23	3.399	0.0006768	1.286		<=0.05	0.321
TGGT1_205680	156.65	-0.632	0.2	-3.163	0.0015616	1.11		<=0.05	-0.269
TGGT1_206380	430.13	-0.519	0.165	-3.145	0.0016588	1.945		<=0.05	-0.259
TGGT1_206450	2175.06	-0.462	0.111	-4.147	3.3641e-05	2.265		<=0.05	-0.318
TGGT1_206580	424.682	-0.564	0.137	-4.126	3.6858e-05	1.945		<=0.05	-0.352
TGGT1_206610	649.652	0.397	0.13	3.056	0.0022463	2.265		<=0.05	0.238
TGGT1_208450	737.296	-0.386	0.115	-3.355	0.00079497	2.265		<=0.05	-0.254
TGGT1_208740	382.533	0.785	0.176	4.466	7.9531e-06	1.168		<=0.05	0.519
TGGT1_208850	179.13	-0.565	0.172	-3.29	0.001002	1.286		<=0.05	-0.277
TGGT1_209160	363.576	0.439	0.132	3.312	0.00092784	1.486		<=0.05	0.262
TGGT1_209260	744.789	0.354	0.1	3.533	0.00041067	2.167		<=0.05	0.253
TGGT1_209800	280.823	-0.612	0.184	-3.317	0.0009106	1.168		<=0.05	-0.285
TGGT1_209985	96.643	-2.034	0.306	-6.649	2.9479e-11	1.145		<=0.05	-1.858
TGGT1_210430	1175.64	0.311	0.093	3.353	0.00079919	2.37		<=0.05	0.23
TGGT1_210700	434.106	-0.502	0.17	-2.951	0.0031643	1.945		<=0.05	-0.241
TGGT1_211260	925.029	-0.346	0.112	-3.096	0.0019628	1.979		<=0.05	-0.23
TGGT1_212300	1147.55	-0.33	0.087	-3.774	0.0001609	2.265		<=0.05	-0.252
TGGT1_212770	2269.63	0.433	0.1	4.345	1.3896e-05	1.979		<=0.05	0.316
TGGT1_213660	2022.96	-0.225	0.072	-3.137	0.0017085	2.37		<=0.05	-0.185
TGGT1_214080	2608.03	-0.547	0.126	-4.35	1.3596e-05	2.265		<=0.05	-0.362
TGGT1_214220	1439.26	-0.387	0.109	-3.558	0.00037371	1.979		<=0.05	-0.265
TGGT1_214560	817.701	0.437	0.1	4.365	1.2711e-05	2.37		<=0.05	0.319
TGGT1_214970	1376.25	0.436	0.113	3.847	0.00011973	1.684		<=0.05	0.294
TGGT1_215570	634.246	0.563	0.124	4.529	5.9382e-06	2.37		<=0.05	0.381
TGGT1_215590	997.131	0.31	0.099	3.139	0.0016962	2.265		<=0.05	0.222
TGGT1_215980	3773.38	-0.384	0.092	-4.181	2.9026e-05	2.265		<=0.05	-0.289
TGGT1_216000	5999.97	0.388	0.089	4.354	1.3382e-05	2.265		<=0.05	0.297
TGGT1_216335	142.161	2.154	0.244	8.827	1.0788e-18	1.11		<=0.05	2.037
TGGT1_216730	1080.74	0.367	0.126	2.908	0.0036416	2.265		<=0.05	0.224
TGGT1_217410	62.591	1.1	0.303	3.631	0.00028186	0.49		<=0.05	0.486
TGGT1_217420	60.284	1.991	0.292	6.816	9.3517e-12	0.308		<=0.05	1.831
TGGT1_217680	2199.09	13.448	1.192	11.28	1.6477e-29	1.684		<=0.05	13.238
TGGT1_217740	737.136	0.344	0.116	2.969	0.0029894	1.979		<=0.05	0.223
TGGT1_218310	467.506	-0.468	0.162	-2.886	0.003906	2.37		<=0.05	-0.233
TGGT1_218390	99.569	1.469	0.286	5.139	2.7625e-07	1.286		<=0.05	1.318
TGGT1_218400	116.988	0.771	0.241	3.203	0.001361	1.019		<=0.05	0.286
TGGT1_219240	213.486	-0.811	0.21	-3.868	0.00010974	1.113		<=0.05	-0.422
TGGT1_219320	4385.37	0.301	0.071	4.258	2.0616e-05	1.979		<=0.05	0.25
TGGT1_219485	313.396	-0.511	0.156	-3.273	0.0010637	1.113		<=0.05	-0.27
TGGT1_219540	1960.39	0.255	0.082	3.098	0.0019494	2.167		<=0.05	0.199
TGGT1_219630	356.549	0.432	0.128	3.378	0.00073133	1.113		<=0.05	0.266
TGGT1_219640	296.173	-0.548	0.186	-2.944	0.0032405	1.945		<=0.05	-0.242
TGGT1_219700	1042.99	0.373	0.096	3.886	0.00010204	2.37		<=0.05	0.274
TGGT1_219742	17.512	2.404	0.679	3.542	0.00039729	0.562		<=0.05	0.569
TGGT1_219810	1081.22	-0.279	0.09	-3.1	0.0019363	2.265		<=0.05	-0.209
TGGT1_219850	1607.56	0.273	0.088	3.113	0.0018498	2.265		<=0.05	0.207
TGGT1_219860	1201.18	0.399	0.097	4.102	4.0931e-05	1.979		<=0.05	0.292
TGGT1_220240	1416.64	-0.258	0.084	-3.08	0.0020675	2.37		<=0.05	-0.199
TGGT1_220270	2804.19	0.273	0.067	4.1	4.1349e-05	1.684		<=0.05	0.231
TGGT1_220900	4159.02	0.262	0.075	3.51	0.00044802	2.167		<=0.05	0.213
TGGT1_220930	521.655	0.606	0.146	4.142	3.4412e-05	1.684		<=0.05	0.369
TGGT1_220950	1345.55	-0.372	0.128	-2.893	0.0038116	2.265		<=0.05	-0.224
TGGT1_221250	796.607	0.37	0.116	3.186	0.0014438	1.979		<=0.05	0.241
TGGT1_221620	3178.86	0.364	0.077	4.709	2.4911e-06	2.265		<=0.05	0.295
TGGT1_222300	466.142	0.451	0.136	3.321	0.00089635	1.979		<=0.05	0.265
TGGT1_223060	831.797	-0.477	0.096	-4.99	6.0441e-07	1.684		<=0.05	-0.363
TGGT1_223725	179.255	-1.549	0.177	-8.762	1.915e-18	0.994		<=0.05	-1.497
TGGT1_223750	230.184	-0.628	0.198	-3.178	0.0014814	1.113		<=0.05	-0.271
TGGT1_224350A	1397.92	0.336	0.085	3.948	7.8886e-05	2.167		<=0.05	0.26
TGGT1_224470	181.57	-0.611	0.197	-3.095	0.0019704	1.286		<=0.05	-0.26
TGGT1_225050	1912.65	0.453	0.125	3.625	0.00028938	2.265		<=0.05	0.286
TGGT1_225160	769.152	-0.418	0.13	-3.214	0.0013087	2.167		<=0.05	-0.252
TGGT1_225780	97.319	0.808	0.246	3.284	0.0010247	1.286		<=0.05	0.305
TGGT1_226730	1253.43	0.317	0.09	3.532	0.00041275	2.167		<=0.05	0.239
TGGT1_227600	2159.33	-0.342	0.106	-3.215	0.0013066	2.167		<=0.05	-0.235
TGGT1_228060	197.465	0.574	0.168	3.423	0.00062048	1.286		<=0.05	0.292
TGGT1_228710	81.406	1.236	0.291	4.251	2.1276e-05	0.308		<=0.05	0.875
TGGT1_228760	1215.04	-0.368	0.126	-2.92	0.0034956	1.979		<=0.05	-0.225
TGGT1_229140	712.327	0.475	0.13	3.65	0.00026266	2.265		<=0.05	0.292
TGGT1_229390	100.101	-1.1	0.313	-3.51	0.00044894	0.994		<=0.05	-0.436
TGGT1_229930	235.112	-0.588	0.172	-3.427	0.00061043	1.486		<=0.05	-0.294
TGGT1_230210	4377.07	0.22	0.068	3.245	0.001174	2.167		<=0.05	0.184
TGGT1_230980	1158.41	-0.542	0.129	-4.206	2.5974e-05	2.37		<=0.05	-0.35
TGGT1_231070	803.176	0.307	0.105	2.923	0.0034665	2.167		<=0.05	0.211
TGGT1_231600	402.033	0.425	0.134	3.171	0.0015166	1.945		<=0.05	0.251
TGGT1_231630	7043.8	0.27	0.063	4.311	1.6216e-05	2.37		<=0.05	0.232
TGGT1_231640	8784.58	0.315	0.071	4.427	9.5492e-06	1.684		<=0.05	0.262
TGGT1_231950	257.59	-0.512	0.14	-3.666	0.00024626	1.168		<=0.05	-0.302
TGGT1_232000	694.923	-0.343	0.103	-3.328	0.00087333	2.265		<=0.05	-0.24
TGGT1_232020	793.959	0.316	0.107	2.962	0.0030612	2.37		<=0.05	0.216
TGGT1_232360	424.523	-0.45	0.132	-3.398	0.00067784	1.945		<=0.05	-0.27
TGGT1_232410	659.845	-0.437	0.092	-4.73	2.2491e-06	1.979		<=0.05	-0.333
TGGT1_232590	192.116	-0.625	0.183	-3.419	0.00062906	1.286		<=0.05	-0.298
TGGT1_232670	985.853	-0.42	0.141	-2.986	0.0028222	2.37		<=0.05	-0.237
TGGT1_232680	575.113	-0.623	0.117	-5.326	1.004e-07	2.167		<=0.05	-0.473
TGGT1_233500	513.336	0.347	0.108	3.222	0.0012717	1.979		<=0.05	0.237
TGGT1_233520	450.075	0.4	0.12	3.335	0.00085309	1.113		<=0.05	0.256
TGGT1_234300	369.094	-0.413	0.132	-3.132	0.0017379	1.113		<=0.05	-0.246
TGGT1_234420	224.259	0.635	0.162	3.926	8.6502e-05	1.113		<=0.05	0.358
TGGT1_236070	130.361	-0.78	0.233	-3.354	0.00079521	1.145		<=0.05	-0.313
TGGT1_236210	857.064	0.383	0.107	3.58	0.00034386	2.265		<=0.05	0.264
TGGT1_236890	250.736	-0.855	0.177	-4.833	1.3469e-06	1.486		<=0.05	-0.656
TGGT1_236930	253.637	-0.638	0.179	-3.556	0.00037722	1.073		<=0.05	-0.317
TGGT1_236990	38.848	-1.841	0.497	-3.704	0.00021235	0.334		<=0.05	-0.749
TGGT1_237210	423.538	0.378	0.114	3.33	0.00086943	1.486		<=0.05	0.25
TGGT1_237220	1054.82	0.452	0.089	5.099	3.4066e-07	1.979		<=0.05	0.354
TGGT1_239740	1898.45	-0.241	0.079	-3.048	0.0023037	2.37		<=0.05	-0.191
TGGT1_239890	270.997	-0.549	0.183	-3.003	0.0026717	1.945		<=0.05	-0.248
TGGT1_241140	242.1	-0.607	0.175	-3.466	0.00052743	1.113		<=0.05	-0.301
TGGT1_241240	1730.72	-0.35	0.103	-3.405	0.00066107	1.979		<=0.05	-0.246
TGGT1_241300	358.219	-0.544	0.181	-3	0.0027015	1.945		<=0.05	-0.247
TGGT1_242070	1401.51	0.251	0.071	3.541	0.0003993	2.167		<=0.05	0.208
TGGT1_242660	471.587	0.415	0.123	3.38	0.0007244	2.265		<=0.05	0.262
TGGT1_243200	3356.9	0.492	0.083	5.929	3.0529e-09	2.167		<=0.05	0.403
TGGT1_243350	212.409	1.022	0.181	5.652	1.5895e-08	1.113		<=0.05	0.948
TGGT1_243440	259.912	0.506	0.151	3.351	0.00080494	1.073		<=0.05	0.276
TGGT1_243600	317.666	-0.502	0.127	-3.961	7.4573e-05	1.945		<=0.05	-0.32
TGGT1_243920	789.548	0.601	0.128	4.707	2.5156e-06	2.167		<=0.05	0.414
TGGT1_244110	1057.16	0.335	0.083	4.02	5.8179e-05	2.167		<=0.05	0.262
TGGT1_244200	814.562	0.359	0.097	3.703	0.00021306	1.684		<=0.05	0.262
TGGT1_244530	1203.72	-0.284	0.099	-2.877	0.0040094	2.37		<=0.05	-0.202
TGGT1_245428	274.228	-0.568	0.151	-3.751	0.00017597	1.113		<=0.05	-0.322
TGGT1_245560	751.672	-0.392	0.117	-3.349	0.00081095	2.167		<=0.05	-0.255
TGGT1_245670	542.549	0.47	0.139	3.383	0.00071576	2.265		<=0.05	0.273
TGGT1_245980	50.49	-1.499	0.454	-3.303	0.00095522	0.562		<=0.05	-0.413
TGGT1_246200	175.254	1.003	0.198	5.06	4.1951e-07	1.286		<=0.05	0.866
TGGT1_246720	363.764	0.409	0.127	3.221	0.0012795	1.113		<=0.05	0.251
TGGT1_246995	74.831	-1.085	0.253	-4.294	1.7516e-05	0.562		<=0.05	-0.759
TGGT1_247030	258.492	-0.475	0.145	-3.27	0.001075	1.486		<=0.05	-0.265
TGGT1_247530	400.026	-0.668	0.192	-3.489	0.00048522	1.168		<=0.05	-0.314
TGGT1_247690	727.346	0.34	0.103	3.305	0.0009511	1.684		<=0.05	0.238
TGGT1_248190	1098.56	-0.45	0.138	-3.259	0.001117	1.979		<=0.05	-0.261
TGGT1_248880	602.523	0.444	0.113	3.941	8.122e-05	2.167		<=0.05	0.301
TGGT1_249670	1255.72	0.233	0.077	3.023	0.002502	1.979		<=0.05	0.187
TGGT1_249850	3015.73	0.28	0.082	3.424	0.00061682	2.167		<=0.05	0.22
TGGT1_249900	1455.21	0.29	0.089	3.248	0.0011628	2.37		<=0.05	0.218
TGGT1_250100	205.574	-1.091	0.253	-4.305	1.6661e-05	1.486		<=0.05	-0.769
TGGT1_250220	534.574	-0.591	0.148	-3.988	6.6762e-05	1.684		<=0.05	-0.35
TGGT1_250820	878.841	0.344	0.107	3.206	0.0013466	2.265		<=0.05	0.235
TGGT1_251500	1049.65	0.309	0.092	3.343	0.00082984	1.979		<=0.05	0.229
TGGT1_252210	1945.96	-0.429	0.113	-3.786	0.00015338	1.979		<=0.05	-0.288
TGGT1_253290	683.774	0.407	0.123	3.319	0.0009019	2.265		<=0.05	0.257
TGGT1_253900	748.751	0.377	0.118	3.186	0.0014423	2.37		<=0.05	0.242
TGGT1_254460	123.885	0.779	0.225	3.47	0.00052009	1.11		<=0.05	0.333
TGGT1_255450	1557.43	0.396	0.083	4.775	1.7929e-06	1.979		<=0.05	0.314
TGGT1_255510	1212.59	0.348	0.104	3.358	0.00078488	1.979		<=0.05	0.243
TGGT1_256060	743.584	-0.424	0.11	-3.865	0.00011116	1.684		<=0.05	-0.291
TGGT1_256650	123.04	-0.869	0.27	-3.217	0.0012944	1.11		<=0.05	-0.3
TGGT1_256760	1969.25	0.32	0.099	3.244	0.0011799	1.979		<=0.05	0.229
TGGT1_257780	111.925	-0.938	0.229	-4.094	4.2364e-05	1.145		<=0.05	-0.561
TGGT1_257990	367.106	-0.52	0.159	-3.267	0.0010853	1.486		<=0.05	-0.27
TGGT1_258450	893.208	0.332	0.099	3.355	0.00079465	2.167		<=0.05	0.238
TGGT1_258470	3410.21	-0.5	0.097	-5.169	2.3482e-07	2.167		<=0.05	-0.382
TGGT1_258780	173.968	-0.694	0.185	-3.745	0.00018027	0.994		<=0.05	-0.354
TGGT1_258870B	827.55	-0.357	0.101	-3.526	0.00042157	1.684		<=0.05	-0.253
TGGT1_259168	102.279	0.721	0.229	3.145	0.0016583	1.019		<=0.05	0.273
TGGT1_260580	750.932	0.484	0.099	4.902	9.4992e-07	1.979		<=0.05	0.363
TGGT1_260630	506.196	0.469	0.125	3.749	0.00017733	2.37		<=0.05	0.297
TGGT1_260640	411.147	-0.426	0.126	-3.384	0.00071412	1.113		<=0.05	-0.265
TGGT1_261680	474.847	0.395	0.126	3.122	0.0017977	1.684		<=0.05	0.242
TGGT1_262590	69.453	1.467	0.31	4.732	2.2224e-06	0.308		<=0.05	1.244
TGGT1_262600	124.776	0.961	0.21	4.574	4.792e-06	1.11		<=0.05	0.72
TGGT1_262950	752.75	0.434	0.125	3.463	0.0005339	2.265		<=0.05	0.271
TGGT1_263070	329.479	0.433	0.131	3.318	0.00090679	1.168		<=0.05	0.262
TGGT1_263210	204.945	-0.564	0.171	-3.293	0.00099297	1.113		<=0.05	-0.278
TGGT1_263520	1229.42	0.348	0.115	3.021	0.0025197	2.265		<=0.05	0.227
TGGT1_266890	987.196	-0.304	0.091	-3.358	0.00078386	2.37		<=0.05	-0.228
TGGT1_266990	774.031	0.313	0.09	3.488	0.00048745	2.167		<=0.05	0.236
TGGT1_267070	330.718	-0.655	0.172	-3.816	0.00013547	1.113		<=0.05	-0.352
TGGT1_268780	380.18	-0.467	0.13	-3.602	0.00031588	1.168		<=0.05	-0.287
TGGT1_268870	653.595	0.402	0.104	3.868	0.00010976	1.979		<=0.05	0.284
TGGT1_268920	221.461	-0.542	0.163	-3.334	0.00085719	1.486		<=0.05	-0.279
TGGT1_269190	4069.08	0.256	0.069	3.705	0.00021166	1.684		<=0.05	0.213
TGGT1_269620	475.398	0.455	0.13	3.51	0.00044851	1.684		<=0.05	0.279
TGGT1_269930	258.789	0.591	0.164	3.609	0.00030731	1.073		<=0.05	0.313
TGGT1_270070	34.646	-1.419	0.396	-3.581	0.00034214	0.49		<=0.05	-0.569
TGGT1_270320	1568.62	-0.295	0.081	-3.646	0.00026633	1.979		<=0.05	-0.233
TGGT1_270510	3474.22	0.518	0.109	4.77	1.8416e-06	2.265		<=0.05	0.374
TGGT1_270580	19.305	4.328	1.11	3.9	9.611e-05	0.49		<=0.05	0.685
TGGT1_270700	214.784	-0.545	0.173	-3.153	0.001617	1.113		<=0.05	-0.262
TGGT1_271960	587.538	0.482	0.145	3.335	0.0008537	2.37		<=0.05	0.271
TGGT1_272370	502.223	-0.564	0.183	-3.077	0.0020929	2.37		<=0.05	-0.256
TGGT1_272490	147.371	0.716	0.204	3.514	0.00044074	1.286		<=0.05	0.327
TGGT1_273720	99.24	-0.779	0.248	-3.143	0.0016713	0.994		<=0.05	-0.277
TGGT1_275610	1118.24	0.525	0.118	4.443	8.8655e-06	1.979		<=0.05	0.359
TGGT1_277080	1881.17	-0.353	0.104	-3.394	0.0006897	1.979		<=0.05	-0.246
TGGT1_277490	481.311	-0.561	0.156	-3.605	0.00031253	1.979		<=0.05	-0.307
TGGT1_277910	497.99	0.35	0.122	2.866	0.0041549	2.37		<=0.05	0.219
TGGT1_277930	87.116	1.375	0.286	4.809	1.5159e-06	1.11		<=0.05	1.186
TGGT1_278370	112.532	-0.87	0.261	-3.337	0.00084613	1.11		<=0.05	-0.326
TGGT1_278450	653.837	-0.544	0.117	-4.631	3.6315e-06	1.684		<=0.05	-0.379
TGGT1_280380	1816.02	-0.299	0.097	-3.079	0.0020775	2.167		<=0.05	-0.216
TGGT1_280460	985.512	-0.328	0.102	-3.197	0.0013891	2.37		<=0.05	-0.23
TGGT1_281580	280.215	-0.445	0.127	-3.491	0.0004806	1.113		<=0.05	-0.275
TGGT1_281650	211.505	0.509	0.162	3.137	0.0017079	1.486		<=0.05	0.258
TGGT1_281960	1054.74	0.35	0.094	3.746	0.00017941	2.265		<=0.05	0.26
TGGT1_282070	1607.38	0.328	0.094	3.502	0.00046131	1.684		<=0.05	0.242
TGGT1_285800	247.616	-0.728	0.231	-3.151	0.0016259	1.113		<=0.05	-0.275
TGGT1_286120	949.956	0.31	0.101	3.06	0.002213	2.265		<=0.05	0.218
TGGT1_286420A	11583.2	0.42	0.108	3.867	0.00011025	2.265		<=0.05	0.29
TGGT1_288440	824.87	-0.595	0.132	-4.507	6.5684e-06	2.167		<=0.05	-0.395
TGGT1_288750	375.561	0.443	0.139	3.193	0.0014089	1.168		<=0.05	0.255
TGGT1_288945	91.347	-0.741	0.233	-3.182	0.0014629	1.11		<=0.05	-0.28
TGGT1_289490	175.695	0.728	0.191	3.805	0.00014165	1.019		<=0.05	0.375
TGGT1_289710	1373.33	0.307	0.101	3.053	0.0022623	1.684		<=0.05	0.217
TGGT1_289770	306.693	0.486	0.135	3.598	0.00032072	1.113		<=0.05	0.291
TGGT1_289910	1403.21	0.442	0.099	4.462	8.1106e-06	1.684		<=0.05	0.325
TGGT1_290160	1660.8	0.259	0.076	3.435	0.00059294	1.979		<=0.05	0.21
TGGT1_290200	1508.76	0.569	0.115	4.948	7.4903e-07	2.167		<=0.05	0.412
TGGT1_290290	944.786	0.315	0.088	3.591	0.00032897	1.979		<=0.05	0.24
TGGT1_290660	1654.32	0.366	0.089	4.129	3.6402e-05	2.167		<=0.05	0.28
TGGT1_290910	468.628	0.369	0.112	3.288	0.0010091	2.265		<=0.05	0.246
TGGT1_290970	118.122	1.261	0.251	5.022	5.1205e-07	1.019		<=0.05	1.123
TGGT1_292080	1354.75	0.362	0.105	3.458	0.00054386	2.37		<=0.05	0.252
TGGT1_292110	38.029	-1.197	0.354	-3.384	0.00071438	0.552		<=0.05	-0.41
TGGT1_292220	757.458	0.37	0.12	3.091	0.0019949	1.684		<=0.05	0.235
TGGT1_292960	145.507	-0.661	0.184	-3.598	0.00032071	0.994		<=0.05	-0.326
TGGT1_293480	887.126	-1.479	0.103	-14.405	4.8089e-47	2.265		<=0.05	-1.462
TGGT1_293740	180.102	-0.608	0.184	-3.303	0.00095745	0.994		<=0.05	-0.283
TGGT1_293840	545.908	2.371	0.143	16.606	6.3504e-62	1.979		<=0.05	2.329
TGGT1_294200	2003.26	-0.259	0.076	-3.4	0.00067355	2.37		<=0.05	-0.209
TGGT1_294620	2092.71	0.333	0.111	2.992	0.0027695	1.979		<=0.05	0.222
TGGT1_294980	406.929	-0.54	0.16	-3.372	0.00074581	1.113		<=0.05	-0.282
TGGT1_295030	551.115	-0.45	0.139	-3.243	0.001184	2.265		<=0.05	-0.259
TGGT1_295040	452.35	0.465	0.121	3.848	0.00011896	1.073		<=0.05	0.303
TGGT1_295935	1078.61	-0.367	0.102	-3.595	0.00032395	1.684		<=0.05	-0.26
TGGT1_295950	295.186	1.03	0.188	5.493	3.9499e-08	1.168		<=0.05	0.945
TGGT1_295960	141.993	1.149	0.262	4.385	1.1618e-05	1.286		<=0.05	0.854
TGGT1_297900	280.693	-0.575	0.139	-4.129	3.6492e-05	1.073		<=0.05	-0.356
TGGT1_298010	327.525	-0.502	0.125	-4.022	5.7652e-05	1.073		<=0.05	-0.324
TGGT1_299210	683.981	1.442	0.109	13.186	1.0513e-39	2.167		<=0.05	1.422
TGGT1_300120	1411.07	-0.457	0.094	-4.834	1.3414e-06	1.979		<=0.05	-0.346
TGGT1_304670	225.225	-0.638	0.199	-3.214	0.0013105	1.168		<=0.05	-0.276
TGGT1_304740	964.108	-0.279	0.083	-3.355	0.00079408	2.167		<=0.05	-0.217
TGGT1_304955	1592.76	-0.243	0.081	-2.984	0.0028446	2.265		<=0.05	-0.19
TGGT1_306338B	200.985	1.144	0.201	5.695	1.2304e-08	1.286		<=0.05	1.073
TGGT1_306450	16.128	-2.153	0.619	-3.48	0.00050193	0.49		<=0.05	-0.537
TGGT1_307860	1202.33	-0.377	0.113	-3.326	0.00088099	2.167		<=0.05	-0.25
TGGT1_308093	26.122	-1.697	0.442	-3.84	0.00012297	0.334		<=0.05	-0.851
TGGT1_309160	412.094	0.464	0.13	3.558	0.00037317	1.168		<=0.05	0.284
TGGT1_309760	346.681	-0.473	0.136	-3.483	0.00049651	1.486		<=0.05	-0.28
TGGT1_309810	1465.89	-0.311	0.107	-2.893	0.0038203	2.265		<=0.05	-0.211
TGGT1_309870	106.197	-0.9	0.213	-4.233	2.3076e-05	1.145		<=0.05	-0.569
TGGT1_309980	986.012	-0.462	0.149	-3.107	0.0018932	2.37		<=0.05	-0.251
TGGT1_310440	654.695	0.337	0.117	2.89	0.0038504	2.37		<=0.05	0.217
TGGT1_310520	123.807	-0.807	0.256	-3.151	0.0016266	0.994		<=0.05	-0.281
TGGT1_310530	254.925	-0.727	0.166	-4.374	1.2191e-05	1.486		<=0.05	-0.46
TGGT1_311090	609.991	0.377	0.125	3.021	0.0025182	2.265		<=0.05	0.233
TGGT1_311100	700.32	-0.423	0.14	-3.023	0.0024994	2.167		<=0.05	-0.24
TGGT1_311335	174.421	-0.668	0.193	-3.467	0.00052689	1.019		<=0.05	-0.311
TGGT1_311720	11893.1	0.205	0.053	3.869	0.00010918	1.979		<=0.05	0.183
TGGT1_313370	750.349	0.393	0.114	3.443	0.00057486	2.37		<=0.05	0.26
TGGT1_313630	353.67	-0.654	0.187	-3.493	0.00047787	1.945		<=0.05	-0.312
TGGT1_313890	215.807	-0.855	0.255	-3.349	0.00081029	1.113		<=0.05	-0.326
TGGT1_315360	673.915	0.42	0.133	3.149	0.0016362	2.167		<=0.05	0.248
TGGT1_315440	336.382	-0.457	0.144	-3.165	0.0015502	1.945		<=0.05	-0.255
TGGT1_315900	213.028	-0.692	0.216	-3.2	0.0013741	1.113		<=0.05	-0.279
TGGT1_316490	105.399	0.714	0.226	3.157	0.0015962	1.11		<=0.05	0.274
TGGT1_316510	510.703	-0.5	0.165	-3.023	0.0025015	2.167		<=0.05	-0.247
TGGT1_317705	51.397	-1.403	0.367	-3.822	0.00013223	0.308		<=0.05	-0.729
TGGT1_317720	1370.96	0.258	0.087	2.962	0.0030528	2.265		<=0.05	0.196
TGGT1_318390	608.974	-0.604	0.135	-4.466	7.9686e-06	1.684		<=0.05	-0.397
TGGT1_318660	478.192	-0.358	0.122	-2.935	0.0033345	1.979		<=0.05	-0.224
TGGT1_320220	1287.2	0.284	0.099	2.873	0.0040648	2.37		<=0.05	0.202
TGGT1_321340	444.489	-0.6	0.138	-4.345	1.3948e-05	1.113		<=0.05	-0.384
TGGT1_321600	300.045	0.418	0.139	3.002	0.0026827	1.945		<=0.05	0.238
TGGT1_321620	1516.57	0.238	0.079	3.027	0.0024723	2.167		<=0.05	0.189
TGGT1_322100	34.412	-1.78	0.516	-3.448	0.00056555	0.562		<=0.05	-0.52
TGGT1_322110	217.202	-0.837	0.24	-3.489	0.00048502	1.945		<=0.05	-0.351
TGGT1_329800	280.625	-0.974	0.179	-5.453	4.9496e-08	1.113		<=0.05	-0.88
TGGT1_356400	157.546	-1.894	0.255	-7.434	1.056e-13	0.994		<=0.05	-1.774
TGGT1_409620	328.534	-0.46	0.143	-3.218	0.0012923	1.486		<=0.05	-0.259
TGGT1_409990	484.155	-0.889	0.146	-6.078	1.2201e-09	2.167		<=0.05	-0.825
TGGT1_410360	2752.61	-0.371	0.108	-3.432	0.00059904	1.979		<=0.05	-0.253
TGGT1_410800	650.131	-0.704	0.154	-4.565	4.9926e-06	2.167		<=0.05	-0.468
TGGT1_410810	960.079	-0.416	0.134	-3.111	0.0018663	2.167		<=0.05	-0.245
TGGT1_411730	106.272	-1.028	0.285	-3.607	0.00031016	0.994		<=0.05	-0.447

## Sheet: dGRA57no_vs_WTno
gene_id	baseMean	log2FoldChange	lfcSE	stat	pvalue	weight	gene_name	sig	shrunken_log2FoldChange
TGGT1_200130	39.074	1.764	0.413	4.269	1.9608e-05	1		<=0.05	1.405
TGGT1_200320	4722.94	8.018	0.221	36.287	2.5944e-288	1		<=0.05	8.014
TGGT1_202280	308.085	2.301	0.206	11.168	5.8191e-29	1		<=0.05	2.257
TGGT1_208730	723.657	-0.465	0.122	-3.804	0.00014221	1		<=0.05	-0.166
TGGT1_208740	382.533	-1.236	0.192	-6.421	1.3497e-10	1		<=0.05	-1.213
TGGT1_216335	142.161	-2.873	0.258	-11.121	9.9539e-29	1		<=0.05	-2.796
TGGT1_217420	60.284	-2.297	0.303	-7.578	3.4985e-14	1		<=0.05	-2.204
TGGT1_217680	2199.09	-14.763	1.196	-12.347	5.0619e-35	1		<=0.05	-14.57
TGGT1_221310	77.061	3.664	0.675	5.433	5.5522e-08	1		<=0.05	3.146
TGGT1_223725	179.255	1.44	0.184	7.808	5.832e-15	1		<=0.05	1.416
TGGT1_232680	575.113	0.629	0.123	5.103	3.3418e-07	1		<=0.05	0.621
TGGT1_243350	212.409	-1.299	0.187	-6.93	4.1993e-12	1		<=0.05	-1.277
TGGT1_262590	69.453	-2.135	0.321	-6.642	3.0845e-11	1		<=0.05	-2.037
TGGT1_262600	124.776	-1.461	0.213	-6.87	6.416e-12	1		<=0.05	-1.429
TGGT1_269930	258.789	-1.15	0.156	-7.352	1.9589e-13	1		<=0.05	-1.136
TGGT1_270580	19.305	-3.086	0.593	-5.2	1.9919e-07	1		<=0.05	-2.687
TGGT1_277930	87.116	-1.516	0.296	-5.125	2.9762e-07	1		<=0.05	-1.449
TGGT1_290970	118.122	-2.304	0.29	-7.955	1.785e-15	1		<=0.05	-2.219
TGGT1_293480	887.126	1.34	0.106	12.653	1.0793e-36	1		<=0.05	1.333
TGGT1_293780	75.506	-1.645	0.392	-4.196	2.713e-05	1		<=0.05	-1.265
TGGT1_293840	545.908	-2.035	0.133	-15.288	9.2068e-53	1		<=0.05	-2.018
TGGT1_295950	295.186	-1.067	0.204	-5.237	1.6322e-07	1		<=0.05	-1.043
TGGT1_299210	683.981	-1.216	0.114	-10.704	9.7723e-27	1		<=0.05	-1.208
TGGT1_306338B	200.985	-1.142	0.214	-5.344	9.0764e-08	1		<=0.05	-1.115
TGGT1_409990	484.155	0.607	0.158	3.849	0.00011868	1		<=0.05	0.272

## Sheet: dGRA57yes_vs_dGRA57no
gene_id	baseMean	log2FoldChange	lfcSE	stat	pvalue	weight	gene_name	sig	shrunken_log2FoldChange
TGGT1_200240	29.695	1.661	0.425	3.909	9.2765e-05	0.745		<=0.05	1.032
TGGT1_200250	1340.26	0.458	0.113	4.032	5.5331e-05	2.167		<=0.05	0.376
TGGT1_200350	238.711	0.845	0.194	4.364	1.2773e-05	2.169		<=0.05	0.625
TGGT1_200385	1611.9	0.987	0.123	7.994	1.311e-15	1.176		<=0.05	0.929
TGGT1_200590	30.887	1.152	0.373	3.085	0.0020375	0.848		<=0.05	0.488
TGGT1_201140	317.462	-0.449	0.139	-3.218	0.001289	2.169		<=0.05	-0.336
TGGT1_201170	330.66	0.39	0.149	2.61	0.0090598	1.569		<=0.05	0.277
TGGT1_201230	182.717	-0.7	0.185	-3.779	0.00015749	0.754		<=0.05	-0.487
TGGT1_201240	141.492	-1.17	0.216	-5.422	5.8977e-08	0.754		<=0.05	-1
TGGT1_201250	880.727	-0.339	0.098	-3.472	0.00051741	1.995		<=0.05	-0.287
TGGT1_201390	831.598	0.301	0.11	2.74	0.0061379	1.176		<=0.05	0.243
TGGT1_201670	216.315	0.448	0.156	2.867	0.0041409	1.569		<=0.05	0.314
TGGT1_201680	2050.89	-0.259	0.095	-2.717	0.0065876	1.412		<=0.05	-0.219
TGGT1_201810	250.88	0.362	0.134	2.703	0.0068635	1.584		<=0.05	0.271
TGGT1_201840	259.604	2.005	0.199	10.096	5.7432e-24	2.323		<=0.05	1.969
TGGT1_202030	284.404	0.406	0.13	3.115	0.0018416	2.169		<=0.05	0.311
TGGT1_202200	1513.84	0.206	0.081	2.526	0.011522	1.995		<=0.05	0.181
TGGT1_202430	113.654	1.232	0.245	5.02	5.1641e-07	0.722		<=0.05	1.012
TGGT1_202470	352.058	0.31	0.125	2.48	0.013147	2.169		<=0.05	0.238
TGGT1_202490	1029.97	0.595	0.149	3.981	6.8641e-05	1.176		<=0.05	0.451
TGGT1_202620	772.222	0.44	0.135	3.253	0.0011419	1.412		<=0.05	0.334
TGGT1_202640	156.882	-0.507	0.172	-2.94	0.0032809	0.722		<=0.05	-0.34
TGGT1_202730	344.187	-0.515	0.189	-2.725	0.0064357	1.898		<=0.05	-0.323
TGGT1_202900	673.358	0.521	0.099	5.273	1.3425e-07	1.995		<=0.05	0.455
TGGT1_203050	112.744	0.901	0.287	3.136	0.0017116	0.722		<=0.05	0.459
TGGT1_203060	272.563	0.631	0.161	3.919	8.8819e-05	1.898		<=0.05	0.465
TGGT1_203170	862.588	-0.405	0.088	-4.606	4.106e-06	1.176		<=0.05	-0.357
TGGT1_203290	305.38	1.072	0.211	5.074	3.8863e-07	1.584		<=0.05	0.878
TGGT1_203310	7015.79	0.284	0.099	2.879	0.0039886	1.807		<=0.05	0.238
TGGT1_203540	909.653	0.676	0.137	4.944	7.6595e-07	1.807		<=0.05	0.554
TGGT1_203600	1570.42	2.233	0.341	6.555	5.5465e-11	1.176		<=0.05	2.119
TGGT1_203610	52.505	0.809	0.276	2.929	0.0034037	0.848		<=0.05	0.405
TGGT1_203630	2154.08	0.269	0.104	2.575	0.01002	1.995		<=0.05	0.221
TGGT1_203690	488.109	0.346	0.12	2.885	0.0039166	1.412		<=0.05	0.272
TGGT1_203720	19.308	1.89	0.519	3.639	0.00027319	0.848		<=0.05	0.978
TGGT1_203790	791.926	1.144	0.151	7.594	3.0991e-14	1.807		<=0.05	1.074
TGGT1_203820	1124.37	-0.405	0.087	-4.682	2.8392e-06	1.807		<=0.05	-0.358
TGGT1_203980	1529.09	-0.256	0.071	-3.606	0.00031144	1.807		<=0.05	-0.232
TGGT1_204080	521.939	0.338	0.101	3.343	0.00082731	1.807		<=0.05	0.283
TGGT1_204270	284.662	-0.428	0.16	-2.677	0.0074368	2.169		<=0.05	-0.294
TGGT1_204440	79.763	0.882	0.243	3.634	0.00027944	0.475		<=0.05	0.546
TGGT1_204480	685.159	-0.365	0.1	-3.632	0.00028086	1.995		<=0.05	-0.308
TGGT1_204880	248.237	-0.479	0.129	-3.723	0.00019691	1.584		<=0.05	-0.376
TGGT1_205040	957.944	-0.322	0.105	-3.079	0.0020786	2.167		<=0.05	-0.266
TGGT1_205060	88.256	0.655	0.222	2.955	0.0031315	0.532		<=0.05	0.38
TGGT1_205180	759.322	-0.32	0.103	-3.107	0.0018894	1.412		<=0.05	-0.266
TGGT1_205320	1323.43	-0.265	0.072	-3.662	0.00025005	1.995		<=0.05	-0.24
TGGT1_205330	236.775	0.4	0.155	2.591	0.0095733	1.898		<=0.05	0.279
TGGT1_205380	699.677	0.868	0.135	6.444	1.1622e-10	1.807		<=0.05	0.776
TGGT1_205390	146.288	0.676	0.195	3.469	0.00052182	0.532		<=0.05	0.445
TGGT1_205470	7741.15	-0.566	0.097	-5.859	4.6691e-09	2.167		<=0.05	-0.502
TGGT1_205570	129.85	-0.644	0.22	-2.921	0.0034839	0.739		<=0.05	-0.374
TGGT1_206380	430.13	0.603	0.16	3.767	0.00016521	2.323		<=0.05	0.44
TGGT1_206450	2175.06	0.489	0.11	4.449	8.6365e-06	1.176		<=0.05	0.41
TGGT1_206510	1582.12	0.251	0.093	2.712	0.0066808	1.807		<=0.05	0.214
TGGT1_206580	424.682	0.5	0.13	3.855	0.00011551	2.323		<=0.05	0.393
TGGT1_206610	649.652	-0.584	0.125	-4.655	3.2459e-06	2.167		<=0.05	-0.478
TGGT1_207150	18.544	1.557	0.486	3.201	0.0013712	0.848	SAG2D	<=0.05	0.596
TGGT1_207600	52.279	2.6	0.444	5.86	4.6249e-09	0.745		<=0.05	2.405
TGGT1_207640	599.065	-0.366	0.118	-3.113	0.0018543	2.167		<=0.05	-0.292
TGGT1_207950	60.872	0.876	0.273	3.208	0.0013356	0.5		<=0.05	0.468
TGGT1_208030	3995.5	0.332	0.072	4.635	3.5733e-06	1.176		<=0.05	0.302
TGGT1_208310	227.071	0.502	0.17	2.961	0.0030625	1.584		<=0.05	0.34
TGGT1_208350	132.602	0.648	0.195	3.325	0.00088443	0.739		<=0.05	0.42
TGGT1_208400B	856.59	0.32	0.107	2.98	0.0028869	1.995		<=0.05	0.262
TGGT1_208450	737.296	0.874	0.112	7.805	5.9298e-15	1.995		<=0.05	0.815
TGGT1_208580	551.482	-0.321	0.127	-2.539	0.011116	2.167		<=0.05	-0.246
TGGT1_208730	723.657	1.015	0.109	9.299	1.4154e-20	1.176		<=0.05	0.974
TGGT1_208740	382.533	0.889	0.177	5.033	4.8377e-07	1.898		<=0.05	0.72
TGGT1_208910	668.195	-0.564	0.132	-4.285	1.8284e-05	1.412		<=0.05	-0.45
TGGT1_208970	253.476	-0.488	0.171	-2.848	0.0043933	2.169		<=0.05	-0.326
TGGT1_209050	508.25	-0.511	0.139	-3.683	0.0002306	1.807		<=0.05	-0.391
TGGT1_209160	363.576	-0.468	0.125	-3.732	0.00019003	2.323		<=0.05	-0.371
TGGT1_209260	744.789	-0.326	0.096	-3.4	0.00067409	2.167		<=0.05	-0.277
TGGT1_209600	1674.57	0.265	0.085	3.128	0.0017599	1.807		<=0.05	0.232
TGGT1_209700	133.244	0.672	0.187	3.595	0.00032458	0.777		<=0.05	0.456
TGGT1_209730	403.673	-0.413	0.118	-3.515	0.00043978	2.323		<=0.05	-0.332
TGGT1_209960	429.751	-0.363	0.11	-3.293	0.0009914	1.898		<=0.05	-0.296
TGGT1_209985	96.643	3.895	0.315	12.38	3.354e-35	0.722		<=0.05	3.778
TGGT1_210345	266.536	-0.548	0.153	-3.573	0.00035252	2.323		<=0.05	-0.402
TGGT1_210370	1366.38	0.286	0.081	3.538	0.0004026	1.412		<=0.05	0.253
TGGT1_210430	1175.64	-0.358	0.09	-3.985	6.7459e-05	1.995		<=0.05	-0.311
TGGT1_210690	8271.13	0.203	0.074	2.753	0.0058968	2.167		<=0.05	0.183
TGGT1_210700	434.106	0.491	0.165	2.978	0.002898	2.169		<=0.05	0.337
TGGT1_210960	96.068	-0.627	0.207	-3.032	0.0024332	0.739		<=0.05	-0.383
TGGT1_211260	925.029	0.44	0.108	4.065	4.7945e-05	1.176		<=0.05	0.367
TGGT1_211290	891.412	0.529	0.131	4.047	5.1987e-05	1.995		<=0.05	0.419
TGGT1_211330	119.049	-0.593	0.199	-2.983	0.0028503	0.532		<=0.05	-0.369
TGGT1_211630	607.079	0.394	0.129	3.054	0.0022573	1.412		<=0.05	0.303
TGGT1_211690	402.742	-0.364	0.14	-2.597	0.0094143	1.569		<=0.05	-0.267
TGGT1_211720	2220.25	-0.314	0.127	-2.474	0.013358	2.167		<=0.05	-0.239
TGGT1_211730	825.924	-0.253	0.084	-3.002	0.0026783	1.176		<=0.05	-0.221
TGGT1_211890	254.813	0.594	0.165	3.603	0.00031425	2.169		<=0.05	0.424
TGGT1_212270	1006.18	0.395	0.124	3.202	0.0013649	1.176		<=0.05	0.31
TGGT1_212300	1147.55	0.516	0.084	6.14	8.2314e-10	1.412		<=0.05	0.467
TGGT1_212410	124.245	-0.975	0.282	-3.458	0.00054439	0.532		<=0.05	-0.545
TGGT1_212770	2269.63	-0.529	0.098	-5.398	6.7376e-08	1.995		<=0.05	-0.463
TGGT1_212780	885.613	-0.571	0.132	-4.321	1.552e-05	2.167		<=0.05	-0.456
TGGT1_212820	417.169	-0.374	0.123	-3.042	0.0023522	2.323		<=0.05	-0.292
TGGT1_213050	1009.09	0.7	0.147	4.749	2.0442e-06	2.167		<=0.05	0.56
TGGT1_213067	244.518	0.433	0.158	2.749	0.0059829	1.584		<=0.05	0.301
TGGT1_213255	74.677	1.365	0.345	3.955	7.6594e-05	0.848		<=0.05	0.866
TGGT1_213280	483.478	0.4	0.133	3.009	0.0026237	2.167		<=0.05	0.303
TGGT1_213445	627.052	0.304	0.115	2.635	0.008414	2.167		<=0.05	0.241
TGGT1_213520	165.529	0.721	0.19	3.801	0.00014423	0.722		<=0.05	0.499
TGGT1_213610	1323.76	0.355	0.1	3.567	0.00036097	1.995		<=0.05	0.3
TGGT1_213620	362.998	0.784	0.163	4.826	1.3946e-06	2.169		<=0.05	0.624
TGGT1_213660	2022.96	0.291	0.069	4.197	2.7042e-05	1.412		<=0.05	0.266
TGGT1_213870	350.124	-0.585	0.142	-4.109	3.9683e-05	1.898		<=0.05	-0.453
TGGT1_213920	689.204	-0.527	0.111	-4.757	1.9652e-06	1.176		<=0.05	-0.445
TGGT1_214080	2608.03	0.774	0.125	6.204	5.5136e-10	1.995		<=0.05	0.682
TGGT1_214090	1613.36	0.368	0.115	3.191	0.0014176	1.995		<=0.05	0.296
TGGT1_214170	238.404	-0.462	0.159	-2.916	0.0035407	2.169		<=0.05	-0.323
TGGT1_214200	327.002	-0.477	0.137	-3.492	0.00047911	1.584		<=0.05	-0.364
TGGT1_214220	1439.26	0.758	0.107	7.083	1.4145e-12	2.167		<=0.05	0.691
TGGT1_214270	2471.18	-0.376	0.105	-3.576	0.00034846	1.412		<=0.05	-0.313
TGGT1_214490	346.941	-0.464	0.15	-3.093	0.0019813	1.898		<=0.05	-0.335
TGGT1_214560	817.701	-0.605	0.096	-6.31	2.7863e-10	1.412		<=0.05	-0.542
TGGT1_214750	435.826	-0.277	0.107	-2.581	0.0098555	1.898		<=0.05	-0.225
TGGT1_214790	880.362	-0.448	0.155	-2.895	0.0037942	1.995		<=0.05	-0.316
TGGT1_214840	3139.06	0.317	0.103	3.069	0.0021512	1.995		<=0.05	0.263
TGGT1_214950	1117.39	0.221	0.077	2.867	0.0041385	1.412		<=0.05	0.197
TGGT1_214960	465.747	0.571	0.193	2.959	0.0030819	1.995		<=0.05	0.36
TGGT1_214970	1376.25	-0.642	0.111	-5.778	7.5497e-09	1.412		<=0.05	-0.559
TGGT1_214980	952.562	0.578	0.094	6.169	6.8528e-10	2.167		<=0.05	0.517
TGGT1_215170	281.465	-0.349	0.125	-2.804	0.0050445	1.898		<=0.05	-0.27
TGGT1_215260	570.031	-0.543	0.108	-5.005	5.594e-07	1.807		<=0.05	-0.463
TGGT1_215280	327.758	-0.412	0.128	-3.214	0.001307	2.169		<=0.05	-0.319
TGGT1_215350	141.555	0.776	0.175	4.443	8.8851e-06	0.532		<=0.05	0.588
TGGT1_215360	147.938	0.773	0.22	3.514	0.00044088	0.777		<=0.05	0.486
TGGT1_215440	337.891	0.507	0.141	3.599	0.00031902	1.569		<=0.05	0.384
TGGT1_215570	634.246	-0.784	0.12	-6.558	5.4655e-11	2.167		<=0.05	-0.702
TGGT1_215590	997.131	-0.399	0.095	-4.194	2.7386e-05	2.167		<=0.05	-0.344
TGGT1_215680	157.247	0.902	0.197	4.57	4.875e-06	0.739	SAG2E	<=0.05	0.686
TGGT1_215775	451.161	0.882	0.186	4.738	2.1594e-06	1.569		<=0.05	0.689
TGGT1_215895	100.17	-0.801	0.266	-3.014	0.0025813	0.532		<=0.05	-0.418
TGGT1_216000	5999.97	-0.372	0.088	-4.202	2.6402e-05	2.167		<=0.05	-0.325
TGGT1_216180	233.361	0.463	0.141	3.294	0.00098796	2.323		<=0.05	0.347
TGGT1_216260	239.685	-0.589	0.188	-3.129	0.0017551	1.584		<=0.05	-0.382
TGGT1_216335	142.161	0.871	0.257	3.387	0.00070559	0.754		<=0.05	0.5
TGGT1_216670	2369.81	-0.306	0.079	-3.878	0.00010553	1.176		<=0.05	-0.273
TGGT1_216720	449.6	0.332	0.117	2.847	0.0044203	1.584		<=0.05	0.264
TGGT1_216730	1080.74	-0.495	0.124	-4.001	6.3173e-05	1.995		<=0.05	-0.397
TGGT1_216770	231.153	0.459	0.178	2.573	0.010096	1.898		<=0.05	0.295
TGGT1_216930	381.703	0.284	0.117	2.424	0.015354	2.323		<=0.05	0.223
TGGT1_216970	437.138	0.389	0.105	3.701	0.00021499	1.898		<=0.05	0.325
TGGT1_217360	480.609	-0.631	0.128	-4.914	8.9389e-07	1.176		<=0.05	-0.521
TGGT1_217460	927.511	-0.288	0.096	-2.984	0.0028495	2.167		<=0.05	-0.243
TGGT1_217530	377.249	-0.55	0.12	-4.585	4.5371e-06	2.169		<=0.05	-0.454
TGGT1_217540	514.466	0.302	0.107	2.826	0.0047117	2.167		<=0.05	0.247
TGGT1_217550	204.297	0.78	0.196	3.989	6.646e-05	2.323		<=0.05	0.547
TGGT1_217570	1164.97	0.309	0.122	2.535	0.011243	2.167		<=0.05	0.24
TGGT1_217600	415.03	-0.435	0.102	-4.259	2.0549e-05	1.584		<=0.05	-0.37
TGGT1_217610	286.989	1.039	0.315	3.298	0.00097287	2.323		<=0.05	0.526
TGGT1_217700	294.092	-0.505	0.141	-3.588	0.00033305	1.584		<=0.05	-0.382
TGGT1_217740	737.136	-0.575	0.111	-5.169	2.3475e-07	1.412		<=0.05	-0.491
TGGT1_217770	557.423	0.312	0.11	2.84	0.0045168	1.995		<=0.05	0.253
TGGT1_217890	554.704	0.465	0.108	4.285	1.8265e-05	1.412		<=0.05	0.389
TGGT1_218240	1649.29	-0.309	0.085	-3.637	0.0002756	1.995		<=0.05	-0.271
TGGT1_218260	724.341	0.469	0.122	3.85	0.00011835	1.995		<=0.05	0.376
TGGT1_218280	432.849	-0.379	0.146	-2.605	0.0091867	1.569		<=0.05	-0.273
TGGT1_218310	467.506	0.837	0.158	5.283	1.272e-07	1.995		<=0.05	0.695
TGGT1_218520	4829.17	0.401	0.084	4.781	1.744e-06	1.807		<=0.05	0.357
TGGT1_218610	235.524	-0.486	0.174	-2.786	0.005329	2.169		<=0.05	-0.321
TGGT1_218840	342.439	-0.423	0.149	-2.842	0.0044841	1.569		<=0.05	-0.303
TGGT1_219130	265.752	0.401	0.144	2.778	0.0054714	1.584		<=0.05	0.291
TGGT1_219240	213.486	1.077	0.202	5.326	1.0061e-07	2.169		<=0.05	0.906
TGGT1_219270	2782.43	-0.262	0.084	-3.137	0.0017047	1.995		<=0.05	-0.23
TGGT1_219320	4385.37	-0.284	0.07	-4.076	4.5726e-05	1.995		<=0.05	-0.259
TGGT1_219540	1960.39	-0.42	0.08	-5.241	1.5949e-07	1.995		<=0.05	-0.378
TGGT1_219600	238.22	0.407	0.146	2.789	0.0052862	2.169		<=0.05	0.294
TGGT1_219630	356.549	-0.364	0.122	-2.997	0.0027307	1.898		<=0.05	-0.286
TGGT1_219640	296.173	0.747	0.18	4.148	3.35e-05	2.323		<=0.05	0.545
TGGT1_219700	1042.99	-0.592	0.092	-6.41	1.4556e-10	1.176		<=0.05	-0.533
TGGT1_219710	772.608	-0.296	0.087	-3.391	0.00069538	2.167		<=0.05	-0.258
TGGT1_219742	17.512	-2.488	0.652	-3.816	0.00013572	0.745		<=0.05	-1.43
TGGT1_219810	1081.22	0.247	0.086	2.869	0.0041174	1.176		<=0.05	0.215
TGGT1_219850	1607.56	-0.374	0.085	-4.399	1.0887e-05	1.176		<=0.05	-0.331
TGGT1_219860	1201.18	-0.548	0.094	-5.819	5.9111e-09	1.995		<=0.05	-0.487
TGGT1_220270	2804.19	-0.179	0.065	-2.757	0.005838	1.412		<=0.05	-0.164
TGGT1_220330	170.83	-0.728	0.174	-4.189	2.7983e-05	0.777		<=0.05	-0.538
TGGT1_220380	259.95	0.451	0.159	2.829	0.004663	2.169		<=0.05	0.313
TGGT1_220400	2782.39	-0.625	0.205	-3.048	0.0023068	1.412		<=0.05	-0.384
TGGT1_220440	269.908	-0.558	0.154	-3.623	0.00029115	2.169		<=0.05	-0.41
TGGT1_220520	732.156	0.475	0.138	3.447	0.00056698	1.807		<=0.05	0.361
TGGT1_220630	1185.61	0.385	0.093	4.142	3.4447e-05	1.807		<=0.05	0.333
TGGT1_220640	213.619	0.669	0.152	4.406	1.0521e-05	1.898		<=0.05	0.519
TGGT1_220720	25.168	1.38	0.445	3.099	0.00194	0.848		<=0.05	0.524
TGGT1_220900	4159.02	-0.385	0.074	-5.23	1.6939e-07	1.412		<=0.05	-0.351
TGGT1_220930	521.655	-0.788	0.141	-5.567	2.5917e-08	1.412		<=0.05	-0.669
TGGT1_220950	1345.55	0.488	0.126	3.856	0.00011519	2.167		<=0.05	0.387
TGGT1_221160	201.354	0.595	0.16	3.711	0.00020673	0.722		<=0.05	0.433
TGGT1_221250	796.607	-0.532	0.112	-4.748	2.0512e-06	2.167		<=0.05	-0.448
TGGT1_221280	585.805	-0.386	0.115	-3.346	0.00082088	1.995		<=0.05	-0.311
TGGT1_221320	1929.43	-0.422	0.099	-4.268	1.9746e-05	2.167		<=0.05	-0.361
TGGT1_221460	365.758	0.57	0.172	3.317	0.00090846	2.169		<=0.05	0.392
TGGT1_221470	900.052	0.359	0.092	3.92	8.8502e-05	1.176		<=0.05	0.311
TGGT1_221480	211.354	0.553	0.139	3.988	6.6752e-05	1.584		<=0.05	0.429
TGGT1_221540	152.848	0.77	0.216	3.564	0.00036504	0.722		<=0.05	0.492
TGGT1_221620	3178.86	-0.273	0.076	-3.592	0.00032869	1.807		<=0.05	-0.245
TGGT1_221990	421.453	-0.746	0.179	-4.158	3.2067e-05	2.169		<=0.05	-0.546
TGGT1_222050	521.924	-0.448	0.121	-3.698	0.00021755	2.167		<=0.05	-0.358
TGGT1_222170	1642.06	1.908	0.286	6.664	2.6632e-11	1.412		<=0.05	1.812
TGGT1_222240	520.988	0.591	0.131	4.521	6.1631e-06	1.995		<=0.05	0.477
TGGT1_222245	48.816	1.151	0.316	3.644	0.00026831	0.848		<=0.05	0.656
TGGT1_222300	466.142	-0.401	0.131	-3.061	0.0022042	2.167		<=0.05	-0.306
TGGT1_222380	500.271	-0.301	0.119	-2.542	0.011018	1.807		<=0.05	-0.236
TGGT1_222400	447.915	0.614	0.124	4.952	7.3508e-07	1.584		<=0.05	0.511
TGGT1_222840	501.71	0.454	0.103	4.406	1.0519e-05	1.807		<=0.05	0.386
TGGT1_222900	759.386	0.312	0.115	2.706	0.0068055	1.807		<=0.05	0.248
TGGT1_222930	50.265	1.845	0.302	6.118	9.4525e-10	0.745		<=0.05	1.723
TGGT1_223140	410.622	-0.336	0.123	-2.74	0.0061454	1.569		<=0.05	-0.261
TGGT1_223540	478.684	-0.36	0.116	-3.091	0.0019949	1.412		<=0.05	-0.287
TGGT1_223750	230.184	1.218	0.192	6.329	2.4742e-10	2.169		<=0.05	1.105
TGGT1_223855	215.817	0.618	0.18	3.428	0.00060821	1.569		<=0.05	0.42
TGGT1_223880	1013.52	0.278	0.104	2.674	0.0074932	2.167		<=0.05	0.229
TGGT1_223920	4137.1	-0.332	0.091	-3.665	0.000247	1.176		<=0.05	-0.287
TGGT1_223970	192.956	-0.489	0.164	-2.986	0.0028244	0.754		<=0.05	-0.337
TGGT1_224050	496.411	-0.346	0.113	-3.053	0.0022633	2.167		<=0.05	-0.279
TGGT1_224150	121.609	-0.66	0.195	-3.374	0.00074094	0.532		<=0.05	-0.43
TGGT1_224210	725.766	-0.376	0.12	-3.135	0.0017165	2.167		<=0.05	-0.297
TGGT1_224350A	1397.92	-0.422	0.082	-5.123	2.9999e-07	2.167		<=0.05	-0.378
TGGT1_224350B	333.801	-0.553	0.132	-4.192	2.7692e-05	2.169		<=0.05	-0.439
TGGT1_224460	12196.6	2.612	0.511	5.117	3.1002e-07	1.995		<=0.05	2.324
TGGT1_224470	181.57	1.055	0.19	5.56	2.6908e-08	0.722		<=0.05	0.905
TGGT1_224900	465.57	0.678	0.119	5.719	1.0733e-08	1.412		<=0.05	0.586
TGGT1_224940	126.881	0.591	0.188	3.141	0.0016836	0.754		<=0.05	0.384
TGGT1_225050	1912.65	-0.504	0.124	-4.078	4.5426e-05	1.412		<=0.05	-0.406
TGGT1_225120	224.852	0.726	0.159	4.572	4.8376e-06	1.898		<=0.05	0.566
TGGT1_225150	1609.86	0.296	0.084	3.519	0.00043267	1.176		<=0.05	0.26
TGGT1_225160	769.152	0.868	0.127	6.809	9.8069e-12	1.995		<=0.05	0.787
TGGT1_225270	820.476	-0.333	0.089	-3.741	0.00018355	1.176		<=0.05	-0.289
TGGT1_225300	224.161	0.462	0.168	2.756	0.0058568	1.569		<=0.05	0.311
TGGT1_225540	755.624	0.404	0.15	2.694	0.0070543	1.176		<=0.05	0.287
TGGT1_225560	1757.92	0.292	0.103	2.85	0.0043754	1.412		<=0.05	0.242
TGGT1_225940	272.48	0.499	0.157	3.175	0.0015004	1.898		<=0.05	0.354
TGGT1_226072	638.992	0.304	0.119	2.566	0.010299	1.995		<=0.05	0.239
TGGT1_226220	343.523	-0.683	0.126	-5.433	5.5333e-08	1.898		<=0.05	-0.58
TGGT1_226260	105.224	0.807	0.248	3.254	0.0011362	0.722		<=0.05	0.459
TGGT1_226420	467.749	0.803	0.157	5.117	3.1097e-07	1.995		<=0.05	0.658
TGGT1_226450	13.878	-2.24	0.745	-3.008	0.0026322	0.594		<=0.05	-0.553
TGGT1_226680	635.776	-0.392	0.105	-3.727	0.00019377	1.807		<=0.05	-0.327
TGGT1_226690	250.53	-0.527	0.14	-3.769	0.00016396	2.323		<=0.05	-0.403
TGGT1_226730	1253.43	-0.415	0.087	-4.784	1.7199e-06	1.412		<=0.05	-0.367
TGGT1_226850	194.109	0.522	0.166	3.142	0.0016759	0.532		<=0.05	0.361
TGGT1_226950	238.501	0.431	0.162	2.652	0.0079962	1.584		<=0.05	0.293
TGGT1_227000	632.357	-0.343	0.093	-3.706	0.00021049	1.807		<=0.05	-0.295
TGGT1_227010	108.835	0.725	0.211	3.43	0.00060387	0.739		<=0.05	0.459
TGGT1_227280	13381.8	0.388	0.068	5.678	1.359e-08	1.807		<=0.05	0.358
TGGT1_227350	276.588	-0.543	0.164	-3.303	0.00095498	1.898		<=0.05	-0.381
TGGT1_227570	244.014	0.523	0.161	3.24	0.0011959	1.569		<=0.05	0.368
TGGT1_227600	2159.33	0.414	0.105	3.954	7.6786e-05	1.412		<=0.05	0.347
TGGT1_227610	594.56	0.439	0.131	3.353	0.00079985	2.167		<=0.05	0.338
TGGT1_227620	10816.6	0.379	0.084	4.494	6.9874e-06	1.176		<=0.05	0.336
TGGT1_227790	91.046	-0.725	0.235	-3.078	0.0020849	0.754		<=0.05	-0.412
TGGT1_227900	349.205	0.411	0.159	2.579	0.0099134	1.569		<=0.05	0.282
TGGT1_228060	197.465	-0.515	0.159	-3.252	0.0011476	0.739		<=0.05	-0.366
TGGT1_228080	264.086	-0.464	0.166	-2.792	0.0052317	2.169		<=0.05	-0.314
TGGT1_228130	381.223	0.395	0.157	2.514	0.011932	2.323		<=0.05	0.272
TGGT1_228200	470.478	-0.324	0.122	-2.66	0.0078182	1.995		<=0.05	-0.252
TGGT1_228490	331.229	-0.502	0.141	-3.549	0.00038733	1.569		<=0.05	-0.379
TGGT1_228670	730.614	-0.334	0.105	-3.192	0.0014143	1.176		<=0.05	-0.276
TGGT1_228710	81.406	-0.954	0.281	-3.389	0.00070247	0.5		<=0.05	-0.524
TGGT1_228760	1215.04	1.114	0.125	8.928	4.3309e-19	1.176		<=0.05	1.066
TGGT1_229000	909.391	0.284	0.079	3.611	0.00030537	1.176		<=0.05	0.253
TGGT1_229180	777.629	-0.366	0.12	-3.057	0.0022321	1.807		<=0.05	-0.289
TGGT1_229260	632.96	-0.456	0.108	-4.236	2.2795e-05	1.995		<=0.05	-0.382
TGGT1_229280	555.76	0.484	0.138	3.51	0.00044778	1.807		<=0.05	0.368
TGGT1_229390	100.101	1.382	0.302	4.578	4.6891e-06	0.754		<=0.05	1.066
TGGT1_229470	443.647	-0.355	0.126	-2.807	0.004994	2.169		<=0.05	-0.273
TGGT1_229480	3318.77	-0.165	0.062	-2.635	0.0084123	2.167		<=0.05	-0.152
TGGT1_229490	567.12	-0.334	0.106	-3.153	0.0016154	1.995		<=0.05	-0.275
TGGT1_229930	235.112	0.836	0.164	5.104	3.3229e-07	2.169		<=0.05	0.682
TGGT1_230140	380.584	-0.317	0.121	-2.624	0.0086907	2.169		<=0.05	-0.247
TGGT1_230210	4377.07	-0.241	0.067	-3.621	0.00029355	1.995		<=0.05	-0.221
TGGT1_230340	769.555	-0.277	0.085	-3.241	0.0011925	1.995		<=0.05	-0.242
TGGT1_230460	18.896	1.689	0.509	3.318	0.00090774	0.745		<=0.05	0.687
TGGT1_230705	221.147	0.817	0.196	4.176	2.9707e-05	2.323		<=0.05	0.588
TGGT1_230940	3902.99	-0.359	0.094	-3.823	0.00013169	1.412		<=0.05	-0.309
TGGT1_230980	1158.41	0.848	0.127	6.69	2.2272e-11	1.807		<=0.05	0.765
TGGT1_231000	267.091	-0.577	0.17	-3.398	0.00067868	1.584		<=0.05	-0.401
TGGT1_231070	803.176	-0.538	0.1	-5.36	8.3449e-08	2.167		<=0.05	-0.469
TGGT1_231080	493.106	0.486	0.108	4.492	7.0556e-06	2.167		<=0.05	0.409
TGGT1_231460	101.107	-0.792	0.199	-3.991	6.5775e-05	0.754		<=0.05	-0.554
TGGT1_231600	402.033	-0.336	0.129	-2.611	0.0090152	1.569		<=0.05	-0.256
TGGT1_231630	7043.8	-0.227	0.062	-3.666	0.00024684	1.995		<=0.05	-0.21
TGGT1_231640	8784.58	-0.364	0.071	-5.154	2.5548e-07	1.176		<=0.05	-0.334
TGGT1_231800	174.327	-0.538	0.154	-3.5	0.00046591	0.739		<=0.05	-0.392
TGGT1_231950	257.59	0.655	0.129	5.062	4.1561e-07	2.169		<=0.05	0.544
TGGT1_232000	694.923	0.347	0.098	3.544	0.00039385	2.167		<=0.05	0.294
TGGT1_232020	793.959	-0.413	0.103	-4.032	5.5346e-05	1.995		<=0.05	-0.349
TGGT1_232050	1174.34	-0.295	0.093	-3.19	0.0014211	2.167		<=0.05	-0.253
TGGT1_232300	2997.4	0.301	0.076	3.941	8.1012e-05	1.176		<=0.05	0.27
TGGT1_232340	986.193	-0.387	0.1	-3.861	0.0001129	1.807		<=0.05	-0.327
TGGT1_232350	2033.7	-0.311	0.112	-2.784	0.0053742	1.807		<=0.05	-0.25
TGGT1_232360	424.523	0.638	0.127	5.038	4.7101e-07	2.323		<=0.05	0.531
TGGT1_232400	26.377	-1.843	0.462	-3.988	6.6725e-05	0.5		<=0.05	-1.202
TGGT1_232410	659.845	0.245	0.085	2.863	0.0041911	2.167		<=0.05	0.213
TGGT1_232440	3548.85	-0.235	0.078	-3.034	0.0024106	1.412		<=0.05	-0.209
TGGT1_232500	444.607	-0.344	0.113	-3.051	0.0022833	1.584		<=0.05	-0.277
TGGT1_232530	381.258	0.662	0.14	4.744	2.0959e-06	2.323		<=0.05	0.534
TGGT1_232560	649.719	-0.324	0.107	-3.038	0.00238	2.167		<=0.05	-0.266
TGGT1_232590	192.116	0.668	0.172	3.884	0.00010255	0.777		<=0.05	0.481
TGGT1_232640	202.488	0.612	0.151	4.063	4.8468e-05	2.169		<=0.05	0.465
TGGT1_232670	985.853	0.83	0.139	5.992	2.0713e-09	1.995		<=0.05	0.724
TGGT1_232710	5539.87	0.188	0.072	2.59	0.0095873	2.167		<=0.05	0.169
TGGT1_232960	96.437	0.722	0.195	3.707	0.00020972	0.754		<=0.05	0.489
TGGT1_233000	368.978	-0.378	0.139	-2.713	0.0066723	2.323		<=0.05	-0.278
TGGT1_233090	191.191	-0.588	0.185	-3.183	0.0014597	0.777		<=0.05	-0.387
TGGT1_233140	551.022	-0.569	0.167	-3.414	0.00064005	1.807		<=0.05	-0.399
TGGT1_233210	2.955	5.896	1.577	3.74	0.00018436	0.031		<=0.05	1.167
TGGT1_233380	2481.33	0.41	0.082	4.996	5.8406e-07	1.176		<=0.05	0.367
TGGT1_233470	347.902	-0.433	0.14	-3.097	0.001954	1.898		<=0.05	-0.323
TGGT1_233500	513.336	-0.297	0.102	-2.916	0.00354	1.176		<=0.05	-0.247
TGGT1_233520	450.075	-0.491	0.114	-4.317	1.5789e-05	1.569		<=0.05	-0.407
TGGT1_233530	385.78	0.508	0.129	3.923	8.7478e-05	1.569		<=0.05	0.401
TGGT1_233735	401.734	-0.489	0.131	-3.744	0.00018142	1.584		<=0.05	-0.382
TGGT1_233870	888.128	0.409	0.095	4.309	1.6369e-05	1.995		<=0.05	0.353
TGGT1_233930	84.81	-0.683	0.221	-3.09	0.0020006	0.594		<=0.05	-0.404
TGGT1_234180	129.866	1.373	0.249	5.512	3.5505e-08	0.739		<=0.05	1.201
TGGT1_234230	844.896	0.295	0.093	3.18	0.0014742	1.807		<=0.05	0.252
TGGT1_234350	102.837	0.792	0.258	3.074	0.0021108	0.739		<=0.05	0.426
TGGT1_234510	243.261	0.349	0.133	2.633	0.008468	1.898		<=0.05	0.262
TGGT1_234580	48.841	-0.999	0.353	-2.834	0.0046027	0.848		<=0.05	-0.406
TGGT1_234930	178.587	0.572	0.158	3.632	0.0002809	0.532		<=0.05	0.417
TGGT1_234990	467.237	-0.374	0.115	-3.244	0.0011794	1.995		<=0.05	-0.301
TGGT1_235140	461.39	0.269	0.108	2.498	0.012478	1.995		<=0.05	0.218
TGGT1_235150	611.62	0.943	0.141	6.688	2.268e-11	1.412		<=0.05	0.856
TGGT1_235160	571.936	-0.386	0.119	-3.256	0.0011299	1.412		<=0.05	-0.308
TGGT1_235183	17.072	1.646	0.562	2.928	0.0034076	0.594		<=0.05	0.477
TGGT1_235370	1425.33	-0.393	0.086	-4.57	4.8658e-06	1.412		<=0.05	-0.347
TGGT1_235380	383.386	-0.549	0.11	-4.974	6.5724e-07	2.169		<=0.05	-0.466
TGGT1_235500	215.164	1.101	0.204	5.394	6.8783e-08	2.169		<=0.05	0.934
TGGT1_235700	134.194	0.635	0.187	3.401	0.00067106	0.754		<=0.05	0.423
TGGT1_235710	47.454	0.776	0.276	2.813	0.0049038	0.745		<=0.05	0.38
TGGT1_235970	1206.13	-0.302	0.109	-2.774	0.0055315	1.995		<=0.05	-0.245
TGGT1_235990	262.824	-0.397	0.155	-2.566	0.010277	1.898		<=0.05	-0.276
TGGT1_236010	781.51	1.044	0.141	7.414	1.2221e-13	2.167		<=0.05	0.973
TGGT1_236070	130.361	0.709	0.218	3.247	0.0011657	0.722		<=0.05	0.431
TGGT1_236210	857.064	-0.348	0.104	-3.355	0.00079328	1.412		<=0.05	-0.289
TGGT1_236560	980.996	-0.283	0.105	-2.686	0.0072207	1.176		<=0.05	-0.232
TGGT1_236620	147.636	0.737	0.201	3.66	0.00025214	0.739		<=0.05	0.49
TGGT1_236670B	71.809	0.98	0.269	3.635	0.00027798	0.5		<=0.05	0.585
TGGT1_236790	105.628	-0.718	0.241	-2.976	0.0029229	0.532		<=0.05	-0.396
TGGT1_236840	500.64	-0.459	0.151	-3.032	0.0024278	1.412		<=0.05	-0.329
TGGT1_236850	751.103	-0.529	0.112	-4.708	2.5038e-06	1.995		<=0.05	-0.444
TGGT1_236860	231.867	0.597	0.162	3.68	0.00023342	1.898		<=0.05	0.431
TGGT1_236890	250.736	1.141	0.169	6.752	1.4611e-11	1.569		<=0.05	1.048
TGGT1_236970	2130.12	-0.3	0.095	-3.147	0.0016492	1.995		<=0.05	-0.255
TGGT1_236990	38.848	1.715	0.461	3.718	0.00020097	0.848		<=0.05	0.948
TGGT1_237015	289.01	0.505	0.147	3.438	0.000587	1.584		<=0.05	0.374
TGGT1_237180	478.794	0.34	0.095	3.581	0.00034277	1.176		<=0.05	0.29
TGGT1_237200	522.103	-0.318	0.101	-3.151	0.0016282	2.167		<=0.05	-0.266
TGGT1_237210	423.538	-0.596	0.105	-5.66	1.5095e-08	1.584		<=0.05	-0.52
TGGT1_237220	1054.82	-0.603	0.085	-7.102	1.2254e-12	2.167		<=0.05	-0.553
TGGT1_237230	610.553	0.621	0.113	5.521	3.3653e-08	1.807		<=0.05	0.536
TGGT1_237500	287.298	0.471	0.15	3.146	0.0016543	2.169		<=0.05	0.342
TGGT1_237860	94.278	1.54	0.344	4.475	7.625e-06	0.777		<=0.05	1.178
TGGT1_238020	284.006	0.469	0.131	3.588	0.00033295	2.323		<=0.05	0.365
TGGT1_238040A	411.834	-0.366	0.146	-2.508	0.012138	2.169		<=0.05	-0.262
TGGT1_238050	917.853	-0.311	0.088	-3.539	0.00040154	1.995		<=0.05	-0.271
TGGT1_238170	351.049	-0.659	0.129	-5.098	3.4298e-07	2.323		<=0.05	-0.548
TGGT1_238250	789.735	0.331	0.12	2.759	0.0058026	1.807		<=0.05	0.26
TGGT1_239270	549.014	0.621	0.142	4.381	1.1834e-05	1.412		<=0.05	0.489
TGGT1_239400	589.192	-0.285	0.087	-3.275	0.0010576	1.176		<=0.05	-0.248
TGGT1_239440	721.428	-0.289	0.1	-2.9	0.0037373	1.176		<=0.05	-0.242
TGGT1_239490	932.936	-0.386	0.105	-3.668	0.00024492	1.412		<=0.05	-0.322
TGGT1_239530	537.654	0.52	0.119	4.35	1.3605e-05	1.807		<=0.05	0.426
TGGT1_239600	125.649	1.932	0.277	6.965	3.2953e-12	0.739		<=0.05	1.846
TGGT1_239620	94.04	0.885	0.244	3.634	0.00027958	0.532		<=0.05	0.547
TGGT1_239740	1898.45	0.399	0.077	5.18	2.2245e-07	1.412		<=0.05	0.361
TGGT1_239760	1903.87	0.311	0.099	3.14	0.0016901	1.412		<=0.05	0.261
TGGT1_239820	1312.16	0.316	0.104	3.028	0.002458	1.176		<=0.05	0.261
TGGT1_239830	1094.42	-0.47	0.085	-5.5	3.8081e-08	1.807		<=0.05	-0.421
TGGT1_239885	298.997	0.467	0.148	3.168	0.0015341	2.169		<=0.05	0.341
TGGT1_239890	270.997	0.514	0.175	2.946	0.0032218	1.584		<=0.05	0.342
TGGT1_240600	1609.97	-0.202	0.069	-2.914	0.003566	2.167		<=0.05	-0.183
TGGT1_240630	489.627	-0.277	0.102	-2.719	0.0065482	1.412		<=0.05	-0.229
TGGT1_240650	842.191	-0.28	0.093	-3.001	0.0026918	1.412		<=0.05	-0.239
TGGT1_240870	416.772	-0.353	0.132	-2.683	0.0072933	2.323		<=0.05	-0.266
TGGT1_241140	242.1	0.536	0.165	3.24	0.0011967	1.569		<=0.05	0.373
TGGT1_241170	641.392	-0.319	0.095	-3.362	0.00077403	2.167		<=0.05	-0.272
TGGT1_241240	1730.72	0.405	0.101	4.025	5.7088e-05	2.167		<=0.05	0.343
TGGT1_241880	1062.4	0.251	0.1	2.515	0.011903	2.167		<=0.05	0.209
TGGT1_242090	1661.77	0.31	0.111	2.776	0.0054949	2.167		<=0.05	0.249
TGGT1_242580	97.247	0.826	0.217	3.81	0.00013907	0.754		<=0.05	0.548
TGGT1_242660	471.587	-0.449	0.117	-3.831	0.00012757	2.167		<=0.05	-0.364
TGGT1_242670	99.292	-0.609	0.207	-2.947	0.00321	0.722		<=0.05	-0.369
TGGT1_242820	391.373	0.524	0.126	4.171	3.0314e-05	1.584		<=0.05	0.421
TGGT1_242860	309.799	-0.455	0.138	-3.305	0.00095071	2.323		<=0.05	-0.344
TGGT1_243200	3356.9	-0.698	0.082	-8.557	1.1628e-17	1.995		<=0.05	-0.656
TGGT1_243350	212.409	0.547	0.182	3.004	0.0026608	2.169		<=0.05	0.357
TGGT1_243430	529.793	0.586	0.147	3.98	6.9055e-05	1.807		<=0.05	0.446
TGGT1_243440	259.912	-0.465	0.143	-3.239	0.0012008	2.323		<=0.05	-0.344
TGGT1_243460	6919.79	0.303	0.085	3.554	0.00037938	2.167		<=0.05	0.265
TGGT1_243580	798.331	2.842	0.505	5.623	1.8721e-08	1.176		<=0.05	2.583
TGGT1_243600	317.666	0.471	0.117	4.04	5.3454e-05	2.169		<=0.05	0.385
TGGT1_243800	809.019	-0.245	0.091	-2.7	0.0069262	2.167		<=0.05	-0.209
TGGT1_243920	789.548	-0.788	0.124	-6.351	2.1423e-10	1.807		<=0.05	-0.699
TGGT1_243960	1467.77	-0.243	0.082	-2.968	0.0030016	1.995		<=0.05	-0.214
TGGT1_244050	246.688	-0.352	0.137	-2.579	0.0098955	2.169		<=0.05	-0.261
TGGT1_244110	1057.16	-0.26	0.08	-3.27	0.0010736	1.176		<=0.05	-0.231
TGGT1_244130	429.47	-0.32	0.117	-2.744	0.0060644	2.323		<=0.05	-0.254
TGGT1_244200	814.562	-0.398	0.093	-4.284	1.8364e-05	1.412		<=0.05	-0.345
TGGT1_244300	270.32	-0.461	0.164	-2.804	0.0050438	1.569		<=0.05	-0.314
TGGT1_244460	999.901	-0.3	0.099	-3.013	0.0025866	1.995		<=0.05	-0.251
TGGT1_244500	1057.08	-0.68	0.103	-6.627	3.4311e-11	2.167		<=0.05	-0.612
TGGT1_244530	1203.72	0.484	0.096	5.049	4.4315e-07	1.807		<=0.05	0.422
TGGT1_244560	11824.1	-0.277	0.067	-4.154	3.2698e-05	1.412		<=0.05	-0.255
TGGT1_244650	1030.33	-0.327	0.131	-2.498	0.012492	2.167		<=0.05	-0.246
TGGT1_244700	3196.74	0.264	0.086	3.06	0.0022118	2.167		<=0.05	0.23
TGGT1_244720	298.517	-0.62	0.146	-4.255	2.0942e-05	2.323		<=0.05	-0.481
TGGT1_245428	274.228	1.143	0.145	7.857	3.9198e-15	2.323		<=0.05	1.079
TGGT1_245432	870.619	0.719	0.118	6.088	1.1401e-09	1.807		<=0.05	0.631
TGGT1_245560	751.672	0.354	0.113	3.143	0.0016747	2.167		<=0.05	0.286
TGGT1_245590A	42.931	1.193	0.334	3.573	0.0003525	0.5		<=0.05	0.65
TGGT1_245670	542.549	-0.508	0.135	-3.777	0.00015863	1.995		<=0.05	-0.394
TGGT1_245770A	110.414	1.196	0.316	3.786	0.00015285	0.739		<=0.05	0.717
TGGT1_245980	50.49	3.044	0.457	6.666	2.6331e-11	0.475		<=0.05	2.833
TGGT1_246080	355.614	0.375	0.132	2.837	0.00455	1.584		<=0.05	0.284
TGGT1_246090	758.825	0.455	0.153	2.982	0.0028672	2.167		<=0.05	0.325
TGGT1_246170	1003.35	-0.276	0.1	-2.771	0.0055807	1.176		<=0.05	-0.231
TGGT1_246200	175.254	-1.575	0.185	-8.504	1.8289e-17	0.739		<=0.05	-1.519
TGGT1_246490	253.03	0.403	0.144	2.793	0.0052249	1.584		<=0.05	0.293
TGGT1_246540	884.631	-0.54	0.139	-3.896	9.7967e-05	1.412		<=0.05	-0.417
TGGT1_246550	2044.82	0.36	0.066	5.461	4.7244e-08	2.167		<=0.05	0.334
TGGT1_246720	363.764	-0.436	0.12	-3.641	0.00027209	2.323		<=0.05	-0.349
TGGT1_246940	2203.1	0.422	0.105	4.024	5.723e-05	1.176		<=0.05	0.354
TGGT1_246950	209.762	-0.416	0.155	-2.678	0.0074085	2.169		<=0.05	-0.29
TGGT1_247030	258.492	0.518	0.135	3.831	0.00012745	1.584		<=0.05	0.402
TGGT1_247220	642.039	0.431	0.116	3.702	0.00021361	1.995		<=0.05	0.349
TGGT1_247360	218.041	0.397	0.157	2.53	0.01142	1.898		<=0.05	0.274
TGGT1_247510	1018.56	0.967	0.116	8.305	9.963e-17	1.807		<=0.05	0.915
TGGT1_247530	400.026	1.219	0.188	6.489	8.6453e-11	1.584		<=0.05	1.114
TGGT1_247550	1868.45	-0.174	0.068	-2.546	0.010889	1.995		<=0.05	-0.158
TGGT1_247570	8.534	4.538	0.93	4.878	1.0735e-06	0.029		<=0.05	3.467
TGGT1_247690	727.346	-0.471	0.098	-4.803	1.5665e-06	1.176		<=0.05	-0.407
TGGT1_247700	1347.7	0.351	0.1	3.513	0.00044259	1.995		<=0.05	0.296
TGGT1_247730	504.242	-0.353	0.113	-3.12	0.0018092	1.412		<=0.05	-0.285
TGGT1_247760	533.713	-0.327	0.098	-3.34	0.00083848	1.995		<=0.05	-0.276
TGGT1_248110	360.911	0.417	0.135	3.09	0.0019993	1.569		<=0.05	0.315
TGGT1_248170	28.49	1.736	0.494	3.516	0.00043834	0.475		<=0.05	0.826
TGGT1_248190	1098.56	0.889	0.136	6.522	6.9436e-11	1.176		<=0.05	0.799
TGGT1_248340	982.281	-0.456	0.115	-3.956	7.6134e-05	1.807		<=0.05	-0.373
TGGT1_248390	2013.3	0.434	0.089	4.857	1.1932e-06	1.176		<=0.05	0.382
TGGT1_248420	369.568	-0.386	0.119	-3.254	0.0011376	2.323		<=0.05	-0.307
TGGT1_248510	228.417	0.553	0.205	2.694	0.0070587	1.898		<=0.05	0.329
TGGT1_248570	436.749	-0.424	0.125	-3.405	0.00066084	1.584		<=0.05	-0.333
TGGT1_248710	166.994	0.612	0.182	3.363	0.00077115	0.777		<=0.05	0.411
TGGT1_248880	602.523	-0.455	0.108	-4.227	2.3636e-05	1.807		<=0.05	-0.381
TGGT1_248990	1253.14	0.539	0.077	6.968	3.2095e-12	1.807		<=0.05	0.497
TGGT1_249180	896.232	-0.352	0.124	-2.83	0.004659	1.995		<=0.05	-0.273
TGGT1_249290	30.352	1.822	0.452	4.032	5.5307e-05	0.5		<=0.05	1.215
TGGT1_249300	510.477	0.549	0.127	4.334	1.4649e-05	1.176		<=0.05	0.443
TGGT1_249340	605.869	-0.301	0.111	-2.708	0.0067768	2.167		<=0.05	-0.242
TGGT1_249390	1906.01	-0.307	0.08	-3.814	0.00013649	1.412		<=0.05	-0.273
TGGT1_249540	282.044	0.532	0.208	2.563	0.010374	2.169		<=0.05	0.31
TGGT1_249670	1255.72	-0.428	0.073	-5.849	4.9397e-09	2.167		<=0.05	-0.392
TGGT1_249810	724.742	-0.211	0.079	-2.675	0.0074661	2.167		<=0.05	-0.187
TGGT1_249840	50.142	1.211	0.342	3.537	0.0004045	0.475		<=0.05	0.645
TGGT1_249860	391.345	-0.277	0.11	-2.532	0.011331	2.169		<=0.05	-0.224
TGGT1_249900	1455.21	-0.221	0.087	-2.55	0.010767	1.995		<=0.05	-0.191
TGGT1_249990	2778.43	0.634	0.097	6.534	6.401e-11	1.176		<=0.05	0.571
TGGT1_250100	205.574	2.428	0.253	9.603	7.7772e-22	1.898		<=0.05	2.369
TGGT1_250220	534.574	1.114	0.145	7.668	1.7463e-14	1.995		<=0.05	1.047
TGGT1_250690	2302.24	-0.272	0.1	-2.725	0.0064236	1.412		<=0.05	-0.227
TGGT1_250760	682.306	-0.608	0.151	-4.032	5.5364e-05	2.167		<=0.05	-0.461
TGGT1_250810	1637.72	0.292	0.081	3.604	0.00031291	1.807		<=0.05	0.258
TGGT1_250820	878.841	-0.414	0.104	-3.993	6.5168e-05	1.807		<=0.05	-0.348
TGGT1_250850	587.602	0.529	0.131	4.037	5.4216e-05	1.807		<=0.05	0.418
TGGT1_250880	1139.34	1.389	0.133	10.473	1.1481e-25	1.995		<=0.05	1.352
TGGT1_251500	1049.65	-0.314	0.089	-3.535	0.00040731	1.995		<=0.05	-0.273
TGGT1_251540	709.731	0.446	0.11	4.068	4.7412e-05	1.995		<=0.05	0.371
TGGT1_251630	422.018	-0.437	0.159	-2.741	0.0061191	1.898		<=0.05	-0.302
TGGT1_251690	1600.59	-0.339	0.111	-3.054	0.0022578	1.176		<=0.05	-0.275
TGGT1_251740	706.996	-0.547	0.125	-4.384	1.1676e-05	1.176		<=0.05	-0.444
TGGT1_251760	378.72	0.326	0.133	2.453	0.014151	2.323		<=0.05	0.244
TGGT1_251840	300.701	0.507	0.142	3.565	0.00036319	1.584		<=0.05	0.382
TGGT1_251930	338.009	-0.306	0.116	-2.629	0.0085734	2.323		<=0.05	-0.242
TGGT1_252190	310.615	0.875	0.161	5.44	5.3423e-08	2.169		<=0.05	0.737
TGGT1_252210	1945.96	0.894	0.112	7.973	1.5461e-15	1.807		<=0.05	0.838
TGGT1_252360	1249.85	0.34	0.101	3.368	0.00075717	1.412		<=0.05	0.285
TGGT1_252390	23.605	1.629	0.448	3.634	0.0002792	0.745		<=0.05	0.856
TGGT1_252880B	580.83	0.426	0.131	3.248	0.0011624	1.176		<=0.05	0.327
TGGT1_253290	683.774	-0.41	0.119	-3.448	0.00056517	1.807		<=0.05	-0.328
TGGT1_253330	50.208	2.252	0.434	5.193	2.0723e-07	0.5		<=0.05	2.026
TGGT1_253560	256.089	0.506	0.199	2.539	0.011131	1.898		<=0.05	0.303
TGGT1_253650	908.042	0.275	0.101	2.727	0.006399	1.807		<=0.05	0.228
TGGT1_253730	383.803	-0.528	0.127	-4.142	3.4396e-05	1.584		<=0.05	-0.422
TGGT1_253750	1194.42	0.457	0.143	3.206	0.0013464	1.995		<=0.05	0.339
TGGT1_253890	387.455	-0.369	0.122	-3.028	0.0024614	1.584		<=0.05	-0.289
TGGT1_253900	748.751	-0.587	0.114	-5.146	2.6603e-07	1.412		<=0.05	-0.499
TGGT1_254000	419.37	0.695	0.148	4.703	2.5645e-06	2.169		<=0.05	0.554
TGGT1_254010	512.371	0.606	0.134	4.516	6.2906e-06	2.167		<=0.05	0.487
TGGT1_254120	175.228	0.688	0.182	3.786	0.00015281	0.722		<=0.05	0.482
TGGT1_254370	1018.22	0.349	0.115	3.019	0.0025353	1.995		<=0.05	0.279
TGGT1_254470	1511.06	0.251	0.082	3.053	0.0022636	1.412		<=0.05	0.221
TGGT1_254630	565.842	-0.372	0.135	-2.748	0.0059958	1.995		<=0.05	-0.278
TGGT1_254710	580.219	0.314	0.105	2.979	0.0028925	1.176		<=0.05	0.258
TGGT1_254720	2933.38	0.455	0.12	3.784	0.0001542	1.176		<=0.05	0.365
TGGT1_254870	239.749	0.422	0.163	2.585	0.0097503	1.584		<=0.05	0.286
TGGT1_254910	585.808	-0.547	0.126	-4.338	1.4382e-05	1.412		<=0.05	-0.442
TGGT1_255260	5101.24	0.187	0.07	2.686	0.0072215	1.412		<=0.05	0.17
TGGT1_255300	1043.25	-0.23	0.076	-3.03	0.0024468	1.412		<=0.05	-0.206
TGGT1_255400	183.64	0.707	0.165	4.283	1.8407e-05	0.532		<=0.05	0.534
TGGT1_255450	1557.43	-0.434	0.08	-5.417	6.0477e-08	1.412		<=0.05	-0.392
TGGT1_255510	1212.59	-0.488	0.101	-4.847	1.2503e-06	2.167		<=0.05	-0.421
TGGT1_255690	188.012	-0.653	0.175	-3.726	0.00019462	0.777		<=0.05	-0.461
TGGT1_255900	227.856	0.44	0.162	2.714	0.0066383	2.323		<=0.05	0.301
TGGT1_256030	401.382	-0.355	0.139	-2.552	0.010699	2.323		<=0.05	-0.26
TGGT1_256060	743.584	0.508	0.106	4.816	1.4615e-06	1.807		<=0.05	0.434
TGGT1_256760	1969.25	-0.565	0.097	-5.856	4.745e-09	1.176		<=0.05	-0.501
TGGT1_256920	351.557	0.518	0.152	3.406	0.00065967	2.169		<=0.05	0.378
TGGT1_257000	60.227	1.253	0.354	3.535	0.00040808	0.594		<=0.05	0.659
TGGT1_257170	124.667	-0.648	0.201	-3.23	0.0012387	0.739		<=0.05	-0.41
TGGT1_257330	645.946	-0.333	0.103	-3.242	0.0011862	1.995		<=0.05	-0.277
TGGT1_257350	2119.21	-0.324	0.083	-3.915	9.0275e-05	1.995		<=0.05	-0.286
TGGT1_257370	406.46	0.465	0.137	3.393	0.00069092	2.169		<=0.05	0.353
TGGT1_257430	651.17	-0.368	0.124	-2.959	0.003089	1.807		<=0.05	-0.286
TGGT1_257470	540.473	-0.383	0.128	-2.992	0.0027691	1.807		<=0.05	-0.295
TGGT1_257530	3176.09	3.069	0.431	7.113	1.1344e-12	2.167		<=0.05	2.879
TGGT1_257550	803.641	-0.528	0.096	-5.513	3.523e-08	2.167		<=0.05	-0.465
TGGT1_257750	540.284	1.129	0.159	7.101	1.2428e-12	2.167		<=0.05	1.048
TGGT1_257770	434.926	-0.353	0.108	-3.255	0.0011346	1.584		<=0.05	-0.289
TGGT1_257780	111.925	0.982	0.214	4.6	4.2348e-06	0.722		<=0.05	0.749
TGGT1_257990	367.106	0.812	0.154	5.276	1.3212e-07	2.323		<=0.05	0.674
TGGT1_258210	3805.06	-0.248	0.089	-2.784	0.0053764	1.995		<=0.05	-0.214
TGGT1_258230	117.021	0.763	0.212	3.608	0.00030907	0.754		<=0.05	0.495
TGGT1_258450	893.208	-0.425	0.095	-4.48	7.4691e-06	1.176		<=0.05	-0.368
TGGT1_258462	271.896	0.416	0.138	3.025	0.002487	1.584		<=0.05	0.311
TGGT1_258470	3410.21	0.678	0.096	7.083	1.4059e-12	1.995		<=0.05	0.618
TGGT1_258590	170.258	0.694	0.175	3.959	7.5186e-05	0.722		<=0.05	0.5
TGGT1_258730	273.666	0.473	0.141	3.35	0.00080912	1.898		<=0.05	0.354
TGGT1_258870A	1887.06	0.313	0.102	3.081	0.002064	2.167		<=0.05	0.261
TGGT1_258870B	827.55	0.432	0.097	4.457	8.3298e-06	1.807		<=0.05	0.372
TGGT1_259090	356.2	0.409	0.13	3.14	0.0016896	1.584		<=0.05	0.314
TGGT1_259260	2042.37	-0.171	0.06	-2.849	0.0043813	1.176		<=0.05	-0.159
TGGT1_259610	49.405	-0.87	0.286	-3.046	0.0023156	0.475		<=0.05	-0.436
TGGT1_259980	230.115	-0.43	0.163	-2.641	0.0082669	1.569		<=0.05	-0.292
TGGT1_260150	117.276	0.577	0.197	2.922	0.0034761	0.722		<=0.05	0.358
TGGT1_260180	239.297	0.47	0.156	3.016	0.002565	2.323		<=0.05	0.332
TGGT1_260270	321.037	-0.366	0.136	-2.699	0.0069554	2.323		<=0.05	-0.273
TGGT1_260580	750.932	-0.669	0.094	-7.122	1.0605e-12	1.995		<=0.05	-0.611
TGGT1_260600	1372.26	-0.301	0.096	-3.117	0.0018251	1.412		<=0.05	-0.254
TGGT1_260630	506.196	-0.398	0.12	-3.315	0.00091573	1.176		<=0.05	-0.316
TGGT1_261000	726.88	-0.239	0.09	-2.66	0.0078208	1.995		<=0.05	-0.205
TGGT1_261022	1390.1	0.304	0.088	3.462	0.0005359	1.995		<=0.05	0.264
TGGT1_261210	582.972	-0.341	0.114	-2.995	0.0027413	1.995		<=0.05	-0.274
TGGT1_261400	644.151	0.365	0.111	3.285	0.001021	2.167		<=0.05	0.297
TGGT1_261440	435.597	0.409	0.116	3.529	0.00041783	2.323		<=0.05	0.33
TGGT1_261670	116.26	-1.018	0.243	-4.197	2.7105e-05	0.777		<=0.05	-0.713
TGGT1_261680	474.847	-0.543	0.121	-4.504	6.671e-06	1.807		<=0.05	-0.446
TGGT1_261850	312.465	-0.336	0.128	-2.627	0.0086057	2.169		<=0.05	-0.256
TGGT1_261955A	244.658	-0.438	0.135	-3.254	0.0011376	1.898		<=0.05	-0.333
TGGT1_261970	1105.87	0.89	0.094	9.461	3.0533e-21	1.412		<=0.05	0.852
TGGT1_262050	2391.87	0.628	0.087	7.188	6.5622e-13	1.995		<=0.05	0.576
TGGT1_262400	2204.08	0.283	0.092	3.076	0.0020969	2.167		<=0.05	0.242
TGGT1_262630	88.132	1.197	0.32	3.744	0.00018092	0.739		<=0.05	0.705
TGGT1_262690	2575.88	0.208	0.084	2.485	0.012973	1.995		<=0.05	0.182
TGGT1_262780	1160.08	-0.502	0.076	-6.574	4.8918e-11	1.807		<=0.05	-0.462
TGGT1_262920	928.35	0.447	0.107	4.192	2.7689e-05	1.807		<=0.05	0.375
TGGT1_262950	752.75	-0.513	0.122	-4.212	2.5285e-05	1.176		<=0.05	-0.416
TGGT1_262970	156.02	2.09	0.411	5.087	3.6441e-07	0.722		<=0.05	1.857
TGGT1_263070	329.479	-0.468	0.123	-3.808	0.00013982	1.569		<=0.05	-0.374
TGGT1_263210	204.945	0.503	0.16	3.153	0.0016178	1.569		<=0.05	0.354
TGGT1_263330	108.167	0.692	0.225	3.07	0.0021385	0.739		<=0.05	0.403
TGGT1_263420	293.188	-0.363	0.142	-2.554	0.010659	2.323		<=0.05	-0.264
TGGT1_263550	70.964	0.702	0.242	2.894	0.0037981	0.745		<=0.05	0.382
TGGT1_263560	302.174	0.567	0.147	3.859	0.00011386	2.169		<=0.05	0.429
TGGT1_263595	225.525	-0.375	0.152	-2.458	0.013984	2.169		<=0.05	-0.262
TGGT1_264030	191.484	0.482	0.147	3.27	0.0010737	0.777		<=0.05	0.354
TGGT1_264430	13	2.372	0.689	3.444	0.00057251	0.475		<=0.05	0.956
TGGT1_264660	1503.88	0.866	0.271	3.197	0.0013865	1.412		<=0.05	0.464
TGGT1_264790	238.552	0.438	0.158	2.782	0.0053964	2.169		<=0.05	0.305
TGGT1_264990	1169.21	-0.296	0.092	-3.2	0.001372	2.167		<=0.05	-0.253
TGGT1_265010	343.018	0.702	0.163	4.305	1.67e-05	2.169		<=0.05	0.532
TGGT1_265080	280.017	-0.428	0.146	-2.933	0.0033538	2.169		<=0.05	-0.311
TGGT1_265170	116.271	0.709	0.25	2.831	0.0046458	0.739		<=0.05	0.374
TGGT1_265190	1267.79	-0.321	0.094	-3.41	0.00065049	2.167		<=0.05	-0.274
TGGT1_265420	407.477	-0.334	0.124	-2.698	0.0069852	2.323		<=0.05	-0.259
TGGT1_265450	720.601	-0.372	0.099	-3.752	0.00017519	2.167		<=0.05	-0.315
TGGT1_265770	931.217	-0.294	0.093	-3.146	0.0016556	1.412		<=0.05	-0.251
TGGT1_265820	140.907	0.696	0.166	4.186	2.8343e-05	0.722		<=0.05	0.52
TGGT1_266100	264.87	0.432	0.167	2.592	0.0095286	2.169		<=0.05	0.289
TGGT1_266320	391.789	-0.391	0.147	-2.652	0.0080089	1.584		<=0.05	-0.28
TGGT1_266410	190.192	0.442	0.147	3.006	0.0026503	0.532		<=0.05	0.321
TGGT1_266640	1409.74	0.376	0.079	4.762	1.9156e-06	1.807		<=0.05	0.338
TGGT1_266890	987.196	0.265	0.086	3.061	0.0022027	1.995		<=0.05	0.23
TGGT1_266900	353.281	0.443	0.141	3.15	0.0016308	1.584		<=0.05	0.33
TGGT1_266910	36.894	1.698	0.556	3.056	0.0022437	0.745		<=0.05	0.542
TGGT1_266920	1817.88	0.512	0.088	5.832	5.4687e-09	1.412		<=0.05	0.459
TGGT1_266960	6493.39	-0.219	0.083	-2.63	0.008526	1.412		<=0.05	-0.191
TGGT1_266990	774.031	-0.305	0.085	-3.573	0.00035259	1.176		<=0.05	-0.267
TGGT1_267330	238.513	-0.745	0.154	-4.832	1.3512e-06	1.584		<=0.05	-0.596
TGGT1_267380	77.979	0.938	0.301	3.112	0.0018607	0.5		<=0.05	0.461
TGGT1_267400	1468.43	0.37	0.09	4.118	3.8153e-05	1.176		<=0.05	0.322
TGGT1_267430	653.356	-0.414	0.092	-4.476	7.6062e-06	1.412		<=0.05	-0.36
TGGT1_267690	380.798	-0.422	0.123	-3.43	0.00060329	1.898		<=0.05	-0.334
TGGT1_267720	1014.94	0.281	0.1	2.805	0.0050375	1.807		<=0.05	0.234
TGGT1_267740	323.283	0.549	0.126	4.347	1.3829e-05	1.898		<=0.05	0.444
TGGT1_267980	10.999	4.128	0.809	5.101	3.3869e-07	0.745		<=0.05	3.365
TGGT1_268010	505.435	-0.356	0.138	-2.578	0.0099279	1.807		<=0.05	-0.262
TGGT1_268035	69.162	0.902	0.244	3.704	0.00021199	0.5		<=0.05	0.566
TGGT1_268280	1111.28	0.419	0.096	4.373	1.2267e-05	1.995		<=0.05	0.361
TGGT1_268430	312.631	-0.353	0.134	-2.627	0.0086137	1.569		<=0.05	-0.263
TGGT1_268600	195.932	-0.608	0.169	-3.606	0.00031133	0.754		<=0.05	-0.43
TGGT1_268680	640.413	-0.356	0.111	-3.215	0.0013047	2.167		<=0.05	-0.289
TGGT1_268790	525.417	0.49	0.114	4.293	1.7589e-05	1.807		<=0.05	0.405
TGGT1_268850	3576.81	-0.483	0.117	-4.138	3.5091e-05	1.807		<=0.05	-0.396
TGGT1_268870	653.595	-0.647	0.098	-6.583	4.603e-11	1.176		<=0.05	-0.582
TGGT1_268920	221.461	0.548	0.151	3.62	0.00029447	2.323		<=0.05	0.405
TGGT1_268970	11.926	3.405	0.773	4.406	1.0518e-05	0.475		<=0.05	2.553
TGGT1_268980	225.053	0.552	0.172	3.206	0.0013456	2.323		<=0.05	0.376
TGGT1_269010	1364.98	0.247	0.089	2.79	0.0052716	1.995		<=0.05	0.213
TGGT1_269050	88.118	0.967	0.321	3.014	0.0025806	0.722		<=0.05	0.444
TGGT1_269190	4069.08	-0.341	0.068	-5.028	4.9564e-07	1.176		<=0.05	-0.314
TGGT1_269210	306.169	-0.649	0.128	-5.072	3.9469e-07	1.584		<=0.05	-0.54
TGGT1_269310	35.299	3.013	0.493	6.11	9.9717e-10	0.594		<=0.05	2.767
TGGT1_269417	75.272	1.253	0.253	4.959	7.0827e-07	0.745		<=0.05	1.022
TGGT1_269420	1402.95	0.673	0.102	6.582	4.6276e-11	1.807		<=0.05	0.604
TGGT1_269460	803.564	-0.577	0.107	-5.411	6.2576e-08	2.167		<=0.05	-0.499
TGGT1_269620	475.398	-0.585	0.124	-4.732	2.226e-06	2.167		<=0.05	-0.482
TGGT1_269720	209.881	0.433	0.132	3.277	0.0010498	2.323		<=0.05	0.332
TGGT1_269780	59.32	0.815	0.278	2.927	0.0034272	0.594		<=0.05	0.405
TGGT1_269900	250.153	0.485	0.188	2.587	0.0096887	2.323		<=0.05	0.303
TGGT1_269950	1886.83	-0.415	0.094	-4.413	1.0171e-05	1.412		<=0.05	-0.359
TGGT1_270050	133.259	1.088	0.214	5.087	3.6409e-07	0.754		<=0.05	0.893
TGGT1_270240	5586.02	0.384	0.097	3.977	6.9843e-05	1.176	MAG1	<=0.05	0.329
TGGT1_270250	24730.4	0.263	0.068	3.884	0.00010285	1.807		<=0.05	0.241
TGGT1_270320	1568.62	0.569	0.079	7.243	4.3865e-13	1.412		<=0.05	0.526
TGGT1_270450	129.29	0.558	0.168	3.317	0.00090863	0.739		<=0.05	0.388
TGGT1_270510	3474.22	-0.696	0.108	-6.461	1.0411e-10	2.167		<=0.05	-0.622
TGGT1_270700	214.784	0.703	0.163	4.311	1.6252e-05	1.569		<=0.05	0.533
TGGT1_270750	678.778	0.549	0.146	3.756	0.00017282	1.412		<=0.05	0.414
TGGT1_270900	456.354	-0.449	0.124	-3.614	0.00030098	1.176		<=0.05	-0.355
TGGT1_271000	454.248	-0.744	0.144	-5.172	2.3142e-07	1.898		<=0.05	-0.615
TGGT1_271030	1233.01	0.397	0.126	3.146	0.0016571	1.176		<=0.05	0.308
TGGT1_271200	818.896	-0.433	0.113	-3.843	0.00012173	2.167		<=0.05	-0.355
TGGT1_271260	897.768	-0.319	0.117	-2.712	0.0066961	1.176		<=0.05	-0.252
TGGT1_271320	44.382	1.976	0.403	4.902	9.4803e-07	0.594		<=0.05	1.711
TGGT1_271610	175.957	0.69	0.196	3.52	0.00043168	0.722		<=0.05	0.456
TGGT1_271810	742.995	-0.381	0.1	-3.823	0.00013185	2.167		<=0.05	-0.323
TGGT1_271960	587.538	-0.538	0.141	-3.824	0.00013124	2.167		<=0.05	-0.412
TGGT1_271990	262.344	0.342	0.138	2.471	0.013455	2.323		<=0.05	0.251
TGGT1_272290	361.188	-0.466	0.129	-3.61	0.00030571	1.584		<=0.05	-0.364
TGGT1_272370	502.223	1.024	0.181	5.671	1.4169e-08	1.176		<=0.05	0.885
TGGT1_272380	469.12	0.403	0.123	3.266	0.0010919	1.807		<=0.05	0.316
TGGT1_272440	10.872	2.55	0.848	3.008	0.0026324	0.745		<=0.05	0.559
TGGT1_272460	387.607	0.859	0.171	5.033	4.8177e-07	2.169		<=0.05	0.696
TGGT1_272490	147.371	-0.885	0.193	-4.59	4.4391e-06	0.532		<=0.05	-0.676
TGGT1_272520	379.967	0.51	0.173	2.943	0.0032506	1.898		<=0.05	0.341
TGGT1_272660	425.537	0.359	0.13	2.768	0.0056343	1.898		<=0.05	0.273
TGGT1_273090	2630.66	-0.253	0.07	-3.642	0.00027062	1.412		<=0.05	-0.23
TGGT1_273110	77.654	0.833	0.273	3.055	0.0022527	0.848		<=0.05	0.431
TGGT1_273120	136.815	-0.879	0.202	-4.358	1.3139e-05	0.532		<=0.05	-0.646
TGGT1_273130	472.7	-0.583	0.133	-4.392	1.1246e-05	2.167		<=0.05	-0.466
TGGT1_273320	213.723	0.838	0.178	4.708	2.5e-06	1.569		<=0.05	0.653
TGGT1_273460	1141.23	-0.325	0.118	-2.765	0.0056886	1.807		<=0.05	-0.257
TGGT1_273760	9038.8	-0.426	0.121	-3.533	0.00041156	1.995		<=0.05	-0.34
TGGT1_273860	1166.23	0.322	0.093	3.467	0.00052718	1.807		<=0.05	0.276
TGGT1_273870	1323.24	-0.291	0.072	-4.068	4.7491e-05	1.995		<=0.05	-0.264
TGGT1_274010	290.725	0.376	0.136	2.757	0.0058335	1.569		<=0.05	0.28
TGGT1_274060	362.662	0.391	0.133	2.938	0.0033056	2.169		<=0.05	0.296
TGGT1_274150	221.679	0.619	0.137	4.509	6.5221e-06	1.898		<=0.05	0.494
TGGT1_275430	560.377	-0.28	0.102	-2.754	0.0058839	1.807		<=0.05	-0.232
TGGT1_275440	8142.18	0.256	0.09	2.846	0.0044253	1.176		<=0.05	0.22
TGGT1_275460	95.303	1.871	0.267	7.018	2.252e-12	0.532		<=0.05	1.787
TGGT1_275610	1118.24	-0.592	0.116	-5.111	3.2032e-07	1.176		<=0.05	-0.501
TGGT1_275670	502.415	-0.495	0.133	-3.715	0.00020319	2.167		<=0.05	-0.384
TGGT1_275690	1579.64	-0.419	0.079	-5.304	1.135e-07	2.167		<=0.05	-0.378
TGGT1_275770	139.695	0.578	0.186	3.11	0.001874	0.754		<=0.05	0.377
TGGT1_275860	584.701	0.301	0.108	2.794	0.0052126	1.807		<=0.05	0.245
TGGT1_275990	392.362	-0.365	0.131	-2.793	0.0052155	1.584		<=0.05	-0.277
TGGT1_276100	113.883	-0.747	0.205	-3.649	0.00026364	0.739		<=0.05	-0.493
TGGT1_276140	2263.01	-0.236	0.07	-3.385	0.0007124	2.167		<=0.05	-0.215
TGGT1_276890	266.084	-0.521	0.154	-3.379	0.00072748	2.169		<=0.05	-0.377
TGGT1_276980	87.064	0.98	0.261	3.76	0.00017004	0.722		<=0.05	0.61
TGGT1_276990	58.567	1.062	0.267	3.972	7.1207e-05	0.848		<=0.05	0.695
TGGT1_277080	1881.17	0.519	0.102	5.064	4.1002e-07	1.995		<=0.05	0.448
TGGT1_277490	481.311	0.661	0.151	4.384	1.1656e-05	1.176		<=0.05	0.513
TGGT1_277540	204.622	-0.455	0.153	-2.972	0.0029556	2.169		<=0.05	-0.324
TGGT1_277840	162.366	0.721	0.164	4.4	1.0807e-05	0.532		<=0.05	0.551
TGGT1_277940	755.292	-0.458	0.107	-4.293	1.7629e-05	1.412		<=0.05	-0.385
TGGT1_277970	34.676	-1.187	0.382	-3.105	0.0019037	0.5		<=0.05	-0.5
TGGT1_278130	368.415	-0.874	0.137	-6.378	1.7978e-10	2.323		<=0.05	-0.779
TGGT1_278160	74.902	0.981	0.279	3.513	0.00044305	0.745		<=0.05	0.559
TGGT1_278205	1417.07	0.454	0.122	3.721	0.00019828	2.167		<=0.05	0.362
TGGT1_278450	653.837	0.482	0.112	4.3	1.7102e-05	1.807		<=0.05	0.4
TGGT1_278510	430.606	0.401	0.162	2.474	0.01335	2.169		<=0.05	0.271
TGGT1_278530	432.442	1.199	0.152	7.9	2.7974e-15	2.323		<=0.05	1.134
TGGT1_278600	360.387	0.358	0.127	2.822	0.0047785	1.898		<=0.05	0.275
TGGT1_278660	1252.87	-0.413	0.087	-4.751	2.0196e-06	2.167		<=0.05	-0.365
TGGT1_278760	35.062	1.152	0.371	3.103	0.0019134	0.594		<=0.05	0.494
TGGT1_278800	998.455	-0.294	0.111	-2.652	0.0079929	1.995		<=0.05	-0.237
TGGT1_278870	1749.08	-0.264	0.082	-3.229	0.0012429	1.176		<=0.05	-0.232
TGGT1_278975	426.734	-0.414	0.132	-3.14	0.0016909	1.569		<=0.05	-0.316
TGGT1_279320	899.019	0.308	0.12	2.569	0.010186	1.807		<=0.05	0.241
TGGT1_279360	887.182	0.293	0.099	2.954	0.0031347	1.807		<=0.05	0.245
TGGT1_279390	1832.68	-0.244	0.091	-2.671	0.0075555	1.176		<=0.05	-0.208
TGGT1_279420	1190.55	-0.313	0.097	-3.24	0.0011962	1.412		<=0.05	-0.265
TGGT1_280370	1468.03	0.587	0.106	5.563	2.6542e-08	1.412		<=0.05	0.511
TGGT1_280380	1816.02	0.409	0.095	4.297	1.7306e-05	1.176		<=0.05	0.353
TGGT1_280460	985.512	0.449	0.099	4.529	5.9261e-06	1.995		<=0.05	0.386
TGGT1_280580	18.545	1.689	0.508	3.323	0.00089056	0.475		<=0.05	0.69
TGGT1_280710	497.78	-0.432	0.133	-3.252	0.0011464	1.176		<=0.05	-0.33
TGGT1_280770	1103.31	-0.616	0.119	-5.185	2.1583e-07	1.412		<=0.05	-0.521
TGGT1_280790	213.093	-0.485	0.171	-2.834	0.004596	2.323		<=0.05	-0.324
TGGT1_281400	88.143	1.362	0.282	4.822	1.4187e-06	0.777		<=0.05	1.099
TGGT1_281580	280.215	0.667	0.118	5.633	1.7684e-08	2.323		<=0.05	0.574
TGGT1_281650	211.505	-0.584	0.153	-3.826	0.00013015	1.584		<=0.05	-0.435
TGGT1_281900	980.196	-0.379	0.091	-4.176	2.9712e-05	1.412		<=0.05	-0.33
TGGT1_281910	52.205	1.135	0.317	3.583	0.00034029	0.5		<=0.05	0.632
TGGT1_282070	1607.38	-0.401	0.091	-4.384	1.1642e-05	1.995		<=0.05	-0.349
TGGT1_282180	810.744	-0.291	0.109	-2.682	0.0073199	1.995		<=0.05	-0.236
TGGT1_282190	240.223	0.458	0.144	3.19	0.0014249	2.323		<=0.05	0.338
TGGT1_282210	464.839	-0.446	0.127	-3.527	0.00042015	2.167		<=0.05	-0.35
TGGT1_283540	380.584	0.45	0.125	3.611	0.00030527	2.169		<=0.05	0.356
TGGT1_283710	245.625	-0.515	0.149	-3.46	0.00054005	1.584		<=0.05	-0.38
TGGT1_283850	1074.24	-0.553	0.116	-4.783	1.7308e-06	1.176		<=0.05	-0.463
TGGT1_283900	296.926	-0.473	0.151	-3.143	0.0016742	2.169		<=0.05	-0.342
TGGT1_284010	277.791	-0.638	0.148	-4.302	1.691e-05	2.169		<=0.05	-0.494
TGGT1_284180	2933.14	0.497	0.098	5.054	4.3361e-07	1.412		<=0.05	0.432
TGGT1_284190	578.476	-0.329	0.116	-2.845	0.004437	1.412		<=0.05	-0.262
TGGT1_284530	244.537	0.394	0.142	2.768	0.0056414	2.169		<=0.05	0.288
TGGT1_284620	350.268	0.468	0.143	3.262	0.0011053	1.898		<=0.05	0.347
TGGT1_285180	512.971	0.397	0.107	3.713	0.00020507	1.807		<=0.05	0.329
TGGT1_285210	247.666	-0.457	0.159	-2.874	0.0040578	2.323		<=0.05	-0.318
TGGT1_285250	2056.29	0.218	0.081	2.698	0.006986	1.807		<=0.05	0.192
TGGT1_285480	278.69	-0.478	0.18	-2.65	0.0080513	1.898		<=0.05	-0.307
TGGT1_285650	471.307	-0.505	0.129	-3.923	8.7543e-05	1.176		<=0.05	-0.4
TGGT1_285780	269.491	-0.445	0.14	-3.175	0.0014974	2.323		<=0.05	-0.332
TGGT1_285800	247.616	1.272	0.226	5.621	1.9003e-08	1.898		<=0.05	1.113
TGGT1_285860	282.674	0.339	0.134	2.523	0.01165	2.169		<=0.05	0.252
TGGT1_286000	78.796	0.945	0.267	3.536	0.00040666	0.594		<=0.05	0.552
TGGT1_286080	355.417	-0.461	0.157	-2.944	0.0032426	1.898		<=0.05	-0.324
TGGT1_286120	949.956	-0.514	0.097	-5.273	1.3437e-07	1.995		<=0.05	-0.449
TGGT1_286190	671.105	-0.265	0.102	-2.61	0.0090558	1.807		<=0.05	-0.22
TGGT1_286270	632.26	0.519	0.132	3.919	8.8771e-05	2.167		<=0.05	0.407
TGGT1_286420A	11583.2	-0.444	0.108	-4.103	4.0835e-05	2.167		<=0.05	-0.37
TGGT1_286420B	3751.52	-0.324	0.115	-2.815	0.0048741	1.412		<=0.05	-0.258
TGGT1_286450	12182	0.335	0.086	3.898	9.7034e-05	1.176		<=0.05	0.294
TGGT1_286670	22.185	1.972	0.481	4.1	4.1305e-05	0.848		<=0.05	1.371
TGGT1_286932	82.434	1.309	0.285	4.587	4.4964e-06	0.594		<=0.05	1.006
TGGT1_287040	279.771	-0.883	0.229	-3.865	0.00011103	1.898		<=0.05	-0.583
TGGT1_287500	752.757	-0.306	0.1	-3.063	0.0021901	2.167		<=0.05	-0.256
TGGT1_287960	86.091	0.72	0.238	3.022	0.0025128	0.848		<=0.05	0.403
TGGT1_287970	1141.9	-0.613	0.1	-6.116	9.5825e-10	1.995		<=0.05	-0.545
TGGT1_288210	206.181	-0.398	0.152	-2.614	0.0089552	2.169		<=0.05	-0.28
TGGT1_288360	6563.79	2.985	0.615	4.854	1.2087e-06	2.167		<=0.05	2.546
TGGT1_288420	1134.32	-0.595	0.096	-6.23	4.6691e-10	1.995		<=0.05	-0.532
TGGT1_288440	824.87	0.804	0.129	6.239	4.3903e-10	1.995		<=0.05	0.71
TGGT1_288450	10.959	2.508	0.66	3.801	0.00014418	0.745		<=0.05	1.421
TGGT1_288475	8.381	4.53	1.104	4.103	4.0862e-05	0.029		<=0.05	2.374
TGGT1_288500	591.754	-0.384	0.132	-2.915	0.0035528	2.167		<=0.05	-0.291
TGGT1_288560	188.806	0.792	0.162	4.876	1.0813e-06	0.739		<=0.05	0.633
TGGT1_288650	6397.36	-0.225	0.056	-4.017	5.8936e-05	1.807		<=0.05	-0.211
TGGT1_288830	302.668	-0.594	0.16	-3.709	0.0002083	1.898		<=0.05	-0.432
TGGT1_288840	710.75	0.423	0.136	3.111	0.0018643	1.412		<=0.05	0.319
TGGT1_288940	567.931	0.465	0.167	2.785	0.0053499	1.176		<=0.05	0.314
TGGT1_288950	289.67	-0.391	0.149	-2.624	0.0086996	1.584		<=0.05	-0.278
TGGT1_289170	39.272	1.438	0.383	3.751	0.00017616	0.475		<=0.05	0.824
TGGT1_289300	621.415	-0.407	0.11	-3.71	0.00020725	1.807		<=0.05	-0.335
TGGT1_289330	862.114	-0.429	0.127	-3.392	0.00069417	2.167		<=0.05	-0.335
TGGT1_289530	4670.81	0.374	0.096	3.906	9.4012e-05	1.995		<=0.05	0.32
TGGT1_289540	1296.24	0.329	0.081	4.048	5.1742e-05	1.995		<=0.05	0.292
TGGT1_289630	457.826	0.576	0.129	4.451	8.5282e-06	1.995		<=0.05	0.465
TGGT1_289650	1519.96	-0.425	0.136	-3.134	0.0017232	1.995		<=0.05	-0.321
TGGT1_289690	3499.11	-0.73	0.22	-3.321	0.00089805	1.995		<=0.05	-0.446
TGGT1_289710	1373.33	-0.572	0.098	-5.845	5.0618e-09	1.807		<=0.05	-0.506
TGGT1_289740	48.708	1.301	0.308	4.232	2.3154e-05	0.848		<=0.05	0.913
TGGT1_289890	166.902	-0.783	0.204	-3.846	0.00012007	0.722		<=0.05	-0.532
TGGT1_289910	1403.21	-0.501	0.096	-5.191	2.0919e-07	1.995		<=0.05	-0.438
TGGT1_289920	294.819	0.484	0.133	3.643	0.00026957	1.898		<=0.05	0.375
TGGT1_289980	257.164	-0.421	0.137	-3.07	0.0021411	1.898		<=0.05	-0.316
TGGT1_290040	307.39	0.384	0.135	2.85	0.0043667	2.323		<=0.05	0.288
TGGT1_290150	316.978	-0.413	0.141	-2.925	0.0034432	1.569		<=0.05	-0.304
TGGT1_290160	1660.8	-0.355	0.073	-4.884	1.0389e-06	1.995		<=0.05	-0.324
TGGT1_290200	1508.76	-0.702	0.113	-6.22	4.9675e-10	1.412		<=0.05	-0.621
TGGT1_290300	501.695	0.418	0.103	4.06	4.9078e-05	1.176		<=0.05	0.353
TGGT1_290620	1555.66	-0.274	0.108	-2.537	0.011186	2.167		<=0.05	-0.222
TGGT1_290660	1654.32	-0.275	0.087	-3.179	0.0014766	1.176		<=0.05	-0.24
TGGT1_290710	84.918	0.96	0.265	3.623	0.00029142	0.745		<=0.05	0.574
TGGT1_290860	321.527	0.375	0.139	2.696	0.0070283	1.898		<=0.05	0.276
TGGT1_290870	272.962	0.603	0.174	3.465	0.00052986	1.898		<=0.05	0.417
TGGT1_290910	468.628	-0.43	0.106	-4.069	4.7164e-05	1.176		<=0.05	-0.36
TGGT1_290950	1262.38	-0.35	0.109	-3.218	0.0012923	1.176		<=0.05	-0.286
TGGT1_290970	118.122	1.988	0.27	7.369	1.7135e-13	0.532		<=0.05	1.913
TGGT1_290980	462.771	-0.29	0.104	-2.799	0.0051279	1.412		<=0.05	-0.239
TGGT1_291050	579.384	-0.383	0.109	-3.521	0.00043023	1.412		<=0.05	-0.315
TGGT1_291140	1646.36	-0.36	0.076	-4.736	2.1814e-06	1.807		<=0.05	-0.325
TGGT1_291600	355.081	0.503	0.128	3.928	8.5655e-05	2.323		<=0.05	0.399
TGGT1_291630	210.789	0.966	0.193	5	5.7407e-07	2.169		<=0.05	0.78
TGGT1_291850	1623.63	0.435	0.141	3.083	0.0020464	1.412		<=0.05	0.323
TGGT1_291890	7842.83	0.423	0.105	4.01	6.0602e-05	2.167		<=0.05	0.354
TGGT1_291930	3150.55	-0.562	0.192	-2.929	0.0034005	1.412		<=0.05	-0.355
TGGT1_292020	538.014	0.696	0.154	4.527	5.9936e-06	1.176		<=0.05	0.544
TGGT1_292080	1354.75	-0.578	0.102	-5.659	1.5187e-08	1.807		<=0.05	-0.506
TGGT1_292140	734.263	-0.446	0.131	-3.416	0.00063464	1.807		<=0.05	-0.345
TGGT1_292300	359.986	-0.355	0.135	-2.629	0.0085662	1.584		<=0.05	-0.265
TGGT1_292960	145.507	0.803	0.17	4.736	2.1753e-06	0.722		<=0.05	0.631
TGGT1_293170	1082.79	-0.391	0.085	-4.61	4.0273e-06	1.807		<=0.05	-0.347
TGGT1_293260	1155.07	-0.445	0.089	-4.994	5.9084e-07	1.176		<=0.05	-0.393
TGGT1_293320	369.438	-0.349	0.117	-2.977	0.0029096	1.898		<=0.05	-0.277
TGGT1_293430	977.657	0.241	0.098	2.448	0.014357	2.167		<=0.05	0.201
TGGT1_293510	1023.92	0.463	0.102	4.562	5.0582e-06	1.807		<=0.05	0.396
TGGT1_293690	1067.32	-0.314	0.12	-2.607	0.0091385	1.807		<=0.05	-0.245
TGGT1_293720	371.391	0.344	0.123	2.796	0.005169	1.584		<=0.05	0.268
TGGT1_293730	432.013	-0.535	0.133	-4.025	5.6971e-05	1.584		<=0.05	-0.421
TGGT1_293740	180.102	0.72	0.172	4.182	2.8864e-05	0.739		<=0.05	0.533
TGGT1_293780	75.506	2.348	0.352	6.667	2.6112e-11	0.848		<=0.05	2.23
TGGT1_293810	71.247	0.799	0.273	2.929	0.0034034	0.848		<=0.05	0.403
TGGT1_293840	545.908	-0.437	0.145	-3.015	0.0025738	1.176		<=0.05	-0.32
TGGT1_293900	747.271	0.355	0.113	3.139	0.0016964	1.807		<=0.05	0.286
TGGT1_294200	2003.26	0.706	0.075	9.474	2.6956e-21	1.412		<=0.05	0.672
TGGT1_294330	273.708	-1.341	0.202	-6.628	3.4068e-11	2.169		<=0.05	-1.237
TGGT1_294350	778.732	-0.534	0.109	-4.915	8.8821e-07	1.176		<=0.05	-0.454
TGGT1_294410	16.751	1.712	0.496	3.452	0.00055725	0.475		<=0.05	0.776
TGGT1_294620	2092.71	-0.511	0.11	-4.663	3.1159e-06	2.167		<=0.05	-0.431
TGGT1_294640	1718.86	-0.363	0.084	-4.308	1.6466e-05	2.167		<=0.05	-0.321
TGGT1_294730	352.129	-0.492	0.153	-3.221	0.0012795	2.169		<=0.05	-0.355
TGGT1_294800A	4342.35	-0.397	0.119	-3.325	0.00088333	1.807		<=0.05	-0.316
TGGT1_294800B	4899.05	-0.324	0.115	-2.805	0.0050328	1.807		<=0.05	-0.258
TGGT1_294990	248.681	0.48	0.177	2.707	0.006782	1.569		<=0.05	0.312
TGGT1_295030	551.115	0.664	0.134	4.949	7.4539e-07	1.995		<=0.05	0.545
TGGT1_295040	452.35	-0.387	0.116	-3.349	0.00081057	2.323		<=0.05	-0.312
TGGT1_295060	140.778	0.516	0.163	3.165	0.0015494	0.739		<=0.05	0.36
TGGT1_295090	331.004	0.309	0.123	2.502	0.012335	2.169		<=0.05	0.238
TGGT1_295100	1508.7	0.568	0.214	2.659	0.0078415	2.167		<=0.05	0.328
TGGT1_295105	37.601	1.473	0.492	2.993	0.0027589	0.475		<=0.05	0.492
TGGT1_295680	256.404	-0.546	0.167	-3.282	0.001032	2.323		<=0.05	-0.38
TGGT1_295720	20.489	3.137	0.573	5.471	4.467e-08	0.848		<=0.05	2.793
TGGT1_295850	629.088	0.334	0.132	2.536	0.011198	1.995		<=0.05	0.251
TGGT1_295935	1078.61	0.79	0.099	7.943	1.9814e-15	1.807		<=0.05	0.736
TGGT1_295950	295.186	0.526	0.188	2.798	0.0051423	1.898		<=0.05	0.333
TGGT1_295980	547.805	0.461	0.129	3.575	0.00035089	1.807		<=0.05	0.36
TGGT1_296000	37.014	1.192	0.356	3.352	0.00080297	0.5		<=0.05	0.579
TGGT1_297120	1030.91	-0.79	0.121	-6.529	6.6269e-11	2.167		<=0.05	-0.706
TGGT1_297160	203.296	-0.402	0.148	-2.721	0.006507	1.569		<=0.05	-0.288
TGGT1_297245	238.571	-0.457	0.173	-2.647	0.00812	2.169		<=0.05	-0.301
TGGT1_297340	1482.38	0.458	0.11	4.17	3.0491e-05	1.412		<=0.05	0.382
TGGT1_297400	371.081	0.666	0.121	5.493	3.9423e-08	1.569		<=0.05	0.569
TGGT1_297470	457.477	0.303	0.114	2.664	0.0077279	1.995		<=0.05	0.242
TGGT1_297500	1225.09	-0.272	0.084	-3.231	0.0012342	1.176		<=0.05	-0.238
TGGT1_297530	223.191	-0.46	0.161	-2.852	0.0043501	1.584		<=0.05	-0.317
TGGT1_297650	455.961	0.279	0.097	2.863	0.0041965	1.807		<=0.05	0.234
TGGT1_297710	436.506	-0.372	0.136	-2.741	0.0061235	2.323		<=0.05	-0.277
TGGT1_297720	578.633	-0.263	0.099	-2.668	0.0076208	1.807		<=0.05	-0.22
TGGT1_297870	400.153	-0.74	0.122	-6.062	1.3466e-09	1.898		<=0.05	-0.648
TGGT1_297880	2182.16	1.958	0.387	5.052	4.3777e-07	1.807		<=0.05	1.724
TGGT1_297900	280.693	0.623	0.13	4.803	1.5657e-06	1.898		<=0.05	0.51
TGGT1_297940	267.862	0.524	0.167	3.13	0.0017485	1.584		<=0.05	0.36
TGGT1_298010	327.525	0.371	0.115	3.234	0.0012199	1.569		<=0.05	0.299
TGGT1_298600	391.461	0.579	0.136	4.268	1.9737e-05	1.584		<=0.05	0.458
TGGT1_298610	1753.54	-0.295	0.081	-3.621	0.00029313	1.412		<=0.05	-0.261
TGGT1_299100	487.848	0.338	0.107	3.151	0.0016267	1.995		<=0.05	0.277
TGGT1_300048	159.059	1.105	0.263	4.202	2.6479e-05	0.532		<=0.05	0.77
TGGT1_300100	3861.9	-0.312	0.091	-3.434	0.00059423	1.176		<=0.05	-0.269
TGGT1_300120	1411.07	0.399	0.091	4.366	1.2628e-05	2.167		<=0.05	0.347
TGGT1_300260	1536.81	-0.457	0.089	-5.127	2.9398e-07	1.807		<=0.05	-0.404
TGGT1_301160	142.979	0.982	0.207	4.751	2.0266e-06	0.722	SRS22	<=0.05	0.766
TGGT1_301170	92.06	-1.062	0.283	-3.76	0.00016997	0.739		<=0.05	-0.648
TGGT1_301210	224.861	0.753	0.229	3.292	0.00099305	1.898		<=0.05	0.449
TGGT1_301250	1188.28	0.529	0.107	4.948	7.5081e-07	1.995		<=0.05	0.452
TGGT1_301400	1453.26	0.352	0.105	3.361	0.00077582	1.995		<=0.05	0.292
TGGT1_301410	308.526	-0.556	0.169	-3.295	0.00098288	1.898		<=0.05	-0.385
TGGT1_304500	172.524	0.791	0.177	4.456	8.3533e-06	0.532		<=0.05	0.599
TGGT1_304630	839.802	0.746	0.222	3.362	0.00077366	1.995		<=0.05	0.457
TGGT1_304670	225.225	0.813	0.191	4.266	1.9863e-05	2.323		<=0.05	0.595
TGGT1_304680	184.133	-0.621	0.173	-3.591	0.0003288	0.722		<=0.05	-0.435
TGGT1_304700	200.236	-0.614	0.166	-3.708	0.00020913	0.754		<=0.05	-0.441
TGGT1_304710	760.657	-0.329	0.095	-3.465	0.00053077	1.176		<=0.05	-0.28
TGGT1_304740	964.108	0.753	0.08	9.401	5.4082e-21	1.807		<=0.05	0.716
TGGT1_304930	25.009	1.615	0.478	3.377	0.00073157	0.594		<=0.05	0.703
TGGT1_304955	1592.76	0.379	0.079	4.816	1.4626e-06	1.807		<=0.05	0.341
TGGT1_305120	76.523	1.686	0.3	5.622	1.8898e-08	0.5		<=0.05	1.525
TGGT1_305250	362.661	0.442	0.16	2.76	0.005779	2.169		<=0.05	0.305
TGGT1_305270	618.645	-0.408	0.102	-4.002	6.2752e-05	1.176		<=0.05	-0.345
TGGT1_305330	1254.72	0.729	0.104	7.005	2.4722e-12	1.807		<=0.05	0.662
TGGT1_305780	366.876	-0.345	0.138	-2.505	0.012261	2.169		<=0.05	-0.254
TGGT1_305980	995.35	-0.319	0.107	-2.974	0.0029391	1.807		<=0.05	-0.261
TGGT1_306080	426.595	-0.504	0.135	-3.739	0.00018481	2.323		<=0.05	-0.39
TGGT1_306190	2903.6	2.672	0.447	5.971	2.3632e-09	1.995		<=0.05	2.475
TGGT1_306260	403.529	0.404	0.136	2.976	0.0029225	1.898		<=0.05	0.303
TGGT1_306338B	200.985	0.805	0.208	3.873	0.00010769	0.777		<=0.05	0.546
TGGT1_306450	16.128	3.874	0.64	6.056	1.3936e-09	0.848		<=0.05	3.415
TGGT1_306460	176.284	-0.511	0.166	-3.076	0.0021005	0.754		<=0.05	-0.352
TGGT1_306500	8.872	2.201	0.658	3.347	0.00081713	0.745		<=0.05	0.823
TGGT1_306510	30.754	2.187	0.485	4.51	6.4871e-06	0.848		<=0.05	1.779
TGGT1_306620	170.731	1.175	0.257	4.575	4.7588e-06	0.739		<=0.05	0.894
TGGT1_306970	163.392	-0.673	0.162	-4.155	3.2512e-05	0.754		<=0.05	-0.505
TGGT1_307260	40.892	1.238	0.322	3.841	0.00012269	0.745		<=0.05	0.755
TGGT1_307605	49.354	1.02	0.329	3.096	0.001962	0.5		<=0.05	0.472
TGGT1_307860	1202.33	0.522	0.111	4.71	2.4771e-06	1.995		<=0.05	0.44
TGGT1_308010	822.229	-0.363	0.094	-3.863	0.00011206	1.995		<=0.05	-0.312
TGGT1_308020	2933.06	-0.252	0.08	-3.131	0.0017412	1.995	SAG3	<=0.05	-0.222
TGGT1_308093	26.122	1.531	0.377	4.058	4.9558e-05	0.745		<=0.05	1.017
TGGT1_308810A	655.69	-0.27	0.108	-2.496	0.012565	1.995		<=0.05	-0.219
TGGT1_308890	1004.4	-0.275	0.095	-2.883	0.0039398	2.167		<=0.05	-0.233
TGGT1_308950	348.744	0.632	0.159	3.972	7.1179e-05	2.169		<=0.05	0.47
TGGT1_309040	837.158	-0.353	0.113	-3.139	0.0016961	1.995		<=0.05	-0.286
TGGT1_309090	186.791	-0.438	0.148	-2.955	0.0031307	0.532		<=0.05	-0.316
TGGT1_309100	208.197	1.349	0.244	5.524	3.3094e-08	2.169		<=0.05	1.179
TGGT1_309110	547.696	0.27	0.109	2.482	0.013066	2.167		<=0.05	0.218
TGGT1_309190	185.184	0.63	0.187	3.364	0.00076797	0.532		<=0.05	0.418
TGGT1_309210	1128.98	0.307	0.093	3.305	0.00094945	1.807		<=0.05	0.263
TGGT1_309380	377.581	-0.38	0.146	-2.595	0.0094676	2.323		<=0.05	-0.272
TGGT1_309600	1379.82	0.347	0.095	3.663	0.00024927	1.807		<=0.05	0.297
TGGT1_309720	355.139	-0.398	0.151	-2.643	0.008206	2.323		<=0.05	-0.282
TGGT1_309760	346.681	0.645	0.128	5.032	4.8655e-07	1.584		<=0.05	0.536
TGGT1_309810	1465.89	0.281	0.105	2.68	0.007352	1.176		<=0.05	0.231
TGGT1_309870	106.197	0.715	0.19	3.757	0.00017217	0.532		<=0.05	0.491
TGGT1_309890	355.896	0.912	0.188	4.842	1.2876e-06	2.169		<=0.05	0.721
TGGT1_309930	728.282	1.054	0.232	4.553	5.2913e-06	2.167		<=0.05	0.796
TGGT1_309980	986.012	0.659	0.146	4.503	6.7124e-06	2.167		<=0.05	0.519
TGGT1_309990	27.113	1.19	0.379	3.143	0.0016713	0.5		<=0.05	0.512
TGGT1_310060	239.85	0.639	0.162	3.938	8.2085e-05	1.584		<=0.05	0.471
TGGT1_310150	834.399	0.223	0.087	2.579	0.0098984	1.807		<=0.05	0.193
TGGT1_310220	715.713	-0.32	0.113	-2.833	0.0046081	1.412		<=0.05	-0.257
TGGT1_310280	405.785	-0.483	0.12	-4.031	5.5628e-05	2.323		<=0.05	-0.391
TGGT1_310440	654.695	-0.321	0.112	-2.855	0.0043049	1.995		<=0.05	-0.258
TGGT1_310530	254.925	0.648	0.155	4.177	2.9523e-05	1.584		<=0.05	0.492
TGGT1_310750	1670.61	-0.279	0.088	-3.175	0.0014988	2.167		<=0.05	-0.242
TGGT1_310910	409.075	0.437	0.147	2.977	0.0029074	2.323		<=0.05	0.317
TGGT1_311090	609.991	-0.339	0.121	-2.807	0.0050037	1.176		<=0.05	-0.265
TGGT1_311100	700.32	0.765	0.137	5.578	2.4375e-08	1.412		<=0.05	0.651
TGGT1_311230	2577.33	0.432	0.103	4.215	2.4949e-05	1.176		<=0.05	0.366
TGGT1_311335	174.421	0.765	0.18	4.237	2.2651e-05	0.754		<=0.05	0.563
TGGT1_311470	4157.85	-0.397	0.103	-3.851	0.00011759	1.995		<=0.05	-0.334
TGGT1_311480	391.514	0.315	0.128	2.454	0.014139	2.169		<=0.05	0.239
TGGT1_311720	11893.1	-0.177	0.053	-3.377	0.00073305	1.807		<=0.05	-0.167
TGGT1_311740	353.492	-0.617	0.129	-4.766	1.8774e-06	2.169		<=0.05	-0.505
TGGT1_312065	893.685	-0.322	0.109	-2.947	0.0032113	1.995		<=0.05	-0.262
TGGT1_312110	1027.53	-0.322	0.095	-3.388	0.00070319	1.995		<=0.05	-0.274
TGGT1_312150	1047.78	0.322	0.079	4.068	4.7421e-05	1.995		<=0.05	0.288
TGGT1_312260	341.894	-0.379	0.143	-2.66	0.0078067	2.169		<=0.05	-0.276
TGGT1_312340	135.389	0.507	0.18	2.818	0.0048336	0.754		<=0.05	0.329
TGGT1_312570	1210.5	-0.438	0.091	-4.829	1.3717e-06	1.807		<=0.05	-0.385
TGGT1_312600	230.008	0.712	0.186	3.832	0.00012711	1.898		<=0.05	0.497
TGGT1_313140	766.165	-0.423	0.098	-4.336	1.4484e-05	1.995		<=0.05	-0.363
TGGT1_313180	2456.93	0.218	0.08	2.72	0.0065253	1.412		<=0.05	0.192
TGGT1_313240	260.356	-0.525	0.141	-3.708	0.00020849	1.898		<=0.05	-0.399
TGGT1_313340	717.962	0.448	0.11	4.063	4.836e-05	1.807		<=0.05	0.372
TGGT1_313370	750.349	-0.434	0.11	-3.936	8.297e-05	1.412		<=0.05	-0.359
TGGT1_313380	2254.66	-0.333	0.107	-3.106	0.0018961	1.176		<=0.05	-0.273
TGGT1_313390	4560.16	0.204	0.071	2.861	0.0042252	1.412		<=0.05	0.185
TGGT1_313410	1371.19	-0.2	0.067	-2.988	0.002804	1.176		<=0.05	-0.183
TGGT1_313440	541.71	0.423	0.117	3.62	0.00029467	1.995		<=0.05	0.341
TGGT1_313630	353.67	0.682	0.181	3.763	0.00016803	1.898		<=0.05	0.477
TGGT1_313900	538.757	0.528	0.155	3.41	0.00065037	2.167		<=0.05	0.382
TGGT1_313910	3016.63	0.208	0.07	2.958	0.0030953	2.167		<=0.05	0.189
TGGT1_313960	93.365	-0.692	0.205	-3.372	0.00074749	0.532		<=0.05	-0.44
TGGT1_314310	344.408	0.593	0.128	4.63	3.6563e-06	2.323		<=0.05	0.484
TGGT1_314450	828.904	-0.252	0.085	-2.954	0.0031328	1.412		<=0.05	-0.219
TGGT1_314480	325.069	-0.371	0.146	-2.545	0.010923	2.323		<=0.05	-0.266
TGGT1_314700	774.465	0.722	0.141	5.116	3.1157e-07	2.167		<=0.05	0.595
TGGT1_314710	126.045	0.584	0.198	2.943	0.0032469	0.754		<=0.05	0.362
TGGT1_314850	615.418	-0.333	0.104	-3.21	0.0013283	1.807		<=0.05	-0.276
TGGT1_315130	223.299	0.53	0.155	3.422	0.00062162	1.898		<=0.05	0.384
TGGT1_315150	127.833	-0.581	0.182	-3.197	0.0013866	0.777		<=0.05	-0.386
TGGT1_315160	265.96	0.562	0.207	2.719	0.0065395	1.584		<=0.05	0.333
TGGT1_315280	343.147	-0.598	0.142	-4.204	2.6243e-05	1.898		<=0.05	-0.465
TGGT1_315320	2456.22	1.291	0.189	6.826	8.7107e-12	1.412		<=0.05	1.196
TGGT1_315360	673.915	-0.611	0.129	-4.723	2.3187e-06	2.167		<=0.05	-0.499
TGGT1_315440	336.382	0.528	0.137	3.863	0.00011189	1.584		<=0.05	0.409
TGGT1_315510	286.298	-0.367	0.141	-2.597	0.0094009	2.169		<=0.05	-0.267
TGGT1_315580	341.251	-0.575	0.147	-3.912	9.1492e-05	1.569		<=0.05	-0.436
TGGT1_315680	156.967	0.585	0.173	3.388	0.00070492	0.532		<=0.05	0.404
TGGT1_315750	222.558	0.436	0.146	2.977	0.0029108	1.569		<=0.05	0.317
TGGT1_315760	635.604	0.336	0.11	3.064	0.0021872	1.412		<=0.05	0.273
TGGT1_315770	509.145	-0.394	0.132	-2.98	0.0028817	1.995		<=0.05	-0.299
TGGT1_315885	261.662	0.598	0.138	4.336	1.4484e-05	2.323		<=0.05	0.473
TGGT1_315900	213.028	1.444	0.212	6.819	9.1541e-12	1.569		<=0.05	1.347
TGGT1_315910	212.752	0.492	0.162	3.045	0.0023264	2.323		<=0.05	0.343
TGGT1_315940	209.397	0.693	0.157	4.411	1.0298e-05	1.569		<=0.05	0.534
TGGT1_315950	1712.58	-0.412	0.104	-3.98	6.8895e-05	2.167		<=0.05	-0.347
TGGT1_316250	563.661	0.377	0.131	2.883	0.003935	2.167		<=0.05	0.287
TGGT1_316340	1960.26	0.417	0.117	3.556	0.00037601	1.176		<=0.05	0.336
TGGT1_316430	219.34	0.876	0.218	4.023	5.7452e-05	1.569		<=0.05	0.602
TGGT1_316490	105.399	-1.02	0.211	-4.84	1.2965e-06	0.739		<=0.05	-0.807
TGGT1_316530	311.056	-0.351	0.129	-2.731	0.0063193	2.323		<=0.05	-0.268
TGGT1_316700	89.591	0.858	0.213	4.026	5.6808e-05	0.739		<=0.05	0.593
TGGT1_317705	51.397	1.428	0.335	4.257	2.0744e-05	0.5		<=0.05	1.015
TGGT1_317720	1370.96	-0.328	0.084	-3.899	9.6703e-05	1.995		<=0.05	-0.289
TGGT1_318310	700.856	-0.448	0.135	-3.325	0.00088571	1.995		<=0.05	-0.341
TGGT1_318390	608.974	0.626	0.13	4.803	1.5622e-06	2.167		<=0.05	0.513
TGGT1_318410	608.672	-0.508	0.12	-4.234	2.2931e-05	2.167		<=0.05	-0.414
TGGT1_318430	1528.99	0.714	0.105	6.783	1.1734e-11	1.176		<=0.05	0.644
TGGT1_318440	1765.86	0.227	0.084	2.703	0.0068671	1.412		<=0.05	0.198
TGGT1_318480	275.128	-0.413	0.13	-3.18	0.0014726	1.569		<=0.05	-0.318
TGGT1_318600	161.78	0.493	0.161	3.054	0.002258	0.739		<=0.05	0.343
TGGT1_318660	478.192	0.442	0.116	3.821	0.00013293	1.995		<=0.05	0.36
TGGT1_318710	386.172	-0.365	0.146	-2.502	0.012341	1.898		<=0.05	-0.261
TGGT1_318750	57.682	1.868	0.316	5.918	3.2598e-09	0.745		<=0.05	1.733
TGGT1_318770	680.624	-0.34	0.109	-3.137	0.0017071	1.176		<=0.05	-0.278
TGGT1_319350	728.967	1.297	0.108	11.961	5.679e-33	1.807		<=0.05	1.269
TGGT1_319710	451.325	-0.462	0.116	-3.983	6.8183e-05	1.898		<=0.05	-0.377
TGGT1_319860	700.49	-0.39	0.105	-3.725	0.00019534	1.412		<=0.05	-0.326
TGGT1_319920	451.878	-0.335	0.125	-2.682	0.0073159	1.584		<=0.05	-0.258
TGGT1_320005	61.174	-0.933	0.312	-2.99	0.0027896	0.745		<=0.05	-0.434
TGGT1_320020	1288.97	-0.449	0.148	-3.034	0.0024167	1.176		<=0.05	-0.326
TGGT1_320030	548.749	-0.345	0.101	-3.396	0.00068255	1.412		<=0.05	-0.289
TGGT1_320110	210.131	-0.423	0.174	-2.437	0.014817	2.323		<=0.05	-0.275
TGGT1_320170	49.856	1.592	0.316	5.044	4.5514e-07	0.475		<=0.05	1.359
TGGT1_320200	48.017	-1.345	0.332	-4.049	5.1329e-05	0.745		<=0.05	-0.886
TGGT1_320220	1287.2	-0.358	0.096	-3.723	0.00019669	1.995		<=0.05	-0.305
TGGT1_320260	368.298	-0.612	0.125	-4.897	9.7282e-07	2.323		<=0.05	-0.507
TGGT1_320490	1064.54	0.635	0.124	5.124	2.997e-07	1.995		<=0.05	0.532
TGGT1_320570	921.946	-0.385	0.097	-3.982	6.8409e-05	1.995		<=0.05	-0.329
TGGT1_320600	2020.71	-0.318	0.117	-2.716	0.0066143	1.176		<=0.05	-0.252
TGGT1_321340	444.489	0.437	0.131	3.33	0.00086824	1.584		<=0.05	0.336
TGGT1_321410	909.195	-0.269	0.097	-2.785	0.0053478	1.176		<=0.05	-0.227
TGGT1_321430	42.044	0.931	0.31	3.008	0.0026313	0.848		<=0.05	0.438
TGGT1_321530	804.357	0.901	0.271	3.324	0.00088642	1.176		<=0.05	0.496
TGGT1_321600	300.045	-0.539	0.131	-4.118	3.8278e-05	2.323		<=0.05	-0.428
TGGT1_321620	1516.57	-0.368	0.076	-4.869	1.1208e-06	1.176		<=0.05	-0.333
TGGT1_321640	169.189	-0.485	0.168	-2.881	0.0039619	0.739		<=0.05	-0.328
TGGT1_321650	677.155	-0.32	0.111	-2.886	0.0039025	1.176		<=0.05	-0.258
TGGT1_322110	217.202	0.686	0.23	2.982	0.0028653	1.898		<=0.05	0.39
TGGT1_323020	123.448	-1.042	0.268	-3.889	0.00010064	0.532		<=0.05	-0.667
TGGT1_323310	151.427	0.685	0.204	3.351	0.00080555	0.739		<=0.05	0.436
TGGT1_323320	28.93	1.261	0.391	3.226	0.0012535	0.745		<=0.05	0.552
TGGT1_324600	1219.94	-0.281	0.105	-2.685	0.0072508	1.995		<=0.05	-0.231
TGGT1_356120	23.661	1.213	0.426	2.848	0.0044006	0.848		<=0.05	0.423
TGGT1_356400	157.546	3.998	0.264	15.136	9.3157e-52	0.532		<=0.05	3.914
TGGT1_357300	14.274	-2.054	0.663	-3.099	0.0019433	0.594		<=0.05	-0.604
TGGT1_360830	4628.59	0.594	0.062	9.566	1.1138e-21	1.995		<=0.05	0.567
TGGT1_363940	445.466	1.375	0.166	8.292	1.11e-16	2.323		<=0.05	1.313
TGGT1_365480	14.528	3.393	0.75	4.524	6.0716e-06	0.745		<=0.05	2.644
TGGT1_408800	1407.73	0.617	0.085	7.263	3.7964e-13	2.167		<=0.05	0.567
TGGT1_409990	484.155	0.41	0.138	2.968	0.0029991	2.167		<=0.05	0.305
TGGT1_410060	59.785	0.936	0.314	2.984	0.0028471	0.475		<=0.05	0.433
TGGT1_410070	345.879	0.564	0.148	3.803	0.0001431	1.898		<=0.05	0.424
TGGT1_410360	2752.61	0.301	0.107	2.823	0.004752	1.995		<=0.05	0.246
TGGT1_410600	9.121	5.038	1.068	4.716	2.4071e-06	0.475		<=0.05	3.515
TGGT1_410800	650.131	0.853	0.151	5.668	1.4442e-08	2.167		<=0.05	0.73
TGGT1_410810	960.079	0.771	0.131	5.867	4.4351e-09	1.995		<=0.05	0.668
TGGT1_410970	8.901	2.399	0.844	2.843	0.0044646	0.848		<=0.05	0.45
TGGT1_411080	129.999	1.485	0.438	3.391	0.00069524	0.722		<=0.05	0.674
TGGT1_411410	7.475	3.194	0.706	4.523	6.103e-06	0.028		<=0.05	2.527
TGGT1_411470	592.643	0.326	0.106	3.068	0.0021532	1.807		<=0.05	0.268
TGGT1_411590	3858.98	0.433	0.062	7	2.567e-12	2.167		<=0.05	0.407
TGGT1_411630	204.7	-0.788	0.167	-4.718	2.3844e-06	2.323		<=0.05	-0.618
TGGT1_462965	875.474	0.511	0.141	3.611	0.00030479	1.176		<=0.05	0.387

## Sheet: Complementno_vs_WTno
gene_id	baseMean	log2FoldChange	lfcSE	stat	pvalue	weight	gene_name	sig	shrunken_log2FoldChange
TGGT1_200320	4722.94	8.066	0.221	36.508	8.3633e-292	4.494		<=0.05	8.052
TGGT1_200350	238.711	-0.876	0.218	-4.011	6.0553e-05	0.22		<=0.05	-0.409
TGGT1_202280	308.085	1.485	0.207	7.162	7.9227e-13	0.099		<=0.05	1.447
TGGT1_206450	2175.06	-0.366	0.123	-2.981	0.0028771	4.668		<=0.05	-0.162
TGGT1_207840	1991.46	0.297	0.098	3.029	0.0024548	4.668		<=0.05	0.164
TGGT1_208730	723.657	-0.503	0.122	-4.125	3.7078e-05	4.668		<=0.05	-0.243
TGGT1_210690	8271.13	0.259	0.082	3.142	0.001677	4.668		<=0.05	0.165
TGGT1_211270	261.834	1.473	0.209	7.05	1.7875e-12	0.22		<=0.05	1.435
TGGT1_214990	661.647	-0.419	0.108	-3.888	0.0001012	4.668		<=0.05	-0.217
TGGT1_215980	3773.38	0.389	0.101	3.866	0.00011042	4.739		<=0.05	0.213
TGGT1_216335	142.161	-2.172	0.25	-8.686	3.768e-18	0.051		<=0.05	-2.098
TGGT1_217420	60.284	-1.371	0.286	-4.796	1.6196e-06	0.178		<=0.05	-1.244
TGGT1_218410	5425.2	0.31	0.096	3.228	0.0012447	4.494		<=0.05	0.175
TGGT1_221400	1611.27	-0.404	0.123	-3.296	0.00098154	4.547		<=0.05	-0.181
TGGT1_221610	541.222	1.152	0.123	9.355	8.3662e-21	4.668		<=0.05	1.141
TGGT1_223050	3579.41	0.338	0.104	3.243	0.0011812	4.547		<=0.05	0.177
TGGT1_223060	831.797	-1.14	0.103	-11.031	2.6939e-28	4.547		<=0.05	-1.132
TGGT1_225270	820.476	-0.345	0.096	-3.575	0.00034972	4.506		<=0.05	-0.195
TGGT1_228470	4425.77	0.322	0.081	3.982	6.8405e-05	4.506		<=0.05	0.208
TGGT1_231080	493.106	0.355	0.119	2.977	0.0029132	4.739		<=0.05	0.163
TGGT1_231140	2526.14	0.392	0.126	3.104	0.0019113	4.739		<=0.05	0.169
TGGT1_232230	2724.41	0.398	0.1	3.998	6.3908e-05	4.494		<=0.05	0.221
TGGT1_232300	2997.4	0.327	0.085	3.84	0.00012286	4.739		<=0.05	0.204
TGGT1_232680	575.113	0.516	0.123	4.186	2.8446e-05	4.494		<=0.05	0.25
TGGT1_232710	5539.87	0.347	0.081	4.298	1.7249e-05	4.739		<=0.05	0.226
TGGT1_236040	2909.55	0.343	0.112	3.066	0.0021663	4.668		<=0.05	0.168
TGGT1_236850	751.103	-0.39	0.122	-3.2	0.0013734	4.506		<=0.05	-0.175
TGGT1_237180	478.794	0.33	0.103	3.209	0.0013341	4.739		<=0.05	0.175
TGGT1_237200	522.103	0.408	0.108	3.784	0.00015454	4.494		<=0.05	0.21
TGGT1_238010	4160.34	0.306	0.096	3.196	0.0013931	4.506		<=0.05	0.173
TGGT1_239100	5528	0.324	0.103	3.146	0.0016526	4.506		<=0.05	0.172
TGGT1_239330	2764.76	0.4	0.128	3.116	0.0018327	4.739		<=0.05	0.17
TGGT1_239400	589.192	-0.319	0.091	-3.49	0.00048255	4.739		<=0.05	-0.188
TGGT1_239760	1903.87	0.356	0.11	3.219	0.0012865	4.506		<=0.05	0.177
TGGT1_241850	584.783	-0.354	0.107	-3.325	0.00088425	4.506		<=0.05	-0.182
TGGT1_242330	4184.89	0.41	0.077	5.315	1.0673e-07	4.506		<=0.05	0.281
TGGT1_243570	2009.68	0.464	0.117	3.974	7.0816e-05	4.668		<=0.05	0.226
TGGT1_244320	3146.28	0.312	0.088	3.538	0.00040373	4.668		<=0.05	0.189
TGGT1_244412	247.19	1.126	0.169	6.665	2.6483e-11	0.095		<=0.05	1.107
TGGT1_245460	4814.97	0.316	0.083	3.79	0.00015075	4.506		<=0.05	0.2
TGGT1_245680	2094.4	0.412	0.093	4.449	8.6436e-06	4.506		<=0.05	0.245
TGGT1_247520	2958.31	0.256	0.085	3.008	0.00263	4.668		<=0.05	0.159
TGGT1_248390	2013.3	0.391	0.099	3.935	8.3183e-05	4.668		<=0.05	0.217
TGGT1_248480	3043.3	0.409	0.105	3.887	0.00010131	4.506		<=0.05	0.216
TGGT1_248700	2202.57	0.298	0.098	3.034	0.0024143	4.668		<=0.05	0.165
TGGT1_249850	3015.73	0.273	0.089	3.066	0.0021702	4.506		<=0.05	0.164
TGGT1_250810	1637.72	0.337	0.09	3.764	0.00016749	4.506		<=0.05	0.202
TGGT1_253710	70.016	1.064	0.27	3.94	8.1343e-05	0.182		<=0.05	0.512
TGGT1_253930	231.813	0.775	0.164	4.735	2.192e-06	0.099		<=0.05	0.569
TGGT1_254440	2065.75	0.297	0.091	3.261	0.0011093	4.494		<=0.05	0.175
TGGT1_257380	570.61	0.506	0.143	3.552	0.00038255	4.506		<=0.05	0.198
TGGT1_258210	3805.06	3.589	0.092	38.845	0	4.506		<=0.05	3.582
TGGT1_258660	4440.21	0.295	0.063	4.69	2.7347e-06	4.668		<=0.05	0.222
TGGT1_259640	773.547	-0.336	0.104	-3.215	0.0013066	4.668		<=0.05	-0.176
TGGT1_260260	2775.7	0.339	0.109	3.119	0.0018136	4.668		<=0.05	0.171
TGGT1_261570	8196.98	0.309	0.08	3.841	0.00012278	4.494		<=0.05	0.201
TGGT1_262670	3349.95	0.379	0.1	3.779	0.00015765	4.547		<=0.05	0.208
TGGT1_262690	2575.88	0.291	0.093	3.121	0.0018038	4.506		<=0.05	0.168
TGGT1_263050	7988.01	0.362	0.085	4.252	2.1163e-05	4.668		<=0.05	0.227
TGGT1_263700	2190.41	0.392	0.109	3.582	0.00034107	4.547		<=0.05	0.198
TGGT1_264660	1503.88	-0.904	0.303	-2.981	0.0028757	4.506		<=0.05	-0.143
TGGT1_266060	3848.96	0.342	0.097	3.543	0.0003961	4.739		<=0.05	0.193
TGGT1_267400	1468.43	0.367	0.1	3.675	0.00023755	4.494		<=0.05	0.201
TGGT1_268380	924.617	-0.348	0.105	-3.307	0.00094408	4.739		<=0.05	-0.181
TGGT1_269930	258.789	0.838	0.147	5.696	1.2234e-08	0.22		<=0.05	0.805
TGGT1_270380	2029.83	0.37	0.103	3.6	0.00031767	4.547		<=0.05	0.198
TGGT1_275430	560.377	-0.332	0.11	-3.031	0.00244	4.668		<=0.05	-0.166
TGGT1_275810	2055.69	0.357	0.099	3.604	0.00031276	4.506		<=0.05	0.197
TGGT1_280580	18.545	-2.72	0.603	-4.513	6.3816e-06	0.199		<=0.05	-2.054
TGGT1_284560	2405.41	0.383	0.091	4.195	2.7285e-05	4.494		<=0.05	0.228
TGGT1_285860	282.674	0.644	0.148	4.349	1.3702e-05	0.084		<=0.05	0.328
TGGT1_287210	598.054	0.294	0.097	3.033	0.0024181	4.547		<=0.05	0.164
TGGT1_288720	3406.37	0.337	0.106	3.166	0.0015467	4.494		<=0.05	0.173
TGGT1_289750	2069.79	0.395	0.093	4.248	2.1524e-05	4.668		<=0.05	0.233
TGGT1_290700	1315.46	0.385	0.12	3.199	0.0013799	4.494		<=0.05	0.175
TGGT1_290970	118.122	-2.077	0.285	-7.296	2.9607e-13	0.047		<=0.05	-1.984
TGGT1_293480	887.126	1.459	0.106	13.81	2.213e-43	4.506		<=0.05	1.449
TGGT1_294400	222.471	0.791	0.195	4.064	4.8248e-05	0.22		<=0.05	0.366
TGGT1_295950	295.186	-1.375	0.205	-6.724	1.7631e-11	0.095		<=0.05	-1.341
TGGT1_299210	683.981	-0.926	0.113	-8.223	1.9805e-16	4.506		<=0.05	-0.919
TGGT1_300000	2676.58	0.356	0.108	3.296	0.00098099	4.668		<=0.05	0.181
TGGT1_300200	2106.16	0.318	0.086	3.681	0.0002327	4.547		<=0.05	0.196
TGGT1_305520	6042.22	0.316	0.098	3.218	0.0012911	4.739		<=0.05	0.175
TGGT1_306230	33.119	4.656	0.611	7.618	2.5793e-14	0.178		<=0.05	4.503
TGGT1_306338B	200.985	2.029	0.193	10.508	7.91e-26	0.051		<=0.05	1.986
TGGT1_308020	2933.06	0.272	0.089	3.057	0.0022327	4.494	SAG3	<=0.05	0.163
TGGT1_308090	13011.4	0.381	0.08	4.752	2.0102e-06	4.547		<=0.05	0.251
TGGT1_309120	7066.31	0.346	0.098	3.529	0.000417	4.668		<=0.05	0.192
TGGT1_309820	2572.27	0.369	0.099	3.743	0.00018148	4.547		<=0.05	0.205
TGGT1_310490	2290.92	0.399	0.089	4.506	6.6169e-06	4.494		<=0.05	0.245
TGGT1_311140	271.161	1.668	0.148	11.232	2.8359e-29	0.099		<=0.05	1.646
TGGT1_312480	54.83	-9.937	1.217	-8.164	3.2448e-16	0.178		<=0.05	-9.44
TGGT1_313390	4560.16	0.331	0.08	4.16	3.1789e-05	4.494		<=0.05	0.217
TGGT1_314810	5571.7	0.261	0.08	3.263	0.001101	4.547		<=0.05	0.17
TGGT1_316680	845.576	-0.31	0.105	-2.966	0.003018	4.739		<=0.05	-0.162
TGGT1_317705	51.397	1.542	0.395	3.899	9.6728e-05	0.178		<=0.05	0.771
TGGT1_318350	709.786	-0.327	0.1	-3.285	0.0010189	4.668		<=0.05	-0.179
TGGT1_320050	10393.8	0.3	0.087	3.468	0.00052507	4.547		<=0.05	0.184
TGGT1_320190	186.285	1.826	0.204	8.938	3.9601e-19	0.051	SRS9	<=0.05	1.782
TGGT1_409990	484.155	0.616	0.158	3.908	9.3224e-05	4.668		<=0.05	0.246
TGGT1_410360	2752.61	0.37	0.119	3.099	0.0019444	4.547		<=0.05	0.17

## Sheet: Complementno_vs_dGRA57no
gene_id	baseMean	log2FoldChange	lfcSE	stat	pvalue	weight	gene_name	sig	shrunken_log2FoldChange
TGGT1_200130	39.074	-1.977	0.345	-5.728	1.0192e-08	0.083		<=0.05	-1.891
TGGT1_201250	880.727	-0.332	0.094	-3.55	0.00038465	2.932		<=0.05	-0.198
TGGT1_202280	308.085	-0.816	0.165	-4.95	7.404e-07	1.272		<=0.05	-0.67
TGGT1_203820	1124.37	-0.301	0.083	-3.648	0.00026404	3.243		<=0.05	-0.197
TGGT1_204050	4446.71	-0.406	0.086	-4.727	2.2802e-06	4.776		<=0.05	-0.266
TGGT1_205330	236.775	0.474	0.145	3.262	0.0011076	1.667		<=0.05	0.184
TGGT1_208740	382.533	0.748	0.171	4.365	1.2683e-05	0.041		<=0.05	0.417
TGGT1_209030	10823.5	0.237	0.074	3.207	0.0013431	3.243		<=0.05	0.165
TGGT1_209210	741.495	-0.312	0.092	-3.398	0.00067792	3.61		<=0.05	-0.188
TGGT1_209500	830.624	-0.366	0.097	-3.755	0.00017349	3.243		<=0.05	-0.213
TGGT1_210370	1366.38	0.236	0.078	3.023	0.0024994	4.776		<=0.05	0.159
TGGT1_211270	261.834	2.178	0.185	11.792	4.3027e-32	0.041		<=0.05	2.151
TGGT1_212290	3419.57	0.331	0.089	3.74	0.00018427	3.61		<=0.05	0.207
TGGT1_213620	362.998	-0.622	0.162	-3.831	0.00012747	1.667		<=0.05	-0.245
TGGT1_215150	1453.06	-0.278	0.084	-3.311	0.00092903	3.612		<=0.05	-0.179
TGGT1_217680	2199.09	15.04	1.192	12.617	1.7e-36	2.932		<=0.05	14.82
TGGT1_218390	99.569	0.973	0.248	3.928	8.5832e-05	0.143		<=0.05	0.445
TGGT1_218410	5425.2	0.271	0.086	3.173	0.0015075	2.932		<=0.05	0.172
TGGT1_219320	4385.37	0.209	0.068	3.077	0.002094	4.776		<=0.05	0.152
TGGT1_220270	2804.19	0.259	0.062	4.146	3.39e-05	3.612		<=0.05	0.199
TGGT1_221400	1611.27	-0.352	0.109	-3.235	0.0012173	3.243		<=0.05	-0.184
TGGT1_221610	541.222	1.16	0.105	10.993	4.1088e-28	2.932		<=0.05	1.154
TGGT1_223060	831.797	-1.463	0.09	-16.163	9.2626e-59	4.776		<=0.05	-1.458
TGGT1_223725	179.255	-1.443	0.152	-9.474	2.7006e-21	0.102		<=0.05	-1.43
TGGT1_223940	6523.97	0.318	0.1	3.167	0.0015416	2.932	GAP45	<=0.05	0.178
TGGT1_225270	820.476	-0.359	0.084	-4.26	2.0465e-05	3.612		<=0.05	-0.234
TGGT1_225690	1345.98	-0.309	0.088	-3.508	0.00045199	3.612		<=0.05	-0.193
TGGT1_228210	707.645	0.292	0.096	3.057	0.0022348	3.61		<=0.05	0.17
TGGT1_228470	4425.77	0.27	0.072	3.772	0.00016207	3.61		<=0.05	0.193
TGGT1_231160	872.091	0.3	0.094	3.201	0.0013713	4.776		<=0.05	0.178
TGGT1_232230	2724.41	0.287	0.088	3.252	0.0011462	2.932		<=0.05	0.178
TGGT1_232710	5539.87	0.277	0.072	3.864	0.00011162	4.776		<=0.05	0.198
TGGT1_234990	467.237	-0.391	0.109	-3.595	0.00032475	2.932		<=0.05	-0.207
TGGT1_235515	20.986	-3.046	0.574	-5.306	1.1205e-07	0.052		<=0.05	-2.74
TGGT1_235690	1670.6	0.237	0.075	3.169	0.0015283	3.61		<=0.05	0.164
TGGT1_236850	751.103	-0.368	0.107	-3.427	0.00061038	2.932		<=0.05	-0.195
TGGT1_237180	478.794	0.402	0.088	4.581	4.6204e-06	3.612		<=0.05	0.258
TGGT1_239420	2406.21	-0.274	0.09	-3.035	0.0024081	4.776		<=0.05	-0.167
TGGT1_241850	584.783	-0.357	0.093	-3.86	0.00011343	3.243		<=0.05	-0.217
TGGT1_242330	4184.89	0.27	0.068	3.952	7.7359e-05	4.776		<=0.05	0.198
TGGT1_243350	212.409	1.549	0.163	9.479	2.5696e-21	1.051		<=0.05	1.533
TGGT1_244320	3146.28	0.295	0.078	3.775	0.00016031	3.612		<=0.05	0.2
TGGT1_244412	247.19	0.704	0.14	5.018	5.2343e-07	0.041		<=0.05	0.523
TGGT1_245460	4814.97	0.249	0.074	3.367	0.00076008	3.612		<=0.05	0.174
TGGT1_245620	2945.32	0.339	0.093	3.663	0.00024894	3.612		<=0.05	0.205
TGGT1_245680	2094.4	0.302	0.082	3.701	0.00021436	3.612		<=0.05	0.199
TGGT1_247520	2958.31	0.257	0.075	3.409	0.00065122	3.61		<=0.05	0.177
TGGT1_248390	2013.3	0.349	0.088	3.988	6.666e-05	2.932		<=0.05	0.221
TGGT1_249250	2899.58	0.334	0.1	3.351	0.00080585	4.776		<=0.05	0.189
TGGT1_249440	1432.1	-0.409	0.115	-3.562	0.00036829	4.776		<=0.05	-0.205
TGGT1_249850	3015.73	0.285	0.079	3.619	0.00029613	3.61		<=0.05	0.192
TGGT1_250220	534.574	-0.754	0.147	-5.139	2.7572e-07	4.776		<=0.05	-0.62
TGGT1_250810	1637.72	0.295	0.079	3.755	0.00017351	3.612		<=0.05	0.2
TGGT1_252070	62.618	1.209	0.253	4.771	1.8311e-06	0.068		<=0.05	1.098
TGGT1_252360	1249.85	0.408	0.098	4.143	3.4301e-05	3.243		<=0.05	0.239
TGGT1_253790	135.53	1.026	0.214	4.804	1.5549e-06	0.153		<=0.05	0.905
TGGT1_254440	2065.75	0.268	0.08	3.343	0.00082855	2.932		<=0.05	0.178
TGGT1_257680	2592.22	0.336	0.094	3.571	0.0003553	4.776		<=0.05	0.2
TGGT1_258210	3805.06	3.552	0.079	45.194	0	3.243		<=0.05	3.546
TGGT1_258660	4440.21	0.274	0.055	4.952	7.3479e-07	3.243		<=0.05	0.222
TGGT1_259260	2042.37	-0.2	0.057	-3.499	0.00046645	4.776		<=0.05	-0.158
TGGT1_259640	773.547	-0.302	0.091	-3.304	0.00095468	3.243		<=0.05	-0.183
TGGT1_261022	1390.1	-0.311	0.086	-3.6	0.0003179	3.243		<=0.05	-0.197
TGGT1_261230	1860.02	-0.221	0.073	-3.041	0.0023547	3.612		<=0.05	-0.155
TGGT1_261370	727.281	-0.365	0.115	-3.175	0.0015006	3.243		<=0.05	-0.181
TGGT1_261570	8196.98	0.235	0.072	3.289	0.0010057	3.243		<=0.05	0.167
TGGT1_262450	485.555	-0.407	0.116	-3.506	0.00045458	2.932		<=0.05	-0.202
TGGT1_262590	69.453	2.345	0.285	8.241	1.7144e-16	0.083		<=0.05	2.278
TGGT1_262600	124.776	1.433	0.186	7.684	1.5476e-14	0.143		<=0.05	1.413
TGGT1_262670	3349.95	0.283	0.089	3.182	0.0014604	4.776		<=0.05	0.174
TGGT1_265190	1267.79	-0.29	0.091	-3.182	0.0014641	2.932		<=0.05	-0.175
TGGT1_268380	924.617	-0.307	0.093	-3.321	0.00089832	3.612		<=0.05	-0.184
TGGT1_269930	258.789	1.989	0.133	14.9	3.2989e-50	1.051		<=0.05	1.976
TGGT1_270380	2029.83	0.298	0.091	3.287	0.0010119	2.932		<=0.05	0.181
TGGT1_270580	19.305	3.616	0.536	6.749	1.4852e-11	0.083		<=0.05	3.332
TGGT1_277260	691.188	-0.343	0.101	-3.395	0.00068586	3.612		<=0.05	-0.192
TGGT1_277930	87.116	2.199	0.256	8.582	9.3302e-18	0.102		<=0.05	2.147
TGGT1_281400	88.143	1.193	0.271	4.405	1.0602e-05	0.153		<=0.05	0.941
TGGT1_284560	2405.41	0.271	0.081	3.366	0.00076295	2.932		<=0.05	0.18
TGGT1_285860	282.674	0.529	0.126	4.209	2.5689e-05	1.502		<=0.05	0.263
TGGT1_286928	44.827	1.219	0.292	4.174	2.9868e-05	0.083		<=0.05	0.822
TGGT1_286932	82.434	1.278	0.272	4.702	2.5769e-06	0.071		<=0.05	1.152
TGGT1_287210	598.054	0.262	0.083	3.164	0.0015572	3.612		<=0.05	0.17
TGGT1_288720	3406.37	0.311	0.094	3.29	0.0010005	3.61		<=0.05	0.183
TGGT1_289970	771.958	0.336	0.109	3.082	0.0020586	3.243		<=0.05	0.174
TGGT1_290640	1185.13	-0.313	0.082	-3.811	0.0001382	2.932		<=0.05	-0.206
TGGT1_291980	674.387	-0.358	0.112	-3.203	0.0013617	3.612		<=0.05	-0.182
TGGT1_292270	85.824	1.677	0.306	5.484	4.155e-08	0.052	SAG5A	<=0.05	1.615
TGGT1_292275	48.826	1.639	0.349	4.697	2.6404e-06	0.077	SAG5C	<=0.05	1.495
TGGT1_292375	36.396	1.554	0.32	4.858	1.1856e-06	0.083		<=0.05	1.453
TGGT1_293260	1155.07	-0.296	0.085	-3.467	0.00052568	2.932		<=0.05	-0.189
TGGT1_293840	545.908	2.18	0.118	18.448	5.4005e-76	3.612		<=0.05	2.169
TGGT1_300000	2676.58	0.298	0.096	3.107	0.001887	4.776		<=0.05	0.173
TGGT1_300200	2106.16	0.238	0.076	3.134	0.0017253	3.612		<=0.05	0.163
TGGT1_306230	33.119	5.382	0.517	10.41	2.233e-25	0.052		<=0.05	5.18
TGGT1_306338B	200.985	3.171	0.176	18.061	6.4565e-73	0.164		<=0.05	3.14
TGGT1_309160	412.094	0.374	0.115	3.256	0.0011307	1.667		<=0.05	0.186
TGGT1_310490	2290.92	0.273	0.078	3.502	0.00046197	3.61		<=0.05	0.185
TGGT1_311140	271.161	1.368	0.12	11.367	6.1242e-30	1.667		<=0.05	1.361
TGGT1_312480	54.83	-9.529	1.208	-7.887	3.1017e-15	0.052		<=0.05	-9.358
TGGT1_313390	4560.16	0.265	0.07	3.755	0.00017306	3.243		<=0.05	0.191
TGGT1_314810	5571.7	0.22	0.071	3.104	0.0019094	4.776		<=0.05	0.157
TGGT1_315750	222.558	0.47	0.136	3.468	0.00052468	1.502		<=0.05	0.2
TGGT1_318350	709.786	-0.273	0.087	-3.148	0.0016454	3.612		<=0.05	-0.171
TGGT1_320050	10393.8	0.243	0.077	3.144	0.0016671	3.243		<=0.05	0.164
TGGT1_320190	186.285	1.788	0.169	10.55	5.0738e-26	0.164	SRS9	<=0.05	1.768
TGGT1_320600	2020.71	0.387	0.115	3.366	0.0007615	3.243		<=0.05	0.193
TGGT1_409720	672.09	0.307	0.096	3.181	0.0014656	3.612		<=0.05	0.178

## Sheet: Complementyes_vs_WTyes
gene_id	baseMean	log2FoldChange	lfcSE	stat	pvalue	weight	gene_name	sig	shrunken_log2FoldChange
TGGT1_200320	4722.94	8.008	0.216	37.016	6.3204e-300	2.988		<=0.05	7.996
TGGT1_201680	2050.89	-0.301	0.097	-3.103	0.0019158	2.988		<=0.05	-0.203
TGGT1_202030	284.404	0.666	0.143	4.649	3.3356e-06	1.349		<=0.05	0.487
TGGT1_202280	308.085	1.189	0.195	6.097	1.083e-09	1.011		<=0.05	1.121
TGGT1_203600	1570.42	1.127	0.34	3.314	0.0009185	3.274		<=0.05	0.4
TGGT1_203630	2154.08	0.373	0.106	3.524	0.00042491	3.216		<=0.05	0.243
TGGT1_204130	2973.87	0.315	0.091	3.478	0.00050536	2.921		<=0.05	0.223
TGGT1_204360	84.348	1.246	0.264	4.722	2.3366e-06	0.27		<=0.05	1.072
TGGT1_204420	9.73	4.617	1.173	3.937	8.2496e-05	0.304		<=0.05	1.126
TGGT1_205380	699.677	0.471	0.136	3.471	0.00051905	2.81		<=0.05	0.262
TGGT1_205470	7741.15	-0.337	0.097	-3.472	0.00051668	2.921		<=0.05	-0.23
TGGT1_205558	1741.86	0.322	0.103	3.124	0.0017827	2.988		<=0.05	0.209
TGGT1_207640	599.065	-0.475	0.123	-3.871	0.00010849	2.81		<=0.05	-0.294
TGGT1_207840	1991.46	0.262	0.09	2.913	0.0035799	3.216		<=0.05	0.184
TGGT1_208450	737.296	0.376	0.115	3.275	0.0010554	3.216		<=0.05	0.23
TGGT1_208850	179.13	0.65	0.17	3.822	0.00013228	0.354		<=0.05	0.359
TGGT1_210320	24.325	2.12	0.514	4.123	3.7396e-05	0.27		<=0.05	1.235
TGGT1_210690	8271.13	0.359	0.074	4.824	1.4093e-06	2.988		<=0.05	0.285
TGGT1_211270	261.834	1.715	0.196	8.767	1.8416e-18	1.243		<=0.05	1.631
TGGT1_213050	1009.09	0.614	0.149	4.123	3.741e-05	3.274		<=0.05	0.38
TGGT1_213280	483.478	0.461	0.138	3.348	0.00081436	2.988		<=0.05	0.251
TGGT1_213350	2397.4	0.296	0.089	3.328	0.00087355	2.81		<=0.05	0.211
TGGT1_214080	2608.03	0.383	0.126	3.043	0.0023384	2.921		<=0.05	0.216
TGGT1_214220	1439.26	0.334	0.109	3.069	0.0021459	3.216		<=0.05	0.209
TGGT1_214750	435.826	-0.42	0.114	-3.679	0.00023376	1.243		<=0.05	-0.264
TGGT1_214970	1376.25	-0.435	0.113	-3.834	0.00012606	3.274		<=0.05	-0.278
TGGT1_215570	634.246	-0.454	0.123	-3.684	0.00023003	2.81		<=0.05	-0.274
TGGT1_215980	3773.38	0.42	0.092	4.583	4.5848e-06	3.216		<=0.05	0.309
TGGT1_216335	142.161	-1.859	0.238	-7.798	6.3117e-15	0.42		<=0.05	-1.733
TGGT1_216650	629.829	-0.346	0.097	-3.569	0.00035779	2.81		<=0.05	-0.237
TGGT1_216730	1080.74	-0.453	0.126	-3.584	0.00033804	3.216		<=0.05	-0.267
TGGT1_216810	444.19	-0.4	0.124	-3.235	0.0012167	1.349		<=0.05	-0.232
TGGT1_217420	60.284	-1.957	0.29	-6.752	1.4564e-11	0.394		<=0.05	-1.772
TGGT1_217510	1259.98	0.31	0.098	3.173	0.001511	2.988		<=0.05	0.208
TGGT1_217530	377.249	0.489	0.131	3.739	0.00018458	1.349		<=0.05	0.288
TGGT1_217820	578.591	-0.445	0.112	-3.988	6.6641e-05	3.216		<=0.05	-0.291
TGGT1_218240	1649.29	-0.256	0.087	-2.927	0.0034219	2.988		<=0.05	-0.182
TGGT1_219630	356.549	-0.398	0.127	-3.123	0.0017884	1.318		<=0.05	-0.224
TGGT1_219700	1042.99	-0.315	0.096	-3.293	0.00098959	3.216		<=0.05	-0.215
TGGT1_219850	1607.56	-0.281	0.087	-3.217	0.001295	2.988		<=0.05	-0.201
TGGT1_219860	1201.18	-0.368	0.097	-3.797	0.00014644	2.81		<=0.05	-0.254
TGGT1_220240	1416.64	0.376	0.083	4.519	6.2163e-06	2.921		<=0.05	0.285
TGGT1_220630	1185.61	0.349	0.095	3.659	0.00025352	2.81		<=0.05	0.241
TGGT1_220640	213.619	0.526	0.161	3.258	0.0011235	1.318		<=0.05	0.253
TGGT1_221610	541.222	1.268	0.117	10.821	2.7276e-27	2.81		<=0.05	1.242
TGGT1_222170	1642.06	0.818	0.286	2.861	0.004222	3.216		<=0.05	0.226
TGGT1_222840	501.71	0.366	0.109	3.35	0.00080703	3.216		<=0.05	0.232
TGGT1_223060	831.797	-1.046	0.103	-10.131	4.0216e-24	2.921		<=0.05	-1.029
TGGT1_224190	307.808	-0.469	0.149	-3.149	0.0016372	1.349		<=0.05	-0.235
TGGT1_225000	838.869	-0.347	0.106	-3.258	0.0011222	3.274		<=0.05	-0.222
TGGT1_225050	1912.65	-0.481	0.125	-3.85	0.000118	3.274		<=0.05	-0.294
TGGT1_225160	769.152	0.448	0.13	3.444	0.00057345	2.921		<=0.05	0.255
TGGT1_226310	755.101	0.407	0.101	4.026	5.6757e-05	3.274		<=0.05	0.279
TGGT1_226380	490.481	0.364	0.115	3.149	0.0016368	3.274		<=0.05	0.22
TGGT1_227280	13381.8	0.306	0.069	4.458	8.2884e-06	3.274		<=0.05	0.247
TGGT1_227600	2159.33	0.362	0.106	3.411	0.00064783	2.921		<=0.05	0.234
TGGT1_227620	10816.6	0.28	0.085	3.307	0.00094346	3.216		<=0.05	0.204
TGGT1_228760	1215.04	0.446	0.126	3.546	0.0003918	3.274		<=0.05	0.262
TGGT1_229180	777.629	-0.375	0.123	-3.038	0.0023844	2.921		<=0.05	-0.215
TGGT1_230050	121.38	-0.741	0.212	-3.505	0.00045744	0.354		<=0.05	-0.342
TGGT1_230450	374.952	-0.559	0.167	-3.348	0.00081325	1.011		<=0.05	-0.268
TGGT1_230905	65.658	1.111	0.286	3.888	0.00010105	0.304		<=0.05	0.678
TGGT1_231070	803.176	-0.321	0.105	-3.058	0.0022258	2.81		<=0.05	-0.206
TGGT1_232300	2997.4	0.254	0.078	3.276	0.0010543	2.921		<=0.05	0.193
TGGT1_232670	985.853	0.406	0.14	2.887	0.0038854	2.921		<=0.05	0.208
TGGT1_232680	575.113	0.415	0.118	3.52	0.00043085	3.216		<=0.05	0.253
TGGT1_233520	450.075	-0.431	0.12	-3.592	0.00032864	1.318		<=0.05	-0.262
TGGT1_234505	380.548	-0.478	0.136	-3.523	0.00042599	1.349		<=0.05	-0.268
TGGT1_235140	461.39	0.431	0.114	3.792	0.00014925	2.81		<=0.05	0.274
TGGT1_236210	857.064	-0.426	0.107	-3.974	7.0737e-05	2.921		<=0.05	-0.283
TGGT1_236890	250.736	0.658	0.178	3.705	0.00021114	1.227		<=0.05	0.345
TGGT1_237220	1054.82	-0.51	0.089	-5.738	9.5623e-09	2.921		<=0.05	-0.414
TGGT1_237230	610.553	0.371	0.116	3.21	0.0013274	3.216		<=0.05	0.225
TGGT1_237500	287.298	0.521	0.157	3.313	0.00092444	1.349		<=0.05	0.258
TGGT1_237560	614.258	0.44	0.125	3.528	0.00041883	2.988		<=0.05	0.26
TGGT1_238010	4160.34	0.257	0.087	2.965	0.0030262	3.216		<=0.05	0.184
TGGT1_238250	789.735	0.382	0.123	3.111	0.0018637	3.216		<=0.05	0.221
TGGT1_239530	537.654	0.381	0.12	3.174	0.0015019	3.216		<=0.05	0.225
TGGT1_239740	1898.45	0.246	0.079	3.104	0.0019073	3.216		<=0.05	0.184
TGGT1_240510	304.248	-0.564	0.145	-3.894	9.8792e-05	1.318		<=0.05	-0.329
TGGT1_241240	1730.72	0.534	0.102	5.22	1.7932e-07	2.921		<=0.05	0.412
TGGT1_241300	358.219	0.734	0.18	4.069	4.7151e-05	1.227		<=0.05	0.456
TGGT1_243600	317.666	0.513	0.126	4.063	4.8441e-05	1.349		<=0.05	0.322
TGGT1_243920	789.548	-0.386	0.126	-3.055	0.0022537	3.216		<=0.05	-0.218
TGGT1_244200	814.562	-0.394	0.097	-4.06	4.9002e-05	2.988		<=0.05	-0.276
TGGT1_244280	1547.14	0.637	0.099	6.432	1.2555e-10	3.274		<=0.05	0.576
TGGT1_244412	247.19	1.119	0.158	7.068	1.5693e-12	1.318		<=0.05	1.076
TGGT1_244530	1203.72	0.385	0.098	3.915	9.052e-05	3.274		<=0.05	0.265
TGGT1_245428	274.228	0.562	0.151	3.72	0.00019956	1.011		<=0.05	0.31
TGGT1_245460	4814.97	0.227	0.076	2.999	0.0027083	2.81		<=0.05	0.173
TGGT1_245530	31.078	-1.613	0.451	-3.574	0.00035104	0.304		<=0.05	-0.638
TGGT1_245980	50.49	1.746	0.452	3.866	0.00011056	0.304		<=0.05	0.916
TGGT1_247030	258.492	0.635	0.144	4.425	9.635e-06	1.318		<=0.05	0.432
TGGT1_247510	1018.56	0.579	0.117	4.943	7.7104e-07	2.921		<=0.05	0.433
TGGT1_247530	400.026	0.774	0.191	4.054	5.0456e-05	1.011		<=0.05	0.484
TGGT1_248390	2013.3	0.456	0.091	5.031	4.8865e-07	2.81		<=0.05	0.348
TGGT1_249150	27.426	2.3	0.562	4.091	4.2951e-05	0.293		<=0.05	1.227
TGGT1_249425	746.352	0.322	0.108	2.98	0.0028798	2.81		<=0.05	0.202
TGGT1_249540	282.044	0.739	0.213	3.472	0.00051612	1.011		<=0.05	0.335
TGGT1_250880	1139.34	0.662	0.133	4.982	6.3075e-07	2.921		<=0.05	0.52
TGGT1_251540	709.731	0.395	0.113	3.489	0.00048559	2.921		<=0.05	0.246
TGGT1_252070	62.618	1.363	0.289	4.711	2.4608e-06	0.394		<=0.05	1.16
TGGT1_252210	1945.96	0.385	0.113	3.396	0.0006841	3.274		<=0.05	0.239
TGGT1_252340	461.751	-0.39	0.116	-3.359	0.00078295	3.216		<=0.05	-0.238
TGGT1_253290	683.774	-0.443	0.123	-3.607	0.00031015	3.216		<=0.05	-0.266
TGGT1_253710	70.016	1.401	0.27	5.189	2.1119e-07	0.394		<=0.05	1.252
TGGT1_253930	231.813	0.827	0.16	5.186	2.1535e-07	1.349		<=0.05	0.731
TGGT1_254440	2065.75	0.243	0.084	2.898	0.003752	2.81		<=0.05	0.177
TGGT1_255340	626.794	-0.367	0.118	-3.102	0.0019194	3.274		<=0.05	-0.218
TGGT1_256760	1969.25	-0.376	0.099	-3.809	0.00013947	2.988		<=0.05	-0.257
TGGT1_258210	3805.06	4.282	0.086	49.662	0	3.216		<=0.05	4.281
TGGT1_258470	3410.21	0.304	0.097	3.139	0.0016975	3.216		<=0.05	0.205
TGGT1_258870A	1887.06	0.313	0.103	3.038	0.0023827	2.81		<=0.05	0.203
TGGT1_258870B	827.55	0.384	0.101	3.797	0.00014627	2.921		<=0.05	0.26
TGGT1_259950	867.227	0.509	0.112	4.541	5.5871e-06	2.81		<=0.05	0.354
TGGT1_260580	750.932	-0.304	0.097	-3.123	0.0017879	2.921		<=0.05	-0.205
TGGT1_260630	506.196	-0.424	0.124	-3.409	0.00065202	3.274		<=0.05	-0.248
TGGT1_261740	4213.32	0.273	0.085	3.219	0.0012854	3.274		<=0.05	0.198
TGGT1_261790	329.597	-0.448	0.126	-3.549	0.00038709	1.243		<=0.05	-0.263
TGGT1_263100	569.57	0.498	0.109	4.565	4.9983e-06	2.921		<=0.05	0.349
TGGT1_263820	583.965	0.623	0.156	3.992	6.5471e-05	3.216		<=0.05	0.369
TGGT1_264780	244.703	-0.617	0.172	-3.598	0.00032091	1.349		<=0.05	-0.314
TGGT1_265150	202.589	0.758	0.203	3.727	0.0001935	1.349		<=0.05	0.398
TGGT1_266070	1025.19	0.451	0.131	3.452	0.00055683	2.81		<=0.05	0.257
TGGT1_267060	539.074	0.401	0.128	3.124	0.0017822	3.274		<=0.05	0.225
TGGT1_267070	330.718	0.665	0.171	3.881	0.00010423	1.011		<=0.05	0.376
TGGT1_268780	380.18	0.461	0.129	3.56	0.00037099	1.349		<=0.05	0.267
TGGT1_268920	221.461	0.625	0.162	3.866	0.00011044	1.243		<=0.05	0.353
TGGT1_269190	4069.08	-0.196	0.069	-2.846	0.0044239	3.274		<=0.05	-0.156
TGGT1_269930	258.789	1.219	0.145	8.385	5.0549e-17	1.011		<=0.05	1.181
TGGT1_270510	3474.22	-0.37	0.108	-3.413	0.00064304	2.921		<=0.05	-0.236
TGGT1_277080	1881.17	0.509	0.104	4.905	9.3617e-07	2.988		<=0.05	0.376
TGGT1_278230	154.03	-0.675	0.191	-3.536	0.0004061	0.408		<=0.05	-0.324
TGGT1_278365	118.416	1.073	0.229	4.693	2.6985e-06	0.457		<=0.05	0.918
TGGT1_278370	112.532	1.076	0.258	4.168	3.0793e-05	0.457		<=0.05	0.775
TGGT1_278530	432.442	0.661	0.152	4.343	1.4049e-05	1.243		<=0.05	0.443
TGGT1_279420	1190.55	-0.316	0.099	-3.181	0.0014666	3.216		<=0.05	-0.211
TGGT1_280370	1468.03	0.31	0.107	2.889	0.0038673	2.921		<=0.05	0.195
TGGT1_280380	1816.02	0.497	0.097	5.132	2.8608e-07	3.216		<=0.05	0.379
TGGT1_280600	856.832	-0.328	0.089	-3.689	0.00022523	3.274		<=0.05	-0.235
TGGT1_281370	160.577	-0.772	0.204	-3.791	0.00015032	0.457		<=0.05	-0.421
TGGT1_281400	88.143	1.109	0.278	3.984	6.7673e-05	0.408		<=0.05	0.723
TGGT1_285800	247.616	0.734	0.231	3.179	0.0014755	1.243		<=0.05	0.276
TGGT1_285860	282.674	0.55	0.144	3.819	0.00013373	1.227		<=0.05	0.315
TGGT1_285870	1145.78	0.316	0.101	3.14	0.0016893	2.921		<=0.05	0.209
TGGT1_286230	351.47	-0.422	0.13	-3.249	0.0011593	1.227		<=0.05	-0.237
TGGT1_286910	45.475	-1.189	0.322	-3.688	0.00022597	0.394		<=0.05	-0.612
TGGT1_286932	82.434	1.016	0.279	3.638	0.00027473	0.27		<=0.05	0.508
TGGT1_288730	223.548	0.507	0.152	3.339	0.00084135	1.227		<=0.05	0.258
TGGT1_289530	4670.81	0.279	0.096	2.891	0.0038353	2.921		<=0.05	0.188
TGGT1_289650	1519.96	-0.454	0.137	-3.304	0.00095364	3.274		<=0.05	-0.246
TGGT1_290290	944.786	-0.297	0.088	-3.395	0.00068679	3.274		<=0.05	-0.213
TGGT1_290660	1654.32	-0.259	0.088	-2.936	0.0033226	2.921		<=0.05	-0.184
TGGT1_290970	118.122	-1.456	0.253	-5.752	8.813e-09	0.42		<=0.05	-1.329
TGGT1_291630	210.789	0.787	0.199	3.955	7.641e-05	1.243		<=0.05	0.471
TGGT1_291890	7842.83	0.312	0.106	2.953	0.0031497	2.921		<=0.05	0.199
TGGT1_292080	1354.75	-0.371	0.105	-3.549	0.00038663	3.216		<=0.05	-0.243
TGGT1_293430	977.657	0.318	0.101	3.149	0.0016374	2.988		<=0.05	0.21
TGGT1_293480	887.126	1.799	0.102	17.707	3.7003e-70	3.216		<=0.05	1.776
TGGT1_294200	2003.26	0.267	0.076	3.499	0.00046765	3.274		<=0.05	0.204
TGGT1_294620	2092.71	-0.328	0.111	-2.951	0.003163	3.274		<=0.05	-0.202
TGGT1_294980	406.929	0.952	0.158	6.012	1.8314e-09	1.011		<=0.05	0.905
TGGT1_294990	248.681	0.771	0.185	4.168	3.0684e-05	1.227		<=0.05	0.508
TGGT1_295030	551.115	0.478	0.138	3.454	0.00055211	2.81		<=0.05	0.263
TGGT1_295935	1078.61	0.369	0.102	3.625	0.00028875	3.216		<=0.05	0.247
TGGT1_295950	295.186	-0.734	0.185	-3.958	7.5568e-05	1.318		<=0.05	-0.433
TGGT1_295960	141.993	-1.291	0.263	-4.904	9.3702e-07	0.354		<=0.05	-1.135
TGGT1_297500	1225.09	-0.295	0.087	-3.378	0.00072985	2.988		<=0.05	-0.212
TGGT1_297880	2182.16	1.122	0.387	2.898	0.0037587	3.274		<=0.05	0.248
TGGT1_299210	683.981	-1.489	0.109	-13.612	3.3776e-42	2.921		<=0.05	-1.464
TGGT1_299780	1407.65	0.288	0.076	3.809	0.00013971	3.216		<=0.05	0.223
TGGT1_299810	662.274	-0.34	0.113	-3.016	0.0025654	2.988		<=0.05	-0.208
TGGT1_300120	1411.07	0.395	0.094	4.184	2.8681e-05	2.988		<=0.05	0.282
TGGT1_300200	2106.16	0.309	0.08	3.862	0.00011243	2.921		<=0.05	0.233
TGGT1_305270	618.645	-0.32	0.108	-2.976	0.0029195	2.921		<=0.05	-0.201
TGGT1_306230	33.119	8.22	1.22	6.735	1.642e-11	0.293		<=0.05	7.872
TGGT1_306338B	200.985	1.254	0.172	7.301	2.8461e-13	0.42		<=0.05	1.2
TGGT1_308090	13011.4	0.277	0.072	3.836	0.00012513	2.921		<=0.05	0.218
TGGT1_308093	26.122	1.896	0.438	4.331	1.4817e-05	0.27		<=0.05	1.336
TGGT1_309760	346.681	0.515	0.135	3.807	0.00014093	1.243		<=0.05	0.302
TGGT1_309820	2572.27	0.314	0.09	3.491	0.00048207	2.921		<=0.05	0.223
TGGT1_309930	728.282	0.713	0.233	3.057	0.0022336	2.81		<=0.05	0.252
TGGT1_309980	986.012	0.514	0.148	3.462	0.00053626	2.81		<=0.05	0.271
TGGT1_310530	254.925	0.588	0.167	3.527	0.00042095	1.318		<=0.05	0.296
TGGT1_311090	609.991	-0.36	0.124	-2.891	0.0038349	2.988		<=0.05	-0.203
TGGT1_311140	271.161	1.725	0.144	12.012	3.0595e-33	1.227		<=0.05	1.679
TGGT1_312480	54.83	-8.303	1.211	-6.854	7.1808e-12	0.304		<=0.05	-7.956
TGGT1_313010	725.058	-0.353	0.104	-3.399	0.00067626	3.274		<=0.05	-0.231
TGGT1_313390	4560.16	0.228	0.072	3.144	0.0016654	2.988		<=0.05	0.178
TGGT1_313410	1371.19	-0.212	0.071	-2.994	0.0027561	3.216		<=0.05	-0.166
TGGT1_313600	406.987	0.402	0.125	3.202	0.0013658	1.011		<=0.05	0.23
TGGT1_314810	5571.7	0.207	0.073	2.856	0.0042892	3.216		<=0.05	0.161
TGGT1_315320	2456.22	0.6	0.189	3.171	0.0015204	3.274		<=0.05	0.254
TGGT1_315360	673.915	-0.421	0.133	-3.158	0.0015897	3.216		<=0.05	-0.23
TGGT1_315810	408.37	-0.539	0.143	-3.781	0.0001564	1.227		<=0.05	-0.308
TGGT1_316260	917.086	-0.326	0.109	-2.996	0.0027396	3.216		<=0.05	-0.204
TGGT1_316900	350.631	-0.519	0.141	-3.687	0.00022689	1.243		<=0.05	-0.293
TGGT1_318410	608.672	-0.363	0.125	-2.903	0.0036905	2.81		<=0.05	-0.204
TGGT1_318430	1528.99	0.366	0.106	3.454	0.00055246	3.274		<=0.05	0.237
TGGT1_318525	347.837	0.882	0.2	4.408	1.0414e-05	1.011		<=0.05	0.67
TGGT1_319670	134.143	-0.806	0.198	-4.072	4.6657e-05	0.354		<=0.05	-0.515
TGGT1_320050	10393.8	0.334	0.078	4.292	1.7745e-05	2.81		<=0.05	0.258
TGGT1_320170	49.856	1.413	0.314	4.495	6.9589e-06	0.304		<=0.05	1.142
TGGT1_320190	186.285	1.785	0.186	9.586	9.198e-22	0.408	SRS9	<=0.05	1.708
TGGT1_322100	34.412	2.535	0.503	5.043	4.5716e-07	0.27		<=0.05	1.989
TGGT1_322110	217.202	0.993	0.239	4.16	3.1766e-05	1.011		<=0.05	0.704
TGGT1_329800	280.625	0.851	0.179	4.747	2.0638e-06	1.318		<=0.05	0.703
TGGT1_360830	4628.59	0.199	0.063	3.169	0.0015322	2.81		<=0.05	0.163
TGGT1_408800	1407.73	0.248	0.086	2.882	0.003953	2.988		<=0.05	0.178
TGGT1_409620	328.534	0.557	0.142	3.924	8.7037e-05	1.243		<=0.05	0.329
TGGT1_409990	484.155	0.849	0.146	5.805	6.4514e-09	3.274		<=0.05	0.795
TGGT1_410360	2752.61	0.475	0.108	4.405	1.0589e-05	2.81		<=0.05	0.328
TGGT1_410800	650.131	0.455	0.155	2.945	0.0032347	3.274		<=0.05	0.216
TGGT1_411270	108.979	0.782	0.199	3.933	8.3919e-05	0.354		<=0.05	0.462
TGGT1_411390	90.782	1.134	0.271	4.191	2.7825e-05	0.457		<=0.05	0.83
TGGT1_411730	106.272	1.14	0.283	4.024	5.7223e-05	0.42		<=0.05	0.762

## Sheet: Complementyes_vs_dGRA57yes
gene_id	baseMean	log2FoldChange	lfcSE	stat	pvalue	weight	gene_name	sig	shrunken_log2FoldChange
TGGT1_200130	39.074	-2.327	0.401	-5.807	6.3555e-09	0.4		<=0.05	-2.118
TGGT1_200250	1340.26	-0.693	0.116	-5.968	2.4038e-09	1.659		<=0.05	-0.672
TGGT1_201840	259.604	-0.787	0.199	-3.956	7.6187e-05	2.343		<=0.05	-0.461
TGGT1_202280	308.085	-1.048	0.175	-5.995	2.0289e-09	1.4		<=0.05	-1.026
TGGT1_204270	284.662	0.595	0.165	3.608	0.00030827	1.4		<=0.05	0.222
TGGT1_208740	382.533	0.764	0.175	4.362	1.2871e-05	2.258		<=0.05	0.594
TGGT1_209800	280.823	-0.722	0.184	-3.917	8.9681e-05	2.343		<=0.05	-0.389
TGGT1_209985	96.643	-1.209	0.294	-4.118	3.8194e-05	0.148		<=0.05	-0.923
TGGT1_211270	261.834	2.233	0.201	11.09	1.3975e-28	0.304		<=0.05	2.179
TGGT1_212980	2436.03	0.252	0.078	3.239	0.0012004	4.545		<=0.05	0.133
TGGT1_217680	2199.09	13.824	1.192	11.596	4.318e-31	2.185		<=0.05	13.422
TGGT1_218390	99.569	1.389	0.285	4.868	1.1286e-06	0.198		<=0.05	1.299
TGGT1_219270	2782.43	0.326	0.085	3.844	0.0001212	4.545		<=0.05	0.179
TGGT1_221610	541.222	1.315	0.117	11.267	1.9136e-29	4.545		<=0.05	1.303
TGGT1_223060	831.797	-1.523	0.101	-15.045	3.7181e-51	1.659		<=0.05	-1.513
TGGT1_223725	179.255	-1.116	0.167	-6.67	2.5596e-11	0.148		<=0.05	-1.095
TGGT1_226310	755.101	0.382	0.1	3.804	0.00014235	1.659		<=0.05	0.19
TGGT1_231630	7043.8	0.339	0.062	5.432	5.5603e-08	1.4		<=0.05	0.267
TGGT1_235690	1670.6	0.388	0.08	4.852	1.221e-06	1.659		<=0.05	0.276
TGGT1_237210	423.538	0.436	0.112	3.894	9.8484e-05	1.4		<=0.05	0.214
TGGT1_239530	537.654	0.508	0.12	4.223	2.4115e-05	2.5		<=0.05	0.297
TGGT1_243200	3356.9	0.35	0.083	4.216	2.4898e-05	1.659		<=0.05	0.211
TGGT1_243350	212.409	1.331	0.178	7.492	6.8062e-14	1.4		<=0.05	1.304
TGGT1_244110	1057.16	0.317	0.083	3.822	0.0001323	2.5		<=0.05	0.175
TGGT1_244280	1547.14	0.65	0.099	6.569	5.0653e-11	1.4		<=0.05	0.634
TGGT1_244412	247.19	1.117	0.157	7.111	1.1522e-12	1.4		<=0.05	1.098
TGGT1_246995	74.831	-0.994	0.246	-4.031	5.5483e-05	1.317		<=0.05	-0.687
TGGT1_247510	1018.56	0.387	0.116	3.326	0.00088117	4.545		<=0.05	0.149
TGGT1_249850	3015.73	0.311	0.082	3.809	0.00013939	4.545		<=0.05	0.173
TGGT1_252070	62.618	1.254	0.283	4.423	9.7219e-06	0.092		<=0.05	1.1
TGGT1_252340	461.751	-0.414	0.115	-3.588	0.00033267	1.4		<=0.05	-0.176
TGGT1_253710	70.016	1.099	0.258	4.253	2.112e-05	0.198		<=0.05	0.897
TGGT1_258210	3805.06	4.37	0.086	50.729	0	1.659		<=0.05	4.367
TGGT1_261650	279.743	0.598	0.152	3.945	7.9808e-05	2.343		<=0.05	0.303
TGGT1_262590	69.453	1.485	0.308	4.818	1.4534e-06	1.317		<=0.05	1.375
TGGT1_262600	124.776	0.935	0.209	4.478	7.5397e-06	0.198		<=0.05	0.814
TGGT1_266640	1409.74	-0.282	0.082	-3.462	0.00053625	1.659		<=0.05	-0.148
TGGT1_269930	258.789	1.81	0.153	11.834	2.6025e-32	0.304		<=0.05	1.783
TGGT1_270580	19.305	5.29	1.096	4.826	1.392e-06	0.092		<=0.05	4.426
TGGT1_274010	290.725	-0.516	0.145	-3.556	0.00037701	2.258		<=0.05	-0.19
TGGT1_277930	87.116	1.521	0.283	5.379	7.4775e-08	0.198		<=0.05	1.442
TGGT1_281580	280.215	-0.475	0.126	-3.762	0.00016877	1.955		<=0.05	-0.21
TGGT1_288440	824.87	-0.483	0.131	-3.681	0.00023189	2.5		<=0.05	-0.201
TGGT1_290200	1508.76	0.385	0.115	3.344	0.00082457	2.185		<=0.05	0.15
TGGT1_292270	85.824	1.448	0.327	4.433	9.2887e-06	0.198	SAG5A	<=0.05	1.265
TGGT1_292275	48.826	1.904	0.397	4.792	1.6534e-06	0.129	SAG5C	<=0.05	1.701
TGGT1_292280	17.446	3.542	0.738	4.802	1.5695e-06	0.092		<=0.05	2.777
TGGT1_293480	887.126	0.32	0.091	3.5	0.00046537	2.5		<=0.05	0.156
TGGT1_293840	545.908	2.542	0.142	17.935	6.232e-72	2.5		<=0.05	2.512
TGGT1_298010	327.525	-0.476	0.123	-3.858	0.0001144	1.955		<=0.05	-0.223
TGGT1_306230	33.119	8.32	1.22	6.817	9.2938e-12	0.198		<=0.05	8.064
TGGT1_306338B	200.985	2.398	0.191	12.581	2.6788e-36	0.198		<=0.05	2.347
TGGT1_311140	271.161	1.734	0.142	12.21	2.7443e-34	1.4		<=0.05	1.712
TGGT1_311400	833.796	-0.357	0.093	-3.854	0.00011643	4.545		<=0.05	-0.187
TGGT1_312480	54.83	-8.45	1.211	-6.98	2.951e-12	0.198		<=0.05	-8.195
TGGT1_320190	186.285	2.03	0.189	10.739	6.6547e-27	0.148	SRS9	<=0.05	1.985
TGGT1_321340	444.489	-0.563	0.137	-4.113	3.9122e-05	2.258		<=0.05	-0.317
TGGT1_323020	123.448	1.041	0.276	3.772	0.00016177	1.4		<=0.05	0.556
TGGT1_356400	157.546	-1.486	0.25	-5.95	2.6807e-09	0.148		<=0.05	-1.427
TGGT1_411820	13.121	3.391	0.775	4.375	1.2138e-05	0.092		<=0.05	2.232

## Sheet: WTyes_vs_WTno
gene_id	baseMean	log2FoldChange	lfcSE	stat	pvalue	weight	gene_name	sig	shrunken_log2FoldChange
TGGT1_200250	1340.26	-0.429	0.13	-3.31	0.0009335	2.767		<=0.05	-0.224
TGGT1_200385	1611.9	0.475	0.14	3.402	0.00066905	3.132		<=0.05	0.258
TGGT1_201840	259.604	0.836	0.235	3.565	0.00036331	1.77		<=0.05	0.432
TGGT1_203290	305.38	1.081	0.238	4.548	5.4237e-06	1.71		<=0.05	0.833
TGGT1_203600	1570.42	1.591	0.382	4.163	3.1386e-05	2.767		<=0.05	0.952
TGGT1_203790	791.926	0.589	0.172	3.424	0.00061626	3.358		<=0.05	0.313
TGGT1_205360	717.411	-0.395	0.122	-3.244	0.00118	3.992		<=0.05	-0.202
TGGT1_205380	699.677	0.666	0.154	4.329	1.4988e-05	2.767		<=0.05	0.534
TGGT1_208450	737.296	0.62	0.13	4.767	1.8675e-06	2.895		<=0.05	0.539
TGGT1_209985	96.643	1.51	0.386	3.912	9.1435e-05	0.246		<=0.05	0.743
TGGT1_214220	1439.26	0.448	0.122	3.665	0.00024777	2.895		<=0.05	0.28
TGGT1_214980	952.562	0.443	0.108	4.104	4.0683e-05	3.992		<=0.05	0.327
TGGT1_215260	570.031	-0.379	0.121	-3.132	0.0017362	3.358		<=0.05	-0.186
TGGT1_215775	451.161	0.738	0.212	3.483	0.00049636	1.721		<=0.05	0.379
TGGT1_218520	4829.17	0.336	0.094	3.565	0.00036345	3.358		<=0.05	0.203
TGGT1_221310	77.061	2.869	0.687	4.176	2.9605e-05	0.104		<=0.05	0.966
TGGT1_222020	442.26	0.481	0.142	3.381	0.00072132	1.721		<=0.05	0.258
TGGT1_222170	1642.06	1.543	0.321	4.799	1.591e-06	3.992		<=0.05	1.215
TGGT1_222240	520.988	0.474	0.15	3.159	0.0015841	3.132		<=0.05	0.22
TGGT1_222400	447.915	0.517	0.143	3.622	0.00029261	1.71		<=0.05	0.317
TGGT1_224460	12196.6	2.053	0.571	3.596	0.00032312	2.895		<=0.05	0.451
TGGT1_225160	769.152	0.576	0.147	3.919	8.8781e-05	3.132		<=0.05	0.408
TGGT1_227280	13381.8	0.259	0.077	3.383	0.00071599	3.132		<=0.05	0.162
TGGT1_228760	1215.04	0.668	0.142	4.704	2.5488e-06	3.132		<=0.05	0.572
TGGT1_230940	3902.99	-0.46	0.105	-4.378	1.1964e-05	3.132		<=0.05	-0.368
TGGT1_232640	202.488	0.655	0.178	3.685	0.00022829	0.744		<=0.05	0.405
TGGT1_235150	611.62	0.702	0.162	4.335	1.4599e-05	3.132		<=0.05	0.56
TGGT1_235500	215.164	0.924	0.228	4.047	5.1876e-05	1.536		<=0.05	0.627
TGGT1_236010	781.51	0.809	0.162	5.011	5.4151e-07	3.132		<=0.05	0.696
TGGT1_237220	1054.82	-0.299	0.094	-3.191	0.0014157	3.358		<=0.05	-0.165
TGGT1_238020	284.006	0.551	0.153	3.596	0.00032329	0.744		<=0.05	0.332
TGGT1_239270	549.014	0.59	0.163	3.61	0.00030569	2.767		<=0.05	0.355
TGGT1_239530	537.654	0.813	0.138	5.902	3.589e-09	3.358		<=0.05	0.733
TGGT1_242330	4184.89	0.246	0.078	3.134	0.0017268	3.992		<=0.05	0.148
TGGT1_245428	274.228	0.84	0.176	4.763	1.9072e-06	1.721		<=0.05	0.7
TGGT1_247510	1018.56	0.763	0.133	5.73	1.0021e-08	2.895		<=0.05	0.689
TGGT1_248190	1098.56	0.669	0.156	4.3	1.7117e-05	2.767		<=0.05	0.532
TGGT1_248610	305.035	0.554	0.165	3.35	0.0008078	1.71		<=0.05	0.283
TGGT1_248990	1253.14	0.361	0.089	4.071	4.6895e-05	3.132		<=0.05	0.252
TGGT1_249990	2778.43	0.397	0.11	3.623	0.00029081	2.895		<=0.05	0.242
TGGT1_250100	205.574	1.723	0.304	5.672	1.4107e-08	1.721		<=0.05	1.503
TGGT1_250220	534.574	0.837	0.169	4.939	7.8633e-07	3.992		<=0.05	0.711
TGGT1_250760	682.306	-0.583	0.17	-3.432	0.00059992	3.358		<=0.05	-0.312
TGGT1_250880	1139.34	1.04	0.151	6.869	6.4519e-12	3.132		<=0.05	0.95
TGGT1_252190	310.615	0.633	0.19	3.337	0.00084785	1.721		<=0.05	0.307
TGGT1_252210	1945.96	0.403	0.127	3.17	0.0015257	3.992		<=0.05	0.197
TGGT1_254720	2933.38	0.471	0.135	3.481	0.00049914	3.132		<=0.05	0.268
TGGT1_257380	570.61	0.537	0.147	3.664	0.00024813	2.895		<=0.05	0.337
TGGT1_257530	3176.09	2.291	0.483	4.742	2.1167e-06	3.132		<=0.05	1.643
TGGT1_257750	540.284	0.881	0.183	4.808	1.5233e-06	3.992		<=0.05	0.732
TGGT1_260520	664.439	0.376	0.116	3.25	0.0011536	2.767		<=0.05	0.196
TGGT1_261970	1105.87	0.735	0.109	6.756	1.4137e-11	2.895		<=0.05	0.686
TGGT1_262050	2391.87	0.376	0.099	3.806	0.00014121	3.992		<=0.05	0.245
TGGT1_266640	1409.74	0.28	0.09	3.108	0.001886	3.358		<=0.05	0.155
TGGT1_266920	1817.88	0.316	0.1	3.162	0.0015658	2.767		<=0.05	0.169
TGGT1_267430	653.356	-0.326	0.104	-3.142	0.0016764	3.358		<=0.05	-0.17
TGGT1_267680	1388.41	-0.38	0.106	-3.571	0.00035549	3.132		<=0.05	-0.227
TGGT1_269420	1402.95	0.383	0.116	3.302	0.00096055	3.132		<=0.05	0.204
TGGT1_269990	755.591	0.351	0.107	3.28	0.0010366	2.895		<=0.05	0.189
TGGT1_272370	502.223	0.681	0.208	3.281	0.0010351	3.992		<=0.05	0.304
TGGT1_272380	469.12	0.449	0.142	3.163	0.0015627	3.992		<=0.05	0.213
TGGT1_272460	387.607	0.686	0.195	3.514	0.00044075	1.71		<=0.05	0.372
TGGT1_273130	472.7	-0.531	0.148	-3.579	0.00034526	3.358		<=0.05	-0.317
TGGT1_273490	448.561	0.483	0.116	4.169	3.0579e-05	1.77		<=0.05	0.369
TGGT1_278365	118.416	-0.999	0.245	-4.081	4.4817e-05	0.282		<=0.05	-0.671
TGGT1_278530	432.442	0.818	0.175	4.681	2.858e-06	0.744		<=0.05	0.677
TGGT1_280770	1103.31	-0.448	0.133	-3.368	0.00075803	3.132		<=0.05	-0.24
TGGT1_282190	240.223	0.758	0.165	4.596	4.3098e-06	1.71		<=0.05	0.628
TGGT1_287040	279.771	-0.908	0.255	-3.557	0.00037515	1.77		<=0.05	-0.443
TGGT1_288360	6563.79	2.596	0.688	3.774	0.0001606	2.767		<=0.05	0.512
TGGT1_294200	2003.26	0.349	0.085	4.09	4.3048e-05	2.767		<=0.05	0.244
TGGT1_294330	273.708	-1.202	0.221	-5.433	5.5548e-08	1.77		<=0.05	-1.026
TGGT1_295935	1078.61	0.438	0.115	3.819	0.00013423	2.767		<=0.05	0.291
TGGT1_297870	400.153	-0.5	0.136	-3.675	0.00023747	1.71		<=0.05	-0.315
TGGT1_297880	2182.16	1.566	0.434	3.607	0.0003095	3.992		<=0.05	0.507
TGGT1_301170	92.06	-1.473	0.324	-4.55	5.3735e-06	0.282		<=0.05	-1.091
TGGT1_304740	964.108	0.615	0.094	6.528	6.6598e-11	3.132		<=0.05	0.58
TGGT1_305330	1254.72	0.459	0.118	3.876	0.00010629	3.992		<=0.05	0.314
TGGT1_306190	2903.6	2.077	0.501	4.147	3.3744e-05	3.992		<=0.05	1.04
TGGT1_309210	1128.98	0.381	0.106	3.6	0.00031848	2.895		<=0.05	0.23
TGGT1_310520	123.807	-1.224	0.271	-4.51	6.4694e-06	0.046		<=0.05	-0.917
TGGT1_311100	700.32	0.602	0.158	3.811	0.00013862	3.358		<=0.05	0.404
TGGT1_314310	344.408	0.573	0.15	3.819	0.00013394	1.536		<=0.05	0.388
TGGT1_315130	223.299	0.681	0.186	3.66	0.00025257	1.71		<=0.05	0.41
TGGT1_315320	2456.22	1.043	0.212	4.915	8.8797e-07	2.895		<=0.05	0.857
TGGT1_318430	1528.99	0.586	0.119	4.919	8.6798e-07	2.895		<=0.05	0.52
TGGT1_319350	728.967	1.019	0.125	8.149	3.6595e-16	3.992		<=0.05	0.956
TGGT1_356400	157.546	2.232	0.334	6.681	2.3727e-11	0.046		<=0.05	1.992
TGGT1_360830	4628.59	0.554	0.07	7.881	3.255e-15	2.767		<=0.05	0.536
TGGT1_363940	445.466	1.201	0.192	6.247	4.1789e-10	1.536		<=0.05	1.073
TGGT1_408800	1407.73	0.56	0.097	5.794	6.8625e-09	3.992		<=0.05	0.523
TGGT1_411590	3858.98	0.516	0.07	7.339	2.1596e-13	3.992		<=0.05	0.498

## Sheet: Complementyes_vs_Complementno
gene_id	baseMean	log2FoldChange	lfcSE	stat	pvalue	weight	gene_name	sig	shrunken_log2FoldChange
TGGT1_200250	1340.26	-0.527	0.115	-4.596	4.3136e-06	1.761		<=0.05	-0.43
TGGT1_200350	238.711	0.894	0.198	4.508	6.5354e-06	1.983		<=0.05	0.684
TGGT1_200385	1611.9	0.78	0.124	6.308	2.8238e-10	1.788		<=0.05	0.699
TGGT1_201240	141.492	-1.003	0.209	-4.789	1.6754e-06	1.023		<=0.05	-0.808
TGGT1_201680	2050.89	-0.383	0.095	-4.027	5.6524e-05	1.761		<=0.05	-0.322
TGGT1_201780	6993.1	0.27	0.091	2.963	0.0030451	1.714		<=0.05	0.226
TGGT1_201840	259.604	1.404	0.202	6.944	3.8185e-12	2.174		<=0.05	1.326
TGGT1_202040	391.016	0.477	0.165	2.886	0.0039053	1.889		<=0.05	0.31
TGGT1_202370	1081.64	-0.268	0.084	-3.2	0.0013749	1.729		<=0.05	-0.23
TGGT1_202430	113.654	0.99	0.249	3.983	6.7946e-05	0.937		<=0.05	0.668
TGGT1_202490	1029.97	0.624	0.15	4.158	3.2067e-05	1.729		<=0.05	0.467
TGGT1_202510	154.122	-0.519	0.182	-2.857	0.0042826	0.866		<=0.05	-0.318
TGGT1_202620	772.222	0.486	0.134	3.621	0.00029351	1.761		<=0.05	0.362
TGGT1_202680	1000.63	-0.407	0.098	-4.161	3.1743e-05	1.714		<=0.05	-0.34
TGGT1_202900	673.358	0.415	0.099	4.184	2.8669e-05	1.824		<=0.05	0.345
TGGT1_202980	725.155	-0.362	0.123	-2.949	0.003188	1.761		<=0.05	-0.272
TGGT1_203060	272.563	0.873	0.16	5.459	4.7962e-08	1.889		<=0.05	0.749
TGGT1_203170	862.588	-0.277	0.087	-3.192	0.001414	1.824		<=0.05	-0.236
TGGT1_203290	305.38	1.507	0.211	7.132	9.927e-13	1.983		<=0.05	1.433
TGGT1_203300	656.901	0.461	0.13	3.552	0.00038188	1.824		<=0.05	0.346
TGGT1_203490	281.963	-0.462	0.145	-3.194	0.0014056	1.755		<=0.05	-0.327
TGGT1_203540	909.653	0.559	0.138	4.067	4.7658e-05	1.761		<=0.05	0.425
TGGT1_203600	1570.42	2.629	0.34	7.73	1.0751e-14	1.729		<=0.05	2.502
TGGT1_203620	109.422	-0.663	0.218	-3.045	0.0023278	0.866		<=0.05	-0.374
TGGT1_203690	488.109	0.581	0.12	4.843	1.2807e-06	1.824		<=0.05	0.476
TGGT1_203720	19.308	1.883	0.509	3.699	0.00021604	0.335		<=0.05	1.079
TGGT1_203760	227.649	-0.437	0.163	-2.681	0.0073346	1.962		<=0.05	-0.282
TGGT1_203790	791.926	0.674	0.15	4.481	7.42e-06	1.788		<=0.05	0.521
TGGT1_203910	809.7	0.268	0.094	2.841	0.0044982	1.788		<=0.05	0.222
TGGT1_204040	150.092	0.727	0.175	4.155	3.2479e-05	1.023		<=0.05	0.528
TGGT1_204050	4446.71	0.34	0.087	3.924	8.6939e-05	1.761		<=0.05	0.292
TGGT1_204070	236.841	0.45	0.157	2.871	0.0040942	2.174		<=0.05	0.3
TGGT1_204130	2973.87	0.236	0.089	2.649	0.0080615	1.714		<=0.05	0.199
TGGT1_204400	2384.09	-0.33	0.077	-4.265	2.0002e-05	1.729		<=0.05	-0.291
TGGT1_204480	685.159	-0.298	0.099	-3.003	0.0026694	1.824		<=0.05	-0.243
TGGT1_205280	328.585	-0.455	0.151	-3.014	0.0025822	1.983		<=0.05	-0.312
TGGT1_205370	244.821	0.492	0.154	3.19	0.0014246	1.983		<=0.05	0.337
TGGT1_205380	699.677	0.97	0.133	7.29	3.0981e-13	1.761		<=0.05	0.909
TGGT1_205440	835.325	-0.459	0.128	-3.576	0.00034947	1.824		<=0.05	-0.347
TGGT1_205470	7741.15	-0.405	0.097	-4.187	2.826e-05	1.788		<=0.05	-0.339
TGGT1_205700	3692.86	-0.395	0.114	-3.48	0.00050081	1.714		<=0.05	-0.311
TGGT1_205740	489.513	-0.35	0.116	-3.024	0.0024926	1.824		<=0.05	-0.27
TGGT1_206450	2175.06	0.551	0.11	4.996	5.8518e-07	1.714		<=0.05	0.461
TGGT1_206540	432.626	0.559	0.122	4.569	4.8897e-06	1.755		<=0.05	0.45
TGGT1_206550	15.547	2.054	0.67	3.067	0.0021628	0.391		<=0.05	0.599
TGGT1_206610	649.652	-0.458	0.125	-3.67	0.00024216	1.714		<=0.05	-0.351
TGGT1_206700	48.439	-1.101	0.307	-3.583	0.0003392	0.284		<=0.05	-0.627
TGGT1_207480	389.879	0.565	0.128	4.424	9.7059e-06	1.962		<=0.05	0.447
TGGT1_207600	52.279	2.9	0.457	6.351	2.142e-10	0.338		<=0.05	2.656
TGGT1_207770	321.166	-0.444	0.154	-2.885	0.0039151	1.983		<=0.05	-0.299
TGGT1_207990	429.271	-0.414	0.125	-3.313	0.00092427	1.983		<=0.05	-0.313
TGGT1_208020	25.968	2.464	0.564	4.373	1.2252e-05	0.284		<=0.05	1.949
TGGT1_208030	3995.5	0.315	0.071	4.425	9.665e-06	1.714		<=0.05	0.283
TGGT1_208350	132.602	0.604	0.195	3.101	0.0019262	0.812		<=0.05	0.365
TGGT1_208370	710.76	0.487	0.1	4.859	1.1808e-06	1.824		<=0.05	0.412
TGGT1_208400B	856.59	0.304	0.108	2.82	0.0047982	1.824		<=0.05	0.24
TGGT1_208450	737.296	0.802	0.111	7.197	6.1736e-13	1.788		<=0.05	0.742
TGGT1_208570	721.665	0.567	0.121	4.694	2.6797e-06	1.788		<=0.05	0.461
TGGT1_208730	723.657	0.792	0.11	7.215	5.377e-13	1.729		<=0.05	0.733
TGGT1_208740	382.533	0.906	0.17	5.335	9.5511e-08	1.983		<=0.05	0.771
TGGT1_208910	668.195	-0.347	0.131	-2.653	0.0079838	1.824		<=0.05	-0.252
TGGT1_209030	10823.5	-0.219	0.074	-2.957	0.0031081	1.729		<=0.05	-0.194
TGGT1_209090	217.557	-0.414	0.144	-2.877	0.0040115	1.983		<=0.05	-0.289
TGGT1_209150	474.763	-0.378	0.118	-3.204	0.0013568	1.729		<=0.05	-0.291
TGGT1_209160	363.576	-0.395	0.122	-3.227	0.0012491	1.962		<=0.05	-0.3
TGGT1_209500	830.624	0.424	0.101	4.21	2.5559e-05	1.714		<=0.05	0.352
TGGT1_209520	319.314	0.536	0.129	4.168	3.0741e-05	2.174		<=0.05	0.417
TGGT1_209600	1674.57	0.239	0.084	2.839	0.0045216	1.761		<=0.05	0.205
TGGT1_209700	133.244	0.886	0.183	4.847	1.2527e-06	1.023		<=0.05	0.713
TGGT1_209755B	7.611	3.653	0.952	3.836	0.00012527	0.056		<=0.05	1.696
TGGT1_209985	96.643	2.501	0.315	7.932	2.1524e-15	1.023		<=0.05	2.394
TGGT1_210690	8271.13	0.213	0.074	2.888	0.0038788	1.824		<=0.05	0.188
TGGT1_210750	142.921	-0.714	0.184	-3.882	0.00010373	0.812		<=0.05	-0.493
TGGT1_210781	383.298	0.552	0.17	3.241	0.0011905	2.174		<=0.05	0.363
TGGT1_210820	419.161	-0.387	0.127	-3.046	0.0023179	1.983		<=0.05	-0.288
TGGT1_211030	662.087	-0.58	0.129	-4.508	6.5468e-06	1.788		<=0.05	-0.461
TGGT1_211330	119.049	-0.742	0.198	-3.752	0.00017514	0.937		<=0.05	-0.492
TGGT1_211340	723.861	0.423	0.129	3.267	0.0010855	1.788		<=0.05	0.315
TGGT1_211390	60.288	-0.938	0.287	-3.263	0.0011011	0.344		<=0.05	-0.483
TGGT1_211640	372.079	0.359	0.118	3.041	0.0023573	1.983		<=0.05	0.275
TGGT1_211680	8666.99	-0.232	0.084	-2.775	0.0055157	1.788		<=0.05	-0.199
TGGT1_211690	402.742	-0.394	0.141	-2.798	0.0051399	1.962		<=0.05	-0.277
TGGT1_211720	2220.25	-0.365	0.127	-2.884	0.0039288	1.788		<=0.05	-0.271
TGGT1_212300	1147.55	0.33	0.084	3.923	8.7543e-05	1.714		<=0.05	0.285
TGGT1_212410	124.245	-1.009	0.281	-3.591	0.00032901	0.912		<=0.05	-0.588
TGGT1_212420	26.169	-1.445	0.451	-3.203	0.0013622	0.344		<=0.05	-0.589
TGGT1_212770	2269.63	-0.417	0.097	-4.29	1.7832e-05	1.714		<=0.05	-0.35
TGGT1_212860	499.311	-0.356	0.131	-2.726	0.0064104	1.788		<=0.05	-0.259
TGGT1_213050	1009.09	0.801	0.147	5.47	4.4948e-08	1.714		<=0.05	0.684
TGGT1_213067	244.518	0.637	0.155	4.105	4.0472e-05	1.889		<=0.05	0.471
TGGT1_213255	74.677	1.796	0.349	5.141	2.7307e-07	0.284		<=0.05	1.605
TGGT1_213280	483.478	0.649	0.132	4.907	9.2376e-07	1.729		<=0.05	0.529
TGGT1_213300	183.605	0.549	0.188	2.917	0.0035323	1.023		<=0.05	0.332
TGGT1_213445	627.052	0.34	0.115	2.966	0.003019	1.714		<=0.05	0.263
TGGT1_213520	165.529	0.818	0.187	4.369	1.2456e-05	0.812		<=0.05	0.611
TGGT1_213610	1323.76	0.371	0.1	3.703	0.00021319	1.761		<=0.05	0.305
TGGT1_213620	362.998	0.848	0.167	5.085	3.6799e-07	1.983		<=0.05	0.701
TGGT1_213660	2022.96	0.308	0.069	4.435	9.191e-06	1.788		<=0.05	0.277
TGGT1_213870	350.124	-0.439	0.142	-3.088	0.0020179	1.962		<=0.05	-0.311
TGGT1_213920	689.204	-0.298	0.111	-2.699	0.006951	1.788		<=0.05	-0.233
TGGT1_214080	2608.03	0.339	0.125	2.717	0.0065948	1.824		<=0.05	0.252
TGGT1_214090	1613.36	0.485	0.116	4.197	2.7096e-05	1.729		<=0.05	0.389
TGGT1_214200	327.002	-0.489	0.136	-3.592	0.00032871	1.755		<=0.05	-0.362
TGGT1_214220	1439.26	0.549	0.107	5.147	2.6497e-07	1.824		<=0.05	0.465
TGGT1_214270	2471.18	-0.43	0.105	-4.1	4.1229e-05	1.824		<=0.05	-0.352
TGGT1_214350	823.051	-0.378	0.122	-3.086	0.0020263	1.714		<=0.05	-0.286
TGGT1_214520	124.176	-0.778	0.241	-3.23	0.001236	0.866		<=0.05	-0.431
TGGT1_214560	817.701	-0.275	0.094	-2.911	0.0036067	1.788		<=0.05	-0.228
TGGT1_214590	305.294	-0.35	0.128	-2.721	0.0065159	1.755		<=0.05	-0.256
TGGT1_214790	880.362	-0.672	0.154	-4.357	1.3201e-05	1.729		<=0.05	-0.511
TGGT1_214960	465.747	0.683	0.194	3.526	0.00042248	1.761		<=0.05	0.439
TGGT1_214970	1376.25	-0.454	0.111	-4.083	4.4516e-05	1.714		<=0.05	-0.366
TGGT1_214980	952.562	0.727	0.094	7.721	1.157e-14	1.729		<=0.05	0.678
TGGT1_214990	661.647	0.291	0.099	2.949	0.0031865	1.824		<=0.05	0.238
TGGT1_215030	319.334	-0.316	0.125	-2.528	0.011471	1.889		<=0.05	-0.233
TGGT1_215150	1453.06	0.322	0.086	3.736	0.00018727	1.714		<=0.05	0.276
TGGT1_215210	133.841	0.585	0.18	3.247	0.0011651	0.866		<=0.05	0.374
TGGT1_215220	2556.62	-0.172	0.065	-2.633	0.0084701	1.729		<=0.05	-0.156
TGGT1_215260	570.031	-0.38	0.108	-3.528	0.00041795	1.824		<=0.05	-0.305
TGGT1_215300	304.068	-0.435	0.138	-3.154	0.001611	1.889		<=0.05	-0.313
TGGT1_215360	147.938	0.773	0.219	3.534	0.00040896	1.023		<=0.05	0.477
TGGT1_215440	337.891	0.453	0.141	3.223	0.0012687	1.983		<=0.05	0.325
TGGT1_215570	634.246	-0.6	0.119	-5.058	4.2401e-07	1.729		<=0.05	-0.499
TGGT1_215590	997.131	-0.293	0.094	-3.134	0.0017254	1.729		<=0.05	-0.244
TGGT1_215775	451.161	0.652	0.185	3.531	0.00041357	1.755		<=0.05	0.428
TGGT1_215890	364.057	0.394	0.13	3.039	0.0023713	2.174		<=0.05	0.291
TGGT1_215910	1095.52	0.576	0.205	2.813	0.0049071	1.729		<=0.05	0.327
TGGT1_216000	5999.97	-0.378	0.088	-4.28	1.8661e-05	1.761		<=0.05	-0.324
TGGT1_216120	292.629	-0.431	0.149	-2.886	0.0039042	1.889		<=0.05	-0.295
TGGT1_216130	136.968	-0.636	0.175	-3.636	0.00027644	0.937		<=0.05	-0.431
TGGT1_216670	2369.81	-0.288	0.079	-3.649	0.00026287	1.788		<=0.05	-0.252
TGGT1_216730	1080.74	-0.505	0.124	-4.082	4.4699e-05	1.788		<=0.05	-0.395
TGGT1_216880	5613.38	-0.325	0.089	-3.669	0.00024317	1.729		<=0.05	-0.276
TGGT1_217460	927.511	-0.463	0.096	-4.815	1.4692e-06	1.714		<=0.05	-0.394
TGGT1_217540	514.466	0.317	0.107	2.967	0.0030044	1.788		<=0.05	0.252
TGGT1_217610	286.989	1.211	0.315	3.848	0.00011885	1.983		<=0.05	0.77
TGGT1_217740	737.136	-0.359	0.109	-3.289	0.0010047	1.824		<=0.05	-0.285
TGGT1_217820	578.591	-0.513	0.106	-4.822	1.4199e-06	1.714		<=0.05	-0.429
TGGT1_217890	554.704	0.349	0.107	3.277	0.001048	1.729		<=0.05	0.28
TGGT1_217961	74.473	0.769	0.24	3.21	0.0013296	0.338		<=0.05	0.425
TGGT1_218240	1649.29	-0.315	0.085	-3.711	0.00020641	1.729		<=0.05	-0.271
TGGT1_218260	724.341	0.515	0.121	4.27	1.9581e-05	1.824		<=0.05	0.409
TGGT1_218300	857.583	0.252	0.096	2.63	0.0085339	1.824		<=0.05	0.207
TGGT1_218310	467.506	0.9	0.159	5.656	1.5536e-08	1.788		<=0.05	0.786
TGGT1_218410	5425.2	-0.225	0.086	-2.616	0.0089039	1.761		<=0.05	-0.191
TGGT1_218520	4829.17	0.431	0.084	5.147	2.6406e-07	1.761		<=0.05	0.378
TGGT1_218560	946.741	0.236	0.092	2.575	0.010038	1.714		<=0.05	0.197
TGGT1_218740	25.454	1.272	0.4	3.178	0.0014819	0.335		<=0.05	0.54
TGGT1_218850	151.655	0.649	0.205	3.166	0.0015471	1.023		<=0.05	0.386
TGGT1_218940	306.899	-0.376	0.14	-2.689	0.0071646	1.983		<=0.05	-0.264
TGGT1_219120	1164.03	0.369	0.085	4.348	1.3712e-05	1.729		<=0.05	0.319
TGGT1_219230	200.031	0.592	0.186	3.179	0.001477	0.912		<=0.05	0.37
TGGT1_219240	213.486	0.933	0.204	4.584	4.5718e-06	1.962		<=0.05	0.724
TGGT1_219310	1079.72	-0.467	0.111	-4.201	2.6552e-05	1.761		<=0.05	-0.378
TGGT1_219320	4385.37	-0.262	0.069	-3.788	0.00015185	1.729		<=0.05	-0.235
TGGT1_219540	1960.39	-0.248	0.08	-3.098	0.0019479	1.729		<=0.05	-0.215
TGGT1_219600	238.22	0.373	0.146	2.554	0.010657	1.962		<=0.05	0.255
TGGT1_219640	296.173	0.822	0.181	4.543	5.5528e-06	2.174		<=0.05	0.632
TGGT1_219700	1042.99	-0.404	0.092	-4.39	1.1341e-05	1.761		<=0.05	-0.344
TGGT1_219742	17.512	-2.638	0.6	-4.393	1.1163e-05	0.335		<=0.05	-2.075
TGGT1_219750	203.249	-0.537	0.188	-2.853	0.0043354	2.174		<=0.05	-0.322
TGGT1_219850	1607.56	-0.44	0.085	-5.183	2.1838e-07	1.788		<=0.05	-0.386
TGGT1_219860	1201.18	-0.388	0.094	-4.133	3.584e-05	1.729		<=0.05	-0.327
TGGT1_220100	427.728	-0.321	0.115	-2.794	0.0052077	1.983		<=0.05	-0.247
TGGT1_220110	124.816	0.77	0.209	3.676	0.00023652	0.937		<=0.05	0.496
TGGT1_220270	2804.19	-0.294	0.064	-4.578	4.6917e-06	1.761		<=0.05	-0.269
TGGT1_220330	170.83	-0.612	0.171	-3.588	0.00033298	0.812		<=0.05	-0.416
TGGT1_220400	2782.39	-0.842	0.205	-4.108	3.9995e-05	1.761		<=0.05	-0.595
TGGT1_220420	40.738	1.08	0.331	3.268	0.001083	0.391		<=0.05	0.524
TGGT1_220470	583.176	0.477	0.143	3.322	0.00089448	1.788		<=0.05	0.34
TGGT1_220520	732.156	0.43	0.139	3.103	0.0019188	1.788		<=0.05	0.308
TGGT1_220630	1185.61	0.507	0.092	5.501	3.7752e-08	1.714		<=0.05	0.443
TGGT1_220640	213.619	0.687	0.15	4.562	5.0549e-06	1.755		<=0.05	0.535
TGGT1_220900	4159.02	-0.298	0.073	-4.069	4.7266e-05	1.788		<=0.05	-0.266
TGGT1_220930	521.655	-0.389	0.139	-2.799	0.0051259	1.788		<=0.05	-0.275
TGGT1_221160	201.354	0.488	0.159	3.075	0.0021063	0.812		<=0.05	0.328
TGGT1_221180	568.103	0.565	0.132	4.27	1.9561e-05	1.714		<=0.05	0.439
TGGT1_221210	2003.38	-0.275	0.091	-3.008	0.0026326	1.761		<=0.05	-0.23
TGGT1_221220	10.848	2.581	0.803	3.214	0.0013107	0.335		<=0.05	0.756
TGGT1_221250	796.607	-0.444	0.111	-3.994	6.486e-05	1.788		<=0.05	-0.357
TGGT1_221330	628.932	0.444	0.146	3.044	0.0023328	1.788		<=0.05	0.31
TGGT1_221400	1611.27	0.443	0.11	4.015	5.9367e-05	1.824		<=0.05	0.357
TGGT1_221460	365.758	1.02	0.17	5.987	2.1388e-09	1.983		<=0.05	0.918
TGGT1_221522	328.657	-0.411	0.133	-3.087	0.0020196	1.889		<=0.05	-0.3
TGGT1_221540	152.848	0.994	0.217	4.591	4.4012e-06	0.812		<=0.05	0.776
TGGT1_221580	843.767	0.337	0.09	3.74	0.0001843	1.714		<=0.05	0.286
TGGT1_221620	3178.86	-0.229	0.075	-3.041	0.0023554	1.788		<=0.05	-0.202
TGGT1_221675B	668.178	0.348	0.116	3.014	0.0025786	1.729		<=0.05	0.269
TGGT1_221990	421.453	-0.477	0.176	-2.702	0.0068914	2.174		<=0.05	-0.294
TGGT1_222050	521.924	-0.393	0.121	-3.252	0.0011478	1.824		<=0.05	-0.3
TGGT1_222170	1642.06	2.046	0.286	7.159	8.1043e-13	1.788		<=0.05	1.959
TGGT1_222240	520.988	0.725	0.131	5.527	3.2583e-08	1.788		<=0.05	0.619
TGGT1_222400	447.915	0.814	0.122	6.679	2.4054e-11	2.174		<=0.05	0.742
TGGT1_222710	219.951	0.507	0.161	3.158	0.0015899	1.962		<=0.05	0.34
TGGT1_222860	1886.15	-0.37	0.123	-3.014	0.0025744	1.788		<=0.05	-0.279
TGGT1_222880	101.303	-0.614	0.218	-2.823	0.0047635	0.812		<=0.05	-0.335
TGGT1_222930	50.265	1.528	0.296	5.168	2.3615e-07	0.284		<=0.05	1.35
TGGT1_222940	12.567	2.523	0.768	3.284	0.0010221	0.391		<=0.05	0.83
TGGT1_223040	449.061	-0.326	0.121	-2.694	0.0070641	2.174		<=0.05	-0.245
TGGT1_223140	410.622	-0.435	0.122	-3.56	0.00037141	1.889		<=0.05	-0.334
TGGT1_223390	989.378	-0.275	0.097	-2.831	0.0046401	1.761		<=0.05	-0.226
TGGT1_223450B	500.59	0.419	0.133	3.153	0.0016171	1.714		<=0.05	0.307
TGGT1_223530	21.663	1.707	0.504	3.385	0.00071208	0.335		<=0.05	0.767
TGGT1_223540	478.684	-0.314	0.118	-2.662	0.0077779	1.761		<=0.05	-0.239
TGGT1_223680	552.396	-0.289	0.108	-2.683	0.0072907	1.824		<=0.05	-0.228
TGGT1_223725	179.255	0.527	0.169	3.119	0.0018167	1.023		<=0.05	0.344
TGGT1_223750	230.184	0.755	0.194	3.888	0.00010118	1.755		<=0.05	0.516
TGGT1_223880	1013.52	0.368	0.104	3.526	0.00042259	1.788		<=0.05	0.298
TGGT1_223960	310.846	-0.442	0.151	-2.933	0.003357	1.889		<=0.05	-0.302
TGGT1_224000	669.3	0.236	0.091	2.585	0.0097471	1.729		<=0.05	0.197
TGGT1_224150	121.609	-0.706	0.196	-3.608	0.00030799	0.912		<=0.05	-0.459
TGGT1_224210	725.766	-0.349	0.12	-2.917	0.0035388	1.714		<=0.05	-0.265
TGGT1_224330	207.982	-0.388	0.151	-2.559	0.010509	2.174		<=0.05	-0.26
TGGT1_224350A	1397.92	-0.298	0.082	-3.652	0.00026001	1.761		<=0.05	-0.259
TGGT1_224460	12196.6	3.164	0.511	6.199	5.6951e-10	1.714		<=0.05	2.843
TGGT1_224470	181.57	0.537	0.191	2.817	0.0048449	0.866		<=0.05	0.319
TGGT1_224890	250.967	0.449	0.177	2.535	0.011254	1.889		<=0.05	0.273
TGGT1_224900	465.57	0.516	0.117	4.391	1.1266e-05	1.729		<=0.05	0.415
TGGT1_224940	126.881	0.699	0.187	3.727	0.00019372	0.912		<=0.05	0.469
TGGT1_224950	282.249	0.392	0.13	3.007	0.0026423	2.174		<=0.05	0.288
TGGT1_225050	1912.65	-0.7	0.124	-5.666	1.4611e-08	1.714		<=0.05	-0.603
TGGT1_225120	224.852	0.621	0.159	3.908	9.3198e-05	1.983		<=0.05	0.447
TGGT1_225160	769.152	0.813	0.127	6.407	1.481e-10	1.714		<=0.05	0.733
TGGT1_225220	181.748	0.442	0.16	2.757	0.0058295	1.023		<=0.05	0.289
TGGT1_225230	583.698	0.543	0.123	4.426	9.5903e-06	1.824		<=0.05	0.433
TGGT1_225300	224.161	0.421	0.164	2.561	0.010424	1.962		<=0.05	0.269
TGGT1_225540	755.624	0.414	0.149	2.768	0.005638	1.788		<=0.05	0.282
TGGT1_225560	1757.92	0.448	0.103	4.374	1.2219e-05	1.761		<=0.05	0.372
TGGT1_225790	50.19	1.166	0.286	4.073	4.6367e-05	0.335		<=0.05	0.808
TGGT1_225850	468.832	0.466	0.16	2.914	0.0035653	1.761		<=0.05	0.309
TGGT1_225930	427.743	-0.311	0.117	-2.669	0.0076169	1.962		<=0.05	-0.238
TGGT1_226250	1343.55	-0.227	0.082	-2.769	0.0056221	1.729		<=0.05	-0.195
TGGT1_226420	467.749	0.67	0.157	4.279	1.8786e-05	1.824		<=0.05	0.504
TGGT1_226450	13.878	-2.325	0.647	-3.591	0.00032961	0.284		<=0.05	-1.152
TGGT1_226590	814.88	-0.304	0.113	-2.692	0.0071073	1.714		<=0.05	-0.235
TGGT1_226680	635.776	-0.278	0.105	-2.638	0.0083318	1.761		<=0.05	-0.221
TGGT1_226730	1253.43	-0.281	0.086	-3.271	0.0010735	1.788		<=0.05	-0.24
TGGT1_226850	194.109	0.563	0.166	3.399	0.00067651	1.023		<=0.05	0.38
TGGT1_226950	238.501	0.458	0.164	2.788	0.0053023	2.174		<=0.05	0.296
TGGT1_227280	13381.8	0.47	0.068	6.898	5.2694e-12	1.729		<=0.05	0.434
TGGT1_227350	276.588	-0.541	0.165	-3.272	0.0010678	1.962		<=0.05	-0.362
TGGT1_227360	8715.46	-0.296	0.105	-2.82	0.0047981	1.788		<=0.05	-0.236
TGGT1_227610	594.56	0.547	0.131	4.167	3.0882e-05	1.761		<=0.05	0.423
TGGT1_227620	10816.6	0.385	0.084	4.559	5.1461e-06	1.824		<=0.05	0.334
TGGT1_227900	349.205	0.432	0.159	2.724	0.0064496	1.983		<=0.05	0.284
TGGT1_227910	163.472	-0.6	0.21	-2.858	0.0042595	0.912		<=0.05	-0.337
TGGT1_227960	681.474	-0.33	0.097	-3.416	0.00063564	1.788		<=0.05	-0.273
TGGT1_228080	264.086	-0.451	0.166	-2.724	0.0064503	1.889		<=0.05	-0.289
TGGT1_228170	2109.39	0.318	0.092	3.451	0.00055758	1.729		<=0.05	0.267
TGGT1_228210	707.645	-0.286	0.1	-2.859	0.0042511	1.714		<=0.05	-0.232
TGGT1_228290	678.643	-0.261	0.095	-2.759	0.0057905	1.761		<=0.05	-0.216
TGGT1_228660	834.48	0.268	0.095	2.81	0.0049547	1.788		<=0.05	0.221
TGGT1_228760	1215.04	1.009	0.124	8.13	4.2957e-16	1.824		<=0.05	0.962
TGGT1_229030	158.695	-0.608	0.161	-3.77	0.00016304	0.937		<=0.05	-0.43
TGGT1_229180	777.629	-0.351	0.12	-2.93	0.0033862	1.714		<=0.05	-0.267
TGGT1_229280	555.76	0.62	0.137	4.526	6.0074e-06	1.788		<=0.05	0.488
TGGT1_229390	100.101	0.948	0.306	3.1	0.0019334	0.812		<=0.05	0.447
TGGT1_229690	413.788	-0.314	0.12	-2.628	0.0085806	1.889		<=0.05	-0.237
TGGT1_229780	336.708	-0.407	0.146	-2.795	0.0051859	1.755		<=0.05	-0.281
TGGT1_229930	235.112	0.488	0.165	2.969	0.0029864	1.889		<=0.05	0.32
TGGT1_229990	1000.79	-0.253	0.079	-3.211	0.0013232	1.729		<=0.05	-0.221
TGGT1_230000	316.095	0.665	0.172	3.854	0.00011615	2.174		<=0.05	0.465
TGGT1_230050	121.38	-0.576	0.2	-2.871	0.004089	0.937		<=0.05	-0.333
TGGT1_230140	380.584	-0.305	0.121	-2.526	0.011524	1.962		<=0.05	-0.229
TGGT1_230340	769.555	-0.273	0.085	-3.226	0.0012541	1.824		<=0.05	-0.234
TGGT1_230410	376.176	-0.359	0.138	-2.604	0.0092092	2.174		<=0.05	-0.253
TGGT1_230450	374.952	-0.684	0.161	-4.243	2.2086e-05	1.755		<=0.05	-0.509
TGGT1_230940	3902.99	-0.255	0.094	-2.719	0.0065547	1.788		<=0.05	-0.211
TGGT1_230960	579.761	-0.291	0.114	-2.552	0.010722	1.761		<=0.05	-0.224
TGGT1_230980	1158.41	0.487	0.127	3.839	0.00012345	1.729		<=0.05	0.374
TGGT1_231070	803.176	-0.427	0.1	-4.255	2.0934e-05	1.761		<=0.05	-0.355
TGGT1_231130	206.698	-0.464	0.165	-2.815	0.004877	1.983		<=0.05	-0.3
TGGT1_231160	872.091	-0.267	0.097	-2.75	0.005955	1.729		<=0.05	-0.219
TGGT1_231640	8784.58	-0.276	0.07	-3.913	9.1283e-05	1.761		<=0.05	-0.247
TGGT1_231840	783.851	-0.318	0.093	-3.403	0.00066709	1.824		<=0.05	-0.266
TGGT1_231850	1876.8	-0.239	0.093	-2.568	0.010241	1.788		<=0.05	-0.198
TGGT1_231950	257.59	0.44	0.129	3.424	0.00061766	1.889		<=0.05	0.33
TGGT1_231960	411.138	0.435	0.159	2.731	0.0063105	1.983		<=0.05	0.285
TGGT1_232000	694.923	0.253	0.098	2.578	0.0099352	1.714		<=0.05	0.206
TGGT1_232050	1174.34	-0.25	0.092	-2.726	0.0064085	1.714		<=0.05	-0.208
TGGT1_232280	387.367	-0.416	0.149	-2.799	0.0051184	1.962		<=0.05	-0.285
TGGT1_232340	986.193	-0.273	0.1	-2.743	0.0060906	1.761		<=0.05	-0.222
TGGT1_232350	2033.7	-0.441	0.111	-3.964	7.3828e-05	1.761		<=0.05	-0.354
TGGT1_232360	424.523	0.405	0.129	3.15	0.001635	1.889		<=0.05	0.301
TGGT1_232380	395.093	-0.698	0.175	-3.989	6.6234e-05	1.983		<=0.05	-0.495
TGGT1_232400	26.377	-1.806	0.456	-3.963	7.4127e-05	0.338		<=0.05	-1.224
TGGT1_232440	3548.85	-0.274	0.077	-3.546	0.00039147	1.824		<=0.05	-0.241
TGGT1_232640	202.488	0.554	0.147	3.776	0.0001594	2.174		<=0.05	0.404
TGGT1_232670	985.853	0.873	0.138	6.307	2.8527e-10	1.714		<=0.05	0.788
TGGT1_232960	96.437	0.626	0.192	3.255	0.0011359	1.023		<=0.05	0.389
TGGT1_233020	948.858	-0.391	0.095	-4.117	3.8402e-05	1.761		<=0.05	-0.329
TGGT1_233140	551.022	-0.809	0.166	-4.873	1.0984e-06	1.824		<=0.05	-0.651
TGGT1_233153	17.156	2.5	0.724	3.456	0.00054914	0.335		<=0.05	1.029
TGGT1_233220	615.023	0.323	0.119	2.71	0.0067256	1.761		<=0.05	0.245
TGGT1_233380	2481.33	0.502	0.082	6.107	1.0136e-09	1.824		<=0.05	0.45
TGGT1_233520	450.075	-0.461	0.114	-4.056	4.9916e-05	2.174		<=0.05	-0.369
TGGT1_233530	385.78	0.427	0.13	3.277	0.0010505	2.174		<=0.05	0.317
TGGT1_233680	256.219	-0.385	0.15	-2.562	0.01042	1.889		<=0.05	-0.259
TGGT1_233710	589.011	0.28	0.103	2.711	0.0067014	1.729		<=0.05	0.224
TGGT1_233810	1439.99	0.281	0.089	3.148	0.0016433	1.714		<=0.05	0.237
TGGT1_233920	94.336	-0.766	0.236	-3.238	0.0012041	0.912		<=0.05	-0.429
TGGT1_234180	129.866	0.836	0.251	3.331	0.00086663	0.912		<=0.05	0.466
TGGT1_234190	835.117	-0.289	0.097	-2.982	0.0028683	1.714		<=0.05	-0.238
TGGT1_234230	844.896	0.25	0.093	2.684	0.0072827	1.729		<=0.05	0.208
TGGT1_234410	797.093	-0.292	0.1	-2.916	0.0035436	1.761		<=0.05	-0.237
TGGT1_234505	380.548	-0.463	0.129	-3.573	0.0003523	1.755		<=0.05	-0.348
TGGT1_234510	243.261	0.379	0.131	2.886	0.0038957	2.174		<=0.05	0.276
TGGT1_235140	461.39	0.299	0.105	2.839	0.0045224	1.824		<=0.05	0.239
TGGT1_235150	611.62	0.927	0.141	6.58	4.708e-11	1.788		<=0.05	0.85
TGGT1_235370	1425.33	-0.256	0.085	-2.991	0.0027774	1.729		<=0.05	-0.218
TGGT1_235380	383.386	-0.316	0.109	-2.886	0.0038969	1.755		<=0.05	-0.249
TGGT1_235470	5079.85	-0.235	0.07	-3.344	0.00082715	1.761		<=0.05	-0.21
TGGT1_235500	215.164	1.007	0.196	5.131	2.881e-07	1.889		<=0.05	0.848
TGGT1_235515	20.986	2.735	0.606	4.509	6.4989e-06	0.335		<=0.05	2.2
TGGT1_235880	117.179	0.709	0.187	3.801	0.00014416	0.812		<=0.05	0.482
TGGT1_235920	316.426	0.394	0.139	2.83	0.004649	2.174		<=0.05	0.279
TGGT1_235970	1206.13	-0.355	0.108	-3.277	0.0010496	1.761		<=0.05	-0.282
TGGT1_235990	262.824	-0.403	0.155	-2.608	0.0091118	1.755		<=0.05	-0.267
TGGT1_236010	781.51	0.926	0.14	6.591	4.3827e-11	1.761		<=0.05	0.849
TGGT1_236040	2909.55	-0.404	0.101	-4.017	5.9065e-05	1.788		<=0.05	-0.334
TGGT1_236210	857.064	-0.553	0.103	-5.353	8.6706e-08	1.788		<=0.05	-0.473
TGGT1_236540	912.456	-0.279	0.105	-2.65	0.0080599	1.824		<=0.05	-0.222
TGGT1_236550	268.552	-0.448	0.178	-2.511	0.012038	1.962		<=0.05	-0.271
TGGT1_236620	147.636	0.895	0.203	4.401	1.0771e-05	0.812		<=0.05	0.671
TGGT1_236650	3382.91	-0.178	0.064	-2.762	0.0057419	1.714		<=0.05	-0.161
TGGT1_236660	614.176	0.365	0.126	2.89	0.0038582	1.761		<=0.05	0.271
TGGT1_236670B	71.809	1.274	0.273	4.659	3.1772e-06	0.284		<=0.05	1.031
TGGT1_236860	231.867	0.772	0.163	4.723	2.3292e-06	1.962		<=0.05	0.61
TGGT1_236890	250.736	0.733	0.168	4.353	1.3404e-05	1.889		<=0.05	0.551
TGGT1_236980	151.931	0.733	0.258	2.846	0.0044254	0.866		<=0.05	0.359
TGGT1_237015	289.01	0.372	0.145	2.572	0.010111	2.174		<=0.05	0.256
TGGT1_237020	222.157	0.583	0.187	3.12	0.0018074	1.983		<=0.05	0.361
TGGT1_237170	47.126	1.699	0.507	3.349	0.00081178	0.335		<=0.05	0.74
TGGT1_237200	522.103	-0.312	0.098	-3.17	0.0015269	1.788		<=0.05	-0.256
TGGT1_237220	1054.82	-0.601	0.085	-7.074	1.5092e-12	1.824		<=0.05	-0.55
TGGT1_237230	610.553	0.587	0.111	5.29	1.2237e-07	1.761		<=0.05	0.497
TGGT1_237410	383.007	0.504	0.14	3.586	0.00033576	1.889		<=0.05	0.368
TGGT1_237500	287.298	0.782	0.149	5.238	1.6189e-07	1.962		<=0.05	0.654
TGGT1_237550	312.938	0.778	0.287	2.71	0.006721	1.889		<=0.05	0.341
TGGT1_237560	614.258	0.401	0.12	3.351	0.00080445	1.729		<=0.05	0.308
TGGT1_237860	94.278	1.914	0.347	5.514	3.5052e-08	0.812		<=0.05	1.757
TGGT1_238380	1247.83	0.253	0.091	2.767	0.0056609	1.714		<=0.05	0.211
TGGT1_238930	90.248	0.66	0.194	3.409	0.00065299	0.912		<=0.05	0.417
TGGT1_238950	1263.12	0.42	0.115	3.657	0.00025566	1.788		<=0.05	0.33
TGGT1_239250	524.009	0.416	0.147	2.828	0.0046796	1.788		<=0.05	0.286
TGGT1_239270	549.014	0.843	0.143	5.912	3.3857e-09	1.824		<=0.05	0.744
TGGT1_239420	2406.21	0.389	0.092	4.246	2.1765e-05	1.824		<=0.05	0.331
TGGT1_239440	721.428	-0.264	0.1	-2.655	0.00794	1.788		<=0.05	-0.214
TGGT1_239480	268.652	0.523	0.147	3.549	0.00038621	1.962		<=0.05	0.375
TGGT1_239490	932.936	-0.347	0.104	-3.335	0.00085193	1.714		<=0.05	-0.28
TGGT1_239500	440.427	-0.382	0.106	-3.603	0.00031475	1.983		<=0.05	-0.308
TGGT1_239530	537.654	0.809	0.116	6.963	3.3241e-12	1.788		<=0.05	0.744
TGGT1_239600	125.649	1.9	0.275	6.91	4.8303e-12	0.912		<=0.05	1.813
TGGT1_239740	1898.45	0.277	0.077	3.613	0.00030302	1.729		<=0.05	0.244
TGGT1_239790	746.666	-0.403	0.116	-3.472	0.00051667	1.824		<=0.05	-0.314
TGGT1_239820	1312.16	0.529	0.104	5.099	3.4199e-07	1.761		<=0.05	0.449
TGGT1_239885	298.997	0.502	0.149	3.361	0.00077644	1.983		<=0.05	0.353
TGGT1_239890	270.997	0.488	0.174	2.804	0.005054	2.174		<=0.05	0.306
TGGT1_240060	1285.78	0.639	0.129	4.967	6.7876e-07	1.714		<=0.05	0.524
TGGT1_240650	842.191	-0.353	0.093	-3.806	0.00014133	1.714		<=0.05	-0.297
TGGT1_240810	499.771	-0.403	0.127	-3.171	0.0015204	1.761		<=0.05	-0.301
TGGT1_240870	416.772	-0.535	0.131	-4.071	4.6902e-05	1.755		<=0.05	-0.411
TGGT1_241240	1730.72	0.542	0.1	5.414	6.1551e-08	1.761		<=0.05	0.466
TGGT1_241300	358.219	0.454	0.172	2.634	0.0084499	1.755		<=0.05	0.283
TGGT1_241610	177.223	0.78	0.236	3.306	0.00094714	0.812		<=0.05	0.444
TGGT1_242010	353.388	0.383	0.15	2.554	0.010644	1.983		<=0.05	0.258
TGGT1_242090	1661.77	0.386	0.112	3.463	0.00053512	1.729		<=0.05	0.305
TGGT1_242290	505.691	-0.524	0.127	-4.12	3.7814e-05	1.824		<=0.05	-0.408
TGGT1_242800	314.777	-0.439	0.146	-3.008	0.0026305	1.889		<=0.05	-0.306
TGGT1_242860	309.799	-0.395	0.137	-2.892	0.0038251	2.174		<=0.05	-0.283
TGGT1_242890	423.491	-0.334	0.125	-2.68	0.0073704	1.755		<=0.05	-0.248
TGGT1_243430	529.793	0.751	0.148	5.092	3.5374e-07	1.824		<=0.05	0.619
TGGT1_243460	6919.79	0.38	0.085	4.46	8.2096e-06	1.729		<=0.05	0.329
TGGT1_243580	798.331	3.036	0.504	6.018	1.7655e-09	1.729		<=0.05	2.73
TGGT1_243600	317.666	0.596	0.116	5.125	2.9702e-07	1.889		<=0.05	0.498
TGGT1_243710	1014.82	-0.388	0.082	-4.709	2.4915e-06	1.729		<=0.05	-0.34
TGGT1_243800	809.019	-0.318	0.09	-3.515	0.00044005	1.729		<=0.05	-0.268
TGGT1_243920	789.548	-0.573	0.123	-4.669	3.0283e-06	1.824		<=0.05	-0.463
TGGT1_243960	1467.77	-0.345	0.082	-4.235	2.2904e-05	1.788		<=0.05	-0.301
TGGT1_244010	198.041	-0.511	0.168	-3.039	0.0023754	0.812		<=0.05	-0.332
TGGT1_244200	814.562	-0.414	0.093	-4.462	8.1347e-06	1.729		<=0.05	-0.352
TGGT1_244250	1488.44	-0.208	0.071	-2.946	0.0032188	1.788		<=0.05	-0.186
TGGT1_244390	190.016	-0.493	0.174	-2.832	0.0046234	0.912		<=0.05	-0.309
TGGT1_244530	1203.72	0.59	0.095	6.186	6.1686e-10	1.714		<=0.05	0.524
TGGT1_244560	11824.1	-0.207	0.067	-3.105	0.0019044	1.729		<=0.05	-0.187
TGGT1_244650	1030.33	-0.377	0.13	-2.891	0.0038454	1.729		<=0.05	-0.276
TGGT1_244880	549.56	-0.407	0.136	-2.998	0.002721	1.761		<=0.05	-0.293
TGGT1_245428	274.228	1.341	0.146	9.203	3.4806e-20	1.755		<=0.05	1.3
TGGT1_245432	870.619	0.341	0.118	2.89	0.0038534	1.788		<=0.05	0.26
TGGT1_245490	1565.64	0.246	0.084	2.915	0.0035572	1.761		<=0.05	0.211
TGGT1_245560	751.672	0.321	0.113	2.832	0.0046268	1.714		<=0.05	0.249
TGGT1_245590A	42.931	1.099	0.34	3.232	0.0012307	0.344		<=0.05	0.517
TGGT1_245670	542.549	-0.38	0.133	-2.865	0.0041738	1.729		<=0.05	-0.276
TGGT1_245680	2094.4	-0.222	0.083	-2.666	0.0076867	1.824		<=0.05	-0.19
TGGT1_245770A	110.414	0.985	0.312	3.162	0.0015644	1.023		<=0.05	0.47
TGGT1_245980	50.49	4	0.473	8.465	2.5609e-17	0.338		<=0.05	3.662
TGGT1_246090	758.825	0.456	0.153	2.986	0.0028247	1.729		<=0.05	0.311
TGGT1_246100	395.958	-0.314	0.121	-2.602	0.0092563	1.962		<=0.05	-0.236
TGGT1_246200	175.254	-1.284	0.177	-7.26	3.8598e-13	0.866		<=0.05	-1.216
TGGT1_246500	371.533	-0.291	0.112	-2.611	0.0090346	1.755		<=0.05	-0.226
TGGT1_246540	884.631	-0.551	0.138	-3.997	6.4054e-05	1.761		<=0.05	-0.416
TGGT1_246940	2203.1	0.305	0.105	2.921	0.0034869	1.761		<=0.05	0.244
TGGT1_246982	396.38	0.4	0.114	3.499	0.00046691	2.174		<=0.05	0.314
TGGT1_247030	258.492	0.704	0.133	5.308	1.1092e-07	1.983		<=0.05	0.591
TGGT1_247220	642.039	0.408	0.116	3.518	0.00043418	1.824		<=0.05	0.319
TGGT1_247270	22.151	1.601	0.516	3.1	0.001934	0.335		<=0.05	0.566
TGGT1_247420	239.345	0.463	0.146	3.165	0.0015524	1.755		<=0.05	0.325
TGGT1_247440	1710.29	0.24	0.092	2.603	0.0092466	1.824		<=0.05	0.2
TGGT1_247460	615.287	-0.393	0.123	-3.2	0.0013744	1.729		<=0.05	-0.298
TGGT1_247470	654.57	-0.333	0.13	-2.572	0.010124	1.761		<=0.05	-0.242
TGGT1_247510	1018.56	1.285	0.115	11.148	7.3628e-29	1.714		<=0.05	1.258
TGGT1_247520	2958.31	-0.284	0.077	-3.7	0.00021542	1.824		<=0.05	-0.25
TGGT1_247530	400.026	1.014	0.186	5.443	5.2527e-08	1.889		<=0.05	0.88
TGGT1_247550	1868.45	-0.292	0.068	-4.305	1.669e-05	1.714		<=0.05	-0.264
TGGT1_247570	8.534	3.847	0.943	4.081	4.4772e-05	0.023		<=0.05	2.153
TGGT1_248110	360.911	0.538	0.135	3.983	6.8052e-05	1.755		<=0.05	0.408
TGGT1_248170	28.49	1.59	0.493	3.222	0.0012729	0.391		<=0.05	0.632
TGGT1_248180	61.777	1.056	0.309	3.419	0.00062891	0.344		<=0.05	0.56
TGGT1_248190	1098.56	0.891	0.137	6.509	7.5562e-11	1.824		<=0.05	0.812
TGGT1_248340	982.281	-0.544	0.115	-4.749	2.0436e-06	1.729		<=0.05	-0.447
TGGT1_248390	2013.3	0.311	0.088	3.515	0.00043942	1.761		<=0.05	0.264
TGGT1_248570	436.749	-0.342	0.124	-2.753	0.0059037	1.962		<=0.05	-0.255
TGGT1_248610	305.035	0.595	0.143	4.149	3.3398e-05	1.962		<=0.05	0.45
TGGT1_248710	166.994	0.681	0.182	3.735	0.00018802	1.023		<=0.05	0.461
TGGT1_248880	602.523	-0.367	0.105	-3.478	0.00050507	1.761		<=0.05	-0.296
TGGT1_248990	1253.14	0.425	0.077	5.542	2.9943e-08	1.788		<=0.05	0.381
TGGT1_249180	896.232	-0.403	0.124	-3.243	0.0011839	1.824		<=0.05	-0.304
TGGT1_249290	30.352	1.889	0.468	4.037	5.4092e-05	0.344		<=0.05	1.33
TGGT1_249300	510.477	0.474	0.126	3.772	0.00016181	1.761		<=0.05	0.364
TGGT1_249425	746.352	0.314	0.103	3.033	0.0024234	1.824		<=0.05	0.253
TGGT1_249530	1103.88	-0.22	0.086	-2.55	0.010771	1.824		<=0.05	-0.187
TGGT1_249540	282.044	1.069	0.207	5.169	2.3544e-07	1.755		<=0.05	0.91
TGGT1_249670	1255.72	-0.455	0.072	-6.287	3.2402e-10	1.788		<=0.05	-0.414
TGGT1_249720	832.039	-0.509	0.124	-4.12	3.7938e-05	1.714		<=0.05	-0.399
TGGT1_249840	50.142	1.256	0.341	3.685	0.00022862	0.338		<=0.05	0.736
TGGT1_249920	131.248	-0.588	0.192	-3.072	0.002127	1.023		<=0.05	-0.358
TGGT1_249990	2778.43	0.688	0.097	7.093	1.3161e-12	1.788		<=0.05	0.63
TGGT1_250100	205.574	2.669	0.257	10.381	3.0383e-25	1.983		<=0.05	2.595
TGGT1_250220	534.574	1.557	0.148	10.514	7.4327e-26	1.761		<=0.05	1.526
TGGT1_250710	6614.28	0.472	0.182	2.593	0.0095128	1.788		<=0.05	0.283
TGGT1_250770	3551.68	-0.267	0.101	-2.64	0.0082855	1.714		<=0.05	-0.215
TGGT1_250800	2102.97	0.29	0.083	3.495	0.00047494	1.729		<=0.05	0.251
TGGT1_250880	1139.34	1.561	0.132	11.856	1.9927e-32	1.824		<=0.05	1.538
TGGT1_251450	268.537	0.495	0.186	2.659	0.0078393	1.983		<=0.05	0.294
TGGT1_251500	1049.65	-0.383	0.088	-4.355	1.3324e-05	1.714		<=0.05	-0.329
TGGT1_251540	709.731	0.555	0.109	5.104	3.3295e-07	1.761		<=0.05	0.468
TGGT1_251680	859.032	-0.473	0.161	-2.943	0.0032454	1.729		<=0.05	-0.313
TGGT1_251690	1600.59	-0.429	0.11	-3.881	0.00010387	1.714		<=0.05	-0.344
TGGT1_251780	2432.46	-0.439	0.079	-5.56	2.7049e-08	1.714		<=0.05	-0.391
TGGT1_251930	338.009	-0.305	0.114	-2.669	0.0076024	1.755		<=0.05	-0.235
TGGT1_252190	310.615	1.046	0.161	6.488	8.7144e-11	1.962		<=0.05	0.963
TGGT1_252210	1945.96	1.05	0.112	9.355	8.3228e-21	1.714		<=0.05	1.015
TGGT1_252280	473.757	-0.337	0.132	-2.562	0.010411	1.824		<=0.05	-0.243
TGGT1_252290	718.074	-0.308	0.096	-3.194	0.0014009	1.729		<=0.05	-0.254
TGGT1_252340	461.751	-0.329	0.11	-2.992	0.0027723	1.824		<=0.05	-0.259
TGGT1_252380	365.341	0.574	0.129	4.456	8.333e-06	2.174		<=0.05	0.454
TGGT1_253180	25.6	1.973	0.46	4.293	1.7647e-05	0.344		<=0.05	1.538
TGGT1_253290	683.774	-0.33	0.119	-2.774	0.0055356	1.824		<=0.05	-0.251
TGGT1_253330	50.208	2.181	0.42	5.196	2.0355e-07	0.344		<=0.05	1.963
TGGT1_253560	256.089	0.622	0.199	3.125	0.0017769	1.889		<=0.05	0.373
TGGT1_253730	383.803	-0.479	0.127	-3.782	0.00015556	1.755		<=0.05	-0.367
TGGT1_253900	748.751	-0.434	0.113	-3.849	0.00011872	1.788		<=0.05	-0.346
TGGT1_254000	419.37	0.511	0.147	3.472	0.00051635	1.983		<=0.05	0.364
TGGT1_254010	512.371	0.343	0.134	2.561	0.010439	1.824		<=0.05	0.245
TGGT1_254300	525.365	-0.428	0.122	-3.51	0.00044764	1.714		<=0.05	-0.329
TGGT1_254470	1511.06	0.259	0.082	3.159	0.001585	1.761		<=0.05	0.224
TGGT1_254555	563.025	0.384	0.095	4.055	5.0054e-05	1.714		<=0.05	0.323
TGGT1_254630	565.842	-0.766	0.136	-5.63	1.8001e-08	1.761		<=0.05	-0.66
TGGT1_254710	580.219	0.507	0.105	4.816	1.4655e-06	1.824		<=0.05	0.424
TGGT1_254720	2933.38	0.593	0.12	4.948	7.4966e-07	1.788		<=0.05	0.489
TGGT1_254910	585.808	-0.342	0.126	-2.716	0.0065989	1.714		<=0.05	-0.253
TGGT1_255260	5101.24	0.248	0.069	3.572	0.000354	1.824		<=0.05	0.223
TGGT1_255350	95.517	-0.682	0.21	-3.245	0.0011751	0.812		<=0.05	-0.405
TGGT1_255450	1557.43	-0.425	0.079	-5.368	7.9416e-08	1.824		<=0.05	-0.378
TGGT1_255510	1212.59	-0.265	0.1	-2.643	0.0082071	1.788		<=0.05	-0.214
TGGT1_255700	952.545	0.271	0.096	2.82	0.0048011	1.788		<=0.05	0.223
TGGT1_255900	227.856	0.514	0.161	3.185	0.0014455	1.755		<=0.05	0.345
TGGT1_255980	132.176	0.481	0.172	2.787	0.0053144	1.023		<=0.05	0.302
TGGT1_256030	401.382	-0.474	0.138	-3.441	0.00058026	1.755		<=0.05	-0.346
TGGT1_256060	743.584	0.29	0.106	2.723	0.006467	1.714		<=0.05	0.23
TGGT1_256760	1969.25	-0.789	0.096	-8.181	2.8165e-16	1.824		<=0.05	-0.745
TGGT1_256990	773.707	-0.334	0.118	-2.834	0.0045987	1.761		<=0.05	-0.255
TGGT1_257080	526.625	0.287	0.112	2.572	0.01012	1.824		<=0.05	0.223
TGGT1_257500	221.645	0.514	0.173	2.972	0.002963	1.983		<=0.05	0.327
TGGT1_257530	3176.09	3.383	0.431	7.846	4.3079e-15	1.714		<=0.05	3.136
TGGT1_257550	803.641	-0.411	0.095	-4.308	1.6472e-05	1.788		<=0.05	-0.347
TGGT1_257680	2592.22	-0.282	0.095	-2.964	0.003037	1.788		<=0.05	-0.233
TGGT1_257750	540.284	1.214	0.158	7.662	1.8255e-14	1.824		<=0.05	1.155
TGGT1_257760	240.31	0.514	0.175	2.928	0.0034158	1.983		<=0.05	0.323
TGGT1_257780	111.925	1.055	0.221	4.779	1.7588e-06	0.937		<=0.05	0.853
TGGT1_257990	367.106	0.612	0.155	3.962	7.4444e-05	1.755		<=0.05	0.447
TGGT1_258150	400.956	-0.377	0.112	-3.356	0.00078982	1.983		<=0.05	-0.297
TGGT1_258210	3805.06	0.57	0.075	7.574	3.6093e-14	1.788		<=0.05	0.528
TGGT1_258470	3410.21	0.359	0.096	3.753	0.00017486	1.714		<=0.05	0.299
TGGT1_258660	4440.21	-0.165	0.056	-2.915	0.0035598	1.729		<=0.05	-0.153
TGGT1_258870A	1887.06	0.638	0.101	6.281	3.3572e-10	1.714		<=0.05	0.567
TGGT1_258870B	827.55	0.572	0.097	5.913	3.3657e-09	1.729		<=0.05	0.503
TGGT1_259090	356.2	0.424	0.129	3.296	0.00097992	1.983		<=0.05	0.317
TGGT1_259200B	335.924	-0.381	0.136	-2.797	0.0051558	2.174		<=0.05	-0.272
TGGT1_259550	951.372	-0.242	0.092	-2.629	0.0085577	1.761		<=0.05	-0.201
TGGT1_260520	664.439	0.346	0.101	3.409	0.00065197	1.714		<=0.05	0.282
TGGT1_260580	750.932	-0.262	0.093	-2.818	0.0048288	1.761		<=0.05	-0.218
TGGT1_260630	506.196	-0.481	0.119	-4.044	5.2463e-05	1.714		<=0.05	-0.38
TGGT1_260680	287.153	-0.415	0.149	-2.79	0.0052651	1.889		<=0.05	-0.283
TGGT1_261010	841.737	-0.351	0.097	-3.605	0.00031265	1.788		<=0.05	-0.291
TGGT1_261022	1390.1	0.422	0.088	4.775	1.7986e-06	1.729		<=0.05	0.365
TGGT1_261050	285.607	-0.425	0.141	-3.005	0.0026544	1.962		<=0.05	-0.301
TGGT1_261430	463.788	0.318	0.115	2.76	0.0057751	1.824		<=0.05	0.244
TGGT1_261490	1549.34	0.321	0.087	3.69	0.00022402	1.761		<=0.05	0.274
TGGT1_261520	1128.86	-0.469	0.118	-3.976	7.0142e-05	1.788		<=0.05	-0.37
TGGT1_261600	444.039	-0.389	0.122	-3.196	0.0013914	1.962		<=0.05	-0.296
TGGT1_261680	474.847	-0.363	0.12	-3.028	0.0024651	1.761		<=0.05	-0.276
TGGT1_261950	2254.97	-0.443	0.096	-4.63	3.6627e-06	1.824		<=0.05	-0.376
TGGT1_261970	1105.87	0.961	0.094	10.208	1.832e-24	1.761		<=0.05	0.934
TGGT1_262050	2391.87	0.411	0.087	4.702	2.579e-06	1.788		<=0.05	0.355
TGGT1_262380	342.006	-0.493	0.137	-3.605	0.0003122	1.962		<=0.05	-0.364
TGGT1_262390	389.169	0.557	0.137	4.07	4.6958e-05	1.983		<=0.05	0.424
TGGT1_262400	2204.08	0.432	0.092	4.707	2.5098e-06	1.714		<=0.05	0.37
TGGT1_262420	430.988	0.414	0.128	3.242	0.0011887	1.889		<=0.05	0.309
TGGT1_262640	287.821	-0.443	0.155	-2.862	0.0042152	1.755		<=0.05	-0.297
TGGT1_262780	1160.08	-0.369	0.076	-4.865	1.1442e-06	1.824		<=0.05	-0.329
TGGT1_262920	928.35	0.353	0.107	3.296	0.00098064	1.788		<=0.05	0.282
TGGT1_262935	244.729	0.503	0.134	3.761	0.00016919	1.889		<=0.05	0.378
TGGT1_262970	156.02	1.765	0.413	4.271	1.9418e-05	0.866		<=0.05	1.357
TGGT1_263100	569.57	0.361	0.102	3.537	0.00040544	1.761		<=0.05	0.294
TGGT1_263130	554.843	0.393	0.104	3.781	0.00015634	1.714		<=0.05	0.32
TGGT1_263210	204.945	0.491	0.162	3.041	0.0023614	2.174		<=0.05	0.326
TGGT1_263240	66.63	0.878	0.265	3.31	0.00093143	0.284		<=0.05	0.475
TGGT1_263300	987.493	-0.347	0.117	-2.958	0.0030995	1.761		<=0.05	-0.266
TGGT1_263420	293.188	-0.379	0.142	-2.675	0.0074758	1.889		<=0.05	-0.264
TGGT1_263440	206.822	-0.421	0.146	-2.884	0.0039308	2.174		<=0.05	-0.292
TGGT1_263470	138.519	-0.552	0.194	-2.853	0.0043304	0.912		<=0.05	-0.326
TGGT1_263820	583.965	0.51	0.151	3.38	0.00072456	1.788		<=0.05	0.358
TGGT1_263850	402.042	-0.541	0.177	-3.063	0.0021887	2.174		<=0.05	-0.344
TGGT1_263870	612.061	-0.51	0.142	-3.585	0.00033752	1.788		<=0.05	-0.371
TGGT1_264030	191.484	0.743	0.146	5.098	3.4278e-07	1.023		<=0.05	0.612
TGGT1_264040	503.81	-0.469	0.151	-3.114	0.0018478	1.714		<=0.05	-0.324
TGGT1_264160	139.486	0.535	0.188	2.848	0.0044062	0.812		<=0.05	0.321
TGGT1_264485	103.233	0.99	0.331	2.992	0.0027722	1.023		<=0.05	0.427
TGGT1_264660	1503.88	1.109	0.271	4.087	4.3636e-05	1.788		<=0.05	0.771
TGGT1_264670	315.901	0.372	0.131	2.836	0.0045696	1.962		<=0.05	0.271
TGGT1_264870	244.086	0.44	0.172	2.565	0.010314	1.755		<=0.05	0.274
TGGT1_264990	1169.21	-0.262	0.091	-2.871	0.0040948	1.761		<=0.05	-0.219
TGGT1_265010	343.018	0.519	0.165	3.143	0.0016708	1.755		<=0.05	0.343
TGGT1_265090	1484.74	0.34	0.11	3.105	0.0019026	1.714		<=0.05	0.269
TGGT1_265440	617.966	0.426	0.152	2.808	0.0049817	1.729		<=0.05	0.288
TGGT1_265450	720.601	-0.548	0.098	-5.583	2.366e-08	1.824		<=0.05	-0.476
TGGT1_265480	63.483	-0.957	0.279	-3.427	0.00061064	0.338		<=0.05	-0.527
TGGT1_266060	3848.96	-0.24	0.087	-2.767	0.0056648	1.761		<=0.05	-0.203
TGGT1_266300	409.192	-0.478	0.16	-2.99	0.0027938	1.889		<=0.05	-0.318
TGGT1_266320	391.789	-0.424	0.146	-2.9	0.0037371	1.755		<=0.05	-0.294
TGGT1_266640	1409.74	0.302	0.08	3.783	0.000155	1.729		<=0.05	0.264
TGGT1_266730	229.879	0.55	0.145	3.801	0.00014423	1.755		<=0.05	0.404
TGGT1_266830	599.53	0.541	0.138	3.933	8.405e-05	1.714		<=0.05	0.407
TGGT1_266920	1817.88	0.524	0.088	5.958	2.5583e-09	1.761		<=0.05	0.465
TGGT1_266960	6493.39	-0.214	0.083	-2.581	0.0098648	1.714		<=0.05	-0.184
TGGT1_267270	308.427	0.381	0.119	3.186	0.0014418	2.174		<=0.05	0.291
TGGT1_267370	325.492	0.686	0.171	4.021	5.8009e-05	1.889		<=0.05	0.491
TGGT1_267430	653.356	-0.356	0.09	-3.939	8.1893e-05	1.714		<=0.05	-0.302
TGGT1_267450	222.651	0.425	0.159	2.672	0.0075307	2.174		<=0.05	0.278
TGGT1_267580	1205.05	0.442	0.119	3.71	0.00020721	1.714		<=0.05	0.344
TGGT1_267720	1014.94	0.413	0.1	4.11	3.9535e-05	1.761		<=0.05	0.342
TGGT1_267740	323.283	0.577	0.126	4.588	4.4761e-06	2.174		<=0.05	0.462
TGGT1_268178	182.692	0.645	0.193	3.344	0.00082646	0.937		<=0.05	0.405
TGGT1_268210	188.909	-0.686	0.204	-3.367	0.00075958	0.937		<=0.05	-0.422
TGGT1_268280	1111.28	0.366	0.096	3.819	0.00013425	1.824		<=0.05	0.305
TGGT1_268590	482.366	0.304	0.113	2.694	0.0070625	1.824		<=0.05	0.236
TGGT1_268835	1099.9	-0.369	0.089	-4.14	3.4746e-05	1.729		<=0.05	-0.315
TGGT1_268850	3576.81	-0.507	0.117	-4.345	1.3926e-05	1.788		<=0.05	-0.407
TGGT1_268890	382.515	-0.532	0.118	-4.526	5.9979e-06	1.755		<=0.05	-0.43
TGGT1_268920	221.461	0.719	0.15	4.782	1.7325e-06	1.755		<=0.05	0.573
TGGT1_268970	11.926	5.258	1.066	4.931	8.1747e-07	0.344		<=0.05	3.475
TGGT1_268980	225.053	0.757	0.171	4.428	9.5201e-06	1.755		<=0.05	0.574
TGGT1_269010	1364.98	0.449	0.088	5.093	3.5326e-07	1.761		<=0.05	0.39
TGGT1_269050	88.118	1.124	0.315	3.571	0.00035619	0.912		<=0.05	0.633
TGGT1_269190	4069.08	-0.265	0.068	-3.92	8.8467e-05	1.761		<=0.05	-0.239
TGGT1_269210	306.169	-0.605	0.126	-4.819	1.4399e-06	2.174		<=0.05	-0.492
TGGT1_269310	35.299	2.606	0.505	5.162	2.4377e-07	0.284		<=0.05	2.304
TGGT1_269390	275.535	-0.447	0.145	-3.082	0.0020574	1.755		<=0.05	-0.314
TGGT1_269417	75.272	0.824	0.244	3.375	0.00073891	0.344		<=0.05	0.47
TGGT1_269420	1402.95	0.642	0.103	6.258	3.8923e-10	1.788		<=0.05	0.57
TGGT1_269600	30.242	2.052	0.45	4.555	5.2456e-06	0.338		<=0.05	1.712
TGGT1_269650	531.15	-0.395	0.12	-3.285	0.0010187	1.714		<=0.05	-0.303
TGGT1_269670	661.347	0.435	0.117	3.706	0.00021049	1.824		<=0.05	0.34
TGGT1_269770	163.613	-0.663	0.203	-3.268	0.0010838	0.812		<=0.05	-0.402
TGGT1_269950	1886.83	-0.348	0.094	-3.696	0.00021901	1.761		<=0.05	-0.291
TGGT1_270120	115.473	-0.586	0.201	-2.908	0.0036388	0.937		<=0.05	-0.339
TGGT1_270240	5586.02	0.446	0.096	4.623	3.7906e-06	1.824	MAG1	<=0.05	0.378
TGGT1_270250	24730.4	0.229	0.068	3.388	0.00070363	1.788		<=0.05	0.207
TGGT1_270270	166.752	-0.491	0.164	-2.986	0.0028271	0.912		<=0.05	-0.322
TGGT1_270320	1568.62	0.375	0.078	4.783	1.7264e-06	1.824		<=0.05	0.332
TGGT1_270510	3474.22	-0.487	0.108	-4.526	6.0029e-06	1.788		<=0.05	-0.401
TGGT1_270700	214.784	0.519	0.163	3.185	0.0014479	1.889		<=0.05	0.347
TGGT1_270750	678.778	0.824	0.146	5.647	1.633e-08	1.824		<=0.05	0.714
TGGT1_270865	673.8	0.34	0.131	2.591	0.0095786	1.714		<=0.05	0.246
TGGT1_270880	1511.87	0.269	0.087	3.093	0.0019826	1.714		<=0.05	0.228
TGGT1_271030	1233.01	0.497	0.127	3.923	8.7401e-05	1.788		<=0.05	0.383
TGGT1_271200	818.896	-0.322	0.113	-2.862	0.0042083	1.729		<=0.05	-0.251
TGGT1_271320	44.382	1.33	0.377	3.526	0.00042146	0.284		<=0.05	0.706
TGGT1_271430	354.645	-0.324	0.123	-2.624	0.0086824	1.983		<=0.05	-0.241
TGGT1_271610	175.957	0.691	0.192	3.602	0.00031529	1.023		<=0.05	0.451
TGGT1_271950	230.861	0.599	0.181	3.309	0.00093484	2.174		<=0.05	0.385
TGGT1_271960	587.538	-0.467	0.139	-3.364	0.00076806	1.729		<=0.05	-0.339
TGGT1_271990	262.344	0.504	0.139	3.633	0.00027981	1.983		<=0.05	0.371
TGGT1_272010	240.328	-0.603	0.184	-3.269	0.0010799	1.962		<=0.05	-0.382
TGGT1_272290	361.188	-0.386	0.127	-3.04	0.0023644	1.755		<=0.05	-0.287
TGGT1_272370	502.223	1.293	0.181	7.136	9.6338e-13	1.788		<=0.05	1.222
TGGT1_272380	469.12	0.337	0.123	2.747	0.0060059	1.729		<=0.05	0.252
TGGT1_272460	387.607	0.967	0.169	5.719	1.0706e-08	1.962		<=0.05	0.853
TGGT1_272910	709.017	-0.426	0.114	-3.728	0.00019277	1.788		<=0.05	-0.336
TGGT1_273130	472.7	-0.646	0.131	-4.927	8.3325e-07	1.788		<=0.05	-0.527
TGGT1_273320	213.723	0.538	0.18	2.983	0.0028558	2.174		<=0.05	0.335
TGGT1_273460	1141.23	-0.439	0.117	-3.747	0.000179	1.761		<=0.05	-0.345
TGGT1_273520	1380.57	-0.345	0.094	-3.666	0.00024633	1.729		<=0.05	-0.289
TGGT1_273550	190.479	0.467	0.141	3.315	0.00091561	0.937		<=0.05	0.336
TGGT1_273690	168.627	0.537	0.15	3.575	0.00034961	1.023		<=0.05	0.383
TGGT1_273760	9038.8	-0.641	0.12	-5.319	1.0459e-07	1.824		<=0.05	-0.54
TGGT1_273800	331.177	0.332	0.132	2.515	0.011916	2.174		<=0.05	0.239
TGGT1_273860	1166.23	0.298	0.092	3.221	0.0012763	1.714		<=0.05	0.249
TGGT1_273870	1323.24	-0.314	0.072	-4.36	1.3036e-05	1.788		<=0.05	-0.281
TGGT1_273960	475.929	-0.372	0.143	-2.61	0.0090573	1.714		<=0.05	-0.258
TGGT1_274000	492.558	0.353	0.111	3.186	0.0014411	1.714		<=0.05	0.278
TGGT1_274130	223.633	0.638	0.172	3.716	0.00020272	1.983		<=0.05	0.439
TGGT1_275320	380.051	0.517	0.15	3.441	0.00057998	1.755		<=0.05	0.365
TGGT1_275440	8142.18	0.346	0.09	3.846	0.00011992	1.788		<=0.05	0.294
TGGT1_275460	95.303	1.639	0.264	6.206	5.4234e-10	0.812		<=0.05	1.533
TGGT1_275630	468.452	0.392	0.12	3.278	0.0010465	1.729		<=0.05	0.301
TGGT1_275650	624.31	-0.55	0.16	-3.434	0.00059554	1.714		<=0.05	-0.378
TGGT1_275860	584.701	0.326	0.106	3.062	0.0021996	1.729		<=0.05	0.26
TGGT1_276130	366.839	-0.459	0.124	-3.708	0.00020865	1.889		<=0.05	-0.353
TGGT1_276140	2263.01	-0.283	0.069	-4.098	4.1597e-05	1.788		<=0.05	-0.255
TGGT1_276155	26.968	1.393	0.392	3.554	0.00038001	0.344		<=0.05	0.746
TGGT1_276170	1399.24	0.197	0.076	2.587	0.0096805	1.761		<=0.05	0.173
TGGT1_276890	266.084	-0.385	0.152	-2.53	0.011415	2.174		<=0.05	-0.257
TGGT1_277080	1881.17	0.604	0.102	5.924	3.1513e-09	1.729		<=0.05	0.529
TGGT1_277510	279.071	0.421	0.156	2.698	0.0069832	2.174		<=0.05	0.279
TGGT1_277540	204.622	-0.533	0.155	-3.441	0.00058018	2.174		<=0.05	-0.371
TGGT1_278090	41.688	-1.704	0.385	-4.429	9.4682e-06	0.335		<=0.05	-1.364
TGGT1_278130	368.415	-0.379	0.136	-2.793	0.0052188	1.755		<=0.05	-0.271
TGGT1_278205	1417.07	0.346	0.122	2.834	0.004601	1.788		<=0.05	0.26
TGGT1_278230	154.03	-0.597	0.181	-3.299	0.0009698	1.023		<=0.05	-0.383
TGGT1_278240	144.528	-0.75	0.24	-3.13	0.0017494	0.866		<=0.05	-0.408
TGGT1_278510	430.606	0.46	0.162	2.84	0.0045118	2.174		<=0.05	0.301
TGGT1_278530	432.442	1.284	0.148	8.648	5.2581e-18	1.983		<=0.05	1.238
TGGT1_278770	540.929	0.339	0.09	3.781	0.00015624	1.788		<=0.05	0.287
TGGT1_278870	1749.08	-0.282	0.082	-3.463	0.00053333	1.788		<=0.05	-0.245
TGGT1_278975	426.734	-0.433	0.13	-3.322	0.00089356	1.983		<=0.05	-0.322
TGGT1_278990	1342.89	-0.477	0.138	-3.466	0.00052895	1.788		<=0.05	-0.349
TGGT1_279320	899.019	0.333	0.12	2.773	0.0055509	1.761		<=0.05	0.252
TGGT1_279350	114.761	0.83	0.241	3.447	0.00056765	0.866		<=0.05	0.485
TGGT1_279360	887.182	0.528	0.098	5.391	6.9915e-08	1.788		<=0.05	0.455
TGGT1_279420	1190.55	-0.339	0.096	-3.518	0.00043476	1.761		<=0.05	-0.281
TGGT1_280370	1468.03	0.656	0.105	6.226	4.786e-10	1.788		<=0.05	0.582
TGGT1_280380	1816.02	0.517	0.095	5.465	4.6276e-08	1.824		<=0.05	0.449
TGGT1_280460	985.512	0.41	0.099	4.131	3.6089e-05	1.824		<=0.05	0.341
TGGT1_280518	1015.11	0.3	0.116	2.595	0.00946	1.761		<=0.05	0.23
TGGT1_280522	796.299	0.311	0.113	2.744	0.0060625	1.714		<=0.05	0.241
TGGT1_280580	18.545	3.226	0.555	5.81	6.2316e-09	0.284		<=0.05	2.843
TGGT1_281400	88.143	1.02	0.261	3.907	9.3263e-05	1.023		<=0.05	0.67
TGGT1_281420	208.513	0.606	0.186	3.258	0.0011203	1.983		<=0.05	0.382
TGGT1_281650	211.505	-0.452	0.152	-2.968	0.0029976	1.962		<=0.05	-0.308
TGGT1_281910	52.205	1.017	0.318	3.201	0.0013698	0.338		<=0.05	0.488
TGGT1_282070	1607.38	-0.254	0.091	-2.79	0.0052758	1.788		<=0.05	-0.212
TGGT1_282190	240.223	0.73	0.139	5.249	1.5286e-07	1.889		<=0.05	0.61
TGGT1_282210	464.839	-0.343	0.126	-2.714	0.0066518	1.824		<=0.05	-0.253
TGGT1_283540	380.584	0.689	0.123	5.605	2.0856e-08	1.889		<=0.05	0.591
TGGT1_283850	1074.24	-0.758	0.115	-6.596	4.2364e-11	1.761		<=0.05	-0.686
TGGT1_283900	296.926	-0.395	0.15	-2.638	0.0083293	1.983		<=0.05	-0.267
TGGT1_284180	2933.14	0.595	0.098	6.043	1.5085e-09	1.729		<=0.05	0.525
TGGT1_284530	244.537	0.465	0.143	3.26	0.0011157	2.174		<=0.05	0.332
TGGT1_284540	370.267	-0.444	0.126	-3.529	0.00041663	2.174		<=0.05	-0.337
TGGT1_284620	350.268	0.471	0.146	3.229	0.0012405	1.889		<=0.05	0.332
TGGT1_285180	512.971	0.312	0.107	2.928	0.0034158	1.788		<=0.05	0.248
TGGT1_285210	247.666	-0.495	0.158	-3.136	0.0017107	1.962		<=0.05	-0.335
TGGT1_285240	382.687	-0.462	0.13	-3.56	0.00037069	1.962		<=0.05	-0.347
TGGT1_285250	2056.29	0.422	0.081	5.211	1.8738e-07	1.824		<=0.05	0.373
TGGT1_285470	56.273	0.898	0.291	3.091	0.0019978	0.391		<=0.05	0.434
TGGT1_285710	185.887	0.512	0.162	3.155	0.0016058	0.937		<=0.05	0.342
TGGT1_285800	247.616	1.163	0.225	5.164	2.4152e-07	1.983		<=0.05	0.998
TGGT1_285870	1145.78	0.265	0.097	2.723	0.0064682	1.761		<=0.05	0.217
TGGT1_285990	169.708	0.467	0.159	2.935	0.0033368	1.023		<=0.05	0.31
TGGT1_286120	949.956	-0.324	0.096	-3.37	0.00075137	1.761		<=0.05	-0.268
TGGT1_286420A	11583.2	-0.521	0.108	-4.821	1.4295e-06	1.788		<=0.05	-0.434
TGGT1_286420B	3751.52	-0.556	0.115	-4.841	1.2928e-06	1.761		<=0.05	-0.459
TGGT1_286500	226.102	-0.545	0.149	-3.649	0.00026315	1.962		<=0.05	-0.391
TGGT1_286580	1864.64	0.223	0.077	2.892	0.0038319	1.788		<=0.05	0.195
TGGT1_286670	22.185	1.808	0.467	3.87	0.00010885	0.284		<=0.05	1.164
TGGT1_286932	82.434	0.912	0.262	3.486	0.00048975	0.391		<=0.05	0.523
TGGT1_287040	279.771	-1.35	0.227	-5.937	2.8948e-09	1.755		<=0.05	-1.236
TGGT1_287210	598.054	-0.321	0.089	-3.589	0.00033161	1.788		<=0.05	-0.272
TGGT1_287500	752.757	-0.298	0.099	-3.011	0.0026	1.824		<=0.05	-0.244
TGGT1_287970	1141.9	-0.268	0.1	-2.68	0.0073613	1.729		<=0.05	-0.217
TGGT1_288360	6563.79	3.619	0.615	5.885	3.9753e-09	1.761		<=0.05	3.115
TGGT1_288380	13306.5	-0.455	0.16	-2.846	0.0044222	1.788		<=0.05	-0.3
TGGT1_288420	1134.32	-0.261	0.095	-2.749	0.0059799	1.824		<=0.05	-0.215
TGGT1_288440	824.87	0.43	0.13	3.303	0.00095505	1.761		<=0.05	0.319
TGGT1_288450	10.959	2.766	0.709	3.9	9.6138e-05	0.284		<=0.05	1.678
TGGT1_288500	591.754	-0.375	0.13	-2.877	0.0040207	1.714		<=0.05	-0.274
TGGT1_288530	207.633	-0.68	0.204	-3.331	0.00086588	1.755		<=0.05	-0.415
TGGT1_288560	188.806	0.988	0.165	6.003	1.9429e-09	0.912		<=0.05	0.888
TGGT1_288640	56.62	1.384	0.351	3.945	7.9704e-05	0.338		<=0.05	0.917
TGGT1_288650	6397.36	-0.222	0.056	-3.979	6.9132e-05	1.761		<=0.05	-0.206
TGGT1_288730	223.548	0.474	0.14	3.397	0.00068131	1.983		<=0.05	0.344
TGGT1_288840	710.75	0.494	0.135	3.651	0.00026095	1.788		<=0.05	0.368
TGGT1_288920	772.234	-0.29	0.107	-2.699	0.0069528	1.824		<=0.05	-0.229
TGGT1_288945	91.347	0.759	0.219	3.466	0.00052856	1.023		<=0.05	0.461
TGGT1_289050	859.828	0.789	0.159	4.975	6.5351e-07	1.714		<=0.05	0.643
TGGT1_289120	414.892	0.507	0.148	3.426	0.00061269	1.983		<=0.05	0.36
TGGT1_289230	31.277	-1.128	0.349	-3.236	0.0012135	0.284		<=0.05	-0.526
TGGT1_289300	621.415	-0.31	0.11	-2.827	0.0047006	1.788		<=0.05	-0.243
TGGT1_289360	100.59	0.933	0.207	4.514	6.3646e-06	0.937		<=0.05	0.715
TGGT1_289370	188.083	-1.224	0.211	-5.799	6.6577e-09	1.023		<=0.05	-1.105
TGGT1_289380	1616.86	-0.192	0.074	-2.59	0.0096105	1.714		<=0.05	-0.169
TGGT1_289490	175.695	-0.52	0.177	-2.934	0.0033418	0.912		<=0.05	-0.326
TGGT1_289600	524.002	0.507	0.176	2.88	0.0039815	1.714		<=0.05	0.317
TGGT1_289630	457.826	0.425	0.129	3.296	0.00098235	1.824		<=0.05	0.317
TGGT1_289650	1519.96	-0.547	0.136	-4.03	5.587e-05	1.824		<=0.05	-0.416
TGGT1_289690	3499.11	-1.062	0.22	-4.834	1.3354e-06	1.788		<=0.05	-0.866
TGGT1_289710	1373.33	-0.285	0.097	-2.924	0.0034529	1.761		<=0.05	-0.234
TGGT1_289740	48.708	1.307	0.311	4.204	2.6251e-05	0.335		<=0.05	0.951
TGGT1_289770	306.693	-0.326	0.125	-2.618	0.0088393	1.889		<=0.05	-0.242
TGGT1_289830	711.011	-0.4	0.091	-4.42	9.8529e-06	1.824		<=0.05	-0.342
TGGT1_289880	620.516	0.421	0.141	2.993	0.002761	1.761		<=0.05	0.298
TGGT1_289910	1403.21	-0.332	0.095	-3.493	0.00047676	1.729		<=0.05	-0.277
TGGT1_290030	308.302	-0.387	0.123	-3.158	0.0015882	1.889		<=0.05	-0.293
TGGT1_290160	1660.8	-0.185	0.072	-2.56	0.01047	1.729		<=0.05	-0.164
TGGT1_290200	1508.76	-0.583	0.112	-5.227	1.7266e-07	1.729		<=0.05	-0.492
TGGT1_290660	1654.32	-0.313	0.086	-3.639	0.00027362	1.761		<=0.05	-0.268
TGGT1_290860	321.527	0.413	0.139	2.972	0.0029539	1.983		<=0.05	0.294
TGGT1_290970	118.122	1.568	0.266	5.884	3.9987e-09	0.866		<=0.05	1.447
TGGT1_291150	93.239	-0.921	0.264	-3.483	0.00049529	0.912		<=0.05	-0.526
TGGT1_291600	355.081	0.436	0.129	3.379	0.00072734	1.983		<=0.05	0.326
TGGT1_291630	210.789	0.895	0.189	4.726	2.2948e-06	1.755		<=0.05	0.709
TGGT1_291880	504.565	-0.332	0.123	-2.692	0.0071093	1.714		<=0.05	-0.248
TGGT1_291890	7842.83	0.525	0.105	4.984	6.2158e-07	1.824		<=0.05	0.442
TGGT1_291930	3150.55	-0.624	0.192	-3.256	0.0011308	1.824		<=0.05	-0.388
TGGT1_291980	674.387	0.366	0.116	3.167	0.0015412	1.714		<=0.05	0.284
TGGT1_292080	1354.75	-0.395	0.102	-3.869	0.00010946	1.729		<=0.05	-0.324
TGGT1_292130	3855.76	-0.354	0.106	-3.322	0.00089309	1.714		<=0.05	-0.283
TGGT1_292260	22.64	-1.494	0.457	-3.27	0.0010773	0.335		<=0.05	-0.636
TGGT1_292960	145.507	0.757	0.169	4.483	7.3546e-06	1.023		<=0.05	0.579
TGGT1_293170	1082.79	-0.342	0.085	-4.009	6.095e-05	1.824		<=0.05	-0.295
TGGT1_293340	554.041	-0.405	0.134	-3.029	0.0024571	1.714		<=0.05	-0.294
TGGT1_293430	977.657	0.334	0.097	3.433	0.00059711	1.824		<=0.05	0.276
TGGT1_293480	887.126	0.225	0.088	2.559	0.010496	1.729		<=0.05	0.19
TGGT1_293510	1023.92	0.36	0.101	3.576	0.00034889	1.714		<=0.05	0.295
TGGT1_293590	929.538	-0.298	0.091	-3.275	0.001056	1.824		<=0.05	-0.25
TGGT1_293690	1067.32	-0.445	0.12	-3.72	0.00019915	1.714		<=0.05	-0.346
TGGT1_293780	75.506	2.059	0.338	6.093	1.1104e-09	0.338		<=0.05	1.93
TGGT1_293870	476.438	-0.517	0.136	-3.789	0.00015106	1.788		<=0.05	-0.386
TGGT1_293900	747.271	0.349	0.112	3.114	0.001845	1.729		<=0.05	0.273
TGGT1_294025	22.782	1.774	0.515	3.448	0.0005657	0.335		<=0.05	0.835
TGGT1_294200	2003.26	0.512	0.074	6.914	4.7156e-12	1.729		<=0.05	0.47
TGGT1_294330	273.708	-1.334	0.199	-6.691	2.2161e-11	1.983		<=0.05	-1.25
TGGT1_294350	778.732	-0.317	0.108	-2.936	0.0033243	1.824		<=0.05	-0.251
TGGT1_294360	220.551	-0.513	0.148	-3.457	0.00054672	2.174		<=0.05	-0.364
TGGT1_294410	16.751	1.57	0.471	3.331	0.00086434	0.344		<=0.05	0.691
TGGT1_294620	2092.71	-0.522	0.109	-4.764	1.8937e-06	1.714		<=0.05	-0.433
TGGT1_294640	1718.86	-0.253	0.084	-3.024	0.0024919	1.729		<=0.05	-0.217
TGGT1_294800A	4342.35	-0.58	0.119	-4.872	1.1046e-06	1.761		<=0.05	-0.477
TGGT1_294800B	4899.05	-0.549	0.115	-4.761	1.9221e-06	1.714		<=0.05	-0.451
TGGT1_294870	539.585	0.264	0.095	2.769	0.0056232	1.729		<=0.05	0.217
TGGT1_294980	406.929	0.679	0.15	4.514	6.3683e-06	1.962		<=0.05	0.526
TGGT1_295030	551.115	0.662	0.134	4.951	7.3793e-07	1.714		<=0.05	0.54
TGGT1_295100	1508.7	0.665	0.214	3.114	0.0018462	1.714		<=0.05	0.384
TGGT1_295330	345.037	-0.308	0.122	-2.523	0.01163	2.174		<=0.05	-0.23
TGGT1_295350	1550.68	-0.443	0.135	-3.272	0.0010668	1.788		<=0.05	-0.323
TGGT1_295420	266.927	0.471	0.124	3.81	0.00013871	1.962		<=0.05	0.364
TGGT1_295720	20.489	3.272	0.624	5.248	1.5381e-07	0.335		<=0.05	2.782
TGGT1_295935	1078.61	0.554	0.099	5.608	2.0506e-08	1.729		<=0.05	0.481
TGGT1_295950	295.186	1.132	0.187	6.058	1.3801e-09	1.889		<=0.05	1.029
TGGT1_295980	547.805	0.579	0.129	4.476	7.5938e-06	1.729		<=0.05	0.458
TGGT1_297060	1101.68	-0.588	0.149	-3.948	7.8749e-05	1.714		<=0.05	-0.433
TGGT1_297120	1030.91	-0.467	0.12	-3.895	9.8158e-05	1.729		<=0.05	-0.366
TGGT1_297160	203.296	-0.718	0.148	-4.848	1.2473e-06	1.962		<=0.05	-0.577
TGGT1_297340	1482.38	0.481	0.11	4.357	1.3211e-05	1.714		<=0.05	0.392
TGGT1_297400	371.081	0.408	0.122	3.338	0.00084425	1.962		<=0.05	0.311
TGGT1_297500	1225.09	-0.441	0.084	-5.256	1.4754e-07	1.824		<=0.05	-0.388
TGGT1_297810	600.533	-0.299	0.117	-2.554	0.010659	1.788		<=0.05	-0.227
TGGT1_297870	400.153	-0.338	0.12	-2.82	0.0048075	1.889		<=0.05	-0.256
TGGT1_297880	2182.16	2.532	0.387	6.539	6.1744e-11	1.761		<=0.05	2.369
TGGT1_297900	280.693	0.384	0.132	2.905	0.0036774	1.755		<=0.05	0.279
TGGT1_297940	267.862	0.487	0.167	2.923	0.0034677	1.962		<=0.05	0.316
TGGT1_298600	391.461	0.679	0.135	5.022	5.1126e-07	1.962		<=0.05	0.557
TGGT1_299000	114.197	0.889	0.238	3.736	0.00018714	0.866		<=0.05	0.563
TGGT1_299210	683.981	-0.353	0.108	-3.253	0.0011425	1.788		<=0.05	-0.28
TGGT1_299780	1407.65	0.321	0.072	4.443	8.8824e-06	1.788		<=0.05	0.287
TGGT1_299810	662.274	-0.359	0.108	-3.327	0.00087728	1.729		<=0.05	-0.286
TGGT1_300040	907.2	0.335	0.115	2.916	0.0035401	1.788		<=0.05	0.259
TGGT1_300048	159.059	1.265	0.268	4.725	2.2988e-06	0.866		<=0.05	1.034
TGGT1_300055	42.524	1.335	0.353	3.781	0.00015627	0.338		<=0.05	0.818
TGGT1_300130	33.791	-1.278	0.405	-3.159	0.0015827	0.338		<=0.05	-0.533
TGGT1_300140	2908.4	-0.629	0.182	-3.454	0.00055279	1.761		<=0.05	-0.41
TGGT1_300220	1152.5	0.392	0.091	4.328	1.5058e-05	1.761		<=0.05	0.334
TGGT1_300260	1536.81	-0.292	0.088	-3.306	0.00094628	1.761		<=0.05	-0.248
TGGT1_301160	142.979	0.72	0.202	3.566	0.00036314	0.866	SRS22	<=0.05	0.459
TGGT1_301170	92.06	-1.64	0.274	-5.98	2.2297e-09	0.937		<=0.05	-1.524
TGGT1_301210	224.861	0.758	0.232	3.269	0.0010796	1.962		<=0.05	0.432
TGGT1_301240	2.608	6.199	1.68	3.69	0.00022435	0.056		<=0.05	0.8
TGGT1_301250	1188.28	0.324	0.108	3.012	0.0025913	1.788		<=0.05	0.257
TGGT1_301400	1453.26	0.447	0.105	4.26	2.0454e-05	1.824		<=0.05	0.368
TGGT1_301440	1106.79	-0.25	0.096	-2.587	0.0096701	1.824		<=0.05	-0.205
TGGT1_304500	172.524	1.096	0.174	6.288	3.2092e-10	1.023		<=0.05	1.005
TGGT1_304680	184.133	-0.666	0.173	-3.857	0.00011498	0.812		<=0.05	-0.466
TGGT1_304710	760.657	-0.448	0.094	-4.771	1.8306e-06	1.824		<=0.05	-0.383
TGGT1_304740	964.108	0.707	0.081	8.779	1.6443e-18	1.729		<=0.05	0.671
TGGT1_304760	1180.01	0.322	0.09	3.583	0.00033902	1.788		<=0.05	0.273
TGGT1_304770	210.117	-0.365	0.143	-2.559	0.010503	1.755		<=0.05	-0.253
TGGT1_304930	25.009	2.332	0.459	5.078	3.8192e-07	0.344		<=0.05	2.073
TGGT1_304955	1592.76	0.291	0.079	3.688	0.00022626	1.729		<=0.05	0.255
TGGT1_305050	326.693	-0.475	0.166	-2.861	0.004225	2.174		<=0.05	-0.307
TGGT1_305120	76.523	1.003	0.292	3.436	0.00059131	0.344		<=0.05	0.546
TGGT1_305270	618.645	-0.422	0.102	-4.141	3.4571e-05	1.729		<=0.05	-0.349
TGGT1_305330	1254.72	0.662	0.104	6.357	2.0631e-10	1.824		<=0.05	0.59
TGGT1_305340	1283.55	-0.222	0.085	-2.598	0.0093811	1.788		<=0.05	-0.189
TGGT1_305820	104.174	-0.793	0.253	-3.133	0.0017284	0.866		<=0.05	-0.419
TGGT1_305980	995.35	-0.291	0.107	-2.725	0.0064392	1.729		<=0.05	-0.23
TGGT1_306040	417.367	0.339	0.103	3.287	0.0010135	1.962		<=0.05	0.274
TGGT1_306190	2903.6	3.117	0.447	6.968	3.2093e-12	1.824		<=0.05	2.87
TGGT1_306330	414.792	-0.398	0.115	-3.457	0.00054583	2.174		<=0.05	-0.311
TGGT1_306450	16.128	1.923	0.585	3.287	0.0010142	0.344		<=0.05	0.75
TGGT1_306510	30.754	2.167	0.483	4.492	7.0662e-06	0.344		<=0.05	1.784
TGGT1_306620	170.731	1.357	0.257	5.27	1.361e-07	0.937		<=0.05	1.194
TGGT1_306960	255.984	-0.604	0.173	-3.481	0.00049863	1.889		<=0.05	-0.403
TGGT1_306970	163.392	-0.57	0.16	-3.568	0.00036023	0.912		<=0.05	-0.397
TGGT1_307010	830.885	0.338	0.11	3.082	0.0020534	1.729		<=0.05	0.267
TGGT1_307580	397.787	0.347	0.14	2.473	0.013389	2.174		<=0.05	0.241
TGGT1_307860	1202.33	0.522	0.111	4.702	2.5736e-06	1.714		<=0.05	0.43
TGGT1_308010	822.229	-0.389	0.094	-4.132	3.5907e-05	1.788		<=0.05	-0.328
TGGT1_308050	105.838	-0.704	0.216	-3.263	0.0011031	0.937		<=0.05	-0.414
TGGT1_308093	26.122	1.56	0.366	4.261	2.0375e-05	0.344		<=0.05	1.179
TGGT1_308950	348.744	0.457	0.157	2.916	0.0035438	1.755		<=0.05	0.306
TGGT1_308970	204.907	0.654	0.17	3.839	0.00012364	1.962		<=0.05	0.458
TGGT1_309160	412.094	-0.414	0.121	-3.405	0.0006606	2.174		<=0.05	-0.317
TGGT1_309400	392.393	0.508	0.118	4.312	1.6214e-05	2.174		<=0.05	0.407
TGGT1_309580	116.696	0.675	0.197	3.43	0.00060365	0.812		<=0.05	0.425
TGGT1_309590	23998.7	-0.189	0.074	-2.563	0.010378	1.788		<=0.05	-0.167
TGGT1_309600	1379.82	0.407	0.095	4.28	1.8669e-05	1.761		<=0.05	0.343
TGGT1_309752	721.444	-0.413	0.12	-3.446	0.00056935	1.714		<=0.05	-0.318
TGGT1_309760	346.681	0.658	0.127	5.172	2.3147e-07	1.983		<=0.05	0.548
TGGT1_309885	106.305	0.781	0.217	3.596	0.0003236	1.023		<=0.05	0.489
TGGT1_309890	355.896	0.734	0.189	3.89	0.00010017	1.983		<=0.05	0.505
TGGT1_309930	728.282	0.888	0.231	3.845	0.00012048	1.714		<=0.05	0.582
TGGT1_309980	986.012	0.853	0.146	5.835	5.3686e-09	1.714		<=0.05	0.75
TGGT1_310220	715.713	-0.299	0.113	-2.648	0.0080932	1.729		<=0.05	-0.231
TGGT1_310240	666.783	-0.34	0.097	-3.494	0.00047583	1.729		<=0.05	-0.281
TGGT1_310330	464.931	0.369	0.13	2.846	0.0044318	1.788		<=0.05	0.27
TGGT1_310430A	682.595	-0.325	0.104	-3.127	0.001763	1.729		<=0.05	-0.262
TGGT1_310440	654.695	-0.32	0.111	-2.877	0.0040177	1.714		<=0.05	-0.25
TGGT1_310470	548.727	-0.359	0.122	-2.937	0.0033169	1.788		<=0.05	-0.27
TGGT1_310740	228.017	-0.506	0.14	-3.628	0.00028548	1.755		<=0.05	-0.372
TGGT1_310770	253.51	0.334	0.131	2.556	0.01058	1.962		<=0.05	0.242
TGGT1_310900	1837.6	0.257	0.099	2.586	0.0097196	1.761		<=0.05	0.208
TGGT1_311060	70.341	-1.075	0.298	-3.608	0.00030896	0.335		<=0.05	-0.622
TGGT1_311090	609.991	-0.452	0.12	-3.77	0.00016332	1.824		<=0.05	-0.352
TGGT1_311100	700.32	0.926	0.138	6.694	2.1715e-11	1.714		<=0.05	0.852
TGGT1_311380	117.314	1.561	0.513	3.04	0.002363	0.912		<=0.05	0.528
TGGT1_311410	262.913	0.394	0.151	2.601	0.009304	1.983		<=0.05	0.264
TGGT1_311720	11893.1	-0.218	0.052	-4.167	3.0837e-05	1.761		<=0.05	-0.205
TGGT1_312110	1027.53	-0.294	0.094	-3.117	0.0018278	1.729		<=0.05	-0.244
TGGT1_312200	208.79	-0.393	0.149	-2.649	0.0080791	1.962		<=0.05	-0.267
TGGT1_312905	1008.34	0.291	0.093	3.113	0.0018523	1.824		<=0.05	0.242
TGGT1_313010	725.058	-0.313	0.1	-3.146	0.0016563	1.729		<=0.05	-0.256
TGGT1_313140	766.165	-0.374	0.097	-3.857	0.0001147	1.824		<=0.05	-0.311
TGGT1_313180	2456.93	0.238	0.08	2.975	0.0029326	1.761		<=0.05	0.207
TGGT1_313230	893.092	-0.341	0.104	-3.271	0.0010712	1.824		<=0.05	-0.275
TGGT1_313340	717.962	0.376	0.111	3.391	0.00069626	1.788		<=0.05	0.297
TGGT1_313380	2254.66	-0.382	0.107	-3.58	0.0003432	1.788		<=0.05	-0.307
TGGT1_313410	1371.19	-0.256	0.067	-3.819	0.00013424	1.729		<=0.05	-0.231
TGGT1_313440	541.71	0.311	0.115	2.691	0.0071269	1.824		<=0.05	0.238
TGGT1_313600	406.987	0.354	0.117	3.023	0.0025065	1.983		<=0.05	0.272
TGGT1_313690	482.174	0.474	0.12	3.946	7.9604e-05	1.788		<=0.05	0.372
TGGT1_313870	539.23	0.429	0.125	3.435	0.00059258	1.714		<=0.05	0.325
TGGT1_313910	3016.63	0.321	0.07	4.569	4.9042e-06	1.761		<=0.05	0.289
TGGT1_314000	94.522	-0.599	0.198	-3.027	0.0024689	0.866		<=0.05	-0.356
TGGT1_314310	344.408	0.866	0.126	6.868	6.5171e-12	1.983		<=0.05	0.798
TGGT1_314330	28.323	1.61	0.474	3.397	0.00068019	0.335		<=0.05	0.744
TGGT1_314400	643.609	-0.467	0.137	-3.417	0.0006339	1.714		<=0.05	-0.342
TGGT1_314450	828.904	-0.363	0.085	-4.267	1.9772e-05	1.761		<=0.05	-0.314
TGGT1_314480	325.069	-0.609	0.148	-4.13	3.6224e-05	2.174		<=0.05	-0.457
TGGT1_314500	1208.36	0.346	0.109	3.175	0.0014979	1.761		<=0.05	0.274
TGGT1_314570	25.049	1.318	0.417	3.162	0.0015648	0.391		<=0.05	0.543
TGGT1_314700	774.465	0.609	0.141	4.336	1.4497e-05	1.761		<=0.05	0.47
TGGT1_314740	913.792	-0.372	0.105	-3.538	0.00040288	1.761		<=0.05	-0.3
TGGT1_314750	208.849	-0.514	0.158	-3.245	0.0011746	2.174		<=0.05	-0.35
TGGT1_314970	413.223	-0.406	0.111	-3.66	0.00025233	1.962		<=0.05	-0.323
TGGT1_315130	223.299	0.744	0.156	4.773	1.8182e-06	1.983		<=0.05	0.592
TGGT1_315320	2456.22	1.596	0.189	8.455	2.7896e-17	1.714		<=0.05	1.546
TGGT1_315360	673.915	-0.501	0.129	-3.878	0.00010553	1.714		<=0.05	-0.383
TGGT1_315440	336.382	0.45	0.137	3.287	0.0010117	2.174		<=0.05	0.327
TGGT1_315530	333.972	0.359	0.132	2.707	0.006785	2.174		<=0.05	0.259
TGGT1_315740	250.413	-0.442	0.128	-3.463	0.00053368	2.174		<=0.05	-0.333
TGGT1_315750	222.558	0.358	0.139	2.577	0.00996	1.983		<=0.05	0.251
TGGT1_315760	635.604	0.337	0.11	3.067	0.0021613	1.714		<=0.05	0.266
TGGT1_315770	509.145	-0.743	0.133	-5.603	2.1066e-08	1.761		<=0.05	-0.638
TGGT1_315810	408.37	-0.563	0.137	-4.118	3.8259e-05	2.174		<=0.05	-0.43
TGGT1_315900	213.028	1.098	0.212	5.188	2.1292e-07	2.174		<=0.05	0.939
TGGT1_315910	212.752	0.494	0.16	3.079	0.0020743	1.889		<=0.05	0.33
TGGT1_315940	209.397	0.703	0.156	4.499	6.819e-06	1.962		<=0.05	0.542
TGGT1_316150	435.58	0.384	0.126	3.055	0.0022541	1.983		<=0.05	0.287
TGGT1_316250	563.661	0.513	0.13	3.941	8.1238e-05	1.824		<=0.05	0.392
TGGT1_316260	917.086	-0.409	0.105	-3.88	0.00010443	1.714		<=0.05	-0.333
TGGT1_316340	1960.26	0.4	0.117	3.413	0.00064161	1.824		<=0.05	0.31
TGGT1_316430	219.34	0.595	0.219	2.716	0.0066001	1.755		<=0.05	0.319
TGGT1_316570B	256.015	0.405	0.146	2.768	0.0056322	1.962		<=0.05	0.279
TGGT1_316670	19.641	1.823	0.489	3.726	0.00019444	0.284		<=0.05	1.069
TGGT1_316680	845.576	0.421	0.095	4.446	8.7385e-06	1.824		<=0.05	0.356
TGGT1_316700	89.591	0.807	0.213	3.787	0.00015273	0.912		<=0.05	0.53
TGGT1_316900	350.631	-0.483	0.134	-3.597	0.00032179	1.983		<=0.05	-0.359
TGGT1_317720	1370.96	-0.376	0.084	-4.503	6.6872e-06	1.824		<=0.05	-0.328
TGGT1_318160	384.72	-0.305	0.123	-2.479	0.013186	2.174		<=0.05	-0.227
TGGT1_318230	1661.16	-0.288	0.094	-3.076	0.002096	1.729		<=0.05	-0.24
TGGT1_318300	82.228	-0.869	0.273	-3.181	0.0014673	0.335		<=0.05	-0.446
TGGT1_318310	700.856	-0.49	0.135	-3.641	0.00027111	1.788		<=0.05	-0.365
TGGT1_318350	709.786	0.274	0.091	2.996	0.0027321	1.714		<=0.05	0.229
TGGT1_318390	608.974	0.436	0.131	3.322	0.00089354	1.824		<=0.05	0.323
TGGT1_318410	608.672	-0.513	0.12	-4.276	1.8994e-05	1.824		<=0.05	-0.408
TGGT1_318430	1528.99	0.794	0.104	7.618	2.5829e-14	1.824		<=0.05	0.742
TGGT1_318480	275.128	-0.346	0.129	-2.673	0.0075193	2.174		<=0.05	-0.252
TGGT1_318525	347.837	0.569	0.192	2.96	0.003078	1.983		<=0.05	0.341
TGGT1_318710	386.172	-0.56	0.147	-3.821	0.00013277	1.755		<=0.05	-0.41
TGGT1_318750	57.682	1.215	0.32	3.796	0.00014682	0.338		<=0.05	0.754
TGGT1_319090	38.046	-1.382	0.432	-3.197	0.0013872	0.335		<=0.05	-0.572
TGGT1_319350	728.967	1.321	0.107	12.31	8.0475e-35	1.788		<=0.05	1.299
TGGT1_319710	451.325	-0.423	0.116	-3.656	0.00025607	1.755		<=0.05	-0.332
TGGT1_319880	274.477	0.486	0.161	3.013	0.0025876	1.962		<=0.05	0.322
TGGT1_319920	451.878	-0.677	0.125	-5.437	5.4064e-08	1.889		<=0.05	-0.575
TGGT1_320050	10393.8	0.216	0.077	2.786	0.005333	1.761		<=0.05	0.188
TGGT1_320110	210.131	-0.511	0.172	-2.974	0.0029441	1.889		<=0.05	-0.327
TGGT1_320170	49.856	2.287	0.299	7.645	2.095e-14	0.344		<=0.05	2.194
TGGT1_320180	327.335	-0.596	0.148	-4.041	5.3287e-05	1.889	BSR4	<=0.05	-0.443
TGGT1_320220	1287.2	-0.402	0.095	-4.23	2.3415e-05	1.729		<=0.05	-0.339
TGGT1_320260	368.298	-0.463	0.122	-3.8	0.00014463	1.755		<=0.05	-0.359
TGGT1_320490	1064.54	0.726	0.124	5.854	4.8029e-09	1.729		<=0.05	0.633
TGGT1_320550	393.337	0.383	0.125	3.067	0.0021616	1.962		<=0.05	0.287
TGGT1_320570	921.946	-0.445	0.096	-4.638	3.5123e-06	1.788		<=0.05	-0.377
TGGT1_320600	2020.71	-0.514	0.116	-4.409	1.0374e-05	1.729		<=0.05	-0.414
TGGT1_320620	115.825	0.629	0.225	2.8	0.0051062	0.937		<=0.05	0.335
TGGT1_320630	446.609	-0.423	0.114	-3.724	0.00019645	1.983		<=0.05	-0.335
TGGT1_321480	51.695	0.86	0.276	3.116	0.0018333	0.335		<=0.05	0.431
TGGT1_321530	804.357	1.127	0.27	4.169	3.0551e-05	1.824		<=0.05	0.803
TGGT1_321620	1516.57	-0.379	0.075	-5.033	4.8302e-07	1.729		<=0.05	-0.338
TGGT1_321650	677.155	-0.306	0.111	-2.758	0.0058239	1.788		<=0.05	-0.239
TGGT1_321680	3815.47	-0.393	0.103	-3.804	0.00014257	1.729		<=0.05	-0.321
TGGT1_322110	217.202	0.636	0.228	2.792	0.0052464	1.755		<=0.05	0.335
TGGT1_323310	151.427	0.57	0.204	2.788	0.0052988	0.937		<=0.05	0.323
TGGT1_324600	1219.94	-0.41	0.104	-3.958	7.5686e-05	1.761		<=0.05	-0.336
TGGT1_356400	157.546	2.672	0.271	9.846	7.1103e-23	0.912		<=0.05	2.589
TGGT1_360830	4628.59	0.825	0.062	13.33	1.552e-40	1.824		<=0.05	0.81
TGGT1_363940	445.466	1.377	0.165	8.324	8.5248e-17	1.755		<=0.05	1.326
TGGT1_365480	14.528	4.912	0.937	5.243	1.5831e-07	0.391		<=0.05	3.587
TGGT1_366480	178.924	0.669	0.232	2.891	0.0038439	0.812		<=0.05	0.355
TGGT1_367060	25.244	-4.469	1.448	-3.087	0.0020243	0.391		<=0.05	-0.449
TGGT1_408800	1407.73	0.943	0.084	11.201	4.0527e-29	1.729		<=0.05	0.92
TGGT1_409990	484.155	0.361	0.138	2.621	0.0087659	1.761		<=0.05	0.255
TGGT1_410070	345.879	0.487	0.148	3.295	0.00098543	1.962		<=0.05	0.343
TGGT1_410360	2752.61	0.306	0.106	2.875	0.0040378	1.788		<=0.05	0.243
TGGT1_410370	1573.06	0.256	0.09	2.84	0.0045114	1.824		<=0.05	0.215
TGGT1_410800	650.131	0.813	0.151	5.374	7.7112e-08	1.824		<=0.05	0.689
TGGT1_410810	960.079	0.777	0.131	5.907	3.4826e-09	1.761		<=0.05	0.681
TGGT1_410920	66.383	1.018	0.302	3.373	0.00074468	0.284		<=0.05	0.534
TGGT1_411080	129.999	1.248	0.439	2.844	0.0044584	0.866		<=0.05	0.413
TGGT1_411360	26.655	-1.943	0.501	-3.882	0.00010361	0.338		<=0.05	-1.258
TGGT1_411390	90.782	0.722	0.246	2.936	0.0033211	0.937		<=0.05	0.371
TGGT1_411470	592.643	0.269	0.104	2.585	0.0097341	1.761		<=0.05	0.215
TGGT1_411590	3858.98	0.595	0.062	9.64	5.4256e-22	1.824		<=0.05	0.568
TGGT1_411630	204.7	-0.516	0.166	-3.111	0.0018668	2.174		<=0.05	-0.34
TGGT1_462965	875.474	0.533	0.142	3.759	0.00017031	1.761		<=0.05	0.392
