# Supplementary material for: A heterotrimeric complex of Toxoplasma proteins promotes parasite survival in interferon gamma-stimulated human cells
Source: PLoS Biol. 2023 Jul 17;21(7):e3002202. doi: 10.1371/journal.pbio.3002202 (PMC10373997; doi:10.1371/journal.pbio.3002202)
Supplement: S9 Data — (A) Percentage of vacuoles with ubiquitin recruitment per well in HFFs. (B) Mean percentage of vacuoles with ubiquitin recruitment in HFFs. (C) Percentage of vacuoles with ubiquitin recruitment per well in MEFs. (D) Mean percentage of vacuoles with ubiquitin recruitment in MEFs. (E) Percentage of vacuoles with total (FK2), K48-, K63-, or M1-linked ubiquitin or RNF213 recruitment in HFFs. (F) Percentage of vacuoles with ubiquitin recruitment at 1, 2, and 3 h post-infection per well in HFFs. (XLSX) [file pbio.3002202.s020.xlsx]

## Sheet: A
Date	Toxoplasma Strain	Row	Column	Interferon gamma	intracellular vacuole - Number of Objects	intracellular 488-recruited vacuole - Number of Objects	% recruitment
211014	RH∆UPRT	2	2	minus	653	130	19.9081
211014	RH∆UPRT	3	2	minus	398	70	17.5879
211014	RH∆UPRT	4	2	minus	483	110	22.7743
211014	RH∆UPRT	5	2	plus	523	199	38.0497
211014	RH∆UPRT	6	2	plus	495	228	46.0606
211014	RH∆UPRT	7	2	plus	532	246	46.2406
211014	RH∆GRA57	2	3	minus	428	12	2.80374
211014	RH∆GRA57	3	3	minus	344	9	2.61628
211014	RH∆GRA57	4	3	minus	431	23	5.33643
211014	RH∆GRA57	5	3	plus	305	56	18.3607
211014	RH∆GRA57	6	3	plus	540	109	20.1852
211014	RH∆GRA57	7	3	plus	460	98	21.3043
211014	RH∆GRA57:COMP	2	4	minus	809	126	15.5748
211014	RH∆GRA57:COMP	3	4	minus	392	77	19.6429
211014	RH∆GRA57:COMP	4	4	minus	356	80	22.4719
211014	RH∆GRA57:COMP	5	4	plus	390	186	47.6923
211014	RH∆GRA57:COMP	6	4	plus	592	235	39.6959
211014	RH∆GRA57:COMP	7	4	plus	541	235	43.4381
211014	RH∆MYR1	2	5	minus	74	26	35.1351
211014	RH∆MYR1	3	5	minus	70	11	15.7143
211014	RH∆MYR1	4	5	minus	110	22	20
211014	RH∆MYR1	5	5	plus	90	46	51.1111
211014	RH∆MYR1	6	5	plus	100	44	44
211014	RH∆MYR1	7	5	plus	105	56	53.3333
211014	RH∆MYR3	2	6	minus	539	100	18.5529
211014	RH∆MYR3	3	6	minus	772	133	17.228
211014	RH∆MYR3	4	6	minus	701	145	20.6847
211014	RH∆MYR3	5	6	plus	721	279	38.6963
211014	RH∆MYR3	6	6	plus	526	209	39.7338
211014	RH∆MYR3	7	6	plus	616	238	38.6364
211016	RH∆UPRT	2	2	minus	265	52	19.6226
211016	RH∆UPRT	3	2	minus	360	50	13.8889
211016	RH∆UPRT	4	2	minus	324	60	18.5185
211016	RH∆UPRT	5	2	plus	242	114	47.1074
211016	RH∆UPRT	6	2	plus	163	81	49.6933
211016	RH∆UPRT	7	2	plus	245	120	48.9796
211016	RH∆GRA57	2	3	minus	187	7	3.74332
211016	RH∆GRA57	3	3	minus	288	10	3.47222
211016	RH∆GRA57	4	3	minus	173	3	1.7341
211016	RH∆GRA57	5	3	plus	250	45	18
211016	RH∆GRA57	6	3	plus	216	64	29.6296
211016	RH∆GRA57	7	3	plus	172	35	20.3488
211016	RH∆GRA57:COMP	2	4	minus	83	22	26.506
211016	RH∆GRA57:COMP	3	4	minus	92	18	19.5652
211016	RH∆GRA57:COMP	4	4	minus	88	17	19.3182
211016	RH∆GRA57:COMP	5	4	plus	64	24	37.5
211016	RH∆GRA57:COMP	6	4	plus	51	18	35.2941
211016	RH∆GRA57:COMP	7	4	plus	87	29	33.3333
220720	RH∆UPRT	2	2	minus	1225	237	19.3469
220720	RH∆UPRT	3	2	minus	1231	277	22.502
220720	RH∆UPRT	4	2	minus	783	196	25.0319
220720	RH∆UPRT	5	2	plus	855	451	52.7485
220720	RH∆UPRT	6	2	plus	891	458	51.4029
220720	RH∆UPRT	7	2	plus	845	438	51.8343
220720	RH∆GRA57	2	3	minus	1063	62	5.83255
220720	RH∆GRA57	3	3	minus	1115	53	4.75336
220720	RH∆GRA57	4	3	minus	1032	55	5.32946
220720	RH∆GRA57	5	3	plus	1026	231	22.5146
220720	RH∆GRA57	6	3	plus	864	249	28.8194
220720	RH∆GRA57	7	3	plus	524	142	27.0992
220720	RH∆GRA57-COMP	2	4	minus	1299	292	22.4788
220720	RH∆GRA57-COMP	3	4	minus	1506	344	22.842
220720	RH∆GRA57-COMP	4	4	minus	1707	447	26.1863
220720	RH∆GRA57-COMP	5	4	plus	1399	642	45.8899
220720	RH∆GRA57-COMP	6	4	plus	1556	759	48.7789
220720	RH∆GRA57-COMP	7	4	plus	1128	504	44.6809
220720	RH∆990	2	5	minus	2298	156	6.78851
220720	RH∆990	3	5	minus	2179	172	7.89353
220720	RH∆990	4	5	minus	2414	182	7.53935
220720	RH∆990	5	5	plus	1934	514	26.577
220720	RH∆990	6	5	plus	1946	557	28.6228
220720	RH∆990	7	5	plus	2243	563	25.1003
220720	RH∆600	2	6	minus	1720	135	7.84884
220720	RH∆600	3	6	minus	1527	117	7.66208
220720	RH∆600	4	6	minus	1592	137	8.60553
220720	RH∆600	5	6	plus	1438	373	25.9388
220720	RH∆600	6	6	plus	1562	439	28.105
220720	RH∆600	7	6	plus	1527	415	27.1775
220720	RH∆MYR1	2	7	minus	1792	437	24.3862
220720	RH∆MYR1	3	7	minus	1831	437	23.8667
220720	RH∆MYR1	4	7	minus	1762	437	24.8014
220720	RH∆MYR1	5	7	plus	1544	709	45.9197
220720	RH∆MYR1	6	7	plus	1661	775	46.6586
220720	RH∆MYR1	7	7	plus	1570	678	43.1847
220720	RH∆MYR3	2	8	minus	4145	942	22.7262
220720	RH∆MYR3	3	8	minus	3672	813	22.1405
220720	RH∆MYR3	4	8	minus	4650	1011	21.7419
220720	RH∆MYR3	5	8	plus	3257	1281	39.3307
220720	RH∆MYR3	6	8	plus	3555	1386	38.9873
220720	RH∆MYR3	7	8	plus	3640	1276	35.0549
220808	RH∆UPRT	2	2	minus	925	292	31.5676
220808	RH∆UPRT	3	2	minus	819	297	36.2637
220808	RH∆UPRT	4	2	minus	880	320	36.3636
220808	RH∆UPRT	5	2	plus	759	488	64.2951
220808	RH∆UPRT	6	2	plus	711	413	58.0872
220808	RH∆UPRT	7	2	plus	784	460	58.6735
220808	RH∆GRA57	2	3	minus	1424	190	13.3427
220808	RH∆GRA57	3	3	minus	1804	279	15.4656
220808	RH∆GRA57	4	3	minus	1723	294	17.0633
220808	RH∆GRA57	5	3	plus	1167	460	39.4173
220808	RH∆GRA57	6	3	plus	1246	462	37.0787
220808	RH∆GRA57	7	3	plus	1559	609	39.0635
220808	RH∆GRA57-COMP	2	4	minus	915	305	33.3333
220808	RH∆GRA57-COMP	3	4	minus	1058	387	36.5784
220808	RH∆GRA57-COMP	4	4	minus	1011	380	37.5865
220808	RH∆GRA57-COMP	5	4	plus	940	552	58.7234
220808	RH∆GRA57-COMP	6	4	plus	742	456	61.4555
220808	RH∆GRA57-COMP	7	4	plus	982	584	59.4705
220808	RH∆990	2	5	minus	1081	192	17.7613
220808	RH∆990	3	5	minus	1364	237	17.3754
220808	RH∆990	4	5	minus	1446	217	15.0069
220808	RH∆990	5	5	plus	899	409	45.495
220808	RH∆990	6	5	plus	1144	467	40.8217
220808	RH∆990	7	5	plus	1115	510	45.7399
220808	RH∆600	2	6	minus	1608	249	15.4851
220808	RH∆600	3	6	minus	1665	335	20.1201
220808	RH∆600	4	6	minus	1713	380	22.1833
220808	RH∆600	5	6	plus	1218	505	41.4614
220808	RH∆600	6	6	plus	1529	706	46.174
220808	RH∆600	7	6	plus	1525	626	41.0492
220808	RH∆MYR1	2	7	minus	1509	662	43.8701
220808	RH∆MYR1	3	7	minus	1329	486	36.5688
220808	RH∆MYR1	4	7	minus	1635	628	38.4098
220808	RH∆MYR1	5	7	plus	1368	780	57.0175
220808	RH∆MYR1	6	7	plus	1216	695	57.1546
220808	RH∆MYR1	7	7	plus	1726	1002	58.0533
220808	RH∆MYR3	2	8	minus	1496	607	40.5749
220808	RH∆MYR3	3	8	minus	1379	527	38.2161
220808	RH∆MYR3	4	8	minus	1671	728	43.5667
220808	RH∆MYR3	5	8	plus	798	523	65.5388
220808	RH∆MYR3	6	8	plus	1027	630	61.3437
220808	RH∆MYR3	7	8	plus	1284	790	61.5265
220808	PRU∆UPRT	2	9	minus	1016	333	32.7756
220808	PRU∆UPRT	3	9	minus	1207	445	36.8683
220808	PRU∆UPRT	4	9	minus	900	326	36.2222
220808	PRU∆UPRT	5	9	plus	938	605	64.4989
220808	PRU∆UPRT	6	9	plus	873	561	64.2612
220808	PRU∆UPRT	7	9	plus	835	570	68.2635
220808	PRU∆GRA57	2	10	minus	603	169	28.0265
220808	PRU∆GRA57	3	10	minus	644	161	25
220808	PRU∆GRA57	4	10	minus	899	236	26.2514
220808	PRU∆GRA57	5	10	plus	550	207	37.6364
220808	PRU∆GRA57	6	10	plus	627	214	34.1308
220808	PRU∆GRA57	7	10	plus	759	317	41.7655
220825	RH∆UPRT	2	2	minus	374	115	30.7487
220825	RH∆UPRT	3	2	minus	278	83	29.8561
220825	RH∆UPRT	4	2	minus	349	133	38.1089
220825	RH∆UPRT	5	2	plus	325	210	64.6154
220825	RH∆UPRT	6	2	plus	198	130	65.6566
220825	RH∆UPRT	7	2	plus	178	115	64.6067
220825	RH∆GRA57	2	3	minus	448	59	13.1696
220825	RH∆GRA57	3	3	minus	669	81	12.1076
220825	RH∆GRA57	4	3	minus	465	64	13.7634
220825	RH∆GRA57	5	3	plus	443	189	42.6637
220825	RH∆GRA57	6	3	plus	427	163	38.1733
220825	RH∆GRA57	7	3	plus	435	167	38.3908
220825	RH∆GRA57-COMP	2	4	minus	600	211	35.1667
220825	RH∆GRA57-COMP	3	4	minus	635	226	35.5906
220825	RH∆GRA57-COMP	4	4	minus	624	215	34.4551
220825	RH∆GRA57-COMP	5	4	plus	520	316	60.7692
220825	RH∆GRA57-COMP	6	4	plus	592	399	67.3986
220825	RH∆GRA57-COMP	7	4	plus	533	331	62.1013
220825	RH∆990	2	5	minus	2155	298	13.8283
220825	RH∆990	3	5	minus	2003	290	14.4783
220825	RH∆990	4	5	minus	1710	226	13.2164
220825	RH∆990	5	5	plus	1472	462	31.3859
220825	RH∆990	6	5	plus	1484	466	31.4016
220825	RH∆990	7	5	plus	1719	529	30.7737
220825	RH∆600	2	6	minus	2523	360	14.2687
220825	RH∆600	3	6	minus	2253	331	14.6915
220825	RH∆600	4	6	minus	1947	275	14.1243
220825	RH∆600	5	6	plus	1320	424	32.1212
220825	RH∆600	6	6	plus	1974	580	29.382
220825	RH∆600	7	6	plus	1733	625	36.0646
220825	RH∆MYR1	2	7	minus	2498	768	30.7446
220825	RH∆MYR1	3	7	minus	2294	756	32.9555
220825	RH∆MYR1	4	7	minus	2917	926	31.7449
220825	RH∆MYR1	5	7	plus	2165	1132	52.2864
220825	RH∆MYR1	6	7	plus	2330	1214	52.103
220825	RH∆MYR1	7	7	plus	2466	1252	50.7705
220825	RH∆MYR3	2	8	minus	3412	1007	29.5135
220825	RH∆MYR3	3	8	minus	2635	771	29.26
220825	RH∆MYR3	4	8	minus	2890	873	30.2076
220825	RH∆MYR3	5	8	plus	3073	1195	38.8871
220825	RH∆MYR3	6	8	plus	3046	1302	42.7446
220825	RH∆MYR3	7	8	plus	2644	1098	41.528
220825	PRU∆UPRT	2	9	minus	1801	528	29.317
220825	PRU∆UPRT	3	9	minus	2132	704	33.0206
220825	PRU∆UPRT	4	9	minus	1416	445	31.4266
220825	PRU∆UPRT	5	9	plus	1688	889	52.6659
220825	PRU∆UPRT	6	9	plus	1667	903	54.1692
220825	PRU∆UPRT	7	9	plus	1292	758	58.6687
220825	PRU∆GRA57	2	10	minus	1882	465	24.7078
220825	PRU∆GRA57	3	10	minus	1383	282	20.3905
220825	PRU∆GRA57	4	10	minus	1897	408	21.5076
220825	PRU∆GRA57	5	10	plus	1317	397	30.1443
220825	PRU∆GRA57	6	10	plus	1340	413	30.8209
220825	PRU∆GRA57	7	10	plus	1244	383	30.7878
220923	RH∆UPRT	2	2	minus	393	71	18.0662
220923	RH∆UPRT	3	2	minus	474	77	16.2447
220923	RH∆UPRT	4	2	minus	376	66	17.5532
220923	RH∆UPRT	5	2	plus	419	196	46.778
220923	RH∆UPRT	6	2	plus	461	255	55.3145
220923	RH∆UPRT	7	2	plus	399	200	50.1253
220923	RH∆GRA57	2	3	minus	801	70	8.73908
220923	RH∆GRA57	3	3	minus	672	52	7.7381
220923	RH∆GRA57	4	3	minus	604	49	8.11258
220923	RH∆GRA57	5	3	plus	590	235	39.8305
220923	RH∆GRA57	6	3	plus	689	251	36.4296
220923	RH∆GRA57	7	3	plus	648	239	36.8827
220923	RH∆GRA57-COMP	2	4	minus	1037	274	26.4224
220923	RH∆GRA57-COMP	3	4	minus	827	195	23.5792
220923	RH∆GRA57-COMP	4	4	minus	960	209	21.7708
220923	RH∆GRA57-COMP	5	4	plus	751	421	56.0586
220923	RH∆GRA57-COMP	6	4	plus	865	470	54.3353
220923	RH∆GRA57-COMP	7	4	plus	845	464	54.9112
220923	RH∆990	2	5	minus	2218	195	8.7917
220923	RH∆990	3	5	minus	2017	184	9.12246
220923	RH∆990	4	5	minus	1652	161	9.74576
220923	RH∆990	5	5	plus	1904	693	36.3971
220923	RH∆990	6	5	plus	1855	659	35.5256
220923	RH∆990	7	5	plus	2149	746	34.7138
220923	RH∆600	2	6	minus	2264	240	10.6007
220923	RH∆600	3	6	minus	2045	219	10.709
220923	RH∆600	4	6	minus	1820	191	10.4945
220923	RH∆600	5	6	plus	1507	555	36.8281
220923	RH∆600	6	6	plus	1853	598	32.272
220923	RH∆600	7	6	plus	1775	614	34.5915
220923	RH∆MYR1	2	7	minus	761	185	24.3101
220923	RH∆MYR1	3	7	minus	692	171	24.711
220923	RH∆MYR1	4	7	minus	497	122	24.5473
220923	RH∆MYR1	5	7	plus	496	256	51.6129
220923	RH∆MYR1	6	7	plus	696	382	54.8851
220923	RH∆MYR1	7	7	plus	544	296	54.4118
220923	RH∆MYR3	2	8	minus	2036	362	17.78
220923	RH∆MYR3	3	8	minus	2567	452	17.6081
220923	RH∆MYR3	4	8	minus	2041	379	18.5693
220923	RH∆MYR3	5	8	plus	1802	727	40.3441
220923	RH∆MYR3	6	8	plus	1914	876	45.768
220923	RH∆MYR3	7	8	plus	2045	831	40.6357
220923	PRU∆UPRT	2	10	minus	1565	465	29.7125
220923	PRU∆UPRT	3	10	minus	1274	372	29.1994
220923	PRU∆UPRT	4	10	minus	1357	435	32.056
220923	PRU∆UPRT	5	10	plus	1048	663	63.2634
220923	PRU∆UPRT	6	10	plus	1272	761	59.827
220923	PRU∆UPRT	7	10	plus	1322	797	60.2874
220923	PRU∆GRA57	2	11	minus	2145	332	15.4779
220923	PRU∆GRA57	3	11	minus	2061	390	18.9229
220923	PRU∆GRA57	4	11	minus	1948	425	21.8172
220923	PRU∆GRA57	5	11	plus	2482	797	32.1112
220923	PRU∆GRA57	6	11	plus	2574	832	32.3232
220923	PRU∆GRA57	7	11	plus	2316	736	31.7789

## Sheet: B
Date	Toxoplasma Strain	Interferon gamma	Mean recruitment
211014	RH∆UPRT	minus	20.0901
211014	RH∆UPRT	plus	43.4503
211014	RH∆GRA57	minus	3.58548
211014	RH∆GRA57	plus	19.9501
211014	RH∆GRA57:COMP	minus	19.2299
211014	RH∆GRA57:COMP	plus	43.6088
211014	RH∆MYR1	minus	23.6165
211014	RH∆MYR1	plus	49.4815
211014	RH∆MYR3	minus	18.8219
211014	RH∆MYR3	plus	39.0222
211016	RH∆UPRT	minus	17.3433
211016	RH∆UPRT	plus	48.5934
211016	RH∆GRA57	minus	2.98321
211016	RH∆GRA57	plus	22.6595
211016	RH∆GRA57:COMP	minus	21.7965
211016	RH∆GRA57:COMP	plus	35.3758
220720	RH∆UPRT	minus	22.2936
220720	RH∆UPRT	plus	51.9953
220720	RH∆GRA57	minus	5.30512
220720	RH∆GRA57	plus	26.1444
220720	RH∆GRA57-COMP	minus	23.8357
220720	RH∆GRA57-COMP	plus	46.4499
220720	RH∆990	minus	7.40713
220720	RH∆990	plus	26.7667
220720	RH∆600	minus	8.03882
220720	RH∆600	plus	27.0738
220720	RH∆MYR1	minus	24.3514
220720	RH∆MYR1	plus	45.2543
220720	RH∆MYR3	minus	22.2029
220720	RH∆MYR3	plus	37.791
220808	RH∆UPRT	minus	34.7316
220808	RH∆UPRT	plus	60.3519
220808	RH∆GRA57	minus	15.2905
220808	RH∆GRA57	plus	38.5198
220808	RH∆GRA57-COMP	minus	35.8328
220808	RH∆GRA57-COMP	plus	59.8831
220808	RH∆990	minus	16.7145
220808	RH∆990	plus	44.0189
220808	RH∆600	minus	19.2628
220808	RH∆600	plus	42.8949
220808	RH∆MYR1	minus	39.6162
220808	RH∆MYR1	plus	57.4085
220808	RH∆MYR3	minus	40.7859
220808	RH∆MYR3	plus	62.803
220808	PRU∆UPRT	minus	35.2887
220808	PRU∆UPRT	plus	65.6745
220808	PRU∆GRA57	minus	26.426
220808	PRU∆GRA57	plus	37.8442
220825	RH∆UPRT	minus	32.9046
220825	RH∆UPRT	plus	64.9596
220825	RH∆GRA57	minus	13.0136
220825	RH∆GRA57	plus	39.7426
220825	RH∆GRA57-COMP	minus	35.0708
220825	RH∆GRA57-COMP	plus	63.4231
220825	RH∆990	minus	13.841
220825	RH∆990	plus	31.1871
220825	RH∆600	minus	14.3615
220825	RH∆600	plus	32.5226
220825	RH∆MYR1	minus	31.815
220825	RH∆MYR1	plus	51.72
220825	RH∆MYR3	minus	29.6604
220825	RH∆MYR3	plus	41.0532
220825	PRU∆UPRT	minus	31.2547
220825	PRU∆UPRT	plus	55.1679
220825	PRU∆GRA57	minus	22.202
220825	PRU∆GRA57	plus	30.5843
220923	RH∆UPRT	minus	17.288
220923	RH∆UPRT	plus	50.7393
220923	RH∆GRA57	minus	8.19658
220923	RH∆GRA57	plus	37.7143
220923	RH∆GRA57-COMP	minus	23.9241
220923	RH∆GRA57-COMP	plus	55.1017
220923	RH∆990	minus	9.21998
220923	RH∆990	plus	35.5455
220923	RH∆600	minus	10.6014
220923	RH∆600	plus	34.5639
220923	RH∆MYR1	minus	24.5228
220923	RH∆MYR1	plus	53.6366
220923	RH∆MYR3	minus	17.9858
220923	RH∆MYR3	plus	42.2493
220923	PRU∆UPRT	minus	30.3226
220923	PRU∆UPRT	plus	61.1259
220923	PRU∆GRA57	minus	18.7393
220923	PRU∆GRA57	plus	32.0711

## Sheet: C
Replicate	Toxoplasma Strain	Row	Column	Interferon gamma	intracellular vacuole - Number of Objects	intracellular 488-recruited vacuole - Number of Objects	% recruitment	Technical replicates excluded from mean recruitment calculation where intracellular number <50
1	RH∆UPRT	2	2	minus	0	0	NaN
1	RH∆UPRT	3	2	minus	565	1	0.176991
1	RH∆UPRT	4	2	minus	842	18	2.13777
1	RH∆UPRT	5	2	plus	955	129	13.5079
1	RH∆UPRT	6	2	plus	809	117	14.4623
1	RH∆UPRT	7	2	plus	720	106	14.7222
1	RH∆GRA57	2	3	minus	5	0	0
1	RH∆GRA57	3	3	minus	632	9	1.42405
1	RH∆GRA57	4	3	minus	1426	22	1.54278
1	RH∆GRA57	5	3	plus	1223	78	6.37776
1	RH∆GRA57	6	3	plus	498	23	4.61847
1	RH∆GRA57	7	3	plus	1363	92	6.74982
1	RH∆GRA57COMP	2	4	minus	6	1	16.6667
1	RH∆GRA57COMP	3	4	minus	2200	40	1.81818
1	RH∆GRA57COMP	4	4	minus	2271	76	3.34654
1	RH∆GRA57COMP	5	4	plus	2142	182	8.49673
1	RH∆GRA57COMP	6	4	plus	2233	227	10.1657
1	RH∆GRA57COMP	7	4	plus	2043	232	11.3558
1	RH∆990	2	5	minus	3357	7	0.20852
1	RH∆990	3	5	minus	4515	77	1.70543
1	RH∆990	4	5	minus	4817	75	1.55699
1	RH∆990	5	5	plus	5811	437	7.52022
1	RH∆990	6	5	plus	4264	254	5.95685
1	RH∆990	7	5	plus	4698	369	7.85441
1	RH∆600	2	6	minus	2437	63	2.58515
1	RH∆600	3	6	minus	1961	42	2.14176
1	RH∆600	4	6	minus	1711	29	1.69492
1	RH∆600	5	6	plus	1832	103	5.62227
1	RH∆600	6	6	plus	1775	115	6.47887
1	RH∆600	7	6	plus	1766	122	6.90827
1	RH∆MYR1	2	7	minus	1258	44	3.49762
1	RH∆MYR1	3	7	minus	1339	31	2.31516
1	RH∆MYR1	4	7	minus	1419	31	2.18464
1	RH∆MYR1	5	7	plus	1203	129	10.7232
1	RH∆MYR1	6	7	plus	1143	132	11.5486
1	RH∆MYR1	7	7	plus	1065	131	12.3005
1	RH∆MYR3	2	8	minus	3	0	0
1	RH∆MYR3	3	8	minus	1	0	0
1	RH∆MYR3	4	8	minus	2399	104	4.33514
1	RH∆MYR3	5	8	plus	1950	133	6.82051
1	RH∆MYR3	6	8	plus	1967	214	10.8795
1	RH∆MYR3	7	8	plus	1849	191	10.3299
1	PRU∆UPRT	2	9	minus	1588	14	0.881612
1	PRU∆UPRT	3	9	minus	656	23	3.5061
1	PRU∆UPRT	4	9	minus	2	1	50
1	PRU∆UPRT	5	9	plus	1752	666	38.0137
1	PRU∆UPRT	6	9	plus	1524	549	36.0236
1	PRU∆UPRT	7	9	plus	1337	476	35.6021
1	PRU∆GRA57	2	10	minus	1800	76	4.22222
1	PRU∆GRA57	3	10	minus	1682	23	1.36742
1	PRU∆GRA57	4	10	minus	1686	68	4.03321
1	PRU∆GRA57	5	10	plus	1491	534	35.8149
1	PRU∆GRA57	6	10	plus	1264	419	33.1487
1	PRU∆GRA57	7	10	plus	1282	433	33.7754
2	RH∆UPRT	2	2	minus	882	28	3.1746
2	RH∆UPRT	3	2	minus	1330	48	3.60902
2	RH∆UPRT	4	2	minus	1376	39	2.8343
2	RH∆UPRT	5	2	plus	1135	93	8.19383
2	RH∆UPRT	6	2	plus	1286	85	6.60964
2	RH∆UPRT	7	2	plus	1256	85	6.76752
2	RH∆GRA57	2	3	minus	1383	26	1.87997
2	RH∆GRA57	3	3	minus	1090	22	2.01835
2	RH∆GRA57	4	3	minus	1455	32	2.19931
2	RH∆GRA57	5	3	plus	1066	61	5.72233
2	RH∆GRA57	6	3	plus	1280	72	5.625
2	RH∆GRA57	7	3	plus	1279	64	5.00391
2	RH∆GRA57COMP	2	4	minus	1419	24	1.69133
2	RH∆GRA57COMP	3	4	minus	1427	38	2.66293
2	RH∆GRA57COMP	4	4	minus	1541	68	4.41272
2	RH∆GRA57COMP	5	4	plus	1595	118	7.39812
2	RH∆GRA57COMP	6	4	plus	1859	144	7.7461
2	RH∆GRA57COMP	7	4	plus	1668	163	9.77218
2	RH∆990	2	5	minus	4236	77	1.81775
2	RH∆990	3	5	minus	5240	124	2.36641
2	RH∆990	4	5	minus	4859	91	1.87281
2	RH∆990	5	5	plus	4223	285	6.74876
2	RH∆990	6	5	plus	4664	306	6.56089
2	RH∆990	7	5	plus	4507	350	7.7657
2	RH∆600	2	6	minus	2254	69	3.06122
2	RH∆600	3	6	minus	2183	56	2.56528
2	RH∆600	4	6	minus	2316	71	3.06563
2	RH∆600	5	6	plus	2104	107	5.08555
2	RH∆600	6	6	plus	2737	166	6.06503
2	RH∆600	7	6	plus	1932	112	5.7971
2	RH∆MYR1	2	7	minus	1084	21	1.93727
2	RH∆MYR1	3	7	minus	1049	13	1.23928
2	RH∆MYR1	4	7	minus	1351	24	1.77646
2	RH∆MYR1	5	7	plus	956	53	5.54393
2	RH∆MYR1	6	7	plus	1332	102	7.65766
2	RH∆MYR1	7	7	plus	1133	77	6.79612
2	RH∆MYR3	2	8	minus	1071	40	3.73483
2	RH∆MYR3	3	8	minus	1011	34	3.36301
2	RH∆MYR3	4	8	minus	967	22	2.27508
2	RH∆MYR3	5	8	plus	1058	75	7.08885
2	RH∆MYR3	6	8	plus	1312	132	10.061
2	RH∆MYR3	7	8	plus	1044	118	11.3027
2	PRU∆UPRT	2	9	minus	2875	205	7.13043
2	PRU∆UPRT	3	9	minus	3255	323	9.9232
2	PRU∆UPRT	4	9	minus	3021	258	8.54022
2	PRU∆UPRT	5	9	plus	2883	1065	36.9407
2	PRU∆UPRT	6	9	plus	2958	1085	36.6802
2	PRU∆UPRT	7	9	plus	2773	1164	41.9762
2	PRU∆GRA57	2	10	minus	4165	269	6.45858
2	PRU∆GRA57	3	10	minus	4364	242	5.54537
2	PRU∆GRA57	4	10	minus	5284	376	7.11582
2	PRU∆GRA57	5	10	plus	3873	1166	30.1059
2	PRU∆GRA57	6	10	plus	4079	1345	32.9738
2	PRU∆GRA57	7	10	plus	4255	1419	33.349
3	RH∆UPRT	2	2	minus	829	30	3.61882
3	RH∆UPRT	3	2	minus	1064	30	2.81955
3	RH∆UPRT	4	2	minus	1214	49	4.03624
3	RH∆UPRT	5	2	plus	900	94	10.4444
3	RH∆UPRT	6	2	plus	905	93	10.2762
3	RH∆UPRT	7	2	plus	897	90	10.0334
3	RH∆GRA57	2	3	minus	1409	30	2.12917
3	RH∆GRA57	3	3	minus	893	23	2.57559
3	RH∆GRA57	4	3	minus	1442	18	1.24827
3	RH∆GRA57	5	3	plus	1140	89	7.80702
3	RH∆GRA57	6	3	plus	1146	84	7.32984
3	RH∆GRA57	7	3	plus	1243	86	6.91874
3	RH∆GRA57COMP	2	4	minus	1484	52	3.50404
3	RH∆GRA57COMP	3	4	minus	1374	30	2.18341
3	RH∆GRA57COMP	4	4	minus	1272	40	3.14465
3	RH∆GRA57COMP	5	4	plus	1064	112	10.5263
3	RH∆GRA57COMP	6	4	plus	1345	136	10.1115
3	RH∆GRA57COMP	7	4	plus	1330	115	8.64662
3	RH∆990	2	5	minus	1972	11	0.557809
3	RH∆990	3	5	minus	2129	14	0.657586
3	RH∆990	4	5	minus	2444	18	0.736498
3	RH∆990	5	5	plus	1659	90	5.42495
3	RH∆990	6	5	plus	2189	124	5.66469
3	RH∆990	7	5	plus	2333	143	6.12945
3	RH∆600	2	6	minus	1748	20	1.14416
3	RH∆600	3	6	minus	1362	16	1.17474
3	RH∆600	4	6	minus	1308	23	1.75841
3	RH∆600	5	6	plus	1633	77	4.71525
3	RH∆600	6	6	plus	1381	96	6.95148
3	RH∆600	7	6	plus	1479	67	4.53009
3	RH∆MYR1	2	7	minus	845	7	0.828402
3	RH∆MYR1	3	7	minus	809	10	1.23609
3	RH∆MYR1	4	7	minus	752	13	1.72872
3	RH∆MYR1	5	7	plus	844	65	7.70142
3	RH∆MYR1	6	7	plus	796	44	5.52764
3	RH∆MYR1	7	7	plus	745	64	8.5906
3	RH∆MYR3	2	8	minus	1526	29	1.90039
3	RH∆MYR3	3	8	minus	2029	39	1.92213
3	RH∆MYR3	4	8	minus	1823	43	2.35875
3	RH∆MYR3	5	8	plus	2159	148	6.85503
3	RH∆MYR3	6	8	plus	2012	180	8.94632
3	RH∆MYR3	7	8	plus	2041	145	7.10436
3	PRU∆UPRT	2	9	minus	1707	209	12.2437
3	PRU∆UPRT	3	9	minus	2300	271	11.7826
3	PRU∆UPRT	4	9	minus	1721	192	11.1563
3	PRU∆UPRT	5	9	plus	1512	617	40.8069
3	PRU∆UPRT	6	9	plus	1390	615	44.2446
3	PRU∆UPRT	7	9	plus	1483	631	42.5489
3	PRU∆GRA57	2	10	minus	3098	168	5.42285
3	PRU∆GRA57	3	10	minus	2195	106	4.82916
3	PRU∆GRA57	4	10	minus	2540	136	5.35433
3	PRU∆GRA57	5	10	plus	2216	777	35.0632
3	PRU∆GRA57	6	10	plus	2206	723	32.7743
3	PRU∆GRA57	7	10	plus	1895	603	31.8206
4	RH∆UPRT	2	2	minus	296	14	4.72973
4	RH∆UPRT	3	2	minus	371	19	5.12129
4	RH∆UPRT	4	2	plus	247	15	6.07287
4	RH∆UPRT	5	2	plus	377	39	10.3448
4	RH∆UPRT	6	2	plus	396	49	12.3737
4	RH∆UPRT	7	2	minus	672	43	6.39881
4	RH∆GRA57	2	3	minus	388	15	3.86598
4	RH∆GRA57	3	3	plus	707	23	3.25318
4	RH∆GRA57	4	3	plus	850	19	2.23529
4	RH∆GRA57	5	3	plus	722	42	5.81717
4	RH∆GRA57	6	3	minus	487	40	8.21355
4	RH∆GRA57	7	3	minus	675	46	6.81481
4	RH∆GRA57COMP	2	4	plus	438	25	5.70776
4	RH∆GRA57COMP	3	4	plus	521	22	4.22265
4	RH∆GRA57COMP	4	4	plus	500	28	5.6
4	RH∆GRA57COMP	5	4	minus	613	54	8.80914
4	RH∆GRA57COMP	6	4	minus	442	38	8.59729
4	RH∆GRA57COMP	7	4	plus	526	47	8.93536
4	RH∆990	2	5	plus	1397	23	1.64639
4	RH∆990	3	5	plus	1780	32	1.79775
4	RH∆990	4	5	minus	2036	52	2.55403
4	RH∆990	5	5	minus	1587	107	6.74228
4	RH∆990	6	5	plus	1578	117	7.41445
4	RH∆990	7	5	plus	1646	105	6.3791
4	RH∆600	2	6	plus	1116	15	1.34409
4	RH∆600	3	6	minus	1058	25	2.36295
4	RH∆600	4	6	minus	970	31	3.19588
4	RH∆600	5	6	plus	914	51	5.57987
4	RH∆600	6	6	plus	690	47	6.81159
4	RH∆600	7	6	plus	819	50	6.10501
4	RH∆MYR1	2	7	minus	577	20	3.4662
4	RH∆MYR1	3	7	minus	515	17	3.30097
4	RH∆MYR1	4	7	plus	494	21	4.25101
4	RH∆MYR1	5	7	plus	507	68	13.4122
4	RH∆MYR1	6	7	plus	431	53	12.297
4	RH∆MYR1	7	7	minus	494	53	10.7287
4	RH∆MYR3	2	8	minus	1131	38	3.35986
4	RH∆MYR3	3	8	plus	1285	33	2.56809
4	RH∆MYR3	4	8	plus	1294	38	2.93663
4	RH∆MYR3	5	8	plus	1218	86	7.06076
4	RH∆MYR3	6	8	minus	1123	91	8.10329
4	RH∆MYR3	7	8	minus	1202	98	8.15308
4	PRU∆UPRT	2	9	plus	1169	132	11.2917
4	PRU∆UPRT	3	9	plus	1137	108	9.49868
4	PRU∆UPRT	4	9	plus	1344	91	6.77083
4	PRU∆UPRT	5	9	minus	830	350	42.1687
4	PRU∆UPRT	6	9	minus	779	358	45.9564
4	PRU∆UPRT	7	9	plus	925	358	38.7027
4	PRU∆GRA57	2	10	plus	1725	122	7.07246
4	PRU∆GRA57	3	10	plus	2167	134	6.18366
4	PRU∆GRA57	4	10	minus	2555	126	4.93151
4	PRU∆GRA57	5	10	minus	1850	479	25.8919
4	PRU∆GRA57	6	10	plus	1442	476	33.0097
4	PRU∆GRA57	7	10	plus	1380	401	29.058

## Sheet: D
Replicate	Toxoplasma Strain	Interferon gamma	Mean recruitment
1	RH∆UPRT	minus	1.15738
1	RH∆UPRT	plus	14.2308
1	RH∆GRA57	minus	1.48341
1	RH∆GRA57	plus	5.91535
1	RH∆GRA57COMP	minus	2.58236
1	RH∆GRA57COMP	plus	10.0061
1	RH∆990	minus	1.15698
1	RH∆990	plus	7.11049
1	RH∆600	minus	2.14061
1	RH∆600	plus	6.33647
1	RH∆MYR1	minus	2.6658
1	RH∆MYR1	plus	11.5241
1	RH∆MYR3	minus	4.33514
1	RH∆MYR3	plus	9.34331
1	PRU∆UPRT	minus	2.19385
1	PRU∆UPRT	plus	36.5465
1	PRU∆GRA57	minus	3.20762
1	PRU∆GRA57	plus	34.2463
2	RH∆UPRT	minus	3.20598
2	RH∆UPRT	plus	7.19033
2	RH∆GRA57	minus	2.03254
2	RH∆GRA57	plus	5.45041
2	RH∆GRA57COMP	minus	2.92233
2	RH∆GRA57COMP	plus	8.30547
2	RH∆990	minus	2.01899
2	RH∆990	plus	7.02512
2	RH∆600	minus	2.89738
2	RH∆600	plus	5.64923
2	RH∆MYR1	minus	1.651
2	RH∆MYR1	plus	6.6659
2	RH∆MYR3	minus	3.1243
2	RH∆MYR3	plus	9.48417
2	PRU∆UPRT	minus	8.53128
2	PRU∆UPRT	plus	38.5324
2	PRU∆GRA57	minus	6.37326
2	PRU∆GRA57	plus	32.1429
3	RH∆UPRT	minus	3.49154
3	RH∆UPRT	plus	10.2514
3	RH∆GRA57	minus	1.98434
3	RH∆GRA57	plus	7.35187
3	RH∆GRA57COMP	minus	2.94403
3	RH∆GRA57COMP	plus	9.76149
3	RH∆990	minus	0.650631
3	RH∆990	plus	5.7397
3	RH∆600	minus	1.35911
3	RH∆600	plus	5.39894
3	RH∆MYR1	minus	1.26441
3	RH∆MYR1	plus	7.27322
3	RH∆MYR3	minus	2.06042
3	RH∆MYR3	plus	7.63524
3	PRU∆UPRT	minus	11.7275
3	PRU∆UPRT	plus	42.5335
3	PRU∆GRA57	minus	5.20211
3	PRU∆GRA57	plus	33.2193
4	RH∆UPRT	minus	5.30797
4	RH∆UPRT	plus	9.70579
4	RH∆GRA57	minus	3.11815
4	RH∆GRA57	plus	6.94851
4	RH∆GRA57COMP	plus	5.1768
4	RH∆GRA57COMP	minus	8.78059
4	RH∆990	plus	1.99939
4	RH∆990	minus	6.84528
4	RH∆600	plus	2.30097
4	RH∆600	plus	6.16549
4	RH∆MYR1	minus	3.67273
4	RH∆MYR1	plus	12.146
4	RH∆MYR3	minus	2.95486
4	RH∆MYR3	plus	7.77238
4	PRU∆UPRT	plus	9.18707
4	PRU∆UPRT	minus	42.2759
4	PRU∆GRA57	plus	6.06254
4	PRU∆GRA57	minus	29.3199

## Sheet: E
Replicate	Target	Toxoplasma Strain	Row	Column	Interferon gamma	intracellular vacuole - Number of Objects	intracellular 488-recruited vacuole - Number of Objects	% recruitment
1	FK2	RH∆UPRT	2	2	minus	535	50	9.34579
1	FK2	RH∆GRA57	2	3	minus	688	29	4.21512
1	FK2	RH∆GRA57:COMP	2	4	minus	893	142	15.9015
1	FK2	RH∆UPRT	2	7	plus	443	147	33.1828
1	FK2	RH∆GRA57	2	8	plus	368	73	19.837
1	FK2	RH∆GRA57:COMP	2	9	plus	558	227	40.681
1	FK2	PRU∆UPRT	2	2	minus	542	93	17.1587
1	FK2	PRU∆GRA57	2	3	minus	2554	216	8.45732
1	FK2	PRU∆GRA57:COMP	2	4	minus	2220	299	13.4685
1	FK2	PRU∆UPRT	2	5	plus	415	199	47.9518
1	FK2	PRU∆GRA57	2	6	plus	2166	246	11.3573
1	FK2	PRU∆GRA57:COMP	2	7	plus	1438	492	34.2142
2	FK2	RH∆UPRT	2	2	minus	1068	119	11.1423
2	FK2	RH∆GRA57	2	3	minus	1197	20	1.67084
2	FK2	RH∆GRA57:COMP	2	4	minus	1447	153	10.5736
2	FK2	RH∆UPRT	2	7	plus	1415	423	29.894
2	FK2	RH∆GRA57	2	8	plus	801	87	10.8614
2	FK2	RH∆GRA57:COMP	2	9	plus	460	132	28.6957
2	FK2	PRU∆UPRT	2	2	minus	1416	90	6.35593
2	FK2	PRU∆GRA57	2	3	minus	3126	127	4.0627
2	FK2	PRU∆GRA57:COMP	2	4	minus	1329	75	5.64334
2	FK2	PRU∆UPRT	2	5	plus	698	154	22.063
2	FK2	PRU∆GRA57	2	6	plus	2659	130	4.88906
2	FK2	PRU∆GRA57:COMP	2	7	plus	1148	345	30.0523
3	FK2	RH∆UPRT	2	2	minus	477	42	8.80503
3	FK2	RH∆GRA57	2	3	minus	745	1	0.134228
3	FK2	RH∆GRA57:COMP	2	4	minus	1227	102	8.31296
3	FK2	RH∆UPRT	2	7	plus	278	90	32.3741
3	FK2	RH∆GRA57	2	8	plus	753	78	10.3586
3	FK2	RH∆GRA57:COMP	2	9	plus	915	264	28.8525
3	FK2	PRU∆UPRT	2	2	minus	2423	59	2.435
3	FK2	PRU∆GRA57	2	3	minus	1583	15	0.947568
3	FK2	PRU∆GRA57:COMP	2	4	minus	810	29	3.58025
3	FK2	PRU∆UPRT	2	5	plus	1257	165	13.1265
3	FK2	PRU∆GRA57	2	6	plus	646	27	4.17957
3	FK2	PRU∆GRA57:COMP	2	7	plus	888	294	33.1081
1	K48	RH∆UPRT	3	2	minus	815	46	5.64417
1	K48	RH∆GRA57	3	3	minus	1014	32	3.15582
1	K48	RH∆GRA57:COMP	3	4	minus	1284	52	4.04984
1	K48	RH∆UPRT	3	7	plus	549	19	3.46084
1	K48	RH∆GRA57	3	8	plus	598	15	2.50836
1	K48	RH∆GRA57:COMP	3	9	plus	925	43	4.64865
1	K48	PRU∆UPRT	3	2	minus	834	88	10.5516
1	K48	PRU∆GRA57	3	3	minus	3755	280	7.45672
1	K48	PRU∆GRA57:COMP	3	4	minus	2785	245	8.79713
1	K48	PRU∆UPRT	3	5	plus	704	43	6.10795
1	K48	PRU∆GRA57	3	6	plus	2898	156	5.38302
1	K48	PRU∆GRA57:COMP	3	7	plus	2181	191	8.75745
2	K48	RH∆UPRT	3	2	minus	742	0	0
2	K48	RH∆GRA57	3	3	minus	877	1	0.114025
2	K48	RH∆GRA57:COMP	3	4	minus	1591	0	0
2	K48	RH∆UPRT	3	7	plus	928	0	0
2	K48	RH∆GRA57	3	8	plus	900	0	0
2	K48	RH∆GRA57:COMP	3	9	plus	836	1	0.119617
2	K48	PRU∆UPRT	3	2	minus	1515	2	0.132013
2	K48	PRU∆GRA57	3	3	minus	2764	0	0
2	K48	PRU∆GRA57:COMP	3	4	minus	1338	1	0.0747384
2	K48	PRU∆UPRT	3	5	plus	876	1	0.114155
2	K48	PRU∆GRA57	3	6	plus	2360	3	0.127119
2	K48	PRU∆GRA57:COMP	3	7	plus	1116	3	0.268817
3	K48	RH∆UPRT	3	2	minus	276	1	0.362319
3	K48	RH∆GRA57	3	3	minus	816	1	0.122549
3	K48	RH∆GRA57:COMP	3	4	minus	907	2	0.220507
3	K48	RH∆UPRT	3	7	plus	369	2	0.542005
3	K48	RH∆GRA57	3	8	plus	558	3	0.537634
3	K48	RH∆GRA57:COMP	3	9	plus	1214	2	0.164745
3	K48	PRU∆UPRT	3	2	minus	3472	0	0
3	K48	PRU∆GRA57	3	3	minus	1583	0	0
3	K48	PRU∆GRA57:COMP	3	4	minus	884	0	0
3	K48	PRU∆UPRT	3	5	plus	1338	0	0
3	K48	PRU∆GRA57	3	6	plus	1348	0	0
3	K48	PRU∆GRA57:COMP	3	7	plus	577	4	0.693241
1	K63	RH∆UPRT			minus	101	5	4.9505
1	K63	RH∆GRA57			minus	112	0	0
1	K63	RH∆GRA57:COMP			minus	100	12	12
1	K63	RH∆UPRT			plus	103	16	15.534
1	K63	RH∆GRA57			plus	102	11	10.7843
1	K63	RH∆GRA57:COMP			plus	124	8	6.45161
1	K63	PRU∆UPRT			minus	105	9	8.57143
1	K63	PRU∆GRA57			minus	122	2	1.63934
1	K63	PRU∆GRA57:COMP			minus	174	7	4.02299
1	K63	PRU∆UPRT			plus	122	18	14.7541
1	K63	PRU∆GRA57			plus	135	3	2.22222
1	K63	PRU∆GRA57:COMP			plus	150	13	8.66667
2	K63	RH∆UPRT			minus	102	3	2.94118
2	K63	RH∆GRA57			minus	104	4	3.84615
2	K63	RH∆GRA57:COMP			minus	107	11	10.2804
2	K63	RH∆UPRT			plus	110	20	18.1818
2	K63	RH∆GRA57			plus	114	9	7.89474
2	K63	RH∆GRA57:COMP			plus	133	21	15.7895
2	K63	PRU∆UPRT			minus	115	6	5.21739
2	K63	PRU∆GRA57			minus	129	3	2.32558
2	K63	PRU∆GRA57:COMP			minus	141	6	4.25532
2	K63	PRU∆UPRT			plus	116	18	15.5172
2	K63	PRU∆GRA57			plus	146	13	8.90411
2	K63	PRU∆GRA57:COMP			plus	116	16	13.7931
3	K63	RH∆UPRT			minus	110	6	5.45455
3	K63	RH∆GRA57			minus	106	1	0.943396
3	K63	RH∆GRA57:COMP			minus	136	15	11.0294
3	K63	RH∆UPRT			plus	108	15	13.8889
3	K63	RH∆GRA57			plus	123	6	4.87805
3	K63	RH∆GRA57:COMP			plus	102	9	8.82353
3	K63	PRU∆UPRT			minus	124	4	3.22581
3	K63	PRU∆GRA57			minus	105	2	1.90476
3	K63	PRU∆GRA57:COMP			minus	130	11	8.46154
3	K63	PRU∆UPRT			plus	151	19	12.5828
3	K63	PRU∆GRA57			plus	90	8	8.88889
3	K63	PRU∆GRA57:COMP			plus	112	25	22.3214
1	M1	RH∆UPRT	5	2	minus	799	68	8.51064
1	M1	RH∆GRA57	5	3	minus	973	36	3.6999
1	M1	RH∆GRA57:COMP	5	4	minus	1206	151	12.5207
1	M1	RH∆UPRT	5	7	plus	619	173	27.9483
1	M1	RH∆GRA57	5	8	plus	638	94	14.7335
1	M1	RH∆GRA57:COMP	5	9	plus	875	214	24.4571
1	M1	PRU∆UPRT	5	2	minus	571	109	19.0893
1	M1	PRU∆GRA57	5	3	minus	3805	314	8.2523
1	M1	PRU∆GRA57:COMP	5	4	minus	3431	538	15.6806
1	M1	PRU∆UPRT	5	5	plus	514	174	33.8521
1	M1	PRU∆GRA57	5	6	plus	3386	271	8.00354
1	M1	PRU∆GRA57:COMP	5	7	plus	2224	469	21.0881
2	M1	RH∆UPRT	5	2	minus	1165	76	6.52361
2	M1	RH∆GRA57	5	3	minus	1170	6	0.512821
2	M1	RH∆GRA57:COMP	5	4	minus	1927	203	10.5345
2	M1	RH∆UPRT	5	7	plus	1340	282	21.0448
2	M1	RH∆GRA57	5	8	plus	695	40	5.7554
2	M1	RH∆GRA57:COMP	5	9	plus	1451	310	21.3646
2	M1	PRU∆UPRT	5	2	minus	1753	76	4.33542
2	M1	PRU∆GRA57	5	3	minus	2938	89	3.02927
2	M1	PRU∆GRA57:COMP	5	4	minus	1380	65	4.71014
2	M1	PRU∆UPRT	5	5	plus	1410	233	16.5248
2	M1	PRU∆GRA57	5	6	plus	2102	86	4.09134
2	M1	PRU∆GRA57:COMP	5	7	plus	1329	224	16.8548
3	M1	RH∆UPRT	5	2	minus	624	49	7.85256
3	M1	RH∆GRA57	5	3	minus	963	6	0.623053
3	M1	RH∆GRA57:COMP	5	4	minus	1812	192	10.596
3	M1	RH∆UPRT	5	7	plus	461	147	31.8872
3	M1	RH∆GRA57	5	8	plus	822	79	9.61071
3	M1	RH∆GRA57:COMP	5	9	plus	1531	424	27.6943
3	M1	PRU∆UPRT	5	2	minus	3252	108	3.32103
3	M1	PRU∆GRA57	5	3	minus	1698	32	1.88457
3	M1	PRU∆GRA57:COMP	5	4	minus	871	38	4.3628
3	M1	PRU∆UPRT	5	5	plus	2542	389	15.3029
3	M1	PRU∆GRA57	5	6	plus	1750	121	6.91429
3	M1	PRU∆GRA57:COMP	5	7	plus	1035	291	28.1159
1	RNF213	RH∆UPRT	6	2	minus	937	135	14.4077
1	RNF213	RH∆GRA57	6	3	minus	1059	24	2.26629
1	RNF213	RH∆GRA57:COMP	6	4	minus	1420	225	15.8451
1	RNF213	RH∆UPRT	6	7	plus	636	281	44.1824
1	RNF213	RH∆GRA57	6	8	plus	716	147	20.5307
1	RNF213	RH∆GRA57:COMP	6	9	plus	1030	428	41.5534
1	RNF213	PRU∆UPRT	6	2	minus	711	88	12.3769
1	RNF213	PRU∆GRA57	6	3	minus	4238	215	5.07315
1	RNF213	PRU∆GRA57:COMP	6	4	minus	3814	411	10.7761
1	RNF213	PRU∆UPRT	6	5	plus	528	285	53.9773
1	RNF213	PRU∆GRA57	6	6	plus	2929	485	16.5586
1	RNF213	PRU∆GRA57:COMP	6	7	plus	2384	1032	43.2886
2	RNF213	RH∆UPRT	6	2	minus	1018	54	5.30452
2	RNF213	RH∆GRA57	6	3	minus	1086	9	0.828729
2	RNF213	RH∆GRA57:COMP	6	4	minus	1525	110	7.21311
2	RNF213	RH∆UPRT	6	7	plus	1224	311	25.4085
2	RNF213	RH∆GRA57	6	8	plus	978	161	16.4622
2	RNF213	RH∆GRA57:COMP	6	9	plus	1225	441	36
2	RNF213	PRU∆UPRT	6	2	minus	1646	2	0.121507
2	RNF213	PRU∆GRA57	6	3	minus	4346	0	0
2	RNF213	PRU∆GRA57:COMP	6	4	minus	1155	8	0.692641
2	RNF213	PRU∆UPRT	6	5	plus	1100	228	20.7273
2	RNF213	PRU∆GRA57	6	6	plus	2414	161	6.66943
2	RNF213	PRU∆GRA57:COMP	6	7	plus	967	198	20.4757
3	RNF213	RH∆UPRT	6	2	minus	468	34	7.26496
3	RNF213	RH∆GRA57	6	3	minus	1006	11	1.09344
3	RNF213	RH∆GRA57:COMP	6	4	minus	1274	123	9.65463
3	RNF213	RH∆UPRT	6	7	plus	316	141	44.6203
3	RNF213	RH∆GRA57	6	8	plus	866	199	22.9792
3	RNF213	RH∆GRA57:COMP	6	9	plus	1068	438	41.0112
3	RNF213	PRU∆UPRT	6	2	minus	2610	8	0.306513
3	RNF213	PRU∆GRA57	6	3	minus	1584	1	0.0631313
3	RNF213	PRU∆GRA57:COMP	6	4	minus	735	9	1.22449
3	RNF213	PRU∆UPRT	6	5	plus	2518	453	17.9905
3	RNF213	PRU∆GRA57	6	6	plus	1654	224	13.5429
3	RNF213	PRU∆GRA57:COMP	6	7	plus	502	111	22.1116

## Sheet: F
Timepoint (h)	Toxoplasma Strain	Row	Column	Interferon gamma	intracellular vacuole - Number of Objects	intracellular 488-recruited vacuole - Number of Objects	% recruitment
1	RHdUPRT	2	2	minus	78	1	1.28205
1	RHdUPRT	3	2	minus	115	8	6.95652
1	RHdUPRT	4	2	minus	47	2	4.25532
1	RHdUPRT	5	2	plus	123	16	13.0081
1	RHdUPRT	6	2	plus	55	6	10.9091
1	RHdUPRT	7	2	plus	143	26	18.1818
1	RHdGRA57	2	3	minus	99	3	3.0303
1	RHdGRA57	3	3	minus	94	5	5.31915
1	RHdGRA57	4	3	minus	75	4	5.33333
1	RHdGRA57	5	3	plus	65	2	3.07692
1	RHdGRA57	6	3	plus	71	3	4.22535
1	RHdGRA57	7	3	plus	72	0	0
1	RHdGRA57:COMP	2	4	minus	37	1	2.7027
1	RHdGRA57:COMP	3	4	minus	61	0	0
1	RHdGRA57:COMP	4	4	minus	39	2	5.12821
1	RHdGRA57:COMP	5	4	plus	33	2	6.06061
1	RHdGRA57:COMP	6	4	plus	28	3	10.7143
1	RHdGRA57:COMP	7	4	plus	26	3	11.5385
2	RHdUPRT	2	2	minus	204	12	5.88235
2	RHdUPRT	3	2	minus	299	21	7.02341
2	RHdUPRT	4	2	minus	176	20	11.3636
2	RHdUPRT	5	2	plus	150	74	49.3333
2	RHdUPRT	6	2	plus	175	92	52.5714
2	RHdUPRT	7	2	plus	139	72	51.7986
2	RHdGRA57	2	3	minus	127	0	0
2	RHdGRA57	3	3	minus	255	3	1.17647
2	RHdGRA57	4	3	minus	162	1	0.617284
2	RHdGRA57	5	3	plus	183	27	14.7541
2	RHdGRA57	6	3	plus	169	15	8.87574
2	RHdGRA57	7	3	plus	107	11	10.2804
2	RHdGRA57:COMP	2	4	minus	55	7	12.7273
2	RHdGRA57:COMP	3	4	minus	52	3	5.76923
2	RHdGRA57:COMP	4	4	minus	50	1	2
2	RHdGRA57:COMP	5	4	plus	97	44	45.3608
2	RHdGRA57:COMP	6	4	plus	90	35	38.8889
2	RHdGRA57:COMP	7	4	plus	78	31	39.7436
3	RHdUPRT	2	2	minus	265	52	19.6226
3	RHdUPRT	3	2	minus	360	50	13.8889
3	RHdUPRT	4	2	minus	324	60	18.5185
3	RHdUPRT	5	2	plus	242	114	47.1074
3	RHdUPRT	6	2	plus	163	81	49.6933
3	RHdUPRT	7	2	plus	245	120	48.9796
3	RHdGRA57	2	3	minus	187	7	3.74332
3	RHdGRA57	3	3	minus	288	10	3.47222
3	RHdGRA57	4	3	minus	173	3	1.7341
3	RHdGRA57	5	3	plus	250	45	18
3	RHdGRA57	6	3	plus	216	64	29.6296
3	RHdGRA57	7	3	plus	172	35	20.3488
3	RHdGRA57:COMP	2	4	minus	83	22	26.506
3	RHdGRA57:COMP	3	4	minus	92	18	19.5652
3	RHdGRA57:COMP	4	4	minus	88	17	19.3182
3	RHdGRA57:COMP	5	4	plus	64	24	37.5
3	RHdGRA57:COMP	6	4	plus	51	18	35.2941
3	RHdGRA57:COMP	7	4	plus	87	29	33.3333
