# Supplementary material for: A heterotrimeric complex of Toxoplasma proteins promotes parasite survival in interferon gamma-stimulated human cells
Source: PLoS Biol. 2023 Jul 17;21(7):e3002202. doi: 10.1371/journal.pbio.3002202 (PMC10373997; doi:10.1371/journal.pbio.3002202)
Supplement: S10 Data — (A) Percentage of vacuoles with ubiquitin recruitment +/− IFNγ and +/− Compound 2 per biological replicate. (B) Survival percentages at 3 h post-infection calculated from number of intracellular Toxoplasma per biological replicate. (XLSX) [file pbio.3002202.s021.xlsx]

## Sheet: A
Replicate	Interferon gamma	Compound 2	Toxoplasma Strain	Row	Column	intracellular vacuole - Number of Objects	intracellular 488-recruited vacuole - Number of Objects	% ubiquitin recruitment
1	minus	minus	RH∆UPRT	2	2	593	154	25.9696
1	minus	minus	RH∆GRA57	2	3	819	10	1.221
1	minus	minus	RH∆GRA57_COMP	2	4	772	270	34.9741
1	minus	minus	RH∆GRA70	2	5	1681	56	3.33135
1	minus	minus	RH∆GRA71	2	6	507	42	8.28402
1	minus	minus	PRU∆UPRT	2	7	2084	487	23.3685
1	minus	minus	PRU∆GRA57	2	8	4839	594	12.2753
1	minus	minus	PRU∆GRA57_COMP	2	9	1405	295	20.9964
1	minus	plus	RH∆UPRT	3	2	615	199	32.3577
1	minus	plus	RH∆GRA57	3	3	1037	21	2.02507
1	minus	plus	RH∆GRA57_COMP	3	4	723	244	33.7483
1	minus	plus	RH∆GRA70	3	5	1451	40	2.75672
1	minus	plus	RH∆GRA71	3	6	484	11	2.27273
1	minus	plus	PRU∆UPRT	3	7	2397	417	17.3967
1	minus	plus	PRU∆GRA57	3	8	4826	496	10.2777
1	minus	plus	PRU∆GRA57_COMP	3	9	1542	334	21.6602
1	plus	minus	RH∆UPRT	4	2	302	169	55.9603
1	plus	minus	RH∆GRA57	4	3	628	102	16.242
1	plus	minus	RH∆GRA57_COMP	4	4	415	262	63.1325
1	plus	minus	RH∆GRA70	4	5	632	110	17.4051
1	plus	minus	RH∆GRA71	4	6	346	84	24.2775
1	plus	minus	PRU∆UPRT	4	7	1739	765	43.9908
1	plus	minus	PRU∆GRA57	4	8	3326	398	11.9663
1	plus	minus	PRU∆GRA57_COMP	4	9	1063	561	52.7752
1	plus	plus	RH∆UPRT	5	2	300	192	64
1	plus	plus	RH∆GRA57	5	3	516	106	20.5426
1	plus	plus	RH∆GRA57_COMP	5	4	455	278	61.0989
1	plus	plus	RH∆GRA70	5	5	752	197	26.1968
1	plus	plus	RH∆GRA71	5	6	382	78	20.4188
1	plus	plus	PRU∆UPRT	5	7	1968	766	38.9228
1	plus	plus	PRU∆GRA57	5	8	3277	296	9.03265
1	plus	plus	PRU∆GRA57_COMP	5	9	1248	629	50.4006
2	minus	minus	RH∆UPRT	2	2	3352	726	21.6587
2	minus	minus	RH∆GRA57	2	3	7409	380	5.1289
2	minus	minus	RH∆GRA57_COMP	2	4	5793	958	16.5372
2	minus	minus	RH∆GRA70	2	5	4471	226	5.0548
2	minus	minus	RH∆GRA71	2	6	4343	251	5.77942
2	minus	minus	PRU∆UPRT	2	7	6614	705	10.6592
2	minus	minus	PRU∆GRA57	2	8	5246	262	4.99428
2	minus	minus	PRU∆GRA57_COMP	2	9	2903	344	11.8498
2	minus	plus	RH∆UPRT	3	2	2278	475	20.8516
2	minus	plus	RH∆GRA57	3	3	5586	51	0.912997
2	minus	plus	RH∆GRA57_COMP	3	4	4460	702	15.7399
2	minus	plus	RH∆GRA70	3	5	5063	59	1.16532
2	minus	plus	RH∆GRA71	3	6	4298	52	1.20987
2	minus	plus	PRU∆UPRT	3	7	7812	445	5.69636
2	minus	plus	PRU∆GRA57	3	8	5137	89	1.73253
2	minus	plus	PRU∆GRA57_COMP	3	9	5155	410	7.95344
2	plus	minus	RH∆UPRT	4	2	3035	1250	41.1862
2	plus	minus	RH∆GRA57	4	3	5577	765	13.7171
2	plus	minus	RH∆GRA57_COMP	4	4	5369	1727	32.1661
2	plus	minus	RH∆GRA70	4	5	4515	644	14.2636
2	plus	minus	RH∆GRA71	4	6	4013	617	15.375
2	plus	minus	PRU∆UPRT	4	7	4773	1315	27.5508
2	plus	minus	PRU∆GRA57	4	8	5342	433	8.10558
2	plus	minus	PRU∆GRA57_COMP	4	9	3172	841	26.5132
2	plus	plus	RH∆UPRT	5	2	1455	661	45.4296
2	plus	plus	RH∆GRA57	5	3	6446	823	12.7676
2	plus	plus	RH∆GRA57_COMP	5	4	5379	1647	30.6191
2	plus	plus	RH∆GRA70	5	5	5287	693	13.1076
2	plus	plus	RH∆GRA71	5	6	3088	388	12.5648
2	plus	plus	PRU∆UPRT	5	7	6241	1551	24.8518
2	plus	plus	PRU∆GRA57	5	8	4916	250	5.08544
2	plus	plus	PRU∆GRA57_COMP	5	9	2964	798	26.9231
3	minus	minus	RH∆UPRT	2	2	3360	656	19.5238
3	minus	minus	RH∆GRA57	2	3	4335	149	3.43714
3	minus	minus	RH∆GRA57_COMP	2	4	5186	736	14.1921
3	minus	minus	RH∆GRA70	2	5	2726	111	4.0719
3	minus	minus	RH∆GRA71	2	6	2787	140	5.02332
3	minus	minus	PRU∆UPRT	2	7	6309	560	8.87621
3	minus	minus	PRU∆GRA57	2	8	7836	354	4.51761
3	minus	minus	PRU∆GRA57_COMP	2	9	4629	550	11.8816
3	minus	plus	RH∆UPRT	3	2	3372	616	18.2681
3	minus	plus	RH∆GRA57	3	3	5307	34	0.640663
3	minus	plus	RH∆GRA57_COMP	3	4	4949	660	13.336
3	minus	plus	RH∆GRA70	3	5	3152	41	1.30076
3	minus	plus	RH∆GRA71	3	6	3556	19	0.534308
3	minus	plus	PRU∆UPRT	3	7	8472	349	4.11945
3	minus	plus	PRU∆GRA57	3	8	8254	58	0.70269
3	minus	plus	PRU∆GRA57_COMP	3	9	7159	326	4.55371
3	plus	minus	RH∆UPRT	4	2	2966	1075	36.2441
3	plus	minus	RH∆GRA57	4	3	4114	524	12.737
3	plus	minus	RH∆GRA57_COMP	4	4	5283	1325	25.0804
3	plus	minus	RH∆GRA70	4	5	2699	418	15.4872
3	plus	minus	RH∆GRA71	4	6	3284	372	11.3276
3	plus	minus	PRU∆UPRT	4	7	6861	1091	15.9015
3	plus	minus	PRU∆GRA57	4	8	7927	508	6.40848
3	plus	minus	PRU∆GRA57_COMP	4	9	4462	723	16.2035
3	plus	plus	RH∆UPRT	5	2	3044	928	30.4862
3	plus	plus	RH∆GRA57	5	3	4888	629	12.8682
3	plus	plus	RH∆GRA57_COMP	5	4	5251	1599	30.4513
3	plus	plus	RH∆GRA70	5	5	3717	477	12.8329
3	plus	plus	RH∆GRA71	5	6	3186	375	11.7702
3	plus	plus	PRU∆UPRT	5	7	9387	1198	12.7623
3	plus	plus	PRU∆GRA57	5	8	7398	270	3.64964
3	plus	plus	PRU∆GRA57_COMP	5	9	7669	1223	15.9473

## Sheet: B
Replicate	Toxoplasma Strain	Survival minus Compound 2 [Intracellular toxo minus IFNg/plus IFNg *100]	Survival plus Compound 2 [Intracellular toxo minus IFNg/plus IFNg *100]
1	RH∆UPRT	50.9275	48.7805
1	RH∆GRA57	76.6789	49.7589
1	RH∆GRA57_COMP	53.7565	62.9322
1	RH∆GRA70	37.5967	51.8263
1	RH∆GRA71	68.2446	78.9256
1	PRU∆UPRT	83.4453	82.1026
1	PRU∆GRA57	68.7332	67.903
1	PRU∆GRA57_COMP	75.6584	80.9339
2	RH∆UPRT	90.543	63.8718
2	RH∆GRA57	75.2733	115.396
2	RH∆GRA57_COMP	92.6808	120.605
2	RH∆GRA70	100.984	104.424
2	RH∆GRA71	92.4016	71.8474
2	PRU∆UPRT	72.1651	79.8899
2	PRU∆GRA57	101.83	95.6979
2	PRU∆GRA57_COMP	109.266	57.4976
3	RH∆UPRT	88.2738	90.2728
3	RH∆GRA57	94.902	92.1048
3	RH∆GRA57_COMP	101.87	106.102
3	RH∆GRA70	99.0095	117.925
3	RH∆GRA71	117.833	89.5951
3	PRU∆UPRT	108.749	110.8
3	PRU∆GRA57	101.161	89.6293
3	PRU∆GRA57_COMP	96.3923	107.124
