# Supplementary material for: A heterotrimeric complex of Toxoplasma proteins promotes parasite survival in interferon gamma-stimulated human cells
Source: PLoS Biol. 2023 Jul 17;21(7):e3002202. doi: 10.1371/journal.pbio.3002202 (PMC10373997; doi:10.1371/journal.pbio.3002202)
Supplement: S11 Data — (XLSX) [file pbio.3002202.s022.xlsx]

## Sheet: Primers
Number	Name	Oligonucleotide sequence
1	MiSeq F1	AATGATACGGCGACCACCGAGATCTACACTGAACCTTACACTCTTTCCCTACACGACGCTCTTCCGATCTTTCACCTCGTCCCCGAAGG	For MiSeq primers, barcodes are in blue, spacers in red
2	MiSeq F2	AATGATACGGCGACCACCGAGATCTACACTGCTAAGTACACTCTTTCCCTACACGACGCTCTTCCGATCTATTCACCTCGTCCCCGAAGG
3	MiSeq F3	AATGATACGGCGACCACCGAGATCTACACTGTTCTCTACACTCTTTCCCTACACGACGCTCTTCCGATCTGGATTCACCTCGTCCCCGAAGG
4	MiSeq F4	AATGATACGGCGACCACCGAGATCTACACTAAGACACACACTCTTTCCCTACACGACGCTCTTCCGATCTGCGATTCACCTCGTCCCCGAAGG
5	MiSeq F5	AATGATACGGCGACCACCGAGATCTACACCTAATCGAACACTCTTTCCCTACACGACGCTCTTCCGATCTGCGATCTCACCTCGTCCCCGAAGG
6	MiSeq F6	AATGATACGGCGACCACCGAGATCTACACCTAGAACAACACTCTTTCCCTACACGACGCTCTTCCGATCTGTTCACCTCGTCCCCGAAGG
7	MiSeq F7	AATGATACGGCGACCACCGAGATCTACACTAAGTTCCACACTCTTTCCCTACACGACGCTCTTCCGATCTGATTCACCTCGTCCCCGAAGG
8	MiSeq F8	AATGATACGGCGACCACCGAGATCTACACTAGACCTAACACTCTTTCCCTACACGACGCTCTTCCGATCTGGATTCACCTCGTCCCCGAAGG
9	MiSeq R1	CAAGCAGAAGACGGCATACGAGATAAGTAGAGGTGACTGGAGTTCAGACGTGTGCTCTTCCGATCTTAGTCAGTGAGCGAGGAAGC
10	MiSeq R2	CAAGCAGAAGACGGCATACGAGATACACGATCGTGACTGGAGTTCAGACGTGTGCTCTTCCGATCTATAGTCAGTGAGCGAGGAAGC
11	MiSeq R3	CAAGCAGAAGACGGCATACGAGATCGCGCGGTGTGACTGGAGTTCAGACGTGTGCTCTTCCGATCTGATAGTCAGTGAGCGAGGAAGC
12	MiSeq R4	CAAGCAGAAGACGGCATACGAGATCATGATCGGTGACTGGAGTTCAGACGTGTGCTCTTCCGATCTCGATAGTCAGTGAGCGAGGAAGC
13	MiSeq R5	CAAGCAGAAGACGGCATACGAGATCGTTACCAGTGACTGGAGTTCAGACGTGTGCTCTTCCGATCTCGATCAGTCAGTGAGCGAGGAAGC
14	MiSeq R6	CAAGCAGAAGACGGCATACGAGATTCCTTGGTGTGACTGGAGTTCAGACGTGTGCTCTTCCGATCTTAGTCAGTGAGCGAGGAAGC
15	MiSeq R7	CAAGCAGAAGACGGCATACGAGATAACGCATTGTGACTGGAGTTCAGACGTGTGCTCTTCCGATCTATAGTCAGTGAGCGAGGAAGC
16	MiSeq R8	CAAGCAGAAGACGGCATACGAGATACAGGTATGTGACTGGAGTTCAGACGTGTGCTCTTCCGATCTGATAGTCAGTGAGCGAGGAAGC
17	MiSeq R9	CAAGCAGAAGACGGCATACGAGATAGGTAAGGGTGACTGGAGTTCAGACGTGTGCTCTTCCGATCTCGATAGTCAGTGAGCGAGGAAGC
18	MiSeq R10	CAAGCAGAAGACGGCATACGAGATAACAATGGGTGACTGGAGTTCAGACGTGTGCTCTTCCGATCTCGATCAGTCAGTGAGCGAGGAAGC
19	MiSeq R11	CAAGCAGAAGACGGCATACGAGATACTGTATCGTGACTGGAGTTCAGACGTGTGCTCTTCCGATCTTAGTCAGTGAGCGAGGAAGC
20	MiSeq R12	CAAGCAGAAGACGGCATACGAGATAGGTCGCAGTGACTGGAGTTCAGACGTGTGCTCTTCCGATCTATAGTCAGTGAGCGAGGAAGC
21	gRNA general R	AACTTGACATCCCCATTTAC
22	Double gRNA F	GTAATACGACTCACTATAGGGCGAATTGGGTACCCAAGTAAGCAGAAGCACGCT
23	Double gRNA R	GTAAAAGCTTATCGATACCGTCGACCTCGAGAATTAACCCTCACTAAAGG
24	GRA57 E1 gRNA F	GCACCAGGACAGTCTCCAGCGTTTTAGAGCTAGAAATAGC
25	GRA57 E7 gRNA F	GCCACTGATTCGTGTCCATAGTTTTAGAGCTAGAAATAGC
26	MYR3 gRNA F	GCCGCATCCTCGCTCTTCGGGTTTTAGAGCTAGAAATAGC
27	GRA70 gRNA F	GCAGAGACTGGAAGCGGCGGGTTTTAGAGCTAGAAATAGC
28	GRA71 gRNA F	GTCTGTTCCGCGCGAAGCCGGTTTTAGAGCTAGAAATAGC
29	GRA57 Homology mCh F	CATGGTTTGTTCTCTCCCTACTGTCTGTGTTCCATGACTTTCGAAGGCTGTAGTACTGG
30	GRA57 Homology mCh R	CACGAACAGGAGCGTTTTCCCCGTCACCGAGAACTAGAACGTCGACTGGAACTACGGTG
31	MYR3 Homology mCh F	GATTCTTTTCAGCGTGTCGTTGCAAACTGCCGGCGGGATATCGAAGGCTGTAGTACTGG
32	MYR3 Homology mCh R	CTAGACGTAACAGTGCCCTACCCTTAACCCGTCCGTCACGGTCGACTGGAACTACGGTG
33	GRA70 Homology mCh F	CATCCAGCGTAGCTCCGTTCCCGTCTGTCCTAAGTCCAACTCGAAGGCTGTAGTACTGG
34	GRA70 Homology mCh R	CTTGCCAGTGAACCAAGCAGACGCTAAAACCGGCGCCCTTGTCGACTGGAACTACGGTG
35	GRA71 Homology mCh F	TCTGTGACAGAAGGCCTGAGAGGTGAGTGAACTCGCAGAATCGAAGGCTGTAGTACTGG
36	GRA71 Homology mCh R	ACACCAGAGCTCGTTCTCTCTCCACCGTGTCTTCACCAGTGTCGACTGGAACTACGGTG
37	KO Insert Analysis F	ACGACTTCAACGAGATGTTCC
38	KO Insert Analysis R	GTGTCGAAACAAGCTGACAC
39	GRA57 KO Analysis F	TGATACGCCTGCACTAGTAG
40	GRA57 KO Analysis R	TCACAGTCCTATCGGTTGAC
41	MYR3 KO Analysis F	CCAGTTGTGGACCTGTGTTT
42	MYR3 KO Analysis R	CCCTAAAGGACTGAACTGCA
43	GRA70 KO Analysis F	ACCATGTTAAGTCCGATCG
44	GRA70 KO Analysis R	GAACAGCCTGGAAGGATTG
45	GRA71 KO Analysis F	AGAGAATTCCAGGCAAGCCG
46	GRA71 KO Analysis R	ATCCCTTCTCCCTATCGACAC
47	pUPRT-HA-STOP_F	ttatttgatgttgtaTACCCATACGATGTTCCAG
48	pUPRT-HA-STOP_R	catgtactgttgcctGTCTCTAGTTTTTTTGACAGACC
49	GRA57 5'UTR-E1 F	aaaaaaactagagacAGGCAACAGTACATGTCTCTGAAAAATTC
50	GRA57 5'UTR-E1 R	gagggaaattccggcCTCCGGCGGCGATCTGTTC
51	GRA57 E5 F	cccatcgtgggaagtGCTTCCGATCGTGCTCGTG
52	GRA57 E5 R	agcaagacattttccTGGAAAAAGGAGCTTAGAGGAAG
53	GRA57 E7 F	gcagtcaaaactcacGCGCCTGAAAGAGACTGC
54	GRA57 E7 R	aacatcgtatgggtaTACAACATCAAATAACCCGAGC
55	GRA57 COMP Analysis 5 prime F	CTTCAGGCACTACAGCCAAC
56	GRA57 COMP Analysis 5 prime R	CCATCGTCGATCGGATAACG
57	GRA57 COMP Analysis 3 prime F	TCGCCAGCTTATGACAGTGG
58	GRA57 COMP Analysis 3 prime R	CCGCACGAAATCATCTTCGC
59	GRA57-HA gRNA	GTTCGTGGACTTGATGTATTGTTTTAGAGCTAGAAATAGC
60	GRA70-V5 gRNA	GTCTGCTTGGTTCACTGGCAGTTTTAGAGCTAGAAATAGC
61	GRA57-HA Homology F	GACACCCGAGTACGAGGAGCTCGGGTTATTTGATGTTGTATACCCATACGATGTTCCAG
62	GRA57-HA Homology R	GGCCACGGCTCACAGTCCTATCGGTTGACTTATCTTTGTTCAAAAGCTGGAGCTCCAC
63	GRA70-V5 Homology F	CAGAGGATACACTTTGTACGTCGTTGTCAACGTGAAAGAGGGCAAGCCCATCCCCAAC
64	GRA70-V5 Homology R	AACAGCCTGGAAGGATTGGCTGCGGTGACTCGAGTTCGTGCAAAAGCTGGAGCTCCAC
65	CT-HA Analysis R	AGCAAGATCGGATCTTCCGC
66	GRA57-HA Analysis F	GTACGAGGAGCTCGGGTTAT
67	GRA57-HA Analysis R	GCCTGCCTCTGCTATTTCTG
68	GRA70-V5 Analysis F	TTCGATGACCTCGCCAAGTA
69	GRA70 V5 Analysis R	CTTCTCACTTTGTCTCGCCTC
70	SAG3 F	CAACTCTCACCATTCCACCC
71	SAG3 R	GCGCGTTGTTAGACAAGACA

## Sheet: gBlocks
gBlock 1 (Exons 2, 3 and 4)	AGATCGCCGCCGGAGGCCGGAATTTCCCTCACAGAACTTTTCTGGAGCAGCTGGAGAATGCCGTCAACGTTATGGACTCTCGCATTTCTACGTTCGTTCGCACGAACAGCACGCTCTTCGAGAGTCAGCTCAGAGAAGCTGTGAATCAAAGGTTGACGCCGCTTCGGAGGGACGTAGTCGACCTCTCGTTTGCCATGTTGAACGCGTCGGACACGTCAGTCGCCCTGGCCAGCGAGCTGGATGACATCTCCAGGGGTGTCAATGTCACCATTGACCGCCATGTCGCTGATGTAGAGCTCTTCAAGGATCGACGTGAAGCCGTCTACGAAGAAGACATACGGCAAGAAGAGTACCGCATCAGGGCTCGCCTCGAAGAGCTGAAACAGTCGGAGCAAAGCC…
gBlock 2 (Exon 6)	AAGCTCCTTTTTCCAGGAAAATGTCTTGCTGATTCGCATCCACGTTGCGGCCTGTCCCTCGCGTCGACGGGGCAGCAACGAGTTCGCTGTGCCCCCTGTCTCCGTTCTCGAGCGCGCCGTGTATTTGATTGGATATCCAGCGGCTGGTCTAGCGGCGGTGGCAGCCTACAGTTACGCGACGAGGACGCAGTCAAAACTCACGCGCCTGAAAGAGAC
	Homology
	Exon sequence
